# Supplementary material for: Horizontal Transfer and Evolutionary Profiles of Two Tc1/DD34E Transposons (ZB and SB) in Vertebrates
Source: Genes (Basel). 2022 Nov 29;13(12):2239. doi: 10.3390/genes13122239 (PMC9777934; doi:10.3390/genes13122239)
Supplement: Supplementary file 1 [file genes-13-02239-s001.zip]

Archive with 12 entries (12 files):
- supplementary Figure S2.tif
- Supplementary Figure S3.tif
- Supplementary Figure. S1-A.pdf
- Supplementary Figure. S1-B.PDF
- Supplementary File S1.txt
- Supplementary file S2.txt
- Supplementary file S3.txt
- Supplementary file S4.txt
- Supplementary file S5.txt
- Supplementary Table S1,Supplementary Tables S2,S3,S4.xlsx
- Supplementary Table S5.xlsx
- Supplementary Table S6.xlsx
