# Supplementary material for: Horizontal Transfer and Evolutionary Profiles of Two Tc1/DD34E Transposons (ZB and SB) in Vertebrates
Source: Genes (Basel). 2022 Nov 29;13(12):2239. doi: 10.3390/genes13122239 (PMC9777934; doi:10.3390/genes13122239)
Supplement: Supplementary file 1 [file genes-13-02239-s001.zip › Supplementary File S1.txt]

>SB-Benhor
--------------------------------------------------------------------------------------------------------------------------------------------------------atg-gg-gaa-----gt--------------------------------------------------------------------------------------------------------------------------------------------------------------------caaaggtgctcagcatgga-----------------------------------------------------------------tctgaaa-------------------------------------------------aagagaattattga-------------------------cttgaacaagtcaggaa-----------------------------------------------------------------------------------------------------------------------------------------------------------------------------------------------------------------------------------------------------agtcactcggggccatttcaaagcagc-tgcaggtcccaa-ga---gcaa--------------ca----gtg------ca------------------------aa-caattgtttgt-aagtat---aa-agtgcat-----------------------ggcactgttttgtcactg--ccacga-----tcaggaagaaa-acaca-agc-t---------ac------ca--------cc--tgctgctgagagaa-aattggtcaggagg-atgaaga-gtcaaccgag-----------aa-tcacca-aaaagc-------------------------------------------------------------------------------at-atc-------tgccaaga-at-tagaagcttctggaacacag-gtgt-----------------cattgtccaca---gtcaaacat----------------gttttgcatct----------------ccatggactgagaggctcccgtgcaagaag-----------------gaagccc--------ttgctc--caaaagcggt--------ac----------c-t-t-aaggctcaactga-agttt--gctgctg-----a--------t-ggacaaag--a-taagaccttc-----tggag-------gaaagttctgt----------------------------ggtcagacgaaac----------------------aaaa-------atcaagc-----tttttgg-ccac-aatgcccagcaa-------------ta-tgtttgg-agg-------agaaaa----g-g---tg----aggcctttaa-cccca------ag-aacacc----a-----t---------gcc-------taccatcaag-cat-ggtggtg-----g-tagtattatgct-----------------------------------------------------gtgggg-----c-tg----ttttgttgcc-aatggaa-------------------------------------ctg-g-t-gctttaca-gagagtaaatcgga------------taatgaagaaggaggattaccttgaaa---ttcttcaa---------cataac-ctaaaatc-at----cagcccaaagtttgggtctt-gg-----------gcgcagtt-gagtgttc---caggacaatga-ccccaaacacacatcacaagtgg-t-aaagga---atggc---taaat-cg---------ggctagaataag------------ggtttta-----------------------------------------------------------------------------gaatggccttccc-aaagtcctg-actt-a-aa-ccccattgaaaaca---tg-tggacaatgctg-aagaaa----cg-----------------------------------------------------------------------------------------------------------------------------------------------------------------------------------------------atgtc-agaaag------cc-a-ttaaat---ttaactga-------------------------actgca----ccaattctgtc----aag-------------------------agaagtggtg---aaagattcaa--------------------------cc-aga-agcttgt-ggatggctac-caaaagc-------gtctaattgcagtgaa----------aata-----gct---aa-gggacatgta-----------------------------------------------------------------------------------------------------------------------------------------------------------------------------------------------------------------------------------------------------------
>SB-Cypfron
--------------------------------------------------------------------------------------------------------------------------------------------------------atg-gg-gaa-----gt--------------------------------------------------------------------------------------------------------------------------------------------------------------------caaaggcgctcagcataga-----------------------------------------------------------------tctgaaa-------------------------------------------------aagagaattattga-------------------------cttgaacaagtcaggaa-----------------------------------------------------------------------------------------------------------------------------------------------------------------------------------------------------------------------------------------------------agtcacttggggccatttcaaagcagc-tgcaggtcccaa-ga---gcaa--------------ca----gtg------ca------------------------aa-caattgtttgt-aagtat---aa-agtgcat-----------------------ggcactgttttgtcactg--ccacga-----tcaggaagaaa-acaca-agc-t---------ac------ca--------cc--tgctgctgagagaa-aattggtcaggagg-atgaaga-gtcaaccgag-----------aa-tcatca-aaaagc-------------------------------------------------------------------------------at-atc-------tgccaaga-at-tggaagcttctggaacacag-gtgt-----------------cattgtccaca---gtcaaacat----------------gttttgcatct----------------ccatggactgagaggctcccgtgcaagaag-----------------gaagccc--------ttgctc--caaaagtggc--------ac----------c-t-t-aaggctcaactga-agttt--gctgctg-----a--------t-ggacaaag--a-taagaccttc-----tggag-------gaaagttctgt----------------------------ggtcagacgaaac----------------------aaaa-------atcaagc-----tttttgg-ctac-aatgcccagcaa-------------ta-tgtttgg-agg-------agaaaa----g-g---tg----aggcctttaa-cccca------ag-aacacc----a-----t---------gcc-------taccatcaag-cat-ggtggtg-----g-tagtattatgct-----------------------------------------------------gtgggg-----c-tg----ttttgttgcc-aatggaa-------------------------------------ctg-g-t-gctttaca-gagagtaaatggga------------taatgaagaaggaggattaccttgaaa---ttcttcaa---------cataac-ctaaaatc-at----cagcccaaagtttgggtctt-gg-----------gcgcagtt-gagtgttc---caggacaatga-ccccaaacacacatcacaagtgg-t-aaagga---atggc---taaat-ca---------ggctagaataag------------ggtttta-----------------------------------------------------------------------------gaatggccttccc-aaagtcctg-actt-a-aa-ccccattgaaaaca---tg-tggacaatgctg-aagaaa----cg-----------------------------------------------------------------------------------------------------------------------------------------------------------------------------------------------atgtc-agaaag------cc-a-ttaaat---ttaactga-------------------------actgca----ccaattctgtc----aag-------------------------aggagtggtc---aaagattcaa--------------------------cc-aga-agtttgt-ggatggctac-caaaagc-------gtctaattgcagtgaa----------aata-----gct---aa-gggacatgta-----------------------------------------------------------------------------------------------------------------------------------------------------------------------------------------------------------------------------------------------------------
>SB-Permul
--------------------------------------------------------------------------------------------------------------------------------------------------------atg-gg-aaa-----gt--------------------------------------------------------------------------------------------------------------------------------------------------------------------caaaggcgctcagcatgga-----------------------------------------------------------------tctgaaa-------------------------------------------------aagagaattattga-------------------------cttgaacaagtcaggaa-----------------------------------------------------------------------------------------------------------------------------------------------------------------------------------------------------------------------------------------------------agtcacttggggccatttcaaagcagc-tgcaggtcccaa-ga---gcaa--------------ca----gtg------ca------------------------aa-caattgtttgt-aagtat---aa-agtgcat-----------------------ggcactgttttgtcactg--ccacga-----tcaggaagaaa-acaca-agc-t---------ac------ca--------cc--tgctgctgagagaa-aattggtcaggagg-atgaaga-gtcaaccgag-----------aa-tcacca-aaaagc-------------------------------------------------------------------------------at-atc-------tgccaaga-at-tagaagcttctggaacacag-gtgt-----------------cattgtccaca---gtcaaacat----------------gttttgcatct----------------ccatggactgagaggctcccgtgcaagaag-----------------gaagccc--------ttgctc--caaaagcggc--------ac----------c-t-t-aaggcttaactga-agttt--gctgctg-----a--------t-ggacaaag--a-taagaccttc-----tggag-------gaaagttctgt----------------------------ggtcagacgaaac----------------------aaaa-------atcaagc------ttttgg-ccac-aatgcccagcaa-------------ta-tgtttgg-agg-------agaaaa----g-g---tg----aggcctttaa-cccca------ag-aacacc----a-----t---------gcc-------taccatcaag-cat-ggtggtg-----g-tagtattatgct-----------------------------------------------------gtgggg-----c-tg----ttttgttgcc-aatggaa-------------------------------------ctg-g-t-gctttaca-gagagtaaatggga------------taatgaaggaggaggattaccttgaaa---ttcttcaa---------cataac-ctaaaatc-at----cagcccaaagtttgggtctt-gg-----------gcgcagtt-gagtgttc---caggacaatga-ccccaaacacacatcacaagtgg-t-aaagga---atggc---taaat-ca---------ggctagaataag------------ggtttta-----------------------------------------------------------------------------gaatggccttccc-aaagtcctg-actt-a-aa-ccccattgaaaaca---tg-tggacaatgctg-aagaaa----cg-----------------------------------------------------------------------------------------------------------------------------------------------------------------------------------------------atgtc-agaaag------cc-a-ttaaat---ttaactga-------------------------actgca----ccaattctgtc----aag-------------------------aggagtggtc---aaagattcaa--------------------------cc-aga-agtttgt-ggatggctac-caaaagc-------gtctaattgcagtgaa----------aata-----gct---aa-gggacatgta-----------------------------------------------------------------------------------------------------------------------------------------------------------------------------------------------------------------------------------------------------------
>SB-Pleela
--------------------------------------------------------------------------------------------------------------------------------------------------------atg-gg-gag-----gt--------------------------------------------------------------------------------------------------------------------------------------------------------------------caaaggcgctcagcatgga-----------------------------------------------------------------tctgaaa-------------------------------------------------aagagaattattga-------------------------cttgaacaagtcaggaa-----------------------------------------------------------------------------------------------------------------------------------------------------------------------------------------------------------------------------------------------------agtcacttggggccatttcaaagcagc-tgcaggtcccaa-ga---gcaa--------------ca----gtg------ca------------------------aa-caattgtttgt-aagtat---aa-agtgcat-----------------------ggcactgttttgtcactg--ccatga-----tcaggaagaaa-acaca-agc-t---------ac------ca--------cc--tgctgctgagagaa-aattggtcaggagg-atgaaga-gtcaaccgag-----------aa-tcacca-aaaagc-------------------------------------------------------------------------------at-atc-------tgccaaga-at-tagaagcttctggaacacag-gtgt-----------------cattgtccaca---gtcaaacat----------------gttttgcatct----------------ccatggactgagaggctcccgtgcaagaag-----------------gaagccc--------ttgctc--caaaagcggc--------ac----------c-t-t-aaggctcaactga-agttt--gctgctg-----a--------t-ggacaaag--a-taagaccttc-----tggag-------gaaagttctgt----------------------------ggtcagacgaaac----------------------aaaa-------atcaagc------ttttgg-ccac-aatgcccagcaa-------------ta-tgtttgg-agg-------agaaaa----g-g---tg----aggcctttaa-cccca------ag-aacacc----a-----t---------gcc-------taccatcaag-cat-ggtggtg-----g-tagtattatgct-----------------------------------------------------gtgggg-----c-tg----ttttgttgcc-aatggaa-------------------------------------ctg-g-t-gctttaca-gagagtaaatggga------------taatgaaggaggaggattaccttgaaa---ttcttcaa---------cataac-ctaaaatc-at----cagcccaaagtttgggtctt-gg-----------gcgcagtt-gagtgttc---caggacaatga-ccccaaacacacatcacaagtgg-t-aaagga---atggc---taaat-ca---------ggctagaataag------------ggtttta-----------------------------------------------------------------------------gaatggccttccc-aaagtcctg-actt-a-aa-ccccattgaaaaca---tg-tggacaatgctg-aagaaa----tg-----------------------------------------------------------------------------------------------------------------------------------------------------------------------------------------------atgtc-agaaag------cc-a-ttaaat---ttaactga-------------------------actgca----ccaattctgtc----aag-------------------------aggagtggtc---aaagattcaa--------------------------cc-aga-agtttgt-ggatggctac-caaaagc-------gtctaattgcagtgaa----------aata-----gct---aa-gggacatgta-----------------------------------------------------------------------------------------------------------------------------------------------------------------------------------------------------------------------------------------------------------
>SB-Plepar
--------------------------------------------------------------------------------------------------------------------------------------------------------atg-gg-aaa-----gt--------------------------------------------------------------------------------------------------------------------------------------------------------------------caaaggagctcagcatgga-----------------------------------------------------------------tctgaaa-------------------------------------------------aagcgaattattga-------------------------cttgaacaagtcaggaa-----------------------------------------------------------------------------------------------------------------------------------------------------------------------------------------------------------------------------------------------------agtcacttggggccatttcaaagcagc-tgcaggtcccaa-ga---gcaa--------------ca----gtg------ca------------------------aa-caattgtttgt-aagtat---aa-agtgcat-----------------------ggcactgttttgtcactg--ccaaga-----tcaggaagaaa-acact-agc-t---------ac------ca--------cc--tgctgctgagagaa-aattggtcaggagg-atgaaga-gtcaaccgag-----------aa-tcacca-aaaagc-------------------------------------------------------------------------------at-atc-------tgccaaga-at-tagaagcttctggaacacag-gtgt-----------------cattgtccaca---gtcaaacat----------------gttttgcatct----------------ccatggactgagaggctcccgtgcaagaag-----------------gaagccc--------ttgctc--caaaagcggc--------ac----------c-t-t-aaggctcaactga-agttt--gctgctg-----a--------t-ggacaaag--a-taagaccttc-----tcgag-------gaaagttctgt----------------------------ggtcagacgaaac----------------------aaaa-------atcaagc------ttttgg-ccac-aatgcccagcaa-------------ta-tgtttgg-agg-------agaaaa----g-g---tg----aggcctttaa-cccca------ag-aacacc----a-----t---------gcc-------taccatcaag-cat-ggtggtg-----g-tagtattatgct-----------------------------------------------------gtgggg-----c-tg----ttttgttgcc-aatggaa-------------------------------------ctg-g-t-gctttaca-gagagtaaatggga------------taatgaaggaggaggattaccttgaaa---ttcttcaa---------cataac-ctaaaatc-at----cagcccaaagtttgggtctt-gg-----------gcgcagtt-gagtgttc---caggacaatga-ccccaaacacacatcacaagtgg-t-aaagga---atggc---taaat-ca---------ggctagaataag------------ggtttta-----------------------------------------------------------------------------gaatggccttccc-aaagtcctg-actt-a-aa-ccccattgaaaaca---tg-tggacaatgctg-aagaaa----cg-----------------------------------------------------------------------------------------------------------------------------------------------------------------------------------------------atgtc-agaaag------cc-a-ttaaat---ttaactga-------------------------actgca----ccaattctgtc----aag-------------------------aggagtggtc---aaagattcaa--------------------------cc-aga-agtttgt-ggatggctac-caaaagc-------gtctaattgcagtgaa----------aata-----gct---aa-gggacatgta-----------------------------------------------------------------------------------------------------------------------------------------------------------------------------------------------------------------------------------------------------------
>SB-Xenfla
--------------------------------------------------------------------------------------------------------------------------------------------------------atg-gg-gaa-----gt--------------------------------------------------------------------------------------------------------------------------------------------------------------------caaaggtgctcagcatgga-----------------------------------------------------------------tctgaaa-------------------------------------------------aagagaattattga-------------------------cttgaacaagtcaggaa-----------------------------------------------------------------------------------------------------------------------------------------------------------------------------------------------------------------------------------------------------agtcacttggggccatttcaaagcagc-tgcaggtcccaa-ga---gcaa--------------ca----gtg------ca------------------------aa-cagttgtttgt-aagtat---aa-agtgcat-----------------------ggcactgttttgtcactg--ccacga-----tcaggaagaaa-acaca-agc-t---------ac------ca--------tc--tgctgctgagagaa-aattggtcaggagg-aggaaga-gtcaaccgag-----------aa-tcacca-aaaagc-------------------------------------------------------------------------------at-atc-------tgcgaaga-at-tagaagcttctggaacacag-gtgt-----------------cattgtccaca---gtcaaacgt----------------gttttgcatct----------------ccatggactgagaggctcccgtgcaagaag-----------------gaagccc--------ttgctc--caaaagcggc--------ac----------c-t-t-aaggctcaactga-agttt--gctgctg-----a--------t-ggacaaag--a-taagaccttc-----tggag-------gaaagttctgt----------------------------ggtcagacgaaac----------------------aaaa-------atcaagc-----tttttgg-ccac-aatgcccagcaa-------------ta-tgtttgg-agg-------agaaaa----g-g---tg----aggcctttaa-cccca------ag-aacacc----a-----t---------gcc-------taccatcaag-cat-ggtggtg-----g-tagtattatgct-----------------------------------------------------gtggga-----c-tg----ttttgttgcc-aatggaa-------------------------------------ctg-g-t-gctttaca-gagagtaaatggaa------------taatgaaggaggaggattaccttgaaa---ttcttcaa---------cgtaac-ctaaaatc-at----cagcccaaagtttgggtctt-gg-----------gcgcagtt-gagtgttc---caggacaatga-ccccaaacacacatcacaagtgg-t-aaagga---atggc---taaat-ca---------ggctagaataag------------ggtttta-----------------------------------------------------------------------------gaatggccttccc-aaagtcctg-actt-a-aa-ccccattgaaaaca---tg-tggacaatgctg-aagaaa----ca-----------------------------------------------------------------------------------------------------------------------------------------------------------------------------------------------atgtc-agaaag------cc-a-ttaaat---ttaactga-------------------------actgca----ccaattctgtc----aag-------------------------aggagtggtc---aaagattcaa--------------------------cc-aga-agtttgt-ggatggctac-caaaagc-------gtccaattgcagtgaa----------aata-----gct---aa-gggacatgta-----------------------------------------------------------------------------------------------------------------------------------------------------------------------------------------------------------------------------------------------------------
>SB-Plestr
--------------------------------------------------------------------------------------------------------------------------------------------------------atg-gg-aaa-----gt--------------------------------------------------------------------------------------------------------------------------------------------------------------------caaaggagctcagcatgga-----------------------------------------------------------------tct--aa-------------------------------------------------aaggaaactatcga-------------------------cttgaacaagtcaggaa-----------------------------------------------------------------------------------------------------------------------------------------------------------------------------------------------------------------------------------------------------agtcacttggggccatttcaaagcagc-tgcatgtcccaa-ga---gcaa--------------ca----gtg------ca------------------------aa-caattgtttgt-aagtat---aa-agtgcat-----------------------ggcactgttttgtcactg--ccacga-----tcaggaagaaa-acaca-agc-t---------ac------ca--------cc--tgctgctgagagaa-aattggtcaggagg-gtgaaga-gtcaaccgag-----------aa-tcacca-aaaagc-------------------------------------------------------------------------------at-atc-------tgccaaga-at-tagaagcttctggaacacag-gtgt-----------------cattgtccaca---gtcaaacat----------------gttttgcatct----------------ccatggactgagaggctcctgtgcaagaag-----------------gaagccc--------ttgctc--caaaagcggc--------ac----------c-t-t-aaggctcaactga-agttt--gctgctg-----a--------t-ggacaaag--a-taagaccttc-----tggag-------gaaagttctgt----------------------------ggtcagacgaaac----------------------aaaa-------atcaagc------ttttgg-ccac-aatgcccagcaa-------------ta-tgtttgg-agg-------agaaaa----g-g---tg----aggcctttaa-cccca------ag-aacacc----a-----t---------gcc-------taccatcaag-cat-ggtggtg-----g-tagtattatgct-----------------------------------------------------gtgggg-----c-tg----ttttgttgcc-aatggaa-------------------------------------ctg-g-t-gctttaca-gagagtaaatggga------------taatgaaggaggaggattaccttgaaa---ttcttcaa---------cataac-ctaaaatc-at----cagcccaaagtttgggtctt-gg-----------gcgcagtt-gagtgttc---caggacaatga-ccccaaacacacatcacaagtgg-t-aaagga---atggc---taaat-ca---------ggctagaataag------------ggtttta-----------------------------------------------------------------------------gaatggccttccc-aaagtcctg-actt-a-aa-ccccattgaaaaca---tg-tggacaatgctg-aagaaa----cg-----------------------------------------------------------------------------------------------------------------------------------------------------------------------------------------------atgtc-agaaag------cc-a-ttaaat---ttaactga-------------------------actgca----ccaattctgtc----aag-------------------------aggagtggtc---aaagattcaa--------------------------cc-aga-agtttgt-ggatggctac-caaaagc-------gtctaattgcagtgaa----------aata-----gct---aa-gggacatgta-----------------------------------------------------------------------------------------------------------------------------------------------------------------------------------------------------------------------------------------------------------
>SB-Xensim
--------------------------------------------------------------------------------------------------------------------------------------------------------atg-gg-gaa-----gt--------------------------------------------------------------------------------------------------------------------------------------------------------------------caaaggtgctcagcatgga-----------------------------------------------------------------tctgaaa-------------------------------------------------aagagaattattga-------------------------cttgaacaagtcaggaa-----------------------------------------------------------------------------------------------------------------------------------------------------------------------------------------------------------------------------------------------------agtcacttggggccatttcaaagcagc-tgcaggtcccaa-ga---gcaa--------------ca----gtg------ca------------------------aa-cagttgtttgt-aagtgt---aa-agtgcat-----------------------ggcactgttttgtcactg--ccacga-----tcaggaagaaa-acaca-agc-t---------ac------ca--------tc--tgctgctgagagaa-aattggtcaggagg-aggaaga-gtcaaccgag-----------aa-tcacca-aaaagc-------------------------------------------------------------------------------ag-atc-------tgccaaga-at-tagaagcttctggagcacag-gtgt-----------------cattgtccaca---gtcaaatgt----------------gttttgcatct----------------ccgtggactgagaggctcccgtgcaagaag-----------------gaagccc--------ttgctc--caaaagcggc--------ac----------c-t-t-aaggctcaactga-agttt--gctgctg-----a--------t-ggacaaag--a-taagaccttc-----tggag-------gaaagttctgt----------------------------ggtcagacaaaac----------------------aaaa-------atcaagc-----tttttgg-ccac-aatgcccagcaa-------------ta-tgtttgg-agg-------agaaaa----g-g---tg----aggcctttaa-cccca------ag-aacacc----a-----t---------gcc-------taccatcaag-cat-ggtggtg-----g-cagtattatgct-----------------------------------------------------gtgggg-----c-tg----ttttgttgcc-aatggaa-------------------------------------ctg-g-t-gctttaca-gagagtaaatggga------------taat---gaaggaggattaccttgaaa---ttcttcaa---------cataac-ctaaaatc-at----cagcccaaagtttgggtctt-gg-----------gcgcagtt-gagtgttc---caggacaatga-ccccaaacacacatcacaagtgg-t-aaagga---atggc---taaat-ca---------ggctagaataag------------ggtttta-----------------------------------------------------------------------------gaatggccttccc-aaagtcctg-actt-a-aa-ccccattgaaaaca---tg-tggacaatgctg-aagaaa----ca-----------------------------------------------------------------------------------------------------------------------------------------------------------------------------------------------atgtc-agaaag------cc-a-ttaaat---ttaactga-------------------------actgca----ccaattctgtc----aag-------------------------aggagtggtc---aaagattcaa--------------------------cc-aga-agtttgt-ggatggctac-caaaagc-------gtccaattgcagtgaa----------aata-----gct---aa-gggacatgta-----------------------------------------------------------------------------------------------------------------------------------------------------------------------------------------------------------------------------------------------------------
>SB-Xenspin
--------------------------------------------------------------------------------------------------------------------------------------------------------atg-gg-gaa-----gt--------------------------------------------------------------------------------------------------------------------------------------------------------------------caaaggtgctcagcatgga-----------------------------------------------------------------tctgaaa-------------------------------------------------aagagaattattga-------------------------cttgaacaagtcaggaa-----------------------------------------------------------------------------------------------------------------------------------------------------------------------------------------------------------------------------------------------------agtcacttggggccatttcaaagcagc-tgcaggtcccaa-ga---gcaa--------------ca----gtg------ca------------------------aa-cagttgtttgt-aagtgt---aa-agtgcat-----------------------ggcactgttttgtcactg--ccacga-----tcaggaagaaa-acaca-agc-t---------ac------ca--------tc--tgctgctgagagaa-aattggtcaggagg----aaga-gtcaaccgag-----------aa-tcacca-aaaagc-------------------------------------------------------------------------------at-atc-------tgcgaaga-at-tagaagcttctggagcacag-gtgt-----------------cattgtccaca---gtcaaatgt----------------gttttgcatct----------------ccgtggactgagaggctcccgtgcaagaag-----------------gaagccc--------ttgctc--caaaagcggc--------ac----------c-t-t-aaggctcaactga-agttt--gctgctg-----a--------t-ggacaaag--a-taagaccttc-----tggag-------gaaagttctgt----------------------------ggtcagacaaaac----------------------aaaa-------atcaagc-----tttttgg-ccac-aatgcccagcaa-------------ta-tgtttgg-agg-------agaaaa----g-g---tg----aggcctttaa-cccca------ag-aacacc----a-----t---------gcc-------taccatcaag-cat-ggtggtg-----g-cagtattatggt-----------------------------------------------------gtgggg-----c-tg----ttttgttgcc-aatggaa-------------------------------------ctg-g-t-gctttaca-gagagtaaatggga------------taat---gaaggaggattaccttgaaa---ttcttcaa---------cataac-ctaaaatc-at----cagcccaaagtttgggtctt-gg-----------gcgcagtt-gagtgttc---caggacaatga-ccccaaacacacatcacaagtgg-t-aaagga---atggc---taaat-ca---------ggctagaataag------------ggtttta-----------------------------------------------------------------------------gaatggccttccc-aaagtcctg-actt-a-aa-ccccattgaaaaca---tg-tggacaatgctg-aagaaa----ca-----------------------------------------------------------------------------------------------------------------------------------------------------------------------------------------------atgtc-agaaag------cc-a-ttaaat---ttaactga-------------------------actgca----ccaattctgtc----aag-------------------------aggagtggtc---aaagattcaa--------------------------cc-aga-agtttgt-ggatggctac-caaaagc-------gtccaattgcagtgaa----------aata-----gct---aa-gggacatgta-----------------------------------------------------------------------------------------------------------------------------------------------------------------------------------------------------------------------------------------------------------
>SB-Perecc
--------------------------------------------------------------------------------------------------------------------------------------------------------atg-gg-aaa-----gt--------------------------------------------------------------------------------------------------------------------------------------------------------------------ctatggagctcagcataga-----------------------------------------------------------------tctgaaa-------------------------------------------------aagcgaattattga-------------------------tttgaacaagtcaggaa-----------------------------------------------------------------------------------------------------------------------------------------------------------------------------------------------------------------------------------------------------agtcacttggggccatttcaaagcagc-tgcaggtcccaa-ga---gcaa--------------ca----gtg------ca------------------------aa-caattgtttgt-aagtat---aa-agtgcat-----------------------ggcactgttttgtcactg--ccacaa-----tcaggaagaaa-acgca-agc-t---------at------ca--------cc--tgctgctgagagaa-aattggtcaggagt-gtgaaga-gtcaaccgag-----------aa-tcacca-aaaagc-------------------------------------------------------------------------------ag-atc-------tgccaaga-at-tagaagctgctggaacacag-gtgt-----------------cattgtccaca---gtcaaacat----------------gttttgcatct----------------ccatggactgagaggctcccgtgcaagaag-----------------gaagccc--------ttgctc--caaaagcggc--------ac----------c-t-t-aaggctcaactga-agttt--gctgctg-----a--------t-ggacaaag--a-taagaccttc-----tggag-------gaaagttctgt----------------------------ggtcagacgaaac----------------------aaaa-------atcgagc-----tttttgg-ccac-aatgcccagcaa-------------ta-tgtttgg-agg-------agaaaa----g-g---tg----aggcctttaa-cccca------ag-aacacc----a-----t---------gcc-------taccatcaag-cat-ggtggtg-----g-tagtattatgct-----------------------------------------------------gtgggg-----c-tg----ttttgttgcc-aatggaa-------------------------------------ctg-g-t-gctttaca-gagagtaaatggga------------taatgaaggaggaggattaccttgaaa---ttcttcaa---------cataac-ctaaaatc-at----cagcccaaagtttgggtctt-gg-----------gcgcagtt-gagtgttc---caggacaatga-ccccaaacacacatcacaagtgg-t-aaagga---atggc---taaat-ca---------ggctagaataag------------ggtttta-----------------------------------------------------------------------------gaatggccttccc-aaagtcctg-actt-a-aa-ccccattgaaaaca---tg-tggacaatgctg-aagaaa----cg-----------------------------------------------------------------------------------------------------------------------------------------------------------------------------------------------atgtc-agaaag------cc-a-ttaaat---ttaactga-------------------------actgca----ccaattctgtc----aag-------------------------aggagtggtc---aaagattcaa--------------------------cc-aga-agcttgt-ggatggctac-caaaagc-------gtctaattgcagtgaa----------aata-----gct---aa-gggacatgta-----------------------------------------------------------------------------------------------------------------------------------------------------------------------------------------------------------------------------------------------------------
>SB-Baicen
--------------------------------------------------------------------------------------------------------------------------------------------------------atg-gg-gaa-----gt--------------------------------------------------------------------------------------------------------------------------------------------------------------------caaaggtgctcagcatgga-----------------------------------------------------------------tctgaaa-------------------------------------------------aagagaattattga-------------------------cttgaacaagtcaggaa-----------------------------------------------------------------------------------------------------------------------------------------------------------------------------------------------------------------------------------------------------agt----------catttcaaagcagc-tgcaggtcccaa-ga---gcaa--------------ca----gtg------ca------------------------aa-caattgtttgt-aagtat---aa-agtgcat-----------------------ggcactgttttgtcactg--ccacga-----tcaggaagaaa-acaca-agc-t---------ac------ca--------cc--tgctgctgagagaa-aattggtcaggagg-atgaaga-gtcaaccgag-----------aa-tcacca-aaaagc-------------------------------------------------------------------------------at-atc-------tgccaaga-at-tagaagcttctggaacacag-gtgt-----------------cattgtccaca---gtcaaacat----------------gttttgcatct----------------ccatggactgagaggctcccgtgcaagaag-----------------gaagccc--------ttgctc--caaaagcggt--------ac----------c-t-t-aaggctcaactga-agttt--gctgctg-----a--------t-ggacaaag--a-taagaccttc-----tggag-------gaaagttctgt----------------------------ggtcagacgaaac----------------------aaaa-------atcaaac-----tttttgg-ccac-agtgcccatcaa-------------ta-tgtttgg-agg-------agaaaa----g-g---tg----aggcctttaa-cccca------ag-aacacc----a-----t---------gcc-------taccatcaag-aat-ggtggtg-----g-tagtattatgct-----------------------------------------------------gtgggg-----c-tg----ttttgttgcc-aatggaa-------------------------------------ctg-g-t-gctttaca-gagagtaaatggga------------taatgaaggaggaggattaccttgaaa---ttcttcaa---------cataac-ctaaaatc-at----cagcccaaagtttgggtctt-gg-----------gcgcagtt-gagtgttc---caggacaatga-ccccaaacacacatcacaagtgg-t-aaagga---atggc---taaat-ca---------ggctagaataag------------ggtttta-----------------------------------------------------------------------------gaatggccttccc-aaagtcctg-actt-a-aa-ccccattgaaaaca---tg-tggacaatgctg-aagaaa----cg-----------------------------------------------------------------------------------------------------------------------------------------------------------------------------------------------atgtc-agaaag------cc-a-ttaaat---ttaactga-------------------------actgca----ccaattctgtc----aag-------------------------aggagtggtc---aaagattcaa--------------------------cc-aga-agcttgt-ggatggctac-caaaagc-------gtctaattgcagtgaa----------aata-----gct---aa-gggacatgtaac-------------caat----------tat---------------------------------------------------------------------------------------------------------------------------------------------------------------------------------------------------------------------------
>SB-Grechr
--------------------------------------------------------------------------------------------------------------------------------------------------------atg-gg-gaa-----gt--------------------------------------------------------------------------------------------------------------------------------------------------------------------caaaggagctcagcatgga-----------------------------------------------------------------tctgaaa-------------------------------------------------aagagaattattga-------------------------cttgaacaagtcaggaa-----------------------------------------------------------------------------------------------------------------------------------------------------------------------------------------------------------------------------------------------------agt----------catttcaaagcagc-tgcaggtcccaa-ga---gcaa--------------ca----gtg------ca------------------------aa-caattgtttgt-aagtat---aa-agtgcat-----------------------ggcactgttttgtcactg--ccacga-----tcaggaagaaa-acaca-agc-t---------ac------ca--------cc--tgctgctgagagaa-aattggtcaggagg-atgaaga-gtcaaccgag-----------aa-tcacca-aaaagc-------------------------------------------------------------------------------at-atc-------tgccaaga-at-tagaagcttctggaacacag-gtgt-----------------cattgtccaca---gtcaaacat----------------gttttgcatct----------------ccatggactgagaggctcccgtgcaagaag-----------------gaagccc--------ttgctc--caaaagcggt--------ac----------c-t-t-aaggctcaactga-agttt--gctgctg-----a--------t-ggacaaag--a-taagaccttc-----tggag-------gaaagttctgt----------------------------ggtcagacgaaac----------------------aaaa-------atcaagc-----tttttga-ccac-agtgcccagcaa-------------ta-tgtttgg-agg-------agaaaa----g-g---tg----aggcctttaa-cccca------ag-aacacc----a-----t---------gcc-------taccatcaag-aat-ggtggtg-----g-tagtattatgct-----------------------------------------------------gtgggg-----c-tg----ttttgttgcc-aatggaa-------------------------------------ctg-g-t-gctttaca-gagagtaaatggga------------taatgaagaaggaggattaccttgaaa---ttcttcaa---------cataac-ctaaaatc-at----cagcccaaagtttgggtctt-gg-----------gcgcagtt-gagtgttc---caggacaatga-ccccaaacacacatcacaagtgg-t-aaagga---atggc---taaat-ca---------ggctagaataag------------ggtttta-----------------------------------------------------------------------------gaatggccttccc-aaagtcctg-actt-a-aa-ccccattgaaaaca---tg-tggacaatgctg-aagaaa----cg-----------------------------------------------------------------------------------------------------------------------------------------------------------------------------------------------atgcc-agaaag------cc-a-ttaaat---ttaactga-------------------------actgca----ccaattctgtc----aag-------------------------aggagtggtc---aaagattcaa--------------------------cc-aga-agcttgt-ggatggctac-caaaagc-------gtctgattgcagtgaa----------aata-----gct---aa-gggacatgtaac-------------caat----------tat---------------------------------------------------------------------------------------------------------------------------------------------------------------------------------------------------------------------------
>SB-Limsta
--------------------------------------------------------------------------------------------------------------------------------------------------------atg-gg-gaa-----gt--------------------------------------------------------------------------------------------------------------------------------------------------------------------caaaggtgctcagcatgga-----------------------------------------------------------------tctgaaa-------------------------------------------------aagagaattattga-------------------------cttgaacaagtcaggaa-----------------------------------------------------------------------------------------------------------------------------------------------------------------------------------------------------------------------------------------------------agt----------catttcaaagcagc-tgcaggtcccaa-ga---gcaa--------------ca----gtg------ca------------------------aa-caattgtttgt-aagtat---aa-agtgcat-----------------------ggcactgttttgtcactg--ccacga-----tcaggaagaaa-acaca-agc-t---------ac------ca--------cc--tgctgctgagagaa-aattggtcaggagg-atgaaga-gtcaaccgag-----------aa-tcacca-aaaagc-------------------------------------------------------------------------------at-atc-------tgccaaga-at-tagaagcttctggaacacag-gtgt-----------------cattgtccaca---gtcaaacat----------------gttttgcatct----------------ccatggactgagaggctcccgtgcaagaag-----------------gaagccc--------ttgctc--caaaagcggt--------ac----------c-t-t-aaggctcaactga-agttt--gctgctg-----a--------t-ggacaaag--a-taagaccttc-----tggag-------gaaagttctgc----------------------------ggtcagacgaaac----------------------aaaa-------atcaagc-----tttttga-ccac-agtgcccagcaa-------------ta-tgtttgg-agg-------agaaaa----g-g---tg----aggcctttaa-cccca------ag-aacacc----a-----t---------gcc-------taccatcaag-aat-ggtggtg-----g-tagtattatgct-----------------------------------------------------gtgggg-----c-tg----ttttgttgcc-aatggaa-------------------------------------ctg-g-t-gctttaca-gagagtaaatggga------------taatgaagaaggaggattaccttgaaa---ttcttcaa---------cataac-ctaaaatc-at----cagcccaaagtttgggtctt-gg-----------gcgcagtt-gagtgttc---caggacaatga-ccccaaacacacatcagaagtgg-t-aaagga---atggc---taaat-ca---------ggctagaataag------------ggtttta-----------------------------------------------------------------------------gaacggccttccc-aaagtcctg-actt-a-aa-ccccattgaaaaca---tg-tggacaatgctg-aagaaa----cg-----------------------------------------------------------------------------------------------------------------------------------------------------------------------------------------------atgcc-agaaag------cc-a-ttaaat---ttaactga-------------------------actgca----ccaattctgtc----aag-------------------------aggagtggtc---aaagattcaa--------------------------cc-aga-agcttgt-ggatggctac-caaaagc-------gtctaattgcagagaa----------aata-----gct---aa-gggacatgtaac-------------caaa----------tat---------------------------------------------------------------------------------------------------------------------------------------------------------------------------------------------------------------------------
>SB-Gnaper
--------------------------------------------------------------------------------------------------------------------------------------------------------atg-gg-gaa-----gt--------------------------------------------------------------------------------------------------------------------------------------------------------------------caaaggcgctcagcatgga-----------------------------------------------------------------tctgaaa-------------------------------------------------aagtgaattattga-------------------------cttgaacaagtcaggaa-----------------------------------------------------------------------------------------------------------------------------------------------------------------------------------------------------------------------------------------------------agtcacttgggaccatttcaaagcagc-tgcaggtcccaa-ga---gcaa--------------ca----gtg------ca------------------------aa-caattgtttgt-aagtat---aa-agtgcat-----------------------ggcactgttttgtcactg--ccacga-----tcaggaagaaa-acgca-agc-t---------at------ca--------cc--tgctgctgagagaa-aattggtcaggagg-gtgaaga-gtcaaccgag-----------aa-tcacca-aaaagc-------------------------------------------------------------------------------at-atc-------tgccaaga-at-tagaagcttctggaacacag-gtgt-----------------cattgtccaca---gtcaaacat----------------gttttgcatct----------------ccatggactgagaggctcccgtgcaagaag-----------------gaagccc--------ttgctc--caaaagcggt--------ac----------c-t-t-aaggctcaactga-agttt--gctgctg-----a--------t-ggacaaag--a-taagaccttc-----tggag-------gaaagttctgt----------------------------ggtcagacgaaac----------------------aaaa-------atcaagc-----tttttgg-ccac-agtgaccagcaa-------------ta-tgtttgg-agg-------agaaaa----g-g---tg----aggcctttaa-cccca------ag-aacacc----a-----t---------gcc-------taccatcaag-aat-ggtggtg-----g-tagtattatgct-----------------------------------------------------gtgggg-----c-tg----ttttgttgcc-aatggaa-------------------------------------ctg-g-t-gctttaca-gagagtaaatggga------------taatgaagaaggaggattaccttgaaa---ttcttcaa---------cataac-ctaaaatc-at----cagcccaaagtttgggtctt-gg-----------gcgcagtt-gagtgttc---aaggacaatga-ccccaaacacacatcacaagtgg-t-aaagga---atggc---taaat-ca---------ggctagaataag------------ggtttta-----------------------------------------------------------------------------gaatggccttccc-aaagtcctg-actt-a-aa-ccccattgaaaaca---tg-tggacaatgctg-aagaaa----cg-----------------------------------------------------------------------------------------------------------------------------------------------------------------------------------------------atgtc-agaaag------cc-a-ttaaat---ttaactga-------------------------actgca----ccaattctgtc----aag-------------------------aggagtggtc---aaagattcaa--------------------------cc-aga-agcttgt-ggatggctac-caaaagc-------gtctaattgcagtgaa----------aata-----gct---aa-gggacatgtaac-------------caat----------tat---------------------------------------------------------------------------------------------------------------------------------------------------------------------------------------------------------------------------
>SB-Limabe
--------------------------------------------------------------------------------------------------------------------------------------------------------atg-gg-aaa-----gt--------------------------------------------------------------------------------------------------------------------------------------------------------------------caaaggagctcagcatgga-----------------------------------------------------------------tctgaaa-------------------------------------------------aagcgaattattga-------------------------cttgaacaagtcaggaa-----------------------------------------------------------------------------------------------------------------------------------------------------------------------------------------------------------------------------------------------------agtcacttggggccatttcaaagcagc-tgcatgtcccaa-ga---gcaa--------------ca----gtg------ca------------------------aa-caattgtttgt-aagtat---aa-agtgcat-----------------------ggcactgtttcgtcactg--ccaaga-----tcaggaagaaa-acgca-agc-t---------at------ca--------cc--tgctgctgagagaa-aattggtcaggagg-gtgaaga-gtcaaccaag-----------aa-tcacca-aaaagc-------------------------------------------------------------------------------ag-atc-------tgccaaga-at-tagaagctgctggaacacag-gtgt-----------------cattgtccaca---gtcaaacgt----------------gttttgcatct----------------ccatggactgagaggctgccgtgcaagaag-----------------gaagccc--------ttgctc--caaaagcggc--------ac----------c-t-t-aaggctcaactga-agttt--gctgctg-----a--------t-ggacaaag--a-taagaccttc-----tggag-------gaaagttctgt----------------------------ggtcagacgaaac----------------------aaaa-------atcaagc-----tttttga-ccac-agtgcccagcaa-------------ta-tgtttgg-agg-------agaaaa----g-g---tg----aggcctttaa-cccca------ag-aacacc----a-----t---------gcc-------taccatcaag-aat-ggtggtg-----g-tagtattatgct-----------------------------------------------------gtgggg-----c-tg----ttttgttgcc-aatggaa-------------------------------------ctg-g-t-gctttaca-gagagtaaatggga------------taatgaagaaggaggattaccttgaaa---ttcttcaa---------cataac-ctaaaatc-at----cagcccaaagtttgggtctt-gg-----------gcgcagtt-gagtgttc---caggacaatga-ccccaaacacacatcacaagtgg-t-aaagga---atggc---taaat-ca---------ggctagaataag------------ggtttta-----------------------------------------------------------------------------gaatggccttccc-aaagtcctg-actt-a-aa-ccccattgaaaaca---tg-tggacaatgctg-aagaaa----cg-----------------------------------------------------------------------------------------------------------------------------------------------------------------------------------------------atgcc-agaaag------cc-a-ttaaat---ttaactga-------------------------actgca----ccaattctgtc----aag-------------------------aggagtggtc---aaagattcaa--------------------------cc-aga-agcttgt-ggatggctac-caaaagc-------gtctaattgcagagaa----------aata-----gct---aa-gggacatgtaac-------------caaa----------tat---------------------------------------------------------------------------------------------------------------------------------------------------------------------------------------------------------------------------
>SB-Juldic
--------------------------------------------------------------------------------------------------------------------------------------------------------atg-gg-aaa-----gt--------------------------------------------------------------------------------------------------------------------------------------------------------------------caaaggcgctcagcataga-----------------------------------------------------------------tctgaaa-------------------------------------------------aagtgaattattga-------------------------cttgaacaagtcaggat-----------------------------------------------------------------------------------------------------------------------------------------------------------------------------------------------------------------------------------------------------ggtcacttgggaccatttcaaagcagc-tgcaggtcccaa-ga---gcaa--------------ca----gtg------ca------------------------aa-caattgtttgt-aagtat---aa-agtgcat-----------------------ggcagtgttttgtcactg--ccacga-----tcaggaagaaa-acgca-agc-t---------at------ca--------cc--tgctgctgagagaa-aattggtcaggagg-gtgaaga-gtcaaccgag-----------aa-tcacca-aaaagc-------------------------------------------------------------------------------ag-atc-------tgccaaga-at-tagaagctgctggaacacag-gtgt-----------------cattgtccaca---gtcaaacgt----------------gttttgcatct----------------ccatggactgagaggctgtcgtgcaagaag-----------------gaagccc--------ttgctc--caaaagcggc--------ac----------c-t-t-aaggctcgactga-agttt--gctgctgatcaca--------t-ggacaaag--a-taagaccttc-----tggag-------gaaagttctgt----------------------------ggtcagacgaaac----------------------aaaa-------atcgagc-----tttttgg-ccac-aatgcccagcaa-------------ta-tgtttgg-agg-------agaaaa----g-g---tg----aggcctttaa-cccca------ag-aacaca----a-----t---------gcc-------taccatcaag-cat-ggtggtg-----g-tagtattatgct-----------------------------------------------------gtgggg-----c-tg----ttttgtttcc-aatggaa-------------------------------------ctg-g-t-gctttaca-gagagtaaatggga------------taatgaagaaggaggattaccttcaca---ttcttcaa---------cataac-ctaaaatc-at----cagcccaaagtttgggtctt-gg-----------gcgcagtt-gagtgttc---caggacaatga-tcccaaacccacatcacaagtgg-t-aaagga---atggc---taaat-ca---------ggctagaataac------------ggtttta-----------------------------------------------------------------------------gaatggccttccc-aaagtcttg-actt-a-aa-ccccattgaaaaca---tg-tggacaatgctg-aaaaaa----cg-----------------------------------------------------------------------------------------------------------------------------------------------------------------------------------------------atgtc-agaaag------cc-a-ttaaat---ttaactga-------------------------actgca----ccaattctgtc----aag-------------------------aggagtggtc---aaagattcaa--------------------------cc-aga-agcttgt-ggatggctac-caaaagc-------gtctaattgcagtgaa----------aata-----gct---aa-gggacatgtaac-------------caaa----------tat---------------------------------------------------------------------------------------------------------------------------------------------------------------------------------------------------------------------------
>SB-Neocyl
--------------------------------------------------------------------------------------------------------------------------------------------------------atg-gg-aaa-----gt--------------------------------------------------------------------------------------------------------------------------------------------------------------------caaaggagctcagcatgga-----------------------------------------------------------------tctgaaa-------------------------------------------------aagcgaattattga-------------------------cttgaacaagtcaggaa-----------------------------------------------------------------------------------------------------------------------------------------------------------------------------------------------------------------------------------------------------agtcacttggggccatttcaaagcagc-tgcatgtcccaa-ga---gcaa--------------ca----gtg------ca------------------------aa-caattgtttgt-aagtat---aa-agtgcat-----------------------ggcactgtttcgtcactg--ccaaga-----tcaggaagaaa-acgca-agc-t---------at------ca--------cc--tgctgctgagagaa-aattggtcaggagg-gtgaaga-gtcaaccaag-----------aa-tcacca-aaaagc-------------------------------------------------------------------------------ag-atc-------tgccaaga-at-ttgaagctgctggaacacag-gtgt-----------------cattgtccaca---gtcaaacgt----------------gttttgcatct----------------ccatggactgagaggctgccgtgcaagaag-----------------gaagccc--------ctgctc--caaaagcggc--------ac----------c-t-t-aaggctcgactga-agttt--gctgctgatcaca--------t-ggacaaag--a-taagaccttc-----tggag-------gaaagttctgt----------------------------ggtcagacgaaac----------------------aaaa-------atcgagc-----tttttgg-ccac-aatgcccagcaa-------------ta-tgtttgg-agg-------agaaaa----g-g---tg----aggcctttaa-cccaa------ag-aacacc----a-----t---------gcc-------taccatcaag-cat-ggtggtg-----g-tagtattatgct-----------------------------------------------------gtgggg-----c-tg----ttttgttgcc-aatggaa-------------------------------------ctg-g-t-gctttaca-gagagtaaatggga------------taatgaagaaggaggattaccttcaca---ttcttcaa---------cataac-ctaaaatc-at----cagcccaaagtttgggtctt-gg-----------gcgcagtt-gagtgttc---caggacaatga-tcccaaacccacatcacaagtgg-t-aaagga---atggc---taaat-ca---------ggctagaataag------------ggtttta-----------------------------------------------------------------------------gaatggccttccc-aaagtcttg-actt-a-aa-ccccattgaaaaca---tg-tggacaatgctg-aaaaaa----cg-----------------------------------------------------------------------------------------------------------------------------------------------------------------------------------------------atgtc-agaaag------cc-a-ttaaat---ttaactga-------------------------actgca----ccaattctgtc----aag-------------------------aggagtggtc---aaagattcaa--------------------------cc-aga-agcttgt-ggatggctac-caaaagc-------gtctaattgcagtgaa----------aata-----gct---aa-gggacatgtaac-------------caaa----------tat---------------------------------------------------------------------------------------------------------------------------------------------------------------------------------------------------------------------------
>SB-Tilspa
--------------------------------------------------------------------------------------------------------------------------------------------------------atg-gg-aaa-----gt--------------------------------------------------------------------------------------------------------------------------------------------------------------------caaaggcgctcagcatgga-----------------------------------------------------------------tctgaaa-------------------------------------------------aagagaattattga-------------------------cttgaacaagtcaggaa-----------------------------------------------------------------------------------------------------------------------------------------------------------------------------------------------------------------------------------------------------agtcacttggggccatttcaaagcagc-tgcaggtcccaa-ga---gcaa--------------ca----ctg------ca------------------------aa-caattggttgt-aagtat---aa-agtgcat-----------------------ggcactgttttgtcactg--ccacga-----tcaggaagaaa-acgca-agc-t---------ac------ca--------cc--tgctgctgagagaa-aattggtcaggagg-atgaaga-gtcaaccgag-----------aa-tcacca-aaaagc-------------------------------------------------------------------------------at-atc-------tgcgaaga-at-tagaagctgctggaacacag-gtgt-----------------cattttccaca---gttaaacat----------------gttttgcatct----------------ccatggactgagaggctcccatgcaagaag-----------------gaagccc--------ttgctc--caaaagcggc--------ac----------c-t-t-aaggctcaactga-agttt--gctgctg-----a--------t-ggacaaag--a-taagaccttc-----tggag-------gaaagttctgt----------------------------ggtcagacgaaac----------------------aaaa-------atcaagc-----tttttgg-ccac-aatgcccagcag-------------ta-tgtttgg-agg-------agaaaa----g-g---tg----aggcctttaa-cccca------ag-aacacc----a-----t---------gcc-------taccatcaag-cat-ggtggtg-----g-tagtattatgcc-----------------------------------------------------gtgggg-----c-cg----ttttgttgcc-aatggaa-------------------------------------ctg-g-t-gctttaca-gagagtaaatggga------------taatgaagaaggaggattaccttgaaa---ttcttcaa---------cataac-ctaaaatc-at----cagcccaaagtttgggtctt-ga-----------gcgcagtt-gagtgttc---caggacaatga-ccccaaacacacatcacaagtgg-t-aaagga---atggc---taaat-ca---------ggctagaataag------------ggtttta-----------------------------------------------------------------------------gaatggccttccc-aaagtcctg-actt-a-aa-ccccattgaaaaca---tg-tggacaatgctg-aagaaa----cg-----------------------------------------------------------------------------------------------------------------------------------------------------------------------------------------------atgtc-agaaag------cc-a-ttaaat---ttaactga-------------------------actgca----ccaattctgtc----aag-------------------------aggagtggta---aaagattcaa--------------------------cc-aga-agcttgt-ggatggctac-caaaagc-------atctaattgcagtgaa----------aata-----gct---aa-gggacatgtaac-------------caaa----------tat---------------------------------------------------------------------------------------------------------------------------------------------------------------------------------------------------------------------------
>SB-Limdar
--------------------------------------------------------------------------------------------------------------------------------------------------------atg-gg-gaa-----gt--------------------------------------------------------------------------------------------------------------------------------------------------------------------caaaggcgctcagcatgga-----------------------------------------------------------------tctgaaa-------------------------------------------------aagagaattattga-------------------------cttgaacaagtcaggaa-----------------------------------------------------------------------------------------------------------------------------------------------------------------------------------------------------------------------------------------------------agtcacttggggccatttcaaagcagc-tgcaggtcccaa-ga---gcaa--------------ca----gtg------ca------------------------aa-cagttgtttgt-aagtgt---aa-agtgcat-----------------------ggcactgttttgtcactg--ccacga-----tcaggaagaaa-acaca-agc-t---------ac------ca--------tc--tgctgctgagagaa-aattggtcaggagg-aggaaga-gtcaaccgag-----------aa-tcacca-aaaagc-------------------------------------------------------------------------------at-atc-------tgccaaga-at-tagaagcttctggaacacag-gtct-----------------cattgtccaca---gtcaaacgt----------------gttttgcatct----------------ccatggactgagaggctcccgtgcaagaag-----------------gaagccc--------ttgctc--caaaagcggc--------ac----------c-t-t-aagactcaactga-agttt--gctgctg-----a--------t-ggacaaag--a-taagaccttc-----tagag-------gaaagttctgt----------------------------ggtcagacgaaac----------------------aaaa-------atcaagc-----tttttgg-ccac-aatgcccagcaa-------------ta-tgtttgg-agg-------agaaaa----g-g---tg----aggcctttaa-cccca------ag-aacacc----a-----t---------gcc-------taccatcaag-cat-ggtggtg-----g-tagtattatgct-----------------------------------------------------gtgggg-----c-tg----ttttgttgcc-aatggaa-------------------------------------ctg-g-t-gctttaca-gagagtaaatggga------------taatgaagaaggaagattaccttgaaa---ttcttcaa---------cataac-ctaaaatc-at----cagcccaaagtttgggtctt-gg-----------gcgcagtt-gagtgttc---caggacaatga-ccccaaacacacatcacaagtgg-taaaagga---atgtc---taaat-ca---------ggctagaacaag------------ggtttta-----------------------------------------------------------------------------gaatggccttccc-aaagtcctg-actt-a-aa-ccccattgaaaaca---tg-tggacaatgctg-aagaaa----ca-----------------------------------------------------------------------------------------------------------------------------------------------------------------------------------------------atgtc-agaaag------cc-a-ttaaat---gtaactta-------------------------actgca----ccaattctgtc----aag-------------------------aggagtggtc---aaagattcaa--------------------------cc-aga-agtttgt-ggatggctac-caaaagt-------gtccaattgcagtgaa----------aatg-----gct---aa-gggacatgtaac-------------caaa----------tat---------------------------------------------------------------------------------------------------------------------------------------------------------------------------------------------------------------------------
>SB-Pethor
--------------------------------------------------------------------------------------------------------------------------------------------------------atg-gg-gaa-----gt--------------------------------------------------------------------------------------------------------------------------------------------------------------------caaaggcgctcagcatgga-----------------------------------------------------------------tctgaaa-------------------------------------------------aagagaattattga-------------------------cttgaacaagtcaggaa-----------------------------------------------------------------------------------------------------------------------------------------------------------------------------------------------------------------------------------------------------agtcacttggggccatttcaaagcagc-tgcaggtcccaa-ga---gcaa--------------ca----gtg------ca------------------------aa-cagttgtttgt-aagtgt---aa-agtgcat-----------------------ggcactgttttgtcactg--ccacga-----tcaggaagaaa-acaca-agc-t---------ac------ca--------tc--tgctgctgagagaa-aattggtcaggagg-aggaaga-gtcaaccgag-----------aa-tcacca-aaaagc-------------------------------------------------------------------------------ag-atc-------tgccaaga-at-tagaagcttctggaacacag-gtct-----------------cattgtccaca---gtcaaacgt----------------gttttgcatct----------------ccatggactgagaggctcccatgcaagaag-----------------gaagccc--------ttgctc--caaaagcggc--------ac----------c-t-t-aaggctcaactga-agttt--gctgctg-----a--------t-ggacaaag--a-taagaccttc-----tggag-------gaaagttctgt----------------------------ggtcagacgaaac----------------------aaaa-------atcaagc-----tttttgg-ccac-aatgcccagcaa-------------ta-tgtttgg-agg-------agaaaa----g-g---tg----aggcctttaa-cccca------ag-aacacc----a-----t---------gcc-------taccatcaag-cat-ggtggtg-----g-tagtattatgct-----------------------------------------------------gtgggg-----c-tg----gtttgttgcc-aatggaa-------------------------------------ctg-g-t-gctttaca-gagagtaaatggga------------taatgaagaaggaagattaccttgaaa---ttcttcaa---------cataac-ctaaaatc-at----cagcccaaagtttgggtctt-gg-----------gcgcagtt-gagtgttc---caggacaatga-ccccaaacacacatcacaagtgg-taaaagga---atggc---taaat-ca---------ggctagaacaag------------ggtttta-----------------------------------------------------------------------------gaatggccttccc-aaagtcctg-actt-a-aa-ccccattgaaaaca---tg-tggacaatgctg-aagaaa----ca-----------------------------------------------------------------------------------------------------------------------------------------------------------------------------------------------atgtc-agaaag------cc-a-ttaaat---gtaactta-------------------------actgca----ccaattctgtc----aag-------------------------aggagtggtc---aaagattcaa--------------------------cc-aga-agtttgt-ggatggctac-caaaagc-------gtccaattgcagtgaa----------aata-----gct---aa-gggacatgtaac-------------caaa----------tat---------------------------------------------------------------------------------------------------------------------------------------------------------------------------------------------------------------------------
>SB-Petmac
--------------------------------------------------------------------------------------------------------------------------------------------------------atg-gg-gaa-----gt--------------------------------------------------------------------------------------------------------------------------------------------------------------------caaaggcgctcagcatgga-----------------------------------------------------------------tctgaaa-------------------------------------------------aagagaattattga-------------------------cttgaacaagtcaggaa-----------------------------------------------------------------------------------------------------------------------------------------------------------------------------------------------------------------------------------------------------agtcacttggggccatttcaaagcagc-tgcaggtcccaa-ga---gcaa--------------ca----gtg------ca------------------------aa-cagttgtttgt-aagtgt---aa-agtgcat-----------------------ggcactgttttgtcactg--ccacga-----tcaggaagaaa-acaca-agc-t---------ac------ca--------tc--tgctgctgagagaa-aattggtcaggagg-aggaaga-gtcaaccgag-----------aa-tcacca-aaaagc-------------------------------------------------------------------------------ag-atc-------tgccaaga-at-tagaagcttctggaacacag-gtgt-----------------cattgtccaca---gtcaaacgt----------------gttttgcatct----------------ccatggactgagaggctcccatgcaagaag-----------------gaagccc--------ttgctc--caaaagcggc--------ac----------c-t-t-aaggctcaactga-agttt--gctgctg-----a--------t-ggacaaag--a-taagaccttc-----tggag-------gaaagttctgt----------------------------ggtcagacgaaac----------------------aaaa-------atcaagc-----tttttgg-ccac-aatgcccagcaa-------------ta-tgtttgg-agg-------agaaaa----g-g---tg----aggcctttaa-cccca------ag-aacacc----a-----t---------gcc-------taccatcaag-cat-ggtggtg-----g-tagtattatgct-----------------------------------------------------gtgggg-----c-tg----gtttgttgcc-aatggaa-------------------------------------ctg-g-t-gctttaca-gagagtaaatggga------------taatgaagaaggaagattaccttgaaa---tttttcaa---------cataac-ctaaaatc-at----cagcccaaagtttgggtctt-gg-----------gcgcagtt-gagtgttc---caggacaatga-ccccaaacacacatcacaagtgg-taaaagga---atggc---taaat-ca---------ggctagaacaag------------ggtttta-----------------------------------------------------------------------------gaatggccttccc-aaagtcctg-actt-a-aa-ccccattgaaaaca---tg-tggacaatgctg-aagaaa----ca-----------------------------------------------------------------------------------------------------------------------------------------------------------------------------------------------atgtc-agaaag------cc-a-ttaaat---gtaactta-------------------------actgca----ccaattctgtc----aag-------------------------aggagtggtc---aaagattcaa--------------------------cc-aga-agtttgt-ggatggctac-caaaagc-------gtccaattgcagtgaa----------aata-----gct---aa-gggacatgtaac-------------caaa----------tat---------------------------------------------------------------------------------------------------------------------------------------------------------------------------------------------------------------------------
>SB-Trodub
--------------------------------------------------------------------------------------------------------------------------------------------------------atg-gg-gaa-----gt--------------------------------------------------------------------------------------------------------------------------------------------------------------------caaaggcgctcagcatgga-----------------------------------------------------------------tctgaaa-------------------------------------------------aagagaattattga-------------------------cttgaacaagtcaggaa-----------------------------------------------------------------------------------------------------------------------------------------------------------------------------------------------------------------------------------------------------agtcacttggggccatttcaaagcagc-tgcaggtcccaa-ga---gcaa--------------ca----gtg------ca------------------------aa-cagttgtttgt-aagtgt---aa-agtgcat-----------------------ggcactgttttgtcactg--ccacga-----tcaggaagaaa-acaca-agc-t---------ac------ca--------tc--tgctgctgagagaa-aattggttaggaag-aggaaga-gtcaaccgag-----------aa-tcacca-aaaagc-------------------------------------------------------------------------------at-atc-------tgcccaga-at-tagaagcttctggaacacag-gtgt-----------------cattgtccaca---gtcaaacgt----------------gttttgcatct----------------acatggactgagaggctcccgtgcaagaag-----------------gaagccc--------ttgctc--caaaagcggc--------ac----------c-t-t-aaggctcaactga-agttt--gctgctg-----a--------t-ggacaaag--a-taagaccttc-----tggag-------gaaagttctgt----------------------------ggtcagacgaaac----------------------aaaa-------atcaagc-----tttttgg-ccac-aatgcccagcaa-------------ta-tgtttgg-agg-------agaaaa----g-g---tg----aggcctttaa-cccca------ag-aacacc----a-----t---------gcc-------taccatcaag-cat-ggtggtg-----g-tagtattatgct-----------------------------------------------------gtgggg-----c-tg----ttttgttgcc-aatggaa-------------------------------------ctg-g-t-gctttaca-gagagtaaatggga------------taatgaagaaggaggattaccttgaaa---ttcttcaa---------cataac-ctaaaatc-at----cagcccaaagtttgggtctt-gg-----------gcgcagtt-gagtgttc---caggacaatga-ccccaaacacacatcacaagtgg-taaaagga---atgtc---taaat-ca---------ggctagaacaag------------ggtttta-----------------------------------------------------------------------------gaatggccttccc-aaagtcctg-actt-a-aa-ccccattgaaaaca---tg-tggacaatgctg-aagaaa----ca-----------------------------------------------------------------------------------------------------------------------------------------------------------------------------------------------atgtc-agaaag------cc-a-ttaaat---gtaactga-------------------------actgca----ccaattctgtc----aag-------------------------aggagtggtc---aaagattcaa--------------------------cc-aga-agtttgt-ggatggctac-caaaagc-------gtccaattgcagtgaa----------aata-----gct---aa-gggacatgtaac-------------caaa----------tat---------------------------------------------------------------------------------------------------------------------------------------------------------------------------------------------------------------------------
>SB-Ortind
--------------------------------------------------------------------------------------------------------------------------------------------------------atg-gg-gaa-----gt--------------------------------------------------------------------------------------------------------------------------------------------------------------------caaaggcgctcagcatgga-----------------------------------------------------------------tctgaaa-------------------------------------------------aagagaattattga-------------------------cttgaacaagtcaggaa-----------------------------------------------------------------------------------------------------------------------------------------------------------------------------------------------------------------------------------------------------agtcacttggggccatttcaaagcagc-tgcaggtcccaa-ga---gcaa--------------ca----gtg------ca------------------------aa-cagttgtttgt-aagtgt---aa-agtgcat-----------------------ggcactgtttcgtcactg--ccaaga-----tcaggaagaaa-acaca-agc-t---------ac------ca--------tc--tgctgctgagagaa-aattggtcaggagg-aggaaga-gtcaactgag-----------aa-tcacca-aaaagc-------------------------------------------------------------------------------at-atc-------tgcgaaga-at-tagaagcttctggaacacag-gtgt-----------------cattgtccaca---gtcaaacgt----------------gttttgcatct----------------ccatggactgagaggctcccgtgcaagaag-----------------gaagccc--------ttgctc--caaaagcggc--------ac----------c-t-t-aaggctcaactga-agttt--gctgctg-----a--------t-ggacaaag--a-taagaccttc-----tggag-------gaaagttctgt----------------------------ggtcagacgaaac----------------------aaaa-------atcaaac-----tttttgg-ccac-aatgcccagcaa-------------ta-tgtttgg-agg-------agaaaa----g-g---tg----aggcctttaa-cccca------ag-aacacc----a-----t---------gcc-------taccatcaag-cat-ggtggtg-----g-tagtattatgct-----------------------------------------------------gtgggg-----c-tg----ttttgttgcc-aatggaa-------------------------------------ctg-g-t-gctttaca-gagagtaaatggga------------taatgaagaaggaggattaccttgaaa---ttcttcaa---------cataac-ctaaaatc-at----cagcccaaagtttgggtctt-gg-----------gcgcagtt-gagtgttc---caggacaatga-ccccaaacacacatcacaagtgg-taaaagga---atggc---taaat-ca---------ggctagaacaag------------ggtttta-----------------------------------------------------------------------------gaatggccttccc-aaagtcctg-actt-a-aa-ccccattgaaaaca---tg-tggacaatgctg-aagaaa----ca-----------------------------------------------------------------------------------------------------------------------------------------------------------------------------------------------atgtc-agaaag------cc-a-ttaaat---gtaactga-------------------------actgca----ccaattctgtc----aag-------------------------aagagtggtc---aaagattcaa--------------------------cc-aga-agtttgt-ggatggctac-caaaagc-------gtccaattgcagtgaa----------aata-----act---aa-gggacatgtaac-------------caaa----------tat---------------------------------------------------------------------------------------------------------------------------------------------------------------------------------------------------------------------------
>SB-Thobra
--------------------------------------------------------------------------------------------------------------------------------------------------------atg-gg-gaa-----gt--------------------------------------------------------------------------------------------------------------------------------------------------------------------caaaggcactcagcatgga-----------------------------------------------------------------tctgaaa-------------------------------------------------aagagaattattga-------------------------cttgaacaagtcaggaa-----------------------------------------------------------------------------------------------------------------------------------------------------------------------------------------------------------------------------------------------------agtcacttggggccatttcaaagcagc-cgcaggtcccaa-ga---gcaa--------------ca----gtg------ca------------------------aa-cagttgtttgt-aagtgt---aa-agtgcat-----------------------ggcactgttttgtcactg--ccacga-----tcaggaagaaa-acaca-agc-t---------ac------ca--------tc--tgctgctgagagaa-aattggtcaggagg-aggaaga-gtcaaccaag-----------aa-tcacca-aaaagc-------------------------------------------------------------------------------at-atc-------tgcgaaga-at-tagaagcttctggaacacag-gtgt-----------------cattgtccaca---gtcaaacgt----------------gttttgcatct----------------ccatggtctgagaggctcccgtgcaagaag-----------------gaagccc--------ttgctc--caaaagcagc--------at----------c-t-t-aaggctcaactga-agttt--gctgctg-----a--------t-ggacaaag--a-taagacc------------------------------t----------------------------ggtcagacgaaac----------------------aaaa-------ctcaaac-----tttttgg-ccac-aatgcccagcaa-------------ta-tgtttgg-agg-------agaaaa----g-g---tg----aggcctttaa-cccca------ag-aacacc----a-----t---------gcc-------taccatcaag-cat-ggtggtg-----g-tagtattatgct-----------------------------------------------------gtgggg-----c-tg----ttttgttgcc-aatggaa-------------------------------------ctg-g-t-gctttaca-gagagtaaatggga------------taatgaagaaggaggattaccttgata---ttcttcaa---------cataac-ctaaaatc-at----cagcccaaagtttgggtctt-gg-----------gcgcagtt-gagtgttc---caggacaatga-ccccaaacacacatcacaagtgg-taaaagga---atggc---taaat-ca---------ggctagaataag------------gctttta-----------------------------------------------------------------------------gaatggccttccc-aaagtcctg-actt-a-aa-ccccattgaaaaca---tg-tggacaatgctg-aagaaa----ca-----------------------------------------------------------------------------------------------------------------------------------------------------------------------------------------------atgtc-agaaag------cc-a-ttaaat---gtaactga-------------------------actgca----ccaattctgtc----aag-------------------------aggagtggtc---aaagattcaa--------------------------cc-aga-agtttgt-ggatggctac-caaaagc-------gtccaattgcagtgaa----------aata-----gct---aa-gggacatgtaac-------------caaa----------tat---------------------------------------------------------------------------------------------------------------------------------------------------------------------------------------------------------------------------
>SB-Chacya
--------------------------------------------------------------------------------------------------------------------------------------------------------atg-gg-aaa-----gt--------------------------------------------------------------------------------------------------------------------------------------------------------------------caaaggtgctcagcatgga-----------------------------------------------------------------tctgaaa-------------------------------------------------aagagaattattga-------------------------cttgaacaagtcaggaa-----------------------------------------------------------------------------------------------------------------------------------------------------------------------------------------------------------------------------------------------------agtcacttggggccatttcaaagcagc-tgcaggtcccaa-ga---gcaa--------------ca----gtg------ca------------------------aa-caattgtttgt-aagtat---aa-agtgcat-----------------------ggcactgtttcgtcactg--ccacga-----tcaggaagaaa-acaca-agc-t---------ac------ca--------cc--tgctgctgagagaa-tattggtcaggagg-atgaaga-gtcaaccgag-----------aa-tcacca-aaaagc-------------------------------------------------------------------------------ag-atc-------tgccaaga-at-tagaagctgctggaacacag-gtgt-----------------cattgtccaca---gtcaaacat----------------gttttgcatct----------------ccatggactgagaggctcccgtgcaagaag-----------------gaagccc--------ttgctc--caaaagcggc--------ac----------c-t-t-aaggctcaatgga-agttt--gctgctg-----a--------t-ggacaaag--a-taagacctcc-----tggag-------gaaagttctgt----------------------------ggtcagacgaaac---------------------aaaaa-------atcaagt-----tttttgg-ccac-aatgcccagcaa-------------ta-tgtttgg-agg-------agaaaa----g-g---tg----aggcctttaa-cccaa------ag-aacacc----a-----t---------gcc-------taccatcaag-cat-ggtcgtg-----g-tagtattatgct-----------------------------------------------------gtgggg-----c-tg----ttttgttgcc-aatggaa-------------------------------------ctg-g-t-gctttaca-gagagtaaatggga------------taatgaagaaggaggattaccttcaca---ttcttcaa---------cataac-ctaaaatc-at----cagcccaaagtttgggtctt-gg-----------gtgcagtt-gagtgttc---caggacaatga-tcccaaacccacatcacaagtgg-t-aaagga---atggc---taaat-ca---------ggctagaataag------------ggtttta-----------------------------------------------------------------------------gaatggccttccc-aaagtcttg-actt-a-aa-ccccattgaaaaca---tg-tggacaatgctg-aaaaaa----cg-----------------------------------------------------------------------------------------------------------------------------------------------------------------------------------------------atgtc-agaaag------cc-a-ttaaat---ttaactga-------------------------actgca----ccaattctgtc----aag-------------------------aggagtggtc---aaagattcaa--------------------------cc-aga-agcttgt-ggatggctac-caaaagc-------gtctaattgcagtgaa----------aata-----gct---aa-gggacatgtaac-------------caaa----------tat---------------------------------------------------------------------------------------------------------------------------------------------------------------------------------------------------------------------------
>SB-Neochi
--------------------------------------------------------------------------------------------------------------------------------------------------------atg-gg-aaa-----gt--------------------------------------------------------------------------------------------------------------------------------------------------------------------caaaggagctcagcatgga-----------------------------------------------------------------tctgaaa-------------------------------------------------aagagaattattga-------------------------cttgaacaagtcaggaa-----------------------------------------------------------------------------------------------------------------------------------------------------------------------------------------------------------------------------------------------------agtcacttggggccatttcaaagcagc-tgcaggtcccaa-ga---gcaa--------------ca----gtg------ca------------------------aa-caattgtttgt-aagtat---aa-agtgcat-----------------------gggactgtttcgtcactg--ccacga-----tcaggaagaaa-acaca-agc-t---------ac------ca--------cc--tgctgctgagagaa-aattggtcaggagg-atgaaga-gtcaaccgag-----------aa-tcacca-aaaagc-------------------------------------------------------------------------------ag-atc-------tgccaaga-at-tagaagctgctggaacacag-gtgt-----------------cattgtccaca---gtcaaacat----------------gttttgcatct----------------ccatggactgagaggctcccgtgcaagaag-----------------gaagccc--------ttgctc--caaaagcggc--------ac----------c-t-t-aaggctcaacgga-agttt--gctgctg-----a--------t-ggacaaag--a-taagaccttc-----tggag-------gaaagttctgt----------------------------ggtcagacgaaac---------------------aaaaa-------atcaagc-----tttttgg-ccac-aatgcccagcaa-------------ta-tgtttgg-agg-------agaaaa----g-g---tg----aggcctttaa-cccaa------ag-aacacc----a-----t---------gcc-------taccatcaag-cat-ggtggtg-----g-tagtattatgct-----------------------------------------------------gtgggg-----c-tg----ttttgttgcc-aatggaa-------------------------------------ctg-g-t-gctttaca-gagagtaaatggga------------taatgaagaaggaggattaccttcaca---ttcttcaa---------cataac-ctaaaatc-at----cagcccaaagtttgggtctt-gg-----------gcgcagtt-gagtgttc---caggacaatga-tcccaaacccacatcacaagtgg-t-aaagga---atggc---taaat-ca---------ggctagaataag------------ggtttta-----------------------------------------------------------------------------gaatggccttccc-aaagtcttg-actt-a-aa-ccccattgaaaaca---tg-tggacaatgctg-aaaaaa----cg-----------------------------------------------------------------------------------------------------------------------------------------------------------------------------------------------atgtc-agaaag------cc-a-ttaaat---ttaactga-------------------------actgca----ccaattctgtc----aag-------------------------aggagtggtc---aaagattcaa--------------------------cc-aga-agcttgt-ggatggctac-caaaagc-------gtctaattgcagtgaa----------aata-----gct---aa-gggacatgtaac-------------caaa----------tat---------------------------------------------------------------------------------------------------------------------------------------------------------------------------------------------------------------------------
>SB-Neocra
--------------------------------------------------------------------------------------------------------------------------------------------------------atg-gg-aaa-----gt--------------------------------------------------------------------------------------------------------------------------------------------------------------------caaaggagctcagcatgga-----------------------------------------------------------------tctgaaa-------------------------------------------------aagagaattattga-------------------------cttgaacaagtcaggaa-----------------------------------------------------------------------------------------------------------------------------------------------------------------------------------------------------------------------------------------------------agtcacttggggccatttcaaagcagc-tgcaggtcccaa-ga---gcaa--------------ca----gtg------ca------------------------aa-caattgtttgt-gagtat---aa-agtgcat-----------------------ggcactgtttcgtcactg--ccacga-----tcaggaataaa-acaca-agc-t---------ac------ca--------cc--tgctgctgagagaa-aattggtcaggagg-atgaaga-gtcaaccgag-----------aa-tcacca-aaaagc-------------------------------------------------------------------------------ag-atc-------tgccaaga-at-tagaagctgctggaacacag-gtgt-----------------cattgtccaca---gtcaaacat----------------gttttgcatct----------------ccatggactgagaggctcccgtgcaagaag-----------------gaagccc--------ttgctc--caaaagcggc--------ac----------c-t-t-aaggctcaacgga-agttt--gctgctg-----a--------t-ggacaaag--a-taagaccttc-----tggag-------gaaagttctgt----------------------------ggtcagacgaaac---------------------aaaaa-------atcaagc-----tttttgg-ccac-aatgcccagcaa-------------ta-tgtttgg-agg-------tgaaaa----g-g---tg----aggcctttaa-cccaa------ag-aacacc----a-----t---------gcc-------taccatcaag-cat-ggtggtg-----g-tagtattatgct-----------------------------------------------------gtgggg-----c-tg----ttttgttgcc-aatggaa-------------------------------------ctg-g-t-gctttaca-gagagtaaatggga------------taatgaagaaggaggattaccttcaca---ttcttcaa---------cataac-ctaaaatc-at----cagcccaaagtttgggtctt-gg-----------gcgcagtt-gagtgttc---caggacaatga-tcccaaacccacatcacaagtgg-t-aaagga---atggc---taaat-ca---------ggctagaataag------------ggtttta-----------------------------------------------------------------------------gaatggccttccc-aaagtcttg-actt-a-aa-ccccattgaaaaca---tg-tggacaatgctg-aaaaaa----cg-----------------------------------------------------------------------------------------------------------------------------------------------------------------------------------------------atgtc-agaaag------cc-a-ttaaat---ttaactga-------------------------actgca----ccaattctgtc----aag-------------------------aggagtggtc---aaagattcaa--------------------------cc-aga-agcttgt-ggatggctac-caaaagc-------gtctaattgcagtgaa----------aata-----gct---aa-ggcacatataac-------------caaa----------tat---------------------------------------------------------------------------------------------------------------------------------------------------------------------------------------------------------------------------
>SB-Neogra
------------------------------------------------------------------------------------------------------------------------------------------------------------gg-gaa-----at--------------------------------------------------------------------------------------------------------------------------------------------------------------------caaaggtgctcagcatgga-----------------------------------------------------------------tctgaaa-------------------------------------------------aagagaattattga-------------------------cttgaacaagtcaggaa-----------------------------------------------------------------------------------------------------------------------------------------------------------------------------------------------------------------------------------------------------agtcacttggggccatttcaaagcagc-tgcaggtcccaa-ga---gcaa--------------ca----gtg------ca------------------------aa-caattgtttgt-aagtat---aa-agtgcat-----------------------ggcactgtttcgtcactg--ccacga-----tcaggaagaaa-acaca-agc-t---------ac------ca--------cc--tgctgctgagagaa-aattggtcaggagg-atgaaga-gtcaaccgag-----------aa-tcacca-aaaagc-------------------------------------------------------------------------------ag-atc-------tgccaaga-at-tagaagctgctggaacacag-gtgt-----------------cattgtccaca---gtcaaacat----------------gttttgcatct----------------ccatggactgagaggctcccgtgcaagaag-----------------gaagccc--------ttgctc--caaaagcggc--------ac----------c-t-t-aaggctcaacgga-agttt--gctgctg-----a--------t-ggacaaag--a-taagaccttc-----tggag-------gaaagttctgt----------------------------ggtcagacgaaac---------------------aaaaa-------atcaagc-----tttttgg-ccac-aatgcccagcaa-------------ta-tgtttgg-agg-------agaaaa----g-g---tg----aggcctttaa-cccaa------ag-aacacc----a-----t---------gcc-------taccatcaag-cat-ggtggtg-----g-tagtattatgct-----------------------------------------------------gtgggg-----c-tg----ttttgttgcc-aatggaa-------------------------------------ctg-g-t-gctttaca-gagagtaaatggga------------taatgaagaaggaggattaccttcaca---ttcttcaa---------cataac-ctaaaatc-at----cagcccaaagtttgggtctt-gg-----------gcgcagtt-gagtgttc---caggacaatga-tcccaaacccacatcacaagtgg-t-aaagga---atggc---taaat-ca---------ggctagaataag------------ggtttta-----------------------------------------------------------------------------gaatggccttccc-aaagtcttg-actt-a-aa-ccccattgaaaaca---tg-tggacaatgctg-aaaaac----cg-----------------------------------------------------------------------------------------------------------------------------------------------------------------------------------------------atgtc-agaaag------cc-a-ttaaat---ttaactga-------------------------actgca----ccaattctgtc----aag-------------------------aggagtggtc---aaagattcaa--------------------------cc-aga-agcttgt-ggatggctac-caaaagc-------gtctaattgcagtgaa----------aata-----gct---aa-gggacatgtaac-------------caaa----------tat---------------------------------------------------------------------------------------------------------------------------------------------------------------------------------------------------------------------------
>SB-Neoobs
------------------------------------------------------------------------------------------------------------------------------------------------------------gg-gaa-----at--------------------------------------------------------------------------------------------------------------------------------------------------------------------caaaggtgctcagcatgga-----------------------------------------------------------------tctgaaa-------------------------------------------------aagagaattattga-------------------------cttgaacaagtcaggaa-----------------------------------------------------------------------------------------------------------------------------------------------------------------------------------------------------------------------------------------------------agtcacttggggccatttcaaagcagc-tgcaggtcccaa-ga---gcaa--------------ca----gtg------ca------------------------aa-caattgtttgt-aagtat---aa-agtgcat-----------------------ggcactgttttgtcactg--ccacga-----tcaggaagaaa-acaca-agc-t---------ac------ca--------cc--tgctgctgagagaa-aattggtcaggagg-atgaaga-gtcaaccgag-----------aa-tcacca-aaaagc-------------------------------------------------------------------------------ag-atc-------tgccaaga-at-tagaagctgctggaacacag-gtgt-----------------cattgtccaca---gtcaaacat----------------gttttgcatct----------------ccatggactgagaggctcccgtgcaagaag-----------------gaagccc--------ttgctc--caaaagcggc--------ac----------c-t-t-aaggctcaacgga-agttt--gctgctg-----a--------t-ggacaaag--a-taagaccttc-----tggag-------gaaagttctgt----------------------------ggtcagacgaaac---------------------aaaaa-------atcaagc-----tttttgg-ccac-aatgcccagcaa-------------ta-tgtttgg-agg-------agaaaa----g-g---tg----aggcctttaa-cccaa------ag-aacacc----a-----t---------gcc-------taccatcaag-cat-ggtggtg-----g-tagtattatgct-----------------------------------------------------gtgggg-----c-tg----ttttgttgcc-aatggaa-------------------------------------ctg-g-t-gctttaca-gagagtaaatggga------------taatgaagaaggaggattaccttcaca---ttcttcaa---------cataac-ctaaaatc-at----cagcccaaagtttgggtctt-gg-----------gcgcagtt-gagtgttc---caggacaatga-tcccaaacccacatcacaagtgg-t-aaagga---atggc---taaat-ca---------ggctagaataag------------ggtttta-----------------------------------------------------------------------------gaatggccttccc-aaagtcttg-actt-a-aa-ccccattgaaaaca---tg-tggacaatgctg-aaaaaa----cg-----------------------------------------------------------------------------------------------------------------------------------------------------------------------------------------------atgtc-agaaag------cc-a-ttaaat---ttaactga-------------------------actgca----ccaattctgtc----aag-------------------------aggagtggtc---aaagattcaa--------------------------cc-aga-agcttgt-ggatggctac-caaaagc-------gtctaattgcagtgaa----------aata-----gct---aa-gggacatgtaac-------------caaa----------tat---------------------------------------------------------------------------------------------------------------------------------------------------------------------------------------------------------------------------
>SB-Neobif
------------------------------------------------------------------------------------------------------------------------------------------------------------gg-gaa-----at--------------------------------------------------------------------------------------------------------------------------------------------------------------------caaaggtgctcagcatgga-----------------------------------------------------------------tctgaaa-------------------------------------------------aagagaattattga-------------------------cttgaacaagtcaggaa-----------------------------------------------------------------------------------------------------------------------------------------------------------------------------------------------------------------------------------------------------agtcacttggggccatttcaaagcagc-tgcaggtcccaa-ga---gcaa--------------ca----gtg------ca------------------------aa-caattgtttgt-aagtat---aa-agtgcat-----------------------ggcactgttttgtcactg--ccacga-----tcaggaagaaa-acaca-agc-t---------ac------ca--------cc--tgctgctgagagaa-aattggtcaggagg-atgaaga-gtcaaccgag-----------aa-tcacca-aaaagc-------------------------------------------------------------------------------ag-atc-------tgccaaga-at-tagaagctgctggaacacag-gtgt-----------------cattgtccaca---gtcaaacat----------------gttttgcatct----------------ccatggactgagaggctcccgtgcaagaag-----------------gaagccc--------ttgctc--caaaagcggc--------ac----------c-t-t-aaggctcaacgga-agttt--gctgctg-----a--------t-ggacaaag--a-taagaccttc-----tggag-------gaaagttctgt----------------------------ggtcagacgaaac---------------------aaaaa-------atcaagc-----tttttgg-ccac-aatgcccagcaa-------------ta-tgtttgg-agg-------agaaaa----g-g---tg----aggcctttaa-cccaa------ag-aacacc----a-----t---------gcc-------taccatcaag-cat-ggtggtg-----g-tagtattatgct-----------------------------------------------------gtgggg-----c-tg----ttttgttgcc-aatggaa-------------------------------------ctg-g-t-gctttaca-gagagtaaatggga------------taatgaagaaggaggattaccttcaca---ttcttcaa---------cataac-ctaaaatc-at----cagcccaaagtttgggtctt-gg-----------gcgcagtt-gagtgttc---caggacaatga-tcccaaacccacatcacaagtgg-t-aaagga---atggc---taaat-ca---------ggctagaataag------------ggtttta-----------------------------------------------------------------------------gaatggccttccc-aaagtcttg-actt-a-aa-ccccattgaaaaca---tg-tggacaatgctg-aaaaaa----cg-----------------------------------------------------------------------------------------------------------------------------------------------------------------------------------------------atgtc-agaaag------cc-a-ttaaat---ttaactga-------------------------actgca----ccaattctgtc----aag-------------------------aggagtggtc---aaagattcaa--------------------------cc-aga-agcttgt-ggatggctac-caaaagc-------atctaattgcagtgaa----------aata-----gct---aa-gggacatgtaac-------------caaa----------tat---------------------------------------------------------------------------------------------------------------------------------------------------------------------------------------------------------------------------
>SB-Neooli
------------------------------------------------------------------------------------------------------------------------------------------------------------gg-gaa-----at--------------------------------------------------------------------------------------------------------------------------------------------------------------------caaaggtgctcagcatgga-----------------------------------------------------------------tctgaaa-------------------------------------------------aagagaattattga-------------------------cttgaacaagtcaggaa-----------------------------------------------------------------------------------------------------------------------------------------------------------------------------------------------------------------------------------------------------agtcacttggggccatttcaaagcagc-tgcaggtcccaa-ga---gcaa--------------ca----gtg------ca------------------------aa-caattgtttgt-aagtat---aa-agtgcat-----------------------ggcactgtttcgtcactg--ccacga-----tcaggaagaaa-acaca-agc-t---------ac------ca--------cc--tgctgctgagagaa-aattggtcaggagg-atgaaga-gtcaaccgag-----------aa-tcacca-aaaagc-------------------------------------------------------------------------------ag-atc-------tgccaaga-at-tagaagctgctggaacacag-gtgt-----------------cattgtccaca---gtcaaacat----------------gttttgcatct----------------ccatggactgagaggctcccgtgcaagaag-----------------gaagccc--------ttgctc--caaaagcggc--------ac----------c-t-t-aaggctcaacgga-agttt--gctgctg-----a--------t-ggacaaag--a-taagaccttc-----tggag-------gaaagttctgt----------------------------ggtcagacgaaaca--------------------aaaaa-------atcaagc-----tttttgg-ccac-aatgcccagcaa-------------ta-tgtttgg-agg-------tgaaaa----g-g---tg----aggcctttaa-cccaa------ag-aacacc----a-----t---------gcc-------taccatcaag-cat-ggtggtg-----g-tagtattatgct-----------------------------------------------------gtgggg-----c-tg----ttttgttgcc-aatggaa-------------------------------------ctg-g-t-gctttaca-gagagtaaatggga------------taatgaagaaggaggattaccttcaca---ttcttcaa---------cataac-ctaaaatc-at----cagcccaaagtttgggtctt-gg-----------gcgcagtt-gagtgttc---caggacaatga-tcccaaacccacatcacaagtgg-t-aaagga---atggc---taaat-ca---------ggctagaataag------------ggtttta-----------------------------------------------------------------------------gaatggccttccc-aaagtcttg-actt-a-aa-ccccattgaaaaca---tg-tggacaatgctg-aaaaaa----ct-----------------------------------------------------------------------------------------------------------------------------------------------------------------------------------------------atatc-agaaag------cc-a-ttaaat---ttaactga-------------------------actgca----ccaattctgtc----aag-------------------------aggagtggtc---aaagattcaa--------------------------cc-aga-agcttgt-ggatggctac-caaaagc-------gtctaattgcagtgaa----------aata-----gct---aa-gggacatataac-------------caaa----------tat---------------------------------------------------------------------------------------------------------------------------------------------------------------------------------------------------------------------------
>SB-Lepmim
------------------------------------------------------------------------------------------------------------------------------------------------------------gg-gaa-----at--------------------------------------------------------------------------------------------------------------------------------------------------------------------caaaggcgctcagcatgga-----------------------------------------------------------------tctgaaa-------------------------------------------------aagagaattattga-------------------------cttgaacaagtcaggaa-----------------------------------------------------------------------------------------------------------------------------------------------------------------------------------------------------------------------------------------------------agtcacttggggccatttcaaagcagc-tgcaggtcccaa-ga---gcaa--------------ca----gtg------ca------------------------aa-caattgtttgt-aagtat---ca-agtgcat-----------------------ggcactgttttgtcactg--ccacaa-----tcaggaagaaa-acaca-agc-t---------ac------ca--------cc--tgctgctgagagaa-aattggtcaggagg-atgaaga-gtcaaccgag-----------aa-tcacca-aaaagc-------------------------------------------------------------------------------ag-atc-------tgccaaga-at-tagaagctgctggaacacag-gtgt-----------------cattgtccaca---gtctaacgt----------------gttttgcatct----------------ccatggactgagaggctcccgtgcaagaag-----------------gaagccc--------ttgctc--caaaagcggc--------ac----------c-t-t-aaggctcaacgga-agttt--gctgctg-----a--------t-ggacaaag--a-taagaccttc-----tggag-------gaaagttctgt----------------------------ggtcagacgaaac---------------------aaaaa-------atcaagc-----tttttgg-ccac-aatgcccagcaa-------------ta-tgtttgg-agg-------tgaaaa----g-g---tg----aggcctttaa-cccaa------ag-aacacc----a-----t---------gcc-------taccatcaag-cat-ggtggtg-----g-tagtattatgct-----------------------------------------------------gtgggg-----c-tg----ttttgttgcc-aatggaa-------------------------------------ctg-g-t-gctttaca-gagagtaaatggga------------taatgaagaaggaggattaccttcaca---ttcttcaa---------cataac-ctaaaatc-at----cagcccaaaggttgggtctt-gg-----------gcgcagtt-gagtgttc---caggacaatga-tcccaaacacacatcacaagtgg-t-aaagga---atggc---taaat-ca---------ggctagaataag------------ggtttta-----------------------------------------------------------------------------gaatggccttccc-aaagtcctg-actt-a-aa-ccccattgaaaaca---tg-tggacaatgctg-aagaaa----cg-----------------------------------------------------------------------------------------------------------------------------------------------------------------------------------------------atgtc-agaaag------cc-a-ttaaat---ttaactga-------------------------actgca----ccaattctgtc----aag-------------------------aggagtggtc---aaagattcaa--------------------------cc-aga-agcttgt-ggatggctac-caaaagc-------gtctagttgcagtgaa----------aata-----gct---aa-gggacatgtaac-------------caaa----------tat---------------------------------------------------------------------------------------------------------------------------------------------------------------------------------------------------------------------------
>SB-Neofas
------------------------------------------------------------------------------------------------------------------------------------------------------------gg-gaa-----at--------------------------------------------------------------------------------------------------------------------------------------------------------------------caaaggtgctcagcattga-----------------------------------------------------------------tctgaaa-------------------------------------------------aagagaattattga-------------------------cttgaacaagtcaggaa-----------------------------------------------------------------------------------------------------------------------------------------------------------------------------------------------------------------------------------------------------agtcacttggggccatttcaaagcagc-tgcaggtcccaa-ga---gcaa--------------ca----gtg------ca------------------------aa-caattgtttgt-aagtat---aa-agtgcat-----------------------ggcactgtttcgtcactg--ccacga-----tcaggaagaaa-acaca-agc-t---------ac------ca--------cc--tgctgctgagagaa-aattggtcaggagg-atgaaga-gtcaaccgag-----------aa-tcacca-aaaag------------------------------------------------------------------------------------------------caaga-at-tagaagctgctggaacacag-gtgt-----------------cattgtccaca---gtcaaacat----------------gttttgcatct----------------ccatggactgagaggctcccgtgcaagaag-----------------gaagccc--------ttgctc--caaaagcggc--------ac----------c-t-t-aaggctcaacgga-agttt--gctgctg-----a--------t-ggacaaag--a-taagaccttc-----tggag-------gaaagttctgt----------------------------gttcagacgaaac---------------------aaaaa-------attaagc-----tttttgg-ccac-aatgcccagcaa-------------ta-tgtttgg-agg-------agaaaa----g-g---tg----aggcctttaa-cccaa------ag-aacacc----a-----t---------gcc-------taccatcaag-cat-ggtggtg-----g-tagtattatgct-----------------------------------------------------gtgggg-----c-tg----ttttgttgcc-aatggaa-------------------------------------ctg-g-t-gctttaca-gagagtaaatggga------------taatgaaggaggaggattaccttcaca---ttcttcaa---------cataac-ctaaaatc-at----cagcccaaagtttgggtctt-gg-----------gcgcagtt-gagtgttc---caggacaatga-tcccaaacccacatcacaagtgg-t-aaagga---atggc---taaat-ca---------ggctagaataag------------ggtttta-----------------------------------------------------------------------------gaatggccttccc-aaagtcttg-actt-a-aa-ccccattgaaaaca---tg-tggacaatgctg-aaaaaa----ca-----------------------------------------------------------------------------------------------------------------------------------------------------------------------------------------------atgtc-agaaag------cc-a-ttaaat---ttaactga-------------------------actgca----ccaattctgtc----aag-------------------------aggagtggtc---aaagattcaa--------------------------cc-aga-agcttgt-ggatggctac-caaaagc-------gtctaattgcagtgaa----------aata-----gct---aa-gggacatgtaac-------------caaa----------tat---------------------------------------------------------------------------------------------------------------------------------------------------------------------------------------------------------------------------
>SB-Julmarl
----------------------------------------------------------------------------------------------------------------------------------------------------------g-gg-aca-----gt--------------------------------------------------------------------------------------------------------------------------------------------------------------------caaaggagctcagcatgga-----------------------------------------------------------------tctgaaa-------------------------------------------------aagcaaattattga-------------------------cttgaacaagtcaggaa-----------------------------------------------------------------------------------------------------------------------------------------------------------------------------------------------------------------------------------------------------agtcacttggggccatttcaaagcagc-tgcaggtcccaa-aa---gcaa--------------ca----gtg------ca------------------------aa-caattgtttgt-aagtat---aa-agtgcat-----------------------ggcactgttttgtcactg--ccacga-----tcaggaagaaa-acgca-agc-t---------at------ca--------cc--tgctgctgagggaa-aaatggtcaggagg-gtgaaga-gtcaaccgag-----------aa-tcacca-aaaagc-------------------------------------------------------------------------------ag-atc-------tgccaaga-at-tagaagctgctggaacacag-gtgt-----------------cattgtccaca---gtcaaacat----------------gttttgcatct----------------ccatggactgagaggctcccgtgcaagaag-----------------gaagccc--------ttgctc--caaaagcggc--------ac----------c-t-t-aaggctcaacgga-agttt--gctgctg-----a--------t-ggacaaag--a-taagaccttc-----tggag-------gaaagttctgt----------------------------ggtcagacgaaac---------------------aaaaa-------atcaagc-----tttttgg-ccac-aatgcccagcaa-------------ta-tgtttgg-agg-------agaaaa----g-g---tg----aggcctttaa-cccaa------ag-aacacc----a-----t---------gcc-------taccatcaag-cat-ggtcgtg-----g-tagtattatgct-----------------------------------------------------gtgggg-----c-tg----ttttgttgcc-aatggaa-------------------------------------ctg-g-t-gctttaca-gagagtaaatggga------------taatgaagaaggaggattaccttcaca---ttcttcaa---------cataac-ctaaaatc-at----cagcccaaagtttgggtctt-gg-----------gcgcagtt-gagtgttc---caggacaatga-tcccaaacccacatcacaagtgg-t-aaagga---atggc---taaat-ca---------ggctagaataag------------ggtttta-----------------------------------------------------------------------------gaatggccttccc-aaagtcttg-actt-a-aa-ccccattgaaaaca---tg-tggacaatgctg-aaaaaa----cg-----------------------------------------------------------------------------------------------------------------------------------------------------------------------------------------------atgtc-agaaag------cc-a-ttaaat---ttaactga-------------------------actgca----ccaattctgtc----aag-------------------------aggagtggtc---aaagattcaa--------------------------cc-aga-agcttgt-ggatggctac-caaaagc-------gtctaattgcagtgaa----------aata-----gct---aa-gggacatataac-------------caaa----------tat---------------------------------------------------------------------------------------------------------------------------------------------------------------------------------------------------------------------------
>SB-Neomul
------------------------------------------------------------------------------------------------------------------------------------------------------------gg-gaa-----at--------------------------------------------------------------------------------------------------------------------------------------------------------------------caaaggcgctcagcatgga-----------------------------------------------------------------tctgaaa-------------------------------------------------aagagaattattga-------------------------cttgaacaagtcaggaa-----------------------------------------------------------------------------------------------------------------------------------------------------------------------------------------------------------------------------------------------------agtcacttggggccatttcaaagcagc-tacaggtcccaa-ga---gcaa--------------ca----gtg------ca------------------------aa-caattgtttgt-aagtat---ca-agtgcat-----------------------ggcactgttttgtcactg--ccacga-----tcaggaagaaa-acaca-agc-t---------ac------ca--------cc--tgctgctgagagaa-aattggtcaggagg-atgaaga-gtcaaccgag-----------aa-tcacca-aaaagc-------------------------------------------------------------------------------ag-atc-------tgccaaga-at-tagaagctggtggaacacag-gtgt-----------------cattgtccaca---gtcaaacat----------------gttttgcatct----------------ccatggactgagaggctcccgtgcaagaag-----------------gaagccc--------ttgctc--caaaagcggc--------ac----------c-t-t-aaggctcaa-gga-agttt--gctgctg-----a--------t-ggacaaag--a-taagaccttc-----tggag-------gaaagttctgt----------------------------ggtcagacgaaac---------------------aaaaa-------atcaagc-----tttttgg-ccat-aatgcccagcaa-------------ta-tgtttgg-agg-------tgaaaa----g-g---tg----aggcctttaa-cccaa------ag-aacacc----a-----t---------gcc-------taccatcaag-cat-ggtggtg-----g-tagtattatgct-----------------------------------------------------gtgggg-----c-tg----ttttgttgcc-aatggaa-------------------------------------ctg-g-t-gctttaca-gagagtaaatggga------------taatgaagaaggaggattaccttcaca---ttcttcaa---------cataac-ctaaaatc-at----cagcccaaaggttgggtctt-gg-----------gcgcagtt-gagtgttc---caggacaatga-tcccaaacacacatcacaagtgg-t-aaagga---atggc---taaat-ca---------ggctagaataag------------ggtttta-----------------------------------------------------------------------------gaatggccttccc-aaagtcctg-actt-a-aa-ccccattgaaaaca---tg-tggacaatgctg-aagaaa----cg-----------------------------------------------------------------------------------------------------------------------------------------------------------------------------------------------atgtc-agaaag------cc-a-ttaaat---ttaactga-------------------------actgca----ccaattctgtc----aa----------------------------gagtggtc---aaagattcaa--------------------------cc-aga-agcttgt-ggatggctac-caaaagc-------gtctagttgcagtgaa----------aata-----gct---aa-gggacatgtaac-------------caaa----------tat---------------------------------------------------------------------------------------------------------------------------------------------------------------------------------------------------------------------------
>SB-Permic
-------------------------------------------------------------------------------------------------------------------------------------------------------------------------------------------------------------------------------------------------------------------------------------------------------------------------------------------------------cagcatgga-----------------------------------------------------------------tctgaaa-------------------------------------------------aagcgaattattga-------------------------cttgaacaagtcaggaa-----------------------------------------------------------------------------------------------------------------------------------------------------------------------------------------------------------------------------------------------------agtcacttggggccatttcaaagcagc-tgcaggtcccaa-ga---gcaa--------------ca----gtg------ca------------------------aa-caattgtttgt-aagtat---ga-agtgcat-----------------------ggcactgttttgtcactg--gcacga-----tcaggaggaaa-acgca-agc-t---------at------ca--------cc--tgctgctgagagaa-aattggtcaggagt-gtgaaga-gtcaaccgag-----------aa-tcacca-aaaagc-------------------------------------------------------------------------------at-atc-------tgccaaga-at-tagaagctgctggaacacag-gtgt-----------------cattgtccaca---gtcaaacgt----------------gttttgcatct----------------ccatggactgagaggctgccgtgcaagaag-----------------gaagccc--------ttgctc--caaaagcggc--------ac----------c-t-t-aaggctcgactga-agttt--gctgctgatcaca--------t-ggacaaag--a-taagaccttc-----tggag-------gaaagttctgt----------------------------ggtcagacgaaac----------------------aaaa-------atcaagc------ttttgg-ccac-aatgcccagcaa-------------ta-tgtttgg-agg-------agaaaa----g-g---tg----aggcctttaa-cccca------ag-aacacc----a-----t---------gcc-------taccatcaag-cat-ggtggtg-----g-tagtattatgct-----------------------------------------------------gtgggg-----c-tg----ttttgttgcc-aatggaa-------------------------------------ctg-g-t-gctttaca-gagagtaaatggga------------taatgaaggaggaggattaccttgaaa---ttcttcaa---------cataac-ctaaaatc-at----cagcccaaagtttgggtctt-gg-----------gcgcagtt-gagtgttc---caggacaatga-ccccaaacacacatcacaagtgg-t-aaagga---atggc---taaat-ca---------ggctagaataag------------ggtttta-----------------------------------------------------------------------------gaatggccttccc-aaagtcctg-actt-a-aa-ccccattgaaaaca---tg-tggacaatgctg-aagaaa----cg-----------------------------------------------------------------------------------------------------------------------------------------------------------------------------------------------atgtc-agaaag------cc-a-ttaaat---ttaactga-------------------------actgca----ccaattctgtc----aag-------------------------aggagtggtc---aaagattcaa--------------------------cc-aga-agtttgt-ggatggctac-caaaagc-------gtctaattgcagtgaa----------aata-----gct---aa-gggacatgta-----------------------------------------------------------------------------------------------------------------------------------------------------------------------------------------------------------------------------------------------------------
>SB-Xenbou
--------------------------------------------------------------------------------------------------------------------------------------------------------atg-gg-gaa-----gt--------------------------------------------------------------------------------------------------------------------------------------------------------------------caaaggtgctcagcatgga-----------------------------------------------------------------tctgaaa-------------------------------------------------aagagaattattga-------------------------cttgaacaagtcaggaa-----------------------------------------------------------------------------------------------------------------------------------------------------------------------------------------------------------------------------------------------------agtcacttggggccatttcaaagcagc-tgcaggtcccaa-ga---gcaa--------------ca----gtg------ca------------------------aa-cagttgtttgt-aagtgt---aa-agtgcat-----------------------ggcactgttttgtcactg--ccacga-----tcaggaagaaa-acaca-agc-t---------ac------ca--------tc--tgctgctgagagaa-aattggtcaggagg-aggaaga-gtcaaccgag-----------aa-tcacca-aaaagc-------------------------------------------------------------------------------at-atc-------tgcgaaga-at-tagaagcttctggaacacag-gtgt-----------------cattgtccaca---gtcaaacgt----------------gttttgcatct----------------ccatggactgagaggctcccgtgcaagaag-----------------gaagccc--------ttgctc--caaaagcggc--------ac----------c-t-t-aaggctcaactga-agttt--gctgctg-----a--------t-ggacaaag--a-taagaccttc-----tggag-------gaaagttctgt----------------------------ggtcagacaaaac----------------------aaaa-------atcaagc-----tttttgg-ccac-aatgcccagcaa-------------ta-tgtttgg-agg-------agaaaa----g-g---tg----aggcctttaa-cccca------ag-aacacc----a-----t---------gcc-------taccatcaag-cat-ggtggtg-----g-cagtattatgct-----------------------------------------------------gtgggg-----c-tg----ttttgttgcc-aatggaa-------------------------------------ctg-g-t-gctttaca-gagagtaaatggga------------taatgaaggaggaggattaccttgaaa---ttcttcaa---------cataac-ctaaaatc-at----cagcccaaagtttgagtctt-gg-----------gcgcagtt-gggtgttc---caggacaatga-ccccaaacacacatcacaagtgg-t-aaagga---atggc---taaat-ca---------ggctagaataag------------ggtttta-----------------------------------------------------------------------------gaatggccttccc-aaagtcctg-actt-a-aa-ccccattgaaaaca---tg-tggacaatgctg-aagaaa----caagtcc------------------------------------------------------------------------------------------------------------------------------------------------------------------------------------------atgtc-agaaag------cc-a-tcaaat---ttaactga-------------------------actgca----ccaattctgtc----aag-------------------------aggagtggtc---caagattcaaccaga------------agct---tgcc-aga-agcttgt-ggatggctac-caaaagc-------gcctaattgaagtgaa----------aatg-----gct---aa-gggacatgtaac-------------caaa----------tat---------------------------------------------------------------------------------------------------------------------------------------------------------------------------------------------------------------------------
>SB-Batvit
--------------------------------------------------------------------------------------------------------------------------------------------------------atg-gg-aaa-----gt--------------------------------------------------------------------------------------------------------------------------------------------------------------------caaaggagctcagcataga-----------------------------------------------------------------tctgaaa-------------------------------------------------aagtgaattattga-------------------------cttgaacaagtcaggaa-----------------------------------------------------------------------------------------------------------------------------------------------------------------------------------------------------------------------------------------------------agtcacttggggccatttcaaagcagc-tgcaggtcccaa-ga---gcaa--------------ca----gtg------ca------------------------aa-caattgtttgt-aagtat---aa-agtgcat-----------------------ggcactgttttgtcactg--ccacga-----tcaggaagaaa-acgca-agc-t---------at------ca--------cc--tgctgctgagagaa-aattggtcaggagg-gtgaaga-gtcaaccgag-----------aa-tcacca-aaaagc-------------------------------------------------------------------------------at-atc-------tgccaaga-at-tagaagctgctggaacacag-gtgt-----------------cattgtccaca---gtcaaacgt----------------gttttgcatct----------------ccatggactgagaggctcccgtgcaagaag-----------------gaagccc--------ttgctc--caaaagtggc--------ac----------c-t-t-aaggctcgactga-agttt--gctgctgatcaca--------t-ggacaaag--a-taagac---c-----tggag-------gaaagttctgt----------------------------ggtcagacgaaac----------------------aaaa-------atcgagc-----tttttgg-ccac-aatgcccagcaa-------------ta-tgtttgg-agg-------agaaaa----g-g---tg----aggcctttaa-cccca------ag-aacacc----a-----t---------gcc-------taccatcaag-cat-ggtggtg-----g-tagttttatgct-----------------------------------------------------gtgggg-----c-tt----ttttgttgcc-aatggaa-------------------------------------ctg-g-t-gctttaca-gaaagtaaatggga------------taatgaaggaggaggattaccttgaaa---ttcttcaa---------cataat-ctaaaatc-at----cagcccgaaggttgggtctt-gg-----------gcgcagtt-gggtgttccaacaggacagtga-ccccaaacacgcatcaaaagtgg-t-aaagga---ctggc---taaat-ca---------ggctagaataag------------ggtttta-----------------------------------------------------------------------------gaatggccttccc-aaagtcctg-actt-a-aa-ccccattgaaaaca---tg-tggacaatgctg-aagaaa----tg-----------------------------------------------------------------------------------------------------------------------------------------------------------------------------------------------atgtc-agaaag------cc-a-ttaaat---ttaactga-------------------------actgca----ccaattctgtc----aag-------------------------aggagtggtc---aaagattcaa--------------------------cc-aga-agcttgt-ggatggctac-caaaagc-------acctaattgaagtgaa----------aatg-----gct---aa-gggacatgtaac-------------caaa----------tat---------------------------------------------------------------------------------------------------------------------------------------------------------------------------------------------------------------------------
>SB-Batfas
--------------------------------------------------------------------------------------------------------------------------------------------------------atg-gg-aaa-----gt--------------------------------------------------------------------------------------------------------------------------------------------------------------------caaaggagctcagcatgga-----------------------------------------------------------------tctgaaa-------------------------------------------------aagcgaattattga-------------------------cttgaacaagtcaggaa-----------------------------------------------------------------------------------------------------------------------------------------------------------------------------------------------------------------------------------------------------agtcacttggggccatttcaaagcagc-tgcatgtcccaa-ga---gcaa--------------ca----gtg------ca------------------------aa-caattgtttgt-aagtat---aa-agtgcat-----------------------ggcactgtttcatcactg--ccaaga-----tcaggaagaaa-acgca-agc-t---------at------ca--------cc--tgctgctgagagaa-aattggtcaggagg-gtgaaga-gtcaaccaag-----------aa-tcacca-aaaagc-------------------------------------------------------------------------------ag-atc-------tgccaaga-at-tagaagctgctggaacacag-gtgt-----------------cattgtccaca---gtcaaacgt----------------gttttgcatct----------------ccatggactgagaggctgccgtgcaagaag-----------------gaagccc--------ttgctc--caaaagcggc--------ac----------c-t-t-aaggctcgactga-agttt--gctgctgatcaca--------t-ggacaaag--a-taagaccttc-----tggag-------gaaagttctgt----------------------------ggtcagacgaaac----------------------aaaa-------atctagc-----tttttgg-ccac-aatgtccagcaa-------------ta-tgtttgg-agg-------agaaaa----g-g---tg----aggcctttaa-cccca------ag-aacacc----a-----t---------gcc-------tacaatcaag-cat-ggtggtg-----g-gagtattatgct-----------------------------------------------------gtgggg-----c-tg----ttttgctgcc-aatggaa-------------------------------------ctg-g-t-gctttaca-gagagtaaatggga------------taatgaagaaggaggattaccttcaca---ttcttcaa---------cataac-ctaaaatc-at----cagcacaaaggttgggtctt-gg-----------gcgcagtt-gggtgttccaacaggacaatga-ccccaaacacacatcaaaagtgg-t-aaagga---atggc---taaat-ca---------ggctagaataag------------ggtttta-----------------------------------------------------------------------------gaatggccttccc-aaagtcctg-actt-g-aa-ccccattgaaaaca---tg-tggacaatgctg-aagaaa----caagtcc------------------------------------------------------------------------------------------------------------------------------------------------------------------------------------------atgtc-agaaag------cc-a-tcaaat---ttaactga-------------------------actgca----ccaattctgtc----aag-------------------------aggagtggtc---aaagattcaaccaga------------agct---tgcc-aga-agcttgt-ggatggctac-caaaagc-------gcctaattgaagtgaa----------aatg-----gct---aa-gggacatgtaac-------------caaa----------tat---------------------------------------------------------------------------------------------------------------------------------------------------------------------------------------------------------------------------
>SB-Batfer
--------------------------------------------------------------------------------------------------------------------------------------------------------atg-gg-aaa-----gt--------------------------------------------------------------------------------------------------------------------------------------------------------------------caaaggagctcagcatgga-----------------------------------------------------------------tctgaaa-------------------------------------------------aagcgaattattga-------------------------cttgaacaagtcaggaa-----------------------------------------------------------------------------------------------------------------------------------------------------------------------------------------------------------------------------------------------------agtcacttggggccatttcaaagcagc-tgcatgtcccaa-ga---gcaa--------------ca----gtg------ca------------------------aa-caattgtttgt-aagtat---aa-agtgcat-----------------------ggcactgtttcgtcactg--ccaaga-----tcaggaagaaa-acgca-agc-t---------at------ca--------cc--tgctgctgagagaa-aattggtcaggagg-gtgaaga-gtcaaccaag-----------aa-tcacca-aaaagc-------------------------------------------------------------------------------ag-atc-------tgccaaga-at-tagaagctgctggaacacag-gtgt-----------------cattgtccaca---gtcaaacgt----------------gttttgcatct----------------ccatggactgagaggctgccgtgcaagaag-----------------gaagccc--------ttgctc--caaaagcggc--------ac----------c-t-t-aaggctcgactga-agttt--gctgctgatcaca--------t-ggacaaag--a-taagaccttc-----tggag-------gaaagttctgt----------------------------ggtcagacgaaac----------------------aaaa-------atcaagc-----tttttgg-ccac-aatgtccagcaa-------------ta-tgtttgg-agg-------agaaaa----g-g---tg----aggcctttaa-cccca------ag-aacacc----a-----t---------gcc-------tacaatcaag-cat-ggtggtg-----g-gagtattatgct-----------------------------------------------------gtgggg-----c-tg----ttttgctgcc-aatggaa-------------------------------------ctg-g-t-gctttaca-gagagtaaatggga------------taatgaagaaggaggattaccttcaca---ttcttcaa---------cataac-ctaaaatc-at----cagcacgaaggttgggtctt-gg-----------gcgcagtt-gggtgttccaacaggacaatga-ccccaaacacacatcaaaagtgg-t-aaagga---atggc---taaat-ca---------ggctagaataag------------ggtttta-----------------------------------------------------------------------------gaatggccttccc-aaagtcctg-actt-a-aa-ccccattgaaaaca---tg-tggacaatgctg-aagaaa----caagtcc------------------------------------------------------------------------------------------------------------------------------------------------------------------------------------------atgtc-agaaag------cc-a-tcaaat---ttaactga-------------------------actgca----ccaattctgtc----aag-------------------------aggagtggtc---aaagattcaaccaga------------agct---tgcc-aga-agcttgt-ggatggctac-caaaagc-------gcctaattgaagtgaa----------aatg-----gct---aa-gggacatgtaac-------------caaa----------tat---------------------------------------------------------------------------------------------------------------------------------------------------------------------------------------------------------------------------
>SB-Trezeb
--------------------------------------------------------------------------------------------------------------------------------------------------------atg-gg-aaa-----gt--------------------------------------------------------------------------------------------------------------------------------------------------------------------caaaggagctcagcatgga-----------------------------------------------------------------tctgaaa-------------------------------------------------aagcaaattattga-------------------------cttgaacaagtcaggaa-----------------------------------------------------------------------------------------------------------------------------------------------------------------------------------------------------------------------------------------------------agtcacttggggccatttcaaagcagc-tgcatgtcccaa-ga---gcaa--------------ca----gtg------ca------------------------aa-caattgtttgt-aagtat---aa-agtgcat-----------------------ggcactgtttcgtcactg--ccaaga-----tcaggaagaaa-acgca-agc-t---------at------ca--------cc--tgctgctgagagaa-aattggtcaggagg-gtgaaga-gtcaaccaag-----------aa-tcacca-aaaagc-------------------------------------------------------------------------------ag-atc-------tgccaaga-at-tagaagctgctggaacacag-gtgt-----------------cattgtccaca---gtcaaacgt----------------gttttgcatct----------------ccatggactgagaggctgccgtgcaagaag-----------------gaagccc--------ttgctc--caaaagcggc--------ac----------c-t-t-aaggctcgactga-agttt--gctgctgatcaca--------t-ggacaaag--a-taagaccttc-----tggag-------gaaagttctgt----------------------------ggtcagacgaaac----------------------aaaa-------atcgagc-----tttttgg-ccac-aatgcccagcaa-------------ta-tgtttgg-agg-------agaaaa----g-g---tg----aggcctttaa-cccca------ag-aacacc----a-----t---------gcc-------tacaatcaag-cat-ggtggtg-----g-gagtattatgct-----------------------------------------------------gtgggg-----c-tg----ttttgctgcc-aatggaa-------------------------------------ctg-g-t-gctttaca-gagagtaaatggga------------taatgaagaaggaggattaccttcaca---ttcttcaa---------cataac-ctaaaatc-at----cagcacgaaggttgggtctt-gg-----------gcgcagtt-gggtgttccaacaggacaatga-ccccaaacacacatcaaaagtgg-t-aaagga---atggc---taaat-ca---------ggctagaataag------------ggtttta-----------------------------------------------------------------------------gaatggccttccc-aaagtcctg-actt-a-aa-ccccattgaaaaca---tg-tggacaatgctg-aagaaa----caagtcc------------------------------------------------------------------------------------------------------------------------------------------------------------------------------------------atgtc-agaaag------cc-a-tcaaat---ttaactga-------------------------actgca----ccaattctgtc----aag-------------------------aggagtggtc---aaagattcaaccaga------------agct---tgcc-aga-agcttgt-ggatggctac-caaaagc-------gcctaattgaagtgaa----------aatg-----gct---aa-gggacatgtaac-------------caaa----------tat---------------------------------------------------------------------------------------------------------------------------------------------------------------------------------------------------------------------------
>SB-Petpolt
--------------------------------------------------------------------------------------------------------------------------------------------------------atg-gg-aaa-----gt--------------------------------------------------------------------------------------------------------------------------------------------------------------------caaaggagctcagcatgga-----------------------------------------------------------------tctgaaa-------------------------------------------------aagcgaattattga-------------------------cttgaacaagtcaggaa-----------------------------------------------------------------------------------------------------------------------------------------------------------------------------------------------------------------------------------------------------agtcacttggggccatttcaaagcagc-tgcatgtcccaa-ga---gcaa--------------ca----gtg------ca------------------------aa-caattgtttgt-aagtat---aa-agtgcat-----------------------ggcactgtttcgtcactg--ccaaga-----tcaggaagaaa-acgca-agc-t---------at------ca--------cc--tgctgctgagagaa-aattggtcaggagg-gtgaaga-gtcaaccaag-----------aa-tcacca-aaaagc-------------------------------------------------------------------------------ag-atc-------tgccaaga-at-tagaagctgctggaacacag-gtgt-----------------cattgtccaca---gtcaaacgt----------------gttttgcatct----------------ccatggactgagaggctgccgtgcaagaag-----------------gaagccc--------ttgctc--caaaagcggc--------ac----------c-t-t-aaggctcgactga-agttt--gctgctgatcaca--------t-ggacaaag--a-taagaccttc-----tggag-------gaaagttctgt----------------------------ggtcagacgaaac----------------------aaaa-------atcgagc-----tttttgg-ccac-aatgcccagcga-------------ta-tgtttgg-agg-------agaaaa----g-g---tg----aggcctttga-cccca------ag-aacacc----a-----t---------gcc-------tacaatcaag-cat-ggtggtg-----g-gagtattatgct-----------------------------------------------------gtgggg-----c-tg----ttttgctgcc-aatggaa-------------------------------------ctg-g-t-gctttaca-gagagtaaatggga------------caatgaagaaggaggattaccttcaca---ttcttcaa---------cataac-ctaaaatc-at----cagcacgaaggttgggtctt-gg-----------gcgcagtt-gggtgttccaacaggacaatga-ccccaaacacacatcaaaagtgg-t-aaagga---atggc---taaat-ca---------ggctagaataaa------------ggtttta-----------------------------------------------------------------------------gaatggccttccc-aaagtcctg-actt-a-aa-ccccattgaaaaca---tg-tggacaatgctg-aagaaa----caagtcc------------------------------------------------------------------------------------------------------------------------------------------------------------------------------------------atgtc-agaaag------cc-a-tcaaat---ttaactga-------------------------actgca----ccaattctgtc----aag-------------------------aggagtggtc---aaagattcaaccaga------------agct---tgcc-aga-agcttgt-ggatggctac-caaaagc-------gcctaattgaagtgaa----------aatg-----gct---aa-gggacatgtaac-------------caaa----------tat---------------------------------------------------------------------------------------------------------------------------------------------------------------------------------------------------------------------------
>SB-Batgra
--------------------------------------------------------------------------------------------------------------------------------------------------------atg-gg-aaa-----gt--------------------------------------------------------------------------------------------------------------------------------------------------------------------caaaggagctcagcatgga-----------------------------------------------------------------tctgaaa-------------------------------------------------aagcgaattattga-------------------------cttgaacaagtcaggaa-----------------------------------------------------------------------------------------------------------------------------------------------------------------------------------------------------------------------------------------------------agtcacttggggccatttcaaagcagc-tgcatgtcccaa-ga---gcaa--------------ca----gtg------ca------------------------aa-caattgtttgt-aagtat---aa-agtgcat-----------------------ggcactgtttcatcactg--ccaaga-----tcaggaagaaa-acgca-agc-t---------at------ca--------cc--tgctgctgagagaa-aattggtcaggagg-gtgaaga-gtcaaccaag-----------aa-tcacca-aaaagc-------------------------------------------------------------------------------ag-atc-------tgccaaga-at-tagaagctgctggaacacag-gtgt-----------------cattgtccaca---gtcaaacgt----------------gttttgcatct----------------ccatggactgagaggctgccgtgcaagaag-----------------gaagccc--------ttgctc--caaaagcggc--------ac----------c-t-t-aaggctcgactga-agttt--gctgctgatcaca--------t-ggacaaag--a-taagaccttc-----tggag-------gaaagttctgt----------------------------ggtcagacgaaac----------------------aaaa-------atcaagc-----tttttgg-ccac-aatgtccagcaa-------------ta-tgtttgg-agg-------agaaaa----g-g---tg----aagcctttaa-cccca------ag-aacacc----a-----t---------gcc-------tacaatcaag-cat-ggtggtg-----g-gagtattatgct-----------------------------------------------------gtgggg-----c-tg----ttttgctgcc-aatggaa-------------------------------------ctg-g-t-gctttaca-gagagtaaatggga------------taatgaagaaggaggattaccttcaca---ttcttcaa---------cataac-ctaaaatc-at----cagcacgaaggttgggtctt-gg-----------gcgcagtt-gggtgttccaacaggacaatga-ccccaaacacacatcaaaagtgg-t-aaagga---atggc---taaat-ca---------ggctagaataag------------ggtttta-----------------------------------------------------------------------------gaatggccttccc-aaagtcctg-actt-a-aa-ccccattgaaaaca---tg-tggacaatgctg-aagaaa----caagtcc------------------------------------------------------------------------------------------------------------------------------------------------------------------------------------------atgtc-agaaag------cc-a-tcaaat---ttaactga-------------------------actgca----ccaattctgtc----aag-------------------------aggagtggta---acagattcaaccaga------------agct---tgcc-aga-agcttgt-ggatggctac-caaaagc-------gcctaattgaagtgaa----------aatg-----gct---aa-gggacatgtaac-------------caaa----------tat---------------------------------------------------------------------------------------------------------------------------------------------------------------------------------------------------------------------------
>SB-Neofalm
--------------------------------------------------------------------------------------------------------------------------------------------------------atg-gg-aaa-----gt--------------------------------------------------------------------------------------------------------------------------------------------------------------------caaaggagctcagcatgga-----------------------------------------------------------------tctgaaa-------------------------------------------------aagcgaattattga-------------------------cttgaacaagtcaggaa-----------------------------------------------------------------------------------------------------------------------------------------------------------------------------------------------------------------------------------------------------agtcacttggggccatttcaaagcagc-tgcatgtcccaa-ga---gcaa--------------ca----gtg------ca------------------------aa-caattgtttgt-aagtat---aa-agtgcat-----------------------ggcactgtttcgtcactg--ccaaga-----tcaggaagaaa-acgca-agc-t---------at------ca--------cc--tgctgctgagagaa-aattggtcaggagg-gtgaaga-gtcaaccaag-----------aa-tcacca-aaaagc-------------------------------------------------------------------------------ag-atc-------tgccaaga-at-tagaagctgctggaacacag-gtgt-----------------cattgtccaca---gtcaaacgt----------------gttttgcatct----------------ccatggactgagaggctgccgtgcaagaag-----------------gaagccc--------ttgctc--caaaagcggc--------ac----------c-t-t-aaggctcgactga-agttt--gctgctgatcaca--------t-ggacaaag--a-taagaccttc-----tggag-------gaaagttctgt----------------------------ggtcagacgaaac----------------------aaaa-------atcgagc-----tttttgg-ccac-aatgcccagcaa-------------ta-tgtttgg-agg-------agaaaa----g-g---tg----aggcctttaa-cccca------ag-aacacc----a-----t---------gcc-------tacaatcaag-cat-ggtggtg-----g-gagtattatgct-----------------------------------------------------gtgggg-----c-tg----ttttgctgcc-aatggaa-------------------------------------ctg-g-t-gctttaca-gagagtaaatggga------------taatgaagaaggaggattaccttcaca---ttcttcaa---------cataac-ctaaaatc-at----cagcccgaaggttgggtctt-gg-----------gcgcagtt-gggtgttccaacaggacagtga-ccccaaacacacatcagaagtgg-t-aaagga---atggc---taaat-ca---------ggctagaataaa------------ggtttta-----------------------------------------------------------------------------gaatggccttccc-aaagtcttg-actt-a-aa-ccccattgaaaaca---tg-tggacaatgctg-aagaaa----caagtcc------------------------------------------------------------------------------------------------------------------------------------------------------------------------------------------atgtc-agaaag------cc-a-tcaaat---ttaactga-------------------------actgca----ccaattctgtc----aag-------------------------aggagtggtc---aaagattcaaccaga------------agct---tgcc-aga-agcttgt-ggatggctac-caaaagc-------gcctaattgaagtgaa----------aatg-----gct---aa-gggacatgtaac-------------caaa----------tat---------------------------------------------------------------------------------------------------------------------------------------------------------------------------------------------------------------------------
>SB-Auldew
--------------------------------------------------------------------------------------------------------------------------------------------------------atg-gg-aaa-----gt--------------------------------------------------------------------------------------------------------------------------------------------------------------------caaaggagctcagcatgga-----------------------------------------------------------------tctgaaa-------------------------------------------------aagagaatttttga-------------------------cttgaacaagtcaggaa-----------------------------------------------------------------------------------------------------------------------------------------------------------------------------------------------------------------------------------------------------agtcacttggggccatttcaaagcagc-tgcatgtcccaa-ga---gcaa--------------ca----gtg------ca------------------------aa-caattgtttgt-aagtat---aa-agtgcat-----------------------ggcactgtttcatcactg--ccaaga-----tcaggaagaaa-acaca-agc-t---------at------ca--------cc--tgctgctgagagaa-aattggtcaggagg-gtgaaga-gtcaaccaag-----------aa-tcacca-aaaagc-------------------------------------------------------------------------------ag-atc-------tgccaaga-at-ttgaagctgctgaaacacag-gtgt-----------------cgttatccaca---gtcaaacgt----------------gttttgcatct----------------ccatggactgagaggctgccgtgcaagaag-----------------gaagccc--------ttgctc--caaaagcggc--------ac----------c-t-t-aaggctcgactga-agttt--gctgctgatcaca--------t-ggacaaag--a-taagaccttc-----tggag-------gaaagttctgt----------------------------ggtcagacgaaac----------------------aaaa-------atcgagc-----tttttgg-ccac-aatgcccagcaa-------------ta-tgtttgg-agg-------agaaaa----g-g---tg----aggccttcaa-cccca------ag-aacacc----a-----t---------gcc-------tacaatcaag-cat-ggtggtg-----g-gagtattatgct-----------------------------------------------------gtgggg-----c-tg----ttttgctgcc-aatggaa-------------------------------------ctg-g-t-gctttaca-gagagtaaatggga------------taatgaagaaggaggattaccttcaaa---ttcttcaa---------cataac-ctaaaatc-at----cagcacgaaggttgggtctt-gg-----------gcacagtt-gggtgttccaacaggacaatga-ccccaaacacacatcaaaagtgg-t-aaagga---atggc---taagt-ca---------ggctagaataag------------ggtttta-----------------------------------------------------------------------------gaatggccttccc-aaagtcctg-actt-a-aa-ccccattgaaaaca---tg-tggacaatgctg-aagaaa----caagtcc------------------------------------------------------------------------------------------------------------------------------------------------------------------------------------------atgtc-agaaag------cc-a-tcaaat---ttaactga-------------------------actgca----ccaattctgtc----aag-------------------------aggagtggtc---aaagattcaaccaga------------agct---tgcc-aga-agcttgt-ggatggctac-caaaagc-------gcctaattgaagtgaa----------aatg-----gct---aa-gggacatgtaac-------------caaa----------tat---------------------------------------------------------------------------------------------------------------------------------------------------------------------------------------------------------------------------
>SB-Cyafoa
--------------------------------------------------------------------------------------------------------------------------------------------------------atg-gg-aaa-----gt--------------------------------------------------------------------------------------------------------------------------------------------------------------------caaaggagctcagcatgga-----------------------------------------------------------------tctgaaa-------------------------------------------------aagagaatttttga-------------------------cttgaacaagtcaggaa-----------------------------------------------------------------------------------------------------------------------------------------------------------------------------------------------------------------------------------------------------agtcacttggggccatttcaaagcagc-tgcatgtcccaa-ga---gcaa--------------ca----gtg------ca------------------------aa-caattgtttgt-aagtat---aa-agtgcat-----------------------ggcactgtttcatcactg--ccaaga-----tcaggaagaaa-acgca-agc-t---------at------ca--------cc--tgctgctgagagaa-aattggtcaggagg-gtgaaga-gtcaaccaag-----------aa-tcacca-aaaagc-------------------------------------------------------------------------------ag-atc-------tgccaaga-at-ttgaagctgctgaaacacag-gtgt-----------------cgttatccaca---gtcaaacgt----------------gttttgcatct----------------ccatggactgagaggctgccgtgcaagaag-----------------gaagccc--------ttgctc--caaaagcggc--------ac----------c-t-t-aaggctcgactga-agttt--gctgctgatcaca--------t-ggacaaag--a-taagaccttc-----tggag-------gaaagttctgt----------------------------ggtcagacgaaac----------------------aaaa-------atcgagc-----tttttgg-ccac-aatgcccagcaa-------------ta-tgtttgg-agg-------agaaaa----g-g---tg----aggccttcaa-cccca------ag-aacacc----a-----t---------gcc-------tacaatcaag-cat-ggtggtg-----g-gagtattatgct-----------------------------------------------------gtgggg-----c-tg----ttttgctgcc-aatggaa-------------------------------------ctg-g-t-gctttaca-gagagtaaatggga------------taatgaagaaggaggattaccttcaca---ttcttcaa---------cataac-ctaaaatc-at----cagcacgaaggttgggtctt-gg-----------gcgcagtt-gggtgttccaacaggacaatga-ccccaaacacacatcaaaagtgg-t-aaagga---atggc---taagt-ca---------ggctagaataag------------ggtttta-----------------------------------------------------------------------------gaatggccttccc-aaagtcctg-actt-a-aa-ccccattgaaaaca---tg-tggacaatgctg-aagaaa----caagtcc------------------------------------------------------------------------------------------------------------------------------------------------------------------------------------------atgtc-agaaag------ct-a-tcaaat---ttaactga-------------------------actgca----ccaattctgtc----aag-------------------------aggagtggtc---aaagattcaaccaga------------agct---tgcc-aga-agcttgt-ggatggctac-caaaagc-------acctaattgaagtgaa----------aatg-----gct---aa-gggacatgtaac-------------caaa----------tat---------------------------------------------------------------------------------------------------------------------------------------------------------------------------------------------------------------------------
>SB-Cypfro
--------------------------------------------------------------------------------------------------------------------------------------------------------atg-gg-aaa-----gt--------------------------------------------------------------------------------------------------------------------------------------------------------------------caaaggagctcagcatgga-----------------------------------------------------------------tctgaaa-------------------------------------------------aagcgaattattaa-------------------------cttgaacaagtcaggaa-----------------------------------------------------------------------------------------------------------------------------------------------------------------------------------------------------------------------------------------------------agtcacttggggccatttcaaagcagc-tgcatgtcccaa-ga---gcaa--------------ca----gtg------ta------------------------aa-caattgtttgt-aagtat---aa-agtgcat-----------------------ggcactgtttcgtcactg--ccaaga-----tcaggaagaaa-acgca-agc-t---------at------ca--------cc--tgctgctgagagaa-aattggtcaggagg-gtgaaga-gtcaaccaag-----------aa-tcacca-aaaagc-------------------------------------------------------------------------------ag-atc-------tgccaaga-at-ttgaagctgctgaaacacag-gtgt-----------------cgttatccaca---gtcaaacgt----------------gttttgcatct----------------ccatggactgagaggctgccgtgcaagaag-----------------gaagccc--------ttgctc--caaaagcggc--------ac----------c-t-t-aaggctcgactga-agttt--gctgctgatcaca--------t-ggacaaag--a-taagaccttc-----tggag-------gaaagttctgt----------------------------ggtcagacgaaac----------------------aaaa-------atcgagc-----tttttgg-ccac-aatgcccagcaa-------------ta-tgtttgg-agg-------agaaaa----g-g---tg----aggccttcaa-cccca------ag-aacacc----a-----t---------gcc-------tacaatcaag-cat-ggtggtg-----g-gagtattatgct-----------------------------------------------------gtgggg-----c-tg----ttttgctgcc-aatggaa-------------------------------------ctg-g-t-gctttaca-gagagtaaatggga------------taatgaagaaggaggattaccttcaca---ttcttcaa---------cataac-ctaaaatc-at----cagcacgaaggttgggtctt-gg-----------gcgcagtt-gggtgttccaacaggacaatga-ccccaaacacacatcaaaagtgg-t-aaagga---atggc---taaat-ca---------ggctagaataag------------ggtttta-----------------------------------------------------------------------------gaatggccttccc-aaagtcctg-actt-a-aa-ccccattgaaaaca---tg-tggacaatgctg-aagaaa----caagtcc------------------------------------------------------------------------------------------------------------------------------------------------------------------------------------------atgtc-agaaag------cc-a-tcaaat---ttaactga-------------------------actgca----ccaattctgtc----aag-------------------------aggagtggtc---aaagattcaaccaga------------agct---tgcc-aga-agcttgt-ggatggctac-caaaagc-------gcctaattgaagtgaa----------aatg-----gct---aa-gggacatgtaac-------------caaa----------tat---------------------------------------------------------------------------------------------------------------------------------------------------------------------------------------------------------------------------
>SB-Cypgib
--------------------------------------------------------------------------------------------------------------------------------------------------------atg-gg-aaa-----gt--------------------------------------------------------------------------------------------------------------------------------------------------------------------caaaggagctcagcatgga-----------------------------------------------------------------tctgaaa-------------------------------------------------aagcgaattattaa-------------------------cttgaacaagtcaggaa-----------------------------------------------------------------------------------------------------------------------------------------------------------------------------------------------------------------------------------------------------agtcacttggggccatttcaaagcagc-tgcatgtcccaa-ga---gcaa--------------ca----gtg------ta------------------------aa-caattgtttgt-aagtat---aa-agtgcat-----------------------ggcactgtttcgtcactg--ccaaga-----tcaggaagaaa-acgca-agc-t---------at------ca--------cc--tgctgctgagagaa-aattggtcaggagg-gtgaaga-gtcaaccaag-----------aa-tcacca-aaaagc-------------------------------------------------------------------------------ag-atc-------tgccaaga-at-ttgaagctgctgaaacacag-gtgt-----------------cgttatccaca---gtcaaacgt----------------gttttgcatct----------------ccatggactgagaggctgccgtgcaagaag-----------------gaagccc--------ttgctc--caaaagcggc--------ac----------c-t-t-aaggctcgactga-agttt--gctgctgatcaca--------t-ggacaaag--a-taagaccttc-----tggag-------gaaagttctgt----------------------------ggtcagacgaaac----------------------aaaa-------atcgagc-----tttttgg-ccac-aatgcccagcaa-------------ta-tgtttgg-agg-------agaaaa----g-g---tg----aggcctttaa-cccca------ag-aacacc----a-----t---------gcc-------tacaatcaag-cat-ggtggtg-----g-gagtattatgct-----------------------------------------------------gtgggg-----c-tg----ttttgctgcc-aatggaa-------------------------------------ctg-g-t-gctttaca-gagagtaaatggga------------taatgaagaaggaggattaccttcaca---ttcttcaa---------cataac-ctaaaatc-at----cagcacgaaggttgggtctt-gg-----------gcgcagtt-gggtgttccaacaggacaatga-ccccaaacacacatcaaaagtgg-t-aaagga---atggc---taaat-ca---------ggctagaataag------------ggtttta-----------------------------------------------------------------------------gaatggccttccc-aaagtcctg-actt-a-aa-ccccattgaaaaca---tg-tggacaatgctg-aagaaa----caagtcc------------------------------------------------------------------------------------------------------------------------------------------------------------------------------------------atgtc-agaaag------cc-a-tcaaat---ttaactga-------------------------actgca----ccaattctgtc----aag-------------------------aggagtggtc---aaagattcaaccaga------------agct---tgcc-aga-agcttgt-ggatggctac-caaaagc-------gcctaattgaagtgaa----------aatg-----gct---aa-gggacatgtaac-------------caaa----------tat---------------------------------------------------------------------------------------------------------------------------------------------------------------------------------------------------------------------------
>SB-Xenlep
--------------------------------------------------------------------------------------------------------------------------------------------------------atg-gg-aaa-----gt--------------------------------------------------------------------------------------------------------------------------------------------------------------------caaaggagctcagcatgga-----------------------------------------------------------------tctgaaa-------------------------------------------------aagcgaattattga-------------------------cttgaacaagtcaggaa-----------------------------------------------------------------------------------------------------------------------------------------------------------------------------------------------------------------------------------------------------agtcacttggggccatttcaaagcagc-tgcatgtcccaa-ga---gcaa--------------ca----gtg------ca------------------------aa-caattgtttgt-aagtat---aa-agtgcat-----------------------ggcactgtttcatcactg--ccaaga-----tcaggaagaaa-acgca-agc-t---------at------ca--------cc--tgctgctgagagaa-aattggtcaggagg-gtgaaga-gtcaaccaag-----------aa-tcacca-aaaagc-------------------------------------------------------------------------------ag-atc-------tgccaaga-at-ttgaagctgctggaacacag-gtgt-----------------cgttatccaca---gtcaaacgt----------------gttttgcatct----------------ccatggactgagaggctgccgtgcaagaag-----------------gaagccc--------ttgctc--caaaagcggc--------ac----------c-t-t-aaggctcgactga-agttt--gctgctgatcaca--------t-ggacaaag--a-taagaccttc-----tggag-------gaaagttctgt----------------------------ggtcagacgaaac----------------------aaaa-------atcgagc-----tttttgg-ccac-aatgcccagcaa-------------ta-tgtttgg-agg-------agaaaa----g-g---tg----aggccttcaa-cccca------ag-aacacc----a-----t---------gcc-------tacaatcaag-cat-ggtggtg-----g-gagtattatgct-----------------------------------------------------gtgggg-----c-tg----ttttgctgcc-aatggaa-------------------------------------ctg-g-t-gctttaca-gagagtaaatggga------------taatgaagaaggaggattaccttcaca---ttcttcaa---------cataac-ctaaaatc-at----cagcacgaaggttgggtctt-gg-----------gcgcagtt-gggtgttccaacaggacaatga-ccccaaacacacatcaaaagtgg-t-aaagga---atggc---taaat-ca---------ggctagaataag------------ggtttta-----------------------------------------------------------------------------gaatggccttccc-aaagtcctg-actt-a-aa-ccccattgaaaaca---tg-tggacaatgctg-aagaaa----caagtcc------------------------------------------------------------------------------------------------------------------------------------------------------------------------------------------atgtc-agaaag------ct-a-tcaaat---ttaactga-------------------------actgca----ccaattctgtc----aag-------------------------aggagtggtc---aaagattcaaccaga------------agct---tgcc-aga-agcttgt-ggatggctac-caaaagc-------gcctaattgaagtgaa----------aatg-----gct---aa-gggacatgtaac-------------caaa----------tat---------------------------------------------------------------------------------------------------------------------------------------------------------------------------------------------------------------------------
>SB-Eremar
--------------------------------------------------------------------------------------------------------------------------------------------------------atg-gg-aaa-----gt--------------------------------------------------------------------------------------------------------------------------------------------------------------------caaaggagctcagcatgga-----------------------------------------------------------------tccgaaa-------------------------------------------------aagcgaattattaa-------------------------cttgaacaagtcaggaa-----------------------------------------------------------------------------------------------------------------------------------------------------------------------------------------------------------------------------------------------------agtcacttggggccatttcaaagcagc-tgcatgtcccaa-ga---gcaa--------------ca----gtg------ca------------------------aa-caattgtttgt-aagtat---aa-agtgcat-----------------------ggcactgtttcatcactg--ccaaga-----tcattaagaaa-acgca-agc-t---------at------ca--------cc--tgctgctgagagaa-aattggtcaggagg-gtgaaga-gtcaaccaag-----------aa-tcacca-aaaagc-------------------------------------------------------------------------------ag-atc-------tgccaaga-at-ttgaagctgctgaaacacag-gtgt-----------------cgttatccaca---gtcaaacgt----------------gttttgcatct----------------ccatggactgagaggctgccgtgcaagaag-----------------gaagccc--------ttgctc--caaaagcggc--------ac----------c-t-t-aaggctcgactga-agttt--gctgctgatcaca--------t-ggacaaag--a-taagaccttc-----tggag-------gaaagttctgt----------------------------ggtcagacgaaac----------------------aaaa-------atcgagc-----tttttgg-ccac-aatgcccagcaa-------------ta-tgtttgg-agg-------agaaaa----g-g---tg----aggcctttaa-cccca------ag-aacacc----a-----t---------gcc-------tacaatcaag-cat-ggtggtg-----g-gagtattatgct-----------------------------------------------------gtgggg-----c-tg----ttttgctgcc-aatggaa-------------------------------------ctg-g-t-gctttaca-gagagtaaatggga------------taatgaagaaggaggattaccttcaca---ttcttcaa---------cataac-ctaaaatc-at----cagcacgaaggttgggtctt-gg-----------gcgcagtt-gggtgttccaacaggacaatga-ccccaaacacacatcagaagtgg-t-aaagga---atggc---taaat-ca---------ggctagaataag------------ggtttta-----------------------------------------------------------------------------gaatggccttccc-aaagtcctg-actt-a-aa-ccccattgaaaaca---tg-tggacaatgctg-aagaaa----caagtcc------------------------------------------------------------------------------------------------------------------------------------------------------------------------------------------atgtc-agaaag------ct-a-tcaaat---ttaactga-------------------------actgca----ccaattctgtc----aag-------------------------aggagtggtc---aaagattcaaccaga------------agct---tgcc-aga-agcttgt-ggatggctac-caaaagc-------gcctaattgaagtgaa----------aatg-----gct---aa-gggacatgtaac-------------caaa----------tat---------------------------------------------------------------------------------------------------------------------------------------------------------------------------------------------------------------------------
>SB-Xenorn
--------------------------------------------------------------------------------------------------------------------------------------------------------atg-gg-aaa-----gt--------------------------------------------------------------------------------------------------------------------------------------------------------------------caaaggagctcagcatgga-----------------------------------------------------------------tctgaaa-------------------------------------------------aagagaatttttga-------------------------cttgaacaagtcaggaa-----------------------------------------------------------------------------------------------------------------------------------------------------------------------------------------------------------------------------------------------------agtcacttggggccatttcaaagcagc-tgcatgtcccaa-ga---gcaa--------------ca----gtg------ca------------------------aa-caattgtttgt-aagtat---aa-agtgcat-----------------------ggcactgtttcatcactg--ccaaga-----tcaggaagaaa-acgca-agc-t---------at------ca--------cc--tgctgctgagagaa-aattggtcaggagg-gtgaaga-gtcaaccaag-----------aa-tcacca-aaaagc-------------------------------------------------------------------------------ag-atc-------tgccaaga-at-ttgaagctgctggaacacag-gtgt-----------------cattatccaca---gtcaaacat----------------gttttgcatct----------------ccatggactgagaggctgccgtgcaagaag-----------------gaagccc--------ttgctc--caaaagcggc--------ac----------c-t-t-aaggctcgactga-agttt--gctgctgatcaca--------t-ggacaaag--a-taagaccttc-----tggag-------gaaagttctgt----------------------------ggtcagacgaaac----------------------aaaa-------atcgagc-----tttttgg-ccac-aatgcccagcaa-------------ta-tgtttgg-agg-------agaaaa----g-g---tg----aggccttcaa-cccca------ag-aacacc----a-----t---------gcc-------tacaatcaag-cat-ggtggtg-----g-gagtattatgct-----------------------------------------------------gtgggg-----c-tg----ttttgctgcc-aatggaa-------------------------------------ctg-g-t-gctttaca-gagagtaaatggga------------taatgaagaaggaggattaccttcaca---ttcttcaa---------cataac-ctaaaatc-at----cagcacgaaggttgggtctt-gg-----------gcgcagtt-gggtgttccaacaggacaatga-ccccaaacacacatcaaaagtgg-t-aaagga---atggc---taaat-ca---------ggctagaataag------------ggtttta-----------------------------------------------------------------------------gaatggccttccc-aaagtcctg-actt-a-aa-ccccattgcaaaca---tg-tggacagtgctg-aagaaa----caagtcc------------------------------------------------------------------------------------------------------------------------------------------------------------------------------------------atgtc-agaaag------ct-a-tcaaat---ttaactga-------------------------actgca----ccaattctgtc----aag-------------------------aggagtggtc---aaagattcaaccaga------------agct---tgcc-aga-agcttgt-ggatggctac-caatagc-------gcctaattgaagtgaa----------aatg-----gct---aa-gggacatgtaac-------------caaa----------tat---------------------------------------------------------------------------------------------------------------------------------------------------------------------------------------------------------------------------
>SB-Xenpaps
--------------------------------------------------------------------------------------------------------------------------------------------------------atg-gg-aaa-----gt--------------------------------------------------------------------------------------------------------------------------------------------------------------------caaaggagctcagcatgga-----------------------------------------------------------------tctgaaa-------------------------------------------------aagagaatttttga-------------------------cttgaacaagtcaggaa-----------------------------------------------------------------------------------------------------------------------------------------------------------------------------------------------------------------------------------------------------agtcacttggggccatttcaaagcagc-tgcatgtcccaa-ga---gcaa--------------ca----gtg------ca------------------------aa-caattgtttgt-aagtat---aa-agtgcat-----------------------ggcactgtttcatcactg--ccaaga-----tcaggaagaaa-acgca-agc-t---------at------ca--------cc--tgctgctgagagaa-aattggtcaggagg-gtgaaga-gtcaaccaag-----------aa-tcacca-aaaagc-------------------------------------------------------------------------------ag-atc-------tgccaaga-at-ttgaagctgctggaacacag-gtgt-----------------cattgtccaca---gtcaaacgt----------------gttttgcatct----------------ccatggactgagaggctgccgtgcaagaag-----------------gaagccc--------ttgctc--caaaagcggc--------ac----------c-t-t-aaggctcgactga-agttt--gctgctgatcaca--------t-ggacaaag--a-taagaccttc-----tggag-------gaaagttctgt----------------------------ggtcagacgaaac----------------------aaaa-------atcgagc-----tttttgg-ccac-aatgcccagcaa-------------ta-tgtttgg-agg-------agaaaa----g-g---tg----aggccttcaa-cccca------ag-aacacc----a-----t---------gcc-------tacaatcaag-cat-ggtggtg-----g-gagtattatgct-----------------------------------------------------gtgggg-----c-tg----ttttgctgcc-aatggaa-------------------------------------ctg-g-t-gctttaca-gagagtaaatggga------------taatgaagaaggaggattaccttcaca---ttcttcaa---------cataac-ctaaaatc-at----cagcacgaaggttgggtctt-gg-----------gcgcagtt-gggtgttccaacaggacaatga-ccccaaacacacatgaaaagtgg-t-aaagga---atggc---taaat-ca---------ggctagaataag------------ggtttta-----------------------------------------------------------------------------gaatggccttccc-aaagtcctg-actt-a-aa-ccccattgcaaaca---tg-tggacagtgctg-aagaaa----caagtcc------------------------------------------------------------------------------------------------------------------------------------------------------------------------------------------atgtc-agaaag------cc-a-tcaaat---ttaactga-------------------------actgca----ccaattctgtc----aag-------------------------aggagtggtc---aaagattcaaccaga------------agct---tgcc-aga-agcttgt-ggatggctac-caatagc-------gcctaattgaagtgaa----------aatg-----gct---aa-gggacatgtaac-------------caaa----------tat---------------------------------------------------------------------------------------------------------------------------------------------------------------------------------------------------------------------------
>SB-Xenpap
--------------------------------------------------------------------------------------------------------------------------------------------------------atg-gg-aaa-----gt--------------------------------------------------------------------------------------------------------------------------------------------------------------------caaaggagctcagcatgga-----------------------------------------------------------------tctgaaa-------------------------------------------------aagagaatttttga-------------------------cttgaacaagtcaggaa-----------------------------------------------------------------------------------------------------------------------------------------------------------------------------------------------------------------------------------------------------agtcacttggggccatttcaaagcagc-tgcatgtcccaa-ga---gcaa--------------ca----gtg------ca------------------------aa-caattgtttgt-aagtat---aa-agtgcat-----------------------ggcactgtttcatcactg--ccaaga-----tcaggaagaaa-acgca-agc-t---------at------ca--------cc--tgctgctgagagaa-aattggtcaggagg-gtgaaga-gtcaaccaag-----------aa-tcacca-aaaagc-------------------------------------------------------------------------------ag-atc-------tgccaaga-at-ttgaagctgctggaacacag-gtgt-----------------cattgtccaca---gtcaaacgt----------------gttttgcatct----------------ccatggactgagaggctgccgtgcaagaag-----------------gaagccc--------ttgctc--caaaagcggc--------ac----------c-t-t-aaggctcgactga-agttt--gctgctgatcaca--------t-ggacaaag--a-taagaccttc-----tggag-------gaaagttctgt----------------------------ggtcagacgaaac----------------------aaaa-------atcgagc-----tttttgg-ccac-aatgcccagcaa-------------ta-tgtttgg-agg-------agaaaa----g-g---tg----aggccttcaa-cccca------ag-aacacc----a-----t---------gcc-------tacaatcaag-cat-ggtggtg-----g-gagaattatgct-----------------------------------------------------gtgggg-----c-tg----ttttgctgcc-aatggaa-------------------------------------ctg-g-t-gctttaca-gagagtaaatggga------------taatgaagaaggaggattaccttcaca---ttcttcaa---------cataac-ctaaaatc-at----cagcacgaaggttgggtctt-gg-----------gcgcagtt-gggtgttccaacaggacaatga-ccccaaacacacatcaaaagtgg-t-gaagga---atggc---taaat-ca---------ggctagaataag------------ggtttta-----------------------------------------------------------------------------gaatggccttccc-aaagtcctg-actt-a-aa-ccccattgaaaaca---tg-tggacaatgctg-aagaaa----caagtcc------------------------------------------------------------------------------------------------------------------------------------------------------------------------------------------atgtc-agaaag------cc-a-tcaaat---ttaactga-------------------------actgca----ccaattctgtc----aag-------------------------aggagtggtc---aaagattcaaccaga------------agct---ttcc-aga-agcttgt-ggatggctac-caaaagc-------gcctaattgaagtgaa----------aatg-----gct---aa-gggacatgtaac-------------caaa----------tat---------------------------------------------------------------------------------------------------------------------------------------------------------------------------------------------------------------------------
>SB-Batmin
--------------------------------------------------------------------------------------------------------------------------------------------------------atg-gg-aaa-----gt--------------------------------------------------------------------------------------------------------------------------------------------------------------------caaaggagctcagcatgga-----------------------------------------------------------------tctgaaa-------------------------------------------------aagcgaattattga-------------------------cttgaacaagtcaggaa-----------------------------------------------------------------------------------------------------------------------------------------------------------------------------------------------------------------------------------------------------agtcacttggggccatttcaaagcagc-tgcatgtcccaa-ga---gcaa--------------ca----gtg------ca------------------------aa-caattgtttgt-aagtat---aa-agtgcat-----------------------ggcactgtttcatcactg--ccaaga-----tcaggaagaaa-acgca-agc-t---------at------ca--------cc--tgctgctgagagaa-aattggtcaggagg-gtgaaga-gtcaaccaag-----------aa-tcacca-aaaagc-------------------------------------------------------------------------------ag-atc-------tgccaaga-at-tagaagctg-tggaacacag-gtgt-----------------cattgtccaca---gtcaaacgt----------------gttttgcatct----------------ccatggactgagaggctgccgtgcaagaag-----------------gaagccc--------ttgctc--caaaagcggc--------ac----------c-t-t-aaggctcgactga-agttt--gctgctgatcaca--------t-ggacaaag--a-taagaccttc-----tggag-------gaaagttctgt----------------------------ggtcagacgaaac----------------------aaaa-------atcgagc-----tttttgg-ccac-aatgcccagcaa-------------ta-tgtttgg-agg-------agaaaa----g-g---tg----aggcctttaa-cccca------ag-aacacc----a-----t---------gcc-------tacaatcaag-cat-ggtggtg-----g-gagtattatgct-----------------------------------------------------gtgggg-----c-tg----ttttgctgcc-aatggaa-------------------------------------ctg-g-t-gctttaca-gagagtaaatggga------------taatgaagaaggaggattaccttcaca---ttcttcaa---------cataac-ctaaaatc-at----cagcacgaaggttgagtctt-gg-----------gcgcagtt-gggtgttccaacaggacaatga-ccccaaacacacatcaaaagtgg-t-aaagga---atggc---taaat-ca---------ggctagaataag------------ggtttta-----------------------------------------------------------------------------gaatggccttccc-aaagtcctg-actt-a-aa-ccccattgaaaaca---tg-tggacaatgctg-aagaaa----caagtcc------------------------------------------------------------------------------------------------------------------------------------------------------------------------------------------atgtc-agaaag------cc-a-tcaaat---ttaactga-------------------------actgca----ccaattctgtc----aag-------------------------aggagtggtc---aaagattcaaccaga------------agct---tgcc-aga-agcttgt-ggatggctac-caaaagc-------gcctaattgaagtgaa----------aatg-----gct---aa-gggacatgtaac-------------caaa----------tat---------------------------------------------------------------------------------------------------------------------------------------------------------------------------------------------------------------------------
>SB-Ctehor
--------------------------------------------------------------------------------------------------------------------------------------------------------atg-gg-aaa-----gt--------------------------------------------------------------------------------------------------------------------------------------------------------------------caaaggagctcagcatgga-----------------------------------------------------------------tctgaaa-------------------------------------------------aaacgaattattga-------------------------cttgaacaagtcaggaa-----------------------------------------------------------------------------------------------------------------------------------------------------------------------------------------------------------------------------------------------------agtcacttggggccatttcaaagcagc-tgcatgtcccaa-ga---gcaa--------------ca----gtg------ca------------------------aa-caattgtttgt-aagtat---aa-agtgcat-----------------------ggcactgtttcatcactg--ccaaga-----tcaggaagaga-acgca-agc-t---------at------ca--------cc--tgctgctgagagaa-aattggtcaggagg-gtgaaga-gtcaaccaag-----------aa-tcacca-aaaagc-------------------------------------------------------------------------------ag-atc-------tgccaaga-at-tagaagctgctggaacacag-gtgt-----------------cattgtccaca---gttaaacgt----------------gttttgcatct----------------ccatggactgagaggctgccgtgcaagaag-----------------gaagccc--------ttgctc--caaaagtggc--------ac----------c-t-t-aaggctcgactga-agttt--gctgctgatcaca--------t-ggacaaag--a-taagaccttc-----tggag-------gaaagttctgt----------------------------ggtcagactaaac----------------------aaaa-------atcgagc-----tttttgg-ccac-aatgcccagcaa-------------ta-tgtttgg-agg-------agaaaa----g-g---tg----aggcctttga-cccca------ag-aacacc----a-----t---------gcc-------tacaatcaag-cat-ggtggtg-----g-gagtattatgct-----------------------------------------------------gtgggg-----c-tg----ttttgctgcc-aatggaa-------------------------------------ctg-g-t-gctttaca-gagagtaaatggga------------caatgaagaaggaggattaccttcaca---ttcttcaa---------cataac-ctaaaatc-at----cagcatgaaggttgggtctt-gg-----------gcgcagtt-gggtgttccaacaggacaatga-ccccaaacacacatcaaaagtgg-t-aaagga---atggc---taaat-ca---------ggctagaataag------------ggtttta-----------------------------------------------------------------------------gaatggccttccc-aaagtcctg-actt-a-aa-ccccattgaaaaca---cg-tggacaatgctg-aagaaa----caagtcc------------------------------------------------------------------------------------------------------------------------------------------------------------------------------------------atgtc-agaaag------cc-a-tcaaat---ttaactga-------------------------actgca----ccaattctgtc----aag-------------------------aggagtggtc---aaagattcaaccaga------------agct---tgcc-aga-agcttgt-ggatggctac-caaaagc-------gcctaattgaagtgaa----------aatg-----gct---aa-gggacatgtaac-------------caaa----------tat---------------------------------------------------------------------------------------------------------------------------------------------------------------------------------------------------------------------------
>SB-Orenil
--------------------------------------------------------------------------------------------------------------------------------------------------------atg-gg-aaa-----gt--------------------------------------------------------------------------------------------------------------------------------------------------------------------caaaggagctcagcatgga-----------------------------------------------------------------tctgaaa-------------------------------------------------aagcgaattattga-------------------------cttgaacaagtcaggaa-----------------------------------------------------------------------------------------------------------------------------------------------------------------------------------------------------------------------------------------------------agtcacttggggccatttcaaagcagc-tacatgtcccaa-ga---gcaa--------------ca----gtg------ca------------------------aa-caattgtttgt-cagtat---aa-agtgcat-----------------------ggcactgtttcgtcactg--ccaaga-----tcaggaagaaa-acgca-agc-t---------at------ca--------cc--tgctgctgagag-a-aattggtcaggagg-gtgaaga-gtcaaccaag-----------aa-tcacca-aaaagc-------------------------------------------------------------------------------ag-atc-------tgccaaga-at-tagaagctgctggaacacag-gtgt-----------------cattgtccaca---gtcaaacat----------------gttttgcatct----------------ccatggactgagaggctgccgtgcaagaag-----------------gaagccc--------ttgctc--ccaaagcggc--------ac----------c-t-t-aaggctcgactga-agttt--gctgctgatcaca--------t-ggacaaag--a-taagaccttc-----tggag-------gaaagttctgt----------------------------ggtcagacgaaac----------------------aaaa-------atcgagc-----tttttgg-ccac-aatgcccagcaa-------------ta-tgtttgg-agg-------agaaaa----g-g---tg----aagcctttaa-cccca------ag-aacacc----a-----t---------gcc-------tacaatcaag-cat-ggtggtg-----g-gagtattatgct-----------------------------------------------------gtgggg-----c-tg----ttttgctgcc-aatggag-------------------------------------ctg-g-t-gctttaca-gaaagtaaatggga------------taatgaagaaggaggattaccttcaca---ttcttcaa---------cataac-ctaaaatc-at----cagcacgaaggttgggtctt-gg-----------gcgcagtt-gggtgttccaacaggacaatga-ccccaaacacacatcaaaagtgg-t-aaagga---atggc---taaat-ca---------ggctagaataag------------ggtttta-----------------------------------------------------------------------------gaatggccttccc-aaagtcctg-actt-a-aa-ccccattgaaaaca---cg-tggacaatgctg-aagaaa----caagtcc------------------------------------------------------------------------------------------------------------------------------------------------------------------------------------------atgtc-agaaag------cc-a-tcaaat---ttaaccga-------------------------actgca----ccaattctgtc----aag-------------------------aggagtggtc---aaagatttaaccaga------------agct---tgcc-aga-agcttgt-ggatggctac-caaaagc-------gcctaattgaagtgaa----------aatg-----gct---aa-gggacatgtaac-------------caaa----------tat---------------------------------------------------------------------------------------------------------------------------------------------------------------------------------------------------------------------------
>SB-Sarste
--------------------------------------------------------------------------------------------------------------------------------------------------------atg-gg-aaa-----gt--------------------------------------------------------------------------------------------------------------------------------------------------------------------caaaggagctcagcatgga-----------------------------------------------------------------tctgaaa-------------------------------------------------aagcgaattattga-------------------------cttgaacaagtcaggaa-----------------------------------------------------------------------------------------------------------------------------------------------------------------------------------------------------------------------------------------------------agtcacttggggccatttcaaagcagc-tgcatgtcccaa-ga---gcaa--------------ca----gtg------ca------------------------aa-caattgtttgt-aagtat---aa-agtgcat-----------------------ggcactgtttcatcactg--ccaaga-----tcaggaagaaa-acgca-agc-t---------at------ca--------cc--tgctgctgagag-a-aattggtcaggagg-gtgaaga-gtcaaccaag-----------aa-tcacca-aaaagc-------------------------------------------------------------------------------ag-atc-------tgccaaga-at-tagaagctgctggaacacag-gtgt-----------------cattgtccaca---gtcaaacat----------------gttttgcatct----------------ccatggactgagaggctgccgtgcaagaag-----------------gaagccc--------ttgctc--caaaagcggc--------ac----------c-t-t-aaggctcgactga-agttt--gctgctgatcaca--------t-ggacaaag--a-taagaccttc-----tggag-------gaaagttctgt----------------------------ggtcagacgaaac----------------------aaaa-------atcgagc-----tttttgg-ccac-aatgcccagcaa-------------ta-tgtttgg-agg-------agaaaa----g-g---tg----aggcctttaa-cccca------ag-aacacc----a-----t---------gcc-------tacaatcaag-cat-ggtggtg-----g-gagtattatgct-----------------------------------------------------gtgggg-----c-tg----ttttgctgcc-aatggag-------------------------------------ctg-g-t-gctttaca-gagagtaaatggga------------taatgaagaaggaggattaccttcaca---ttcttcaa---------cataac-ctaaaatc-at----cagcactaaggttgggtctt-gg-----------gcgcagtt-gggtgttccaacaggacaatga-ccccaaacacacatcaaaagtgg-t-aaagga---atggc---taaat-ca---------ggctagaataag------------ggtttta-----------------------------------------------------------------------------gaatggccttccc-aaagtcctg-actt-a-aa-ccccattgaaaaca---gg-tggacaatgctg-aagaaa----caagtcc------------------------------------------------------------------------------------------------------------------------------------------------------------------------------------------atgtc-agaaag------cc-a-tcaaat---ttaactga-------------------------actgca----ccaattctgtc----aag-------------------------aggagtggtc---aaagatttaaccaga------------agct---tgcc-aga-agcttgt-ggatggctac-caaaagc-------gcctaattgaagtgaa----------aatg-----gct---aa-gggacatgtaac-------------caaa----------tat---------------------------------------------------------------------------------------------------------------------------------------------------------------------------------------------------------------------------
>SB-Punmac
--------------------------------------------------------------------------------------------------------------------------------------------------------atg-gg-aaa-----gt--------------------------------------------------------------------------------------------------------------------------------------------------------------------caaaggagctcagcatgga-----------------------------------------------------------------tctgaaa-------------------------------------------------aagcgaattattga-------------------------cttgaacaagtcaggaa-----------------------------------------------------------------------------------------------------------------------------------------------------------------------------------------------------------------------------------------------------agtcacttggggccatttcaaagcagc-tgcatgtcccaa-ga---gcaa--------------ca----gtg------ca------------------------aa-caattgtttgt-cagtat---aa-agtgcat-----------------------ggcactgtttcgtcactg--ccaaga-----tcaggaagaaa-acaca-agc-t---------at------ca--------cc--tgctgctgagagaa-aattggtcaggagg-gtaaaga-gtcaaccaag-----------aa-tcacca-aaaagc-------------------------------------------------------------------------------ag-atc-------tgccaaga-at-tagaagctgctggaacacag-gtgt-----------------cattgtccaca---gtcaaacat----------------gttttgcatct----------------ccatggactgagaggctgccgtgcaagaag-----------------gaagccc--------ttgctc--caaaagcggc--------ac----------c-t-t-aaggctcgactga-agttt--gctgctgatcaca--------t-ggacaaag--a-taagaccttc-----tggag-------gaaagttctgt----------------------------ggtcagacgaaac----------------------aaaa-------atcgagc-----tttttgg-ccac-aatgcccagcaa-------------ta-tgtttgg-agg-------agaaaa----g-g---tg----aagcctttaa-cccca------ag-aacacc----a-----t---------gcc-------tacaatcaag-cat-ggtggtg-----g-gagtattatgct-----------------------------------------------------gtgggg-----c-tg----ttttgctgcc-aatggag-------------------------------------ctg-g-t-gctttaca-gagagtaaatggga------------taatgaagaaggaggattaccttcaca---ttcttcaa---------cataac-ctaaaatc-at----cagcacgaaggttgggtctt-gg-----------gcgcagtt-gggtgttccaacaggacaatga-ccccaaacacacatcaaaagtgg-t-aaagga---atggc---taaat-ca---------ggctagaataag------------ggtttta-----------------------------------------------------------------------------gaatggccttccc-aaagtcctg-actt-a-aa-ccccattgaaaaca---cg-tggacaatgctg-aagaaa----caagtcc------------------------------------------------------------------------------------------------------------------------------------------------------------------------------------------atgtc-agaaag------cc-a-tcaaat---ttaaccga-------------------------actgca----ccaattctgtc----aag-------------------------aggagtggtc---aaagatttaaccaga------------agct---tgcc-aga-agcttgt-ggatggctac-caaaagc-------gcctaattgaagtgaa----------aatg-----gct---aa-gggacatgtaac-------------caaa----------tat---------------------------------------------------------------------------------------------------------------------------------------------------------------------------------------------------------------------------
>SB-Notfur
--------------------------------------------------------------------------------------------------------------------------------------------------------atg-gg-aaa-----gt--------------------------------------------------------------------------------------------------------------------------------------------------------------------caaaggagctcagcatgga-----------------------------------------------------------------tctgaaa-------------------------------------------------aagcgaattattga-------------------------cttgaacaagtcaggaa-----------------------------------------------------------------------------------------------------------------------------------------------------------------------------------------------------------------------------------------------------agtcacttggggccatttcaaagcagc-tgcaggtcccaa-ga---gcaa--------------ca----gtg------ca------------------------aa-caattgtttgt-aagtat---aa-ggtgcat-----------------------ggcactgtttcatcactg--ccaaga-----tcaggaagaaa-acgca-agc-t---------at------ca--------cc--tgctgctgagagaa-aattggtcaggagg-gtaaaga-gtgaaccaag-----------aa-tcacca-aaaagc-------------------------------------------------------------------------------ag-atc-------tgccaaga-at-tagaagctgctggaacacag-gtgt-----------------cattgtccaca---gtcaaacgt----------------gttttgcatct----------------ccatggactgagaggctgccgtgcaagaag-----------------gaagccc--------ttgctc--caaaagcggc--------ac----------c-t-t-aaggctcgactga-agttt--gctgctgatcaca--------t-ggacaaag--a-taagaccttc-----tggag-------gaaagttctgt----------------------------ggtcagacgaaac----------------------aaaa-------atcgagc-----tttttgg-ccac-aatgcccagcaa-------------ta-tgtttgg-agg-------agaaaa----g-g---tg----aggcctttaa-cccca------ag-aacacc----a-----t---------gcc-------tacagtcaag-cat-ggtggtg-----g-gaatattatgct-----------------------------------------------------gtgggg-----c-tg----ttttgctgcc-aatggaa-------------------------------------ctg-g-t-gctttaca-gagagtaaatggga------------taatgaagaaggaggattaccttcaca---ttcttcaa---------cataac-ctaaaatc-at----cagcacgaaggttgggtctt-gg-----------gcgcagtt-gggtgttccaacaggacaatga-ccccaaacacacatcaaaagtgg-t-aaagga---atggc---taaat-ca---------ggctagaataag------------ggtttta-----------------------------------------------------------------------------gaatggccttccc-aaagtcctg-actt-a-aa-ccccattgaaaaca---tg-tggacagtgctg-aagaaa----caagtcc------------------------------------------------------------------------------------------------------------------------------------------------------------------------------------------atgtc-agaaag------cc-a-tcaaat---ttaactga-------------------------acttca----ccaattctgtc----aag-------------------------aggagtggtc---aaagattcaaccaga------------agct---tgcc-aga-agcttgt-ggatggctac-caaaagc-------gcctaattgaagtgaa----------aatg-----gct---aa-gggacatgtaac-------------caaa----------tat---------------------------------------------------------------------------------------------------------------------------------------------------------------------------------------------------------------------------
>SB-Notkuh
--------------------------------------------------------------------------------------------------------------------------------------------------------atg-gg-aaa-----gt--------------------------------------------------------------------------------------------------------------------------------------------------------------------caaaggagctcagcatgga-----------------------------------------------------------------tctgaaa-------------------------------------------------aagcgaattattga-------------------------cttgaacaagtcaggaa-----------------------------------------------------------------------------------------------------------------------------------------------------------------------------------------------------------------------------------------------------agtcacttggggccatttcaaagcagc-tgcaggtcccaa-ga---gcaa--------------ca----gtg------ca------------------------aa-caattgtttgt-aagtat---aa-ggtgcat-----------------------ggcactgtttcatcactg--ccaaga-----tcaggaagaaa-acgca-agc-t---------at------ca--------cc--tgctgctgagagaa-aattggtcaggagg-gtaaaga-gtgaaccaag-----------aa-tcacca-aaaagc-------------------------------------------------------------------------------ag-atc-------tgccaaga-at-tagaagctgctggaacacag-gtgt-----------------cattgtccaca---gtcaaacgt----------------gttttgcatct----------------ccatggactgagaggctgccgtgcaagaag-----------------gaagccc--------ttgctc--caaaagcggc--------ac----------c-t-t-aaggctcgactga-agttt--gctgctgatcaca--------t-ggacaaag--a-taagaccttc-----tggag-------gaaagttctgt----------------------------ggtcagacgaaac----------------------aaaa-------atcgagc-----tttttgg-ccac-aatgcccagcaa-------------ta-tgtttgg-agg-------agaaaa----g-g---tg----aggcctttaa-cccca------ag-aacacc----a-----t---------gcc-------tacagtcaag-cat-ggtggtg-----g-gaatattatgct-----------------------------------------------------gtgggg-----c-tg----ttttgctgcc-aatggaa-------------------------------------ctg-g-t-gctttaca-gagagtaaatggga------------taatgaagaaggaggattaccttcaca---ttcttcaa---------cataac-ctaaaatc-at----cagcacgaaggttgggtctt-gg-----------gcgcagtt-gggtgttccaacaggacaatga-ccccaaacacacatcaaaagtgg-t-aaagga---atggc---taaat-ca---------ggctagaataag------------ggtttta-----------------------------------------------------------------------------gaatggccttccc-aaagtcctg-actt-a-aa-ccccattgaaaaca---tg-tggacagtgctg-aagaaa----caagtcc------------------------------------------------------------------------------------------------------------------------------------------------------------------------------------------atgtc-agaaag------cc-a-tcaaat---ttaactga-------------------------acttca----ccaattctgtc----aag-------------------------aggagtggtc---aaagattcaaccaga------------agct---tgcc-aga-agcttgt-ggatggctac-caaaagc-------gcctaattgaagtgaa----------aatg-----gct---aa-gggacatgtaac-------------caaa----------tat---------------------------------------------------------------------------------------------------------------------------------------------------------------------------------------------------------------------------
>SB-Oreaur
--------------------------------------------------------------------------------------------------------------------------------------------------------atg-gg-aaa-----gt--------------------------------------------------------------------------------------------------------------------------------------------------------------------caaaggagctcagcatgga-----------------------------------------------------------------tctgaaa-------------------------------------------------aagcgaattattga-------------------------cttgaacaagtcaggaa-----------------------------------------------------------------------------------------------------------------------------------------------------------------------------------------------------------------------------------------------------agtcacttggggccatttcaaagcagc-tgcatgtcccaa-ga---gcaa--------------ca----gtg------ca------------------------aa-caattgtttgt-aagtat---aa-agtgcat-----------------------ggcactgtttcatcactg--ccaaga-----tcaggaagaaa-acgca-agc-t---------at------ca--------cc--tgctgctgagagaa-aattggtcaggagg-gtaaagc-gtgaaccaag-----------aa-tcacca-aaaagc-------------------------------------------------------------------------------ag-atc-------tgccaaga-at-tagaagctgctggaacacag-gtgt-----------------cattgtccaca---gtcaaacgt----------------gttttgcatct----------------ccatggactgagaggctgccgtgcaagaag-----------------gaagccc--------ttgctc--caaaagcggc--------ac----------c-t-t-aaggctcgactga-agttt--gctgctgatcaca--------t-ggacaaag--a-taagaccttc-----tggag-------gaaagttctgt----------------------------ggtcagacgaaac----------------------aaaa-------atcgagc-----tttttgg-ccac-aatgcccagcaa-------------ta-tgtttgg-agg-------agaaaa----g-g---tg----aggcctttaa-cccca------ag-aacacc----g-----t---------gcc-------tacaatcaag-cat-ggtggtg-----g-gagtattatgct-----------------------------------------------------gtgggg-----c-tg----ttttgctgcc-aatggaa-------------------------------------ctg-g-t-gctttaca-gaaagtaaatggga------------taatgaagaaggaggattaccttcaca---ttcttcaa---------cataac-ctaaaatc-at----cagcacgaaggttgggtctt-gg-----------gtgcagtt-gggtgttccaacaggacaatga-ccccaaacacacatcaaaagtag-t-aaagga---atggc---taaat-ca---------ggctagaataag------------ggtttta-----------------------------------------------------------------------------gaatggccttccc-aaagtcctg-actt-a-aa-ccccattgaaaaca---tg-tggacaatgctg-aagaaa----caagtcc------------------------------------------------------------------------------------------------------------------------------------------------------------------------------------------atgtc-agaaag------cc-a-tcaaat---ttaactga-------------------------actgca----ccaattctgtc----aag-------------------------aggagtggtc---aaagattcaaccaga------------agct---tgcc-aga-agcttgt-agatggctac-caaaagc-------gcctaattgaagtgaa----------aatg-----gct---aa-gggacatgtaac-------------caaa----------tat---------------------------------------------------------------------------------------------------------------------------------------------------------------------------------------------------------------------------
>SB-Cypzon
--------------------------------------------------------------------------------------------------------------------------------------------------------atg-gg-aaa-----gt--------------------------------------------------------------------------------------------------------------------------------------------------------------------caaaggagctcagcatgga-----------------------------------------------------------------tctgaaa-------------------------------------------------aagcgaattattga-------------------------cttgaacaagtcaggaa-----------------------------------------------------------------------------------------------------------------------------------------------------------------------------------------------------------------------------------------------------agtcacttggggccatttcaaagcagc-tgcatgtcccaa-ga---gcaa--------------ca----gtg------ca------------------------aa-caattgtttgt-aagtat---aa-agtgcat-----------------------ggcactgtttcgtcactg--ccaaga-----tcaggaagaaa-acgca-agc-t---------at------ca--------cc--tgctgctgagagaa-aattggtcaggggg-gtgaaga-gtcaaccatg-----------aa-tcacca-aaaagc-------------------------------------------------------------------------------ag-atc-------tgccaaga-at-tagaagctgctggaacacag-gtgt-----------------cattgtccaca---gtcaaacgt----------------gttttgcatct----------------ccatggactgagaggctgccgtgcaagaag-----------------gaagccc--------tcgctc--caaaagcggc--------ac----------c-t-t-aaggctcgactga-agttt--gctgctgatcaca--------t-ggacaaag--a-taagaccttc-----tggag-------gaaagttctgt----------------------------ggtcagacgaaac----------------------aaaa-------atcgagc-----tttttgg-ccac-aatgcccagcaa-------------ta-tgtttgg-agg-------agaaaa----g-g---tg----aggcctttaa-cccca------ag-aacacc----a-----t---------gcc-------tacaatcaag-cat-ggtggtg-----g-gagtattatgct-----------------------------------------------------gtgggg-----c-tg----ttttgctgcc-aatggaa-------------------------------------ctg-g-t-gctttaca-gagagtcaacggga------------taatgaagaaggaggattaccttcaca---ttcttcaa---------cataac-ctaaaatc-at----cagcacgaaggttgggtctt-gg-----------gcgcagtt-gggtgttccaacaggacaatga-ccccaaacacacatcagaagtgg-t-aaagga---atggc---taagt-ca---------ggctagaataag------------ggtttta-----------------------------------------------------------------------------gaatggccttccc-aaagtcctg-actt-a-aa-cctcattgaaaaca---tg-tggataatgctg-aagaaa----caagtcc------------------------------------------------------------------------------------------------------------------------------------------------------------------------------------------atgtc-agaaag------cc-a-tcaaat---ttaactga-------------------------actgca----ccaattctgtc----aag-------------------------aggagtggtc---aaagattcaaccaga------------agct---tgcc-aga-agcttgt-ggatggctac-caaaagc-------gcctaattgaagtgaa----------aatg-----gct---aa-gggacatgtaac-------------caaa----------tat---------------------------------------------------------------------------------------------------------------------------------------------------------------------------------------------------------------------------
>SB-Pettre
--------------------------------------------------------------------------------------------------------------------------------------------------------atg-gg-aaa-----gt--------------------------------------------------------------------------------------------------------------------------------------------------------------------caaaggagctcagcatgga-----------------------------------------------------------------tctgaaa-------------------------------------------------aagcgaattattga-------------------------cttgaacaagtcaggaa-----------------------------------------------------------------------------------------------------------------------------------------------------------------------------------------------------------------------------------------------------agtcacttggggccatttcaaagcagc-tgcatgtcccaa-ga---gcaa--------------ca----gtg------ca------------------------aa-caattgtttgt-aagtat---aa-agtgcat-----------------------ggcactgtttcgtcactg--ccaaga-----tcaggaagaaa-acgca-agc-t---------at------ca--------cc--tgctgctgagagaa-aattggtcaggagg-gtgaaga-gtcaaccaag-----------aa-tcacca-aaaagc-------------------------------------------------------------------------------ag-atc-------tgccaaga-at-ttgaagctgctggaacacag-gtgt-----------------cattgtccaca---gtcaaacgt----------------gttttgcatct----------------ccatggactgagaggctgccgtgcaagaag-----------------gaagcca--------ttgctc--caaaagcggc--------ac----------c-t-t-aaggctcaactga-agttt--gctgctgatcaca--------t-ggacaaag--a-taagaccttc-----tggag-------gaaagttctgt----------------------------ggtcagacgaaac----------------------aaaa-------atcgagc-----tttttgg-ccac-aatgcccagcaa-------------ta-tgtttgg-agg-------agaaaa----g-g---tg----aggcctttaa-cccca------ag-aacacc----a-----t---------gcc-------tacaatcaag-cat-ggtggtg-----g-gagtattatgct-----------------------------------------------------gtgggg-----c-tg----ttttgctgtc-aatggaa-------------------------------------ctg-g-t-gctttaca-gagagtaaatggga------------taatgaagaaggaggattaccttcaca---ttctttaa---------cataac-ctaaaatc-at----caccccgaaggttgggtctt-gg-----------gcgcagtt-gggtgttccaacaggacaatga-ccccaaacacacatcaaaagtgg-t-aaagga---atggc---taagt-ca---------ggctagaataaa------------ggtttta-----------------------------------------------------------------------------gaatggccttccc-aaagtcctg-actt-a-aa-ccccattgaaaaca---tg-tggacaatgctg-aagaaa----caagtcc------------------------------------------------------------------------------------------------------------------------------------------------------------------------------------------atgtc-agaaag------cc-a-tcaaat---ttaactga-------------------------actgca----ccaattctgtc----aag-------------------------aggagtggtc---aaagattcaaccaga------------agct---tgcc-aga-agcttgt-ggatggctac-caaaagc-------gcctaattgaagtgaa----------aatg-----gct---aa-gggacatgtaac-------------caaa----------tat---------------------------------------------------------------------------------------------------------------------------------------------------------------------------------------------------------------------------
>SB-Aststr
--------------------------------------------------------------------------------------------------------------------------------------------------------atg-gg-aaa-----gt--------------------------------------------------------------------------------------------------------------------------------------------------------------------caaaggagctcagcatgga-----------------------------------------------------------------tctgaaa-------------------------------------------------aagcgaattattga-------------------------cttgaacaagtcaggaa-----------------------------------------------------------------------------------------------------------------------------------------------------------------------------------------------------------------------------------------------------agtcacttggggccatttcaaagcagc-tgcatgtcccaa-ga---gcaa--------------ca----gtg------ca------------------------aa-caattgtttgt-aagtat---aa-agtgcat-----------------------ggcactgtttcgtcactg--ccaaga-----tcaggaagaaa-acgca-agc-t---------at------ca--------cc--tgctgctgagagaa-aattggtcaggagg-gtgaaga-gtcaaccaag-----------aa-tcacca-aaaagc-------------------------------------------------------------------------------ag-atc-------tgccaaga-at-ttgaagctgctggaacacag-gtgt-----------------cattgtccaca---gtcaaacgt----------------gttttgcatct----------------ccatggactgagaggctgccgtgcaagaag-----------------gaagccc--------ttgctc--caaaagcggc--------ac----------c-t-t-aaggctcgactga-agttt--gctgctgatcaca--------t-ggacaaag--a-taagaccttc-----tggag-------gaaagttctgt----------------------------ggtcagactaaac----------------------aaaa-------atcgagc-----tttttgg-ccac-aatgcccagcga-------------ta-tgtttgg-agg-------agaaaa----g-g---tg----aggcctttaa-cccca------ag-aacacc----a-----t---------gcc-------tacaatcaag-cat-ggtggtg-----g-gagtattatgct-----------------------------------------------------gtgggg-----c-tg----ttttgctgcc-aatggaa-------------------------------------ctg-g-t-gctttaca-gagagtaaatggga------------taatgaagaaggaggattaccttcaca---ttcttcaa---------cataac-ctaaaatc-at----cagcacacaggttgggtctt-gg-----------gcgcagtt-gggtgttccaacaggacaatga-ccccaaacacacatcaaaagtgg-t-aaagga---atggc---taagt-ca---------ggctagaataaa------------ggtttta-----------------------------------------------------------------------------gaatggccttccc-aaagtcctg-actt-a-aa-ccccattgaaaaca---tg-tggacaatgcag-aagaaa----caagtcc------------------------------------------------------------------------------------------------------------------------------------------------------------------------------------------atgtc-agaaag------cc-a-tcaaat---ttaactga-------------------------actgca----ccaattctgtc----aag-------------------------aggagtggtc---aaagattcaaccaga------------agct---tgcc-aga-agcttgt-ggatggctac-caaaagc-------acctaattgaagtgaa----------aatg-----gct---aa-gggacatgtaac-------------caaa----------tat---------------------------------------------------------------------------------------------------------------------------------------------------------------------------------------------------------------------------
>SB-Hapbur
--------------------------------------------------------------------------------------------------------------------------------------------------------atg-gg-aaa-----gt--------------------------------------------------------------------------------------------------------------------------------------------------------------------caaaggagctcagcatgga-----------------------------------------------------------------tctgaaa-------------------------------------------------aagcgaattattga-------------------------cttgaacaagtcaggaa-----------------------------------------------------------------------------------------------------------------------------------------------------------------------------------------------------------------------------------------------------agtcacttggggccatttcaaagcagc-tgcatgtcccaa-ga---gcaa--------------ca----gtg------ca------------------------aa-caattgtttgt-aagtat---aa-agtgcat-----------------------ggcactgtttcgtcactg--ccaaga-----tcaggaagaaa-acgca-agc-t---------at------ca--------cc--tgctgctgagagaa-aattggtcaggagg-gtgaaga-gtcaaccaag-----------aa-tcacca-aaaagc-------------------------------------------------------------------------------ag-atc-------tgccaaga-at-ttgaagctgctggaacacag-gtgt-----------------cattgtccaca---gtcaaacgt----------------gttttgcatct----------------ccatggactgagaggctgccgtgcaagaag-----------------gaagccc--------ctgctc--caaaagcggc--------ac----------c-t-t-aaggctcgactga-agttt--gctgctgatcaca--------t-ggacaaag--a-taagaccttc-----tggag-------gaaagttctgt----------------------------ggtcagacgaaac----------------------aaaa-------atcgagc-----tttttgg-ccac-aatgcccagcaa-------------ta-tgtttgg-agg-------agaaaa----g-g---tg----aggcctttaa-cccca------ag-aacacc----a-----t---------gcc-------tacaatcaag-cat-ggtggtg-----g-gagtattatgct-----------------------------------------------------gtgggg-----c-tg----ttttgctgcc-aatggaa-------------------------------------ctg-g-t-gctttaca-gagagtaaatggga------------taatgaagaaggaggattaccttcaca---ttcttcaa---------cataac-ctaaaatc-at----cagcacacaggttgggtctt-gg-----------gcgcagtt-gggtgttccaacaggacaatga-ccccaaacacacatcaaaagtgg-t-aaagga---atggc---taagt-ca---------ggctagaataaa------------ggtttta-----------------------------------------------------------------------------gaatggccttccc-aaagtcctg-actt-a-aa-ccccattgaaaaca---tg-tggacaatgctg-aagaaa----caagtcc------------------------------------------------------------------------------------------------------------------------------------------------------------------------------------------atgtc-agaaag------cc-a-tcaaat---ttaactga-------------------------actgca----ccaattctgtc----aag-------------------------aggagtggtc---aaagattcaaccaga------------agct---tgcc-aga-agcttgt-ggatggctac-caaaagc-------gcctaattgcagtgaa----------aatg-----gct---aa-gggacatgtaac-------------caaa----------tat---------------------------------------------------------------------------------------------------------------------------------------------------------------------------------------------------------------------------
>SB-Lammel
--------------------------------------------------------------------------------------------------------------------------------------------------------atg-gg-aaa-----gt--------------------------------------------------------------------------------------------------------------------------------------------------------------------caaaggagctcagcatgga-----------------------------------------------------------------tctgaaa-------------------------------------------------aagcgaattattga-------------------------cttgaacaagtcaggaa-----------------------------------------------------------------------------------------------------------------------------------------------------------------------------------------------------------------------------------------------------agtcacttggggccatttcaaagcagc-tgcatgtcccaa-ga---gcaa--------------ca----gtg------ca------------------------aa-caattgtttgt-aagtat---aa-agtgcat-----------------------ggcactgtttcgtcactg--ccaaga-----tcaggaagaaa-acgca-agc-t---------at------ca--------cc--tgctgctgagagaa-aattggtcaggagg-gtgaaga-gtcaaccaag-----------aa-tcacca-aaaagc-------------------------------------------------------------------------------ag-atc-------tgccaaga-at-ttgaagctgctggaacacag-gtgt-----------------cattgtccaca---gtcaaacgt----------------gttttgcatct----------------ccatggactgagaggctgccgtgcaagaag-----------------gaagccc--------ctgctc--caaaagcggc--------ac----------c-t-t-aaggctcgactga-agttt--gctgctgatcaca--------t-ggacaaag--a-taagaccttc-----tggag-------gaaagttctgt----------------------------ggtcagacgaaac----------------------aaaa-------atcgagc-----tttttgg-ccac-aatgcccagcaa-------------ta-tgtttgg-agg-------agaaaa----g-g---tg----aggcctttga-cccca------ag-aacacc----a-----t---------gcc-------tacaatcaag-cat-ggtggtg-----g-gagtattatgct-----------------------------------------------------gtgggg-----c-tg----ttttgctgcc-aatggaa-------------------------------------ctg-g-t-gctctaca-gagagtaaatggga------------taatgaagaaggaggattaccttcaca---ttcttcaa---------cataac-ctaaaatc-at----cagcacacaggttgggtctt-gg-----------gcgcagtt-gggtgttccaacaggacaatga-ccccaaacacacatcaaaagtgg-t-aaagaa---atggc---taaat-ca---------ggctagaataaa------------ggtttta-----------------------------------------------------------------------------gaatggccttccc-aaagtcctg-actt-a-aa-ccccattgaaaaca---tg-tggacaatgctg-aagaaa----caagtcc------------------------------------------------------------------------------------------------------------------------------------------------------------------------------------------atgtc-agaaag------cc-a-tcaaat---ttaactga-------------------------actgca----ccaattctgtc----aag-------------------------aggagtggtc---aaagattcaaccaga------------agct---tgcc-aga-agcttgt-ggatggctac-caaaagc-------gcctaattgcagtgga----------aatg-----gct---aa-gggacatgtaac-------------caaa----------tat---------------------------------------------------------------------------------------------------------------------------------------------------------------------------------------------------------------------------
>SB-Neocauk
--------------------------------------------------------------------------------------------------------------------------------------------------------atg-gg-aaa-----gt--------------------------------------------------------------------------------------------------------------------------------------------------------------------caaaggagctcagcatgga-----------------------------------------------------------------tctgaaa-------------------------------------------------aagcgaattattga-------------------------cttgaacaagtcaggaa-----------------------------------------------------------------------------------------------------------------------------------------------------------------------------------------------------------------------------------------------------agtcacttggggccatttcaaagcagc-tgcatgtcccaa-ga---gcaa--------------ca----gtg------ca------------------------aa-caattgtttgt-aagtat---aa-agtgcat-----------------------ggcactgtttcgtcactg--ccaaga-----tcaggaagaaa-acgca-agc-t---------at------ca--------cc--tgctgctgagagaa-aattggtcaggagg-gtgaaga-gtcaaccaag-----------aa-tcacca-aaaagc-------------------------------------------------------------------------------ag-atc-------tgccaaga-at-ttgaagctgctggaacacag-gtgt-----------------cattgtccaca---gtcaaacgt----------------gttttgcatct----------------ccatggactgagaggctgccgtgcaagaag-----------------gaagccc--------ctgctc--caaaagcggc--------ac----------c-t-t-aaggctcgactga-agttt--gctgctgatcaca--------t-ggacaaag--a-taagaccttc-----tggag-------gaaagttctgt----------------------------ggtcagacgaaac----------------------aaaa-------atcgagc-----tttttgg-ccac-aatgcccagcaa-------------ta-tgtttgg-agg-------agaaaa----g-g---tg----aggcctttga-cccca------ag-aacacc----a-----t---------gcc-------tacaatcaag-cat-ggtggtg-----g-gagtattatgct-----------------------------------------------------gtgggg-----c-tg----ttttgctgcc-aatggaa-------------------------------------ctg-g-t-gctttaca-gagagtaaatggga------------taatgaagaaggaggattaccttcaca---ttcttcaa---------cataac-ctaaaatc-at----cagcacacaggttgggtctt-gg-----------gcgcagtt-gggtgttccaacaggacaatga-ccccaaacacacatcaaaagtgg-t-aaagaa---atggc---taaat-ca---------ggctagaataaa------------ggtttta-----------------------------------------------------------------------------gaatggccttccc-aaagtcctg-actt-a-aa-ccccattgaaaaca---tg-tggacaatgctg-aagaaa----caagtcc------------------------------------------------------------------------------------------------------------------------------------------------------------------------------------------atgtc-agaaag------cc-a-tcaaat---ttaactga-------------------------actgca----ccaattctgtc----aag-------------------------aggagtggtc---aaagattcaaccaga------------agct---tgcc-aga-agcttgt-ggatggctac-caaaagc-------gcctaattgcagtgga----------aatg-----gct---aa-gggacatgtaac-------------caaa----------tat---------------------------------------------------------------------------------------------------------------------------------------------------------------------------------------------------------------------------
>SB-Neoese
--------------------------------------------------------------------------------------------------------------------------------------------------------atg-gg-aaa-----gt--------------------------------------------------------------------------------------------------------------------------------------------------------------------caaaggagctcagcatgga-----------------------------------------------------------------tctgaaa-------------------------------------------------aagcgaattattga-------------------------cttgaacaagtcaggaa-----------------------------------------------------------------------------------------------------------------------------------------------------------------------------------------------------------------------------------------------------agtcacttggggccatttcaaagcagc-tgcatgtcccaa-ga---gcaa--------------ca----gtg------ca------------------------aa-caattgtttgt-aagtat---aa-agtgcat-----------------------ggcactgtttcgtcactg--ccaaga-----tcaggaagaaa-acgca-agc-t---------at------ca--------cc--tgctgctgagagaa-aattggtcaggagg-gtgaaga-gtcaaccaag-----------aa-tcacca-aaaagc-------------------------------------------------------------------------------ag-atc-------tgccaaga-at-ttgaagctgctggaacacag-gtgt-----------------cattgtccaca---gtcaaacgt----------------gttttgcatct----------------ccatggactgagaggctgccgtgcaagaag-----------------gaagccc--------ctgctc--caaaagcggc--------ac----------c-t-t-aaggctcgactga-agttt--gctgctgatcaca--------t-ggacaaag--a-taagaccttc-----tggag-------gaaagttctgt----------------------------ggtcagacgaaac----------------------aaaa-------atcgagc-----tttttgg-ccac-aatgcccagcaa-------------ta-tgtttgg-agg-------agaaaa----g-g---tg----aggcctttga-cccca------ag-aacacc----a-----t---------gcc-------tacaatcaag-cat-ggtggtg-----g-gagtattatgct-----------------------------------------------------gtgggg-----c-tg----ttttgctgcc-aatggaa-------------------------------------ctg-g-t-gctttaca-gagagtaaatggga------------taatgaagaaggaggattaccttcaca---ttcttcaa---------cataac-ctaaaatc-at----cagcacacaggttgggtctt-gg-----------gcgcagtt-gggtgttccaacaggacaatga-ccccaaacacacatcaaaagtgg-t-aaagaa---atggc---taaat-ca---------ggctagaataaa------------ggtttta-----------------------------------------------------------------------------gaatggccttccc-aaagtcctg-actt-a-aa-ccccattgaaaaca---tg-tggacaatgctg-aagaaa----caagtcc------------------------------------------------------------------------------------------------------------------------------------------------------------------------------------------atgtc-agaaag------cc-a-tcaaat---ttaactga-------------------------actgca----ccaattctgtc----aag-------------------------aggagtggtc---aaagattcaaccaga------------agct---tgcc-aga-agcttgt-ggatggctac-caaaagc-------gcctaattgcagtgga----------aatg-----gct---aa-gggacatgtaac-------------caaa----------tat---------------------------------------------------------------------------------------------------------------------------------------------------------------------------------------------------------------------------
>SB-Neochr
--------------------------------------------------------------------------------------------------------------------------------------------------------atg-gg-aaa-----gt--------------------------------------------------------------------------------------------------------------------------------------------------------------------caaaggagctcagcatgga-----------------------------------------------------------------tctgaaa-------------------------------------------------aagcgaattattga-------------------------cttgaacaagtcaggaa-----------------------------------------------------------------------------------------------------------------------------------------------------------------------------------------------------------------------------------------------------agtcacttggggccatttcaaagcagc-tgcatgtcccaa-ga---gcaa--------------ca----gtg------ca------------------------aa-caattgtttgt-aagtat---aa-agtgcat-----------------------ggcactgtttcgtcactg--ccaaga-----tcaggaagaaa-acgca-agc-t---------at------ca--------cc--tgctgctgagagaa-aattggtcaggagg-gtgaaga-gtcaaccaag-----------aa-tcacca-aaaagc-------------------------------------------------------------------------------ag-atc-------tgccaaga-at-ttgaagctgctggaacacag-gtgt-----------------cattgtccaca---gtcaaacgt----------------gttttgcatct----------------ccatggactgagaggctgccgtgcaagaag-----------------gaagccc--------ctgctc--caaaagcggc--------ac----------c-t-t-aaggctcgactga-agttt--gctgctgatcaca--------t-ggacaaag--a-taagaccttc-----tggag-------gaaagttctgt----------------------------ggtcagacgaaac----------------------aaaa-------atcgagc-----tttttgg-ccac-aatgcccagcaa-------------ta-tgtttgg-agg-------agaaaa----g-g---tg----aggcctttga-cccca------ag-aacacc----a-----t---------gcc-------tacaatcaag-cat-ggtggtg-----g-gagtattatgct-----------------------------------------------------gtgggg-----c-tg----ttttgctgcc-aatggaa-------------------------------------ctg-g-t-gctttaca-gagagtaaatggga------------taatgaagaaggaggattaccttcaca---ttcttcaa---------cataac-ctaaaatc-at----cagcacacaggttgggtctt-gg-----------gcgcagtt-gggtgttccaacaggacaatga-ccccaaacacacatcaaaagtgg-t-aaagaa---atggc---taaat-ca---------ggctagaataaa------------ggtttta-----------------------------------------------------------------------------gaatggccttccc-aaagtcctg-actt-a-aa-ccccattgaaaaca---tg-tggacaatgctg-aagaaa----caagtcc------------------------------------------------------------------------------------------------------------------------------------------------------------------------------------------atgtc-agaaag------cc-a-tcaaat---ttaactga-------------------------actgca----ccaattctgtc----aag-------------------------aggagtggtc---aaagattcaaccagg------------agct---tgcc-aga-agcttgt-ggatggctac-caaaagc-------gcctaattgcagtgga----------aatg-----gct---aa-gggacatgtaac-------------caaa----------tat---------------------------------------------------------------------------------------------------------------------------------------------------------------------------------------------------------------------------
>SB-Neocal
--------------------------------------------------------------------------------------------------------------------------------------------------------atg-gg-aaa-----gt--------------------------------------------------------------------------------------------------------------------------------------------------------------------caaaggagctcagcatgga-----------------------------------------------------------------tctgaaa-------------------------------------------------aagcgaattattga-------------------------cttgaacaagtcaggaa-----------------------------------------------------------------------------------------------------------------------------------------------------------------------------------------------------------------------------------------------------agtcacttggggccatttcaaagcagc-tgcatgtcccaa-ga---gcaa--------------ca----gtg------ca------------------------aa-caattgtttgt-aagtat---aa-agtgcat-----------------------ggcactgtttcgtcactg--ccaaga-----tcaggaagaaa-acgca-agc-t---------at------ca--------cc--tgctgctgagagaa-aattggtcaggagg-gtgaaga-gtcaaccaag-----------aa-tcacca-aaaagc-------------------------------------------------------------------------------ag-atc-------tgccaaga-at-ttgaagctgctggaacacag-gtgt-----------------cattgtccaca---gtcaaacgt----------------gttttgcatct----------------ccatggactgagaggctgccgtgcaagaag-----------------gaagccc--------ttgctc--caaaagcggc--------ac----------c-t-t-aaggctcgactga-agttt--gctgctgatcaca--------t-ggacaaag--a-taagaccttc-----tggag-------gaaagttctgt----------------------------ggtcagacgaaac----------------------aaaa-------atcgagc-----tttttgg-ccac-aatgcccagcaa-------------ta-tgtttgg-agg-------agaaaa----g-g---tg----aggcctttaa-cccca------ag-aacacc----a-----t---------gcc-------tacaatcaag-cat-ggtggtg-----g-gagtattatgct-----------------------------------------------------gtgggg-----c-tg----ttttgctgcc-aatggaa-------------------------------------ctg-g-t-gctttaca-gagagtaaatggga------------taatgaagaaggaggattaccttcaca---ttcttcaa---------cataac-ctaaaatc-at----cagcacacaggttgggtctt-gg-----------gcgcagtt-gggtgttccaacaggacaatga-ccccaaacacacatcaaaagtgg-t-aaagaa---atggc---taaat-ca---------ggctagaataaa------------ggtttta-----------------------------------------------------------------------------gaatggccttccc-aaagtcctg-actt-a-aa-ccccattgaaaaca---tg-tggacaatgctg-aagaaa----caagtcc------------------------------------------------------------------------------------------------------------------------------------------------------------------------------------------atgtc-agaaag------cc-a-tcaaat---ttaactga-------------------------actgca----ccaattctgtc----aag-------------------------aggagtggtc---aaagattcaaccaga------------agct---tgcc-aga-agcttgt-ggatggctac-caaaagc-------gcctaattgcagtgga----------aatg-----gct---aa-gggacatgtaac-------------caaa----------tat---------------------------------------------------------------------------------------------------------------------------------------------------------------------------------------------------------------------------
>SB-Telluf
--------------------------------------------------------------------------------------------------------------------------------------------------------atg-gg-aaa-----gt--------------------------------------------------------------------------------------------------------------------------------------------------------------------caaaggagctcagcatgga-----------------------------------------------------------------tctgaaa-------------------------------------------------aagcgaattattga-------------------------cttgaacaagtcaggaa-----------------------------------------------------------------------------------------------------------------------------------------------------------------------------------------------------------------------------------------------------agtcacttggggccatttcaaagcagc-tgcatgtcccaa-ga---gcaa--------------ca----gtg------ca------------------------aa-caattgtttgt-aagtat---aa-agtgcat-----------------------ggcactgtttcgtcactg--ccaaga-----tcaggaagaaa-acgca-agc-t---------at------ca--------cc--tgctgctgagagaa-aattggtcaggagg-gtgaaga-gtcaaccaag-----------aa-tcacca-aaaagc-------------------------------------------------------------------------------ag-atc-------tgccaaga-at-tagaagctgctggaacacag-gtgt-----------------cattgtccaca---gtcaaacgt----------------gttttgcatct----------------ccatggactgagaggctgccgtgcaagaag-----------------gaagccc--------tcgctc--caaaagcggc--------ac----------c-t-t-aaggctcgactga-agttt--gctgctgatcaca--------t-ggacaaag--a-taagaccttc-----tggag-------gaaagttctgt----------------------------ggtcagacgaaac----------------------aaaa-------atcgagc-----tttttgg-ccac-aatgcccagcaa-------------ta-tgtttgg-agg-------agaaaa----g-g---tg----aggcctttga-cccca------ag-aacacc----a-----t---------gcc-------tacaatcaag-cat-ggtggtg-----g-gagtattatgct-----------------------------------------------------gtgggg-----c-tg----ttttgctgcc-aatggaa-------------------------------------ctg-g-t-gctttaca-gagagtaaatggga------------taatgaagaaggaggattaccttcaca---ttcttcaa---------cataac-ctaaaatc-at----cagcacacaggttgggtctt-gg-----------gcgcagtt-gggtgttccaacaggacaatga-ccccaaacacacatcaaaagtgg-t-aaagaa---atggc---taaat-ca---------ggctagaataaa------------ggtttta-----------------------------------------------------------------------------gaatggccttccc-aaagtcctg-actt-a-aa-ccccattgaaaaca---tg-tggacaatgctg-aagaaa----caagtcc------------------------------------------------------------------------------------------------------------------------------------------------------------------------------------------atgtc-agaaag------cc-a-tcaaat---ttaactga-------------------------actgca----ccaattctgtc----aag-------------------------aggagtggtc---aaagattcaaccaga------------agct---tgcc-aga-agcttgt-ggatggctac-caaaagc-------gcctaattgcagtgga----------aatg-----gct---aa-gggacatgtaac-------------caaa----------tat---------------------------------------------------------------------------------------------------------------------------------------------------------------------------------------------------------------------------
>SB-Neople
--------------------------------------------------------------------------------------------------------------------------------------------------------atg-gg-aaa-----gt--------------------------------------------------------------------------------------------------------------------------------------------------------------------caaaggagctcagcatgga-----------------------------------------------------------------tctgaaa-------------------------------------------------aagcgaattattga-------------------------cttgaacaagtcaggaa-----------------------------------------------------------------------------------------------------------------------------------------------------------------------------------------------------------------------------------------------------agtcacttggggccatttcaaagcagc-tgcatgtcccaa-ga---gcaa--------------ca----gtg------ca------------------------aa-caattgtttgt-aagtat---aa-agtgcat-----------------------ggcactgtttcgtcactg--ccaaga-----tcaggaagaaa-acgca-agc-t---------at------cg--------cc--tgctgctgagagaa-aattggtcaagagg-gtgaaga-gtcaaccaag-----------aa-tcacca-aaaagc-------------------------------------------------------------------------------ag-atc-------tgccaaga-at-ttgaagctgctggaacacag-gtgt-----------------cgttatccaca---gtcaaacgt----------------gttttgcatct----------------ccatggactgagaggctgccgtgcaagaag-----------------gaagccc--------ttgctc--caaaagcggc--------ac----------c-t-t-aaggctcgactga-agttt--gctgctgatcaca--------t-ggacaaag--a-taagaccttc-----tggag-------gaaagttctgt----------------------------ggtcagacgaaac----------------------aaaa-------atcgagc-----tttttgg-ccac-aatgcccagcaa-------------ta-tgtttgg-agg-------agaaaa----g-g---tg----aggcctttaa-cccca------ag-aacacc----a-----t---------gcc-------tacaatcaag-cat-ggtggtg-----g-gagtattatgct-----------------------------------------------------gtgggg-----c-tg----ttttgctgcc-aatggaa-------------------------------------ctg-g-t-gctttaca-gagagtaaatggga------------taatgaagaaggaggattaccttcaca---ttcttcaa---------cataac-ctaaaatc-at----cagcacgaaggttgggtctt-gg-----------gcgcagtt-gggtgttccaacaggacaatga-ccccaaacacacatcaaaagtgg-t-aaagaa---atggc---taaat-ca---------ggctagaataaa------------ggtttta-----------------------------------------------------------------------------gaatggccttccc-aaagtcctg-actt-a-aa-ccccattgaaaaca---tg-tggacaatgctg-aagaaa----caagtcc------------------------------------------------------------------------------------------------------------------------------------------------------------------------------------------atgtc-agaaag------cc-a-tcaaat---ttaactga-------------------------actgca----ccaattctgtc----aag-------------------------aggagtggtc---aaagattcaaccaga------------agct---tgcc-aga-agcttgt-ggatggctac-caaaagc-------gcctaattgcagtgga----------aatg-----gct---aa-gggacatgtaac-------------caaa----------tat---------------------------------------------------------------------------------------------------------------------------------------------------------------------------------------------------------------------------
>SB-Lamlap
--------------------------------------------------------------------------------------------------------------------------------------------------------atg-gg-aaa-----gt--------------------------------------------------------------------------------------------------------------------------------------------------------------------caaaggagctcagcatgga-----------------------------------------------------------------tctgaaa-------------------------------------------------aagcgaattattga-------------------------cttgaacaagtcatgaa-----------------------------------------------------------------------------------------------------------------------------------------------------------------------------------------------------------------------------------------------------agtcacttggggccatttcaaagcagc-tgcatgtcccaa-ga---gcaa--------------ca----gtg------ca------------------------aa-caattgtttgt-aagtat---aa-agagcat-----------------------ggcactgtttcgtcactg--ccaaga-----tcaggaagaaa-acgca-agc-t---------at------ca--------cc--tgctgctgagagaa-aattggtcaggagg-atgaaga-gtcaaccaag-----------aa-tcacca-aaaagc-------------------------------------------------------------------------------ag-atc-------tgccaaga-at-ttgaagctgctggaacacag-gtgt-----------------cgttgtccaca---gtcaaacgt----------------gttttgcatct----------------ccatgtactgagaggctgccgtgcaagaag-----------------gaagccc--------ttgctc--caaaagcggc--------ac----------c-t-t-aaggctcgactga-agttt--gctgctgatcaca--------t-ggacaaag--a-taagaccttc-----tggag-------gaaagttctgt----------------------------ggtcagacgaaac----------------------aaaa-------atcgagc-----tttttgg-ccac-aatgcccagcaa-------------ta-tgtttgg-agg-------agaaaa----g-g---tg----aggcctttaa-cccca------ag-aacacc----a-----t---------gcc-------tacaatcaag-cat-ggtggtg-----g-gagtattatgct-----------------------------------------------------gtgggg-----c-tg----ttttgctgcc-aatggaa-------------------------------------ctg-g-t-gctttaca-gagagtaaatggga------------taatgaagaaggaggattaccttcaca---ttcttcaa---------cataac-ctaaaatc-at----cagcacacaggttgggtctt-gg-----------gcgcagtt-gggtgttccaacaggacaatga-ccccaaacacacatcaaaagtgg-t-aaagaa---atggc---taaat-ca---------ggctagaataaa------------ggtttta-----------------------------------------------------------------------------gaatggccttccc-aaagtcctg-actt-a-aa-ccccattgaaaaca---tg-tggacaatgctg-aagaaa----caagtcc------------------------------------------------------------------------------------------------------------------------------------------------------------------------------------------atgtc-agaaag------cc-a-tcaaat---ttaactga-------------------------actgca----ccaattctgtc----aag-------------------------aggagtggtc---aaagattcaaccaga------------agct---tgcc-aga-agcttgt-ggatggctac-caaaagc-------gcctaattgcagtgga----------aatg-----gct---aa-gggacatgtaac-------------caaa----------tat---------------------------------------------------------------------------------------------------------------------------------------------------------------------------------------------------------------------------
>SB-Neofal
--------------------------------------------------------------------------------------------------------------------------------------------------------atg-gg-aaa-----gt--------------------------------------------------------------------------------------------------------------------------------------------------------------------caaaggagctcagcatgga-----------------------------------------------------------------tctgaaa-------------------------------------------------aagcgaattattga-------------------------cttgaacaagtcaggaa-----------------------------------------------------------------------------------------------------------------------------------------------------------------------------------------------------------------------------------------------------agtcacttggggccatttcaaagcagc-tgcatgtcccaa-ga---gcaa--------------ca----gtg------ca------------------------aa-caattgtttgt-aagtat---aa-agtgcat-----------------------ggcactgtttcgtcactg--ccaaga-----tcaggaagaaa-acgca-agc-t---------at------ca--------cc--tgctgctgagagaa-aattggtcaggagg-gtgaaga-gtcaaccaag-----------aa-tcacca-aaaagc-------------------------------------------------------------------------------ag-atc-------tgccaaga-at-ttgaagctgctggaacacag-gtgt-----------------cattgtccaca---gtcaaacgt----------------gttttgcatct----------------ccatggactgagaggctgccgtgcaagaag-----------------gaagccc--------ttgctc--caaaagcggc--------ac----------c-t-t-aaggctcgactga-agttt--gctgctgatcaca--------t-ggacaaag--a-taagaccttc-----tggag-------gaaagttctgt----------------------------ggtcagacgaaac----------------------aaaa-------atcgagc-----tttttgg-ccac-aatgcccagcaa-------------ta-tgtttgg-agg-------agaaaa----g-g---tg----aggcctttaa-cccca------ag-aacacc----a-----t---------gcc-------tacaatcaag-cat-ggtggtg-----g-gagtattatgct-----------------------------------------------------gtgggg-----c-tg----ttttgctgcc-aatggaa-------------------------------------ctg-g-t-gctttaca-gagagtaaatggga------------t-atgaagaaggaggattaccttcaca---ttcttcaa---------cataac-ctaaaatc-at----cagcacacaggttgggtctt-gg-----------gcgcagtt-gggtgttccaacaggacaatga-ccccaaacacacatcaaaagtgg-t-aaagaa---atggc---taaat-ca---------ggctagaataaa------------ggtttta-----------------------------------------------------------------------------gaatggccttccc-aaagtcctg-actt-a-aa-ccccattgaaaaca---tg-tggacaatgctg-aagaaa----caagtcc------------------------------------------------------------------------------------------------------------------------------------------------------------------------------------------atgtc-agaaag------cc-a-tcaaat---ttaactga-------------------------actgca----ccaattctgtc----aag-------------------------aggagtggtc---aaagattcaaccaga------------agct---tgcc-aga-agcttgt-ggatggctac-caaaagc-------gcctaattgcagtgga----------aatg-----gct---aa-gggacatgtaac-------------caaa----------tat---------------------------------------------------------------------------------------------------------------------------------------------------------------------------------------------------------------------------
>SB-Lamorn
--------------------------------------------------------------------------------------------------------------------------------------------------------atg-gg-aaa-----gt--------------------------------------------------------------------------------------------------------------------------------------------------------------------caaaggagctcagcatgga-----------------------------------------------------------------tctgaaa-------------------------------------------------aagcgaattattga-------------------------cttgaacaagtcaggaa-----------------------------------------------------------------------------------------------------------------------------------------------------------------------------------------------------------------------------------------------------agtcacttggggccatttcaaagcagc-tgcatgtcccaa-ga---gcaa--------------ca----gtg------ca------------------------aa-caattgtttgt-aagtat---aa-agtgcat-----------------------ggcactgtttcgtcactg--ccaaga-----tcaggaagaaa-acgca-agc-t---------at------ca--------cc--tgctgctgagagaa-aattggtcaggagg-gtgaaga-gtcaaccaag-----------aa-tcacca-aaaagc-------------------------------------------------------------------------------ag-atc-------tgccaaga-at-ttgaagctgctggaacacag-gtgt-----------------cattgtccaca---gtcaaacgt----------------gttttgcatct----------------ccatggactgagaggctgccgtgcaagaag-----------------gaagccc--------ctgctc--caaaagcggc--------ac----------c-t-t-aaggctcgactga-agttt--gctgctgatcaca--------t-ggacaaag--a-taagaccttc-----tggag-------gaaagttctgt----------------------------ggtcagacgaaac----------------------aaaa-------atcgagc-----tttttgg-ccac-aatgcccagcaa-------------ta-tgtttgg-agg-------agaaaa----g-g---tg----aggcctttaa-cccca------ag-aacacc----a-----t---------gcc-------tacaatcaag-cat-ggtggtg-----g-gagtattatgct-----------------------------------------------------gtgggg-----c-tg----ttttgctgcc-aatggaa-------------------------------------ctg-g-t-gctttaca-gagagtaaatggga------------taatgaagaaggaggattacctacaca---ttcttcaa---------cataac-ctaaaatc-at----cagcatgaaggttgggtctc-gg-----------gcgcagtt-gggtgttccaacaggacaatga-ccccaaacacacatcagaagtgg-t-aaagaa---atggc---taaat-ca---------ggctagaataaa------------ggtttta-----------------------------------------------------------------------------gaatggccttccc-aaagtcctg-actt-a-aa-ccccattgaaaaca---tg-tggacaatgctg-aagaaa----caagtcc------------------------------------------------------------------------------------------------------------------------------------------------------------------------------------------atgtc-agaaag------cc-a-tcaaat---ttaactga-------------------------actgca----ccaattctgtc----aag-------------------------aggagtggtc---aaagattcaaccaga------------agct---tgcc-aga-agcttgt-ggatggctac-caaaagc-------gcctaattgcagtgga----------aatg-----gct---aa-gggacatgtaac-------------caaa----------tat---------------------------------------------------------------------------------------------------------------------------------------------------------------------------------------------------------------------------
>SB-Neohec
--------------------------------------------------------------------------------------------------------------------------------------------------------atg-gg-aaa-----gt--------------------------------------------------------------------------------------------------------------------------------------------------------------------caaaggagctcagcatgga-----------------------------------------------------------------tctgaaa-------------------------------------------------aagtgaattattga-------------------------cttgaacaagtcaggaa-----------------------------------------------------------------------------------------------------------------------------------------------------------------------------------------------------------------------------------------------------agtcacttggggccatttcaaagcagc-tgcatgtcccaa-ga---gcaa--------------ca----gtg------ca------------------------aa-caattgtttgt-aagtgt---aa-agtgcat-----------------------ggcactgtttcgtcactg--ccaaga-----tcaggaagaaa-acgca-agc-t---------at------ca--------cc--tgctgctgagagaa-aattggtcaggagg-gtgaaga-gtcaaccaag-----------aa-tcacca-aaaagc-------------------------------------------------------------------------------ag-atc-------tgccaaga-at-ttgaagctgctggaacacag-gtgt-----------------cattgtccaca---gtcaaacgt----------------gttttgcatct----------------ccatggactgagaggctgccgtgcaagaag-----------------gaagccc--------ttgctc--caaaagcggc--------ac----------c-t-t-aaggctcgactga-agttt--gctgctgatcaca--------t-ggacaaag--a-taagaccttc-----tggag-------gaaagttctgt----------------------------ggtcagacgaaac----------------------aaaa-------atcgagc-----tttttgg-ccac-aatgcccagcaa-------------ta-tgtttgg-agg-------agaaaa----g-g---tg----aggcctttaa-cccca------ag-aacacc----a-----t---------gcc-------tacaatcaag-cat-ggtggtg-----g-gagtattatgct-----------------------------------------------------gtgggg-----c-tg----ttttgctgcc-aatggaa-------------------------------------ctg-g-t-gctttaca-gagagtaaatggga------------taatgaagaaggaggattaccttcaca---ttcttcaa---------cataac-ctaaaatc-at----cagcacacaggttgggtctt-gg-----------gcgcagtt-gggtgttccaacaggacaatga-ccccaaacacacatcaaaagtgg-t-aaagaa---atggc---taaat-ca---------ggctagaataaa------------ggtttta-----------------------------------------------------------------------------gaatggccttccc-aaagtcctg-actt-a-aa-ccccattgaaaaca---tg-tggacaatgctg-aagaaa----caagtcc------------------------------------------------------------------------------------------------------------------------------------------------------------------------------------------atgtc-agaaag------cc-a-tcaaat---gtaactga-------------------------actgca----ccaattctgtc----aag-------------------------aggagtggtc---aaagattcaaccaga------------agct---tgcc-aga-agcttgt-ggatggctac-caaaagc-------acctaattgaagtgaa----------aatg-----gct---aa-gggacatgtaac-------------caaa----------cat---------------------------------------------------------------------------------------------------------------------------------------------------------------------------------------------------------------------------
>SB-Julmar
--------------------------------------------------------------------------------------------------------------------------------------------------------atg-gg-aaa-----gt--------------------------------------------------------------------------------------------------------------------------------------------------------------------caaaggagctcagcatgga-----------------------------------------------------------------tctgaaa-------------------------------------------------aagcgaattattga-------------------------cttgaacaagtcaggaa-----------------------------------------------------------------------------------------------------------------------------------------------------------------------------------------------------------------------------------------------------agtcacttggggccatttcaaagcagc-tgcatgtcccaa-ga---gcaa--------------ca----gtg------ca------------------------aa-caattgtttgt-aagtat---aa-agtgcat-----------------------ggcactgttccgtcactg--ccaaga-----tcaggaataaa-atgca-agc-t---------at------ca--------cc--tgctgctgagagaa-aattggtcaggagg-gtaaaga-gtcaaccaag-----------aa-tcacca-aaaagc-------------------------------------------------------------------------------ag-atc-------tgccaaga-at-tagaagctgctggaacacag-gtgt-----------------cattgtccaca---gtcaaacgt----------------gttttgcatct----------------ccatggactgagaggctgccgtgcaagaag-----------------gaagccc--------ctgctc--caaaagcggc--------ac----------c-t-t-aaggctcgactga-agttt--gctgctgatcaca--------t-ggacaaag--a-taagaccttc-----tggag-------taaagttctgt----------------------------ggtcagacgaaac----------------------aaaa-------atcgagc-----tttttgg-ccac-aatgcccagcaa-------------ta-tgtttgg-agg-------agaaaa----g-g---tg----aggcctttga-cccca------ag-aacacc----a-----t---------gcc-------tacaatcaag-cat-ggtggtg-----g-gagtattatgct-----------------------------------------------------gtgggg-----c-tg----ttttgctgcc-aatggaa-------------------------------------ctg-g-t-gctttaca-gagagtaaatggga------------taatgaagaaggaggattaccttcaca---ttcttcaa---------cataac-ctaaaatc-at----cagcacacaggttgggtctt-gg-----------gcgcagtt-gggtgttccaacaggacaatga-ccccaaacacacatcaaaagtgg-t-aaagaa---atggc---taaat-ca---------ggctagaataaa------------ggtttta-----------------------------------------------------------------------------gaatggccttccc-aaagtcctg-actt-a-aa-ccccattgaaaaca---tg-tggacaatgctg-aagaaa----caagtcc------------------------------------------------------------------------------------------------------------------------------------------------------------------------------------------atgtc-agaaag------cc-a-tcaaat---ttaactga-------------------------actgca----ccaattctgtc----aag-------------------------aggagtggtc---aaagattcaaccaga------------agct---tgcc-aga-agcttgt-ggatggctac-caaaagc-------gcctaattgcagtgga----------aatg-----gct---aa-gggacatgtaac-------------caaa----------tat---------------------------------------------------------------------------------------------------------------------------------------------------------------------------------------------------------------------------
>SB-Telbif
--------------------------------------------------------------------------------------------------------------------------------------------------------atg-gg-aaa-----gt--------------------------------------------------------------------------------------------------------------------------------------------------------------------caaaggagctcagcatgga-----------------------------------------------------------------tctgaaa-------------------------------------------------aagcgaattattga-------------------------cttgaacaagttaggaa-----------------------------------------------------------------------------------------------------------------------------------------------------------------------------------------------------------------------------------------------------agtcacttggggccatttcaaagcagc-tgcctgtcccaa-ga---gcaa--------------ca----gtg------ca------------------------aa-caattgtttgt-aagtat---aa-agtgcat-----------------------ggcactgttccgtcactg--ccaaga-----tcaggaataaa-atgca-agc-t---------at------ca--------cc--tgctgctgagagaa-aattggtcaggagg-gtaaaga-gtcaaccaag-----------aa-tcacca-aaaagc-------------------------------------------------------------------------------aa-atc-------tgccaaga-at-tagaagctgctggaacacag-gtgt-----------------cattgtccaca---gtcaaacgt----------------gttttgcatct----------------ccatggactgagaggctgccgtgcaagaag-----------------gaagccc--------ttgttc--caaaagcggc--------ac----------c-t-t-aaggctcgactga-agttt--gctgctgatcaca--------t-ggacaaag--a-taagaccttc-----tggag-------gaaagttctgt----------------------------ggtcagacgaatc----------------------aaaa-------atcgagc-----tttttgg-ccac-aatgcccagcaa-------------ta-tgtttgg-agg-------cgaaaa----g-g---tg----aggcctttga-cccca------ag-aacacc----a-----t---------gcc-------tacaatcaag-cat-ggtggtg-----g-gagtattatgct-----------------------------------------------------gtgggg-----c-tg----ttttgctgcc-aatggaa-------------------------------------ctg-g-t-gctttaca-gagagtaaatggga------------taatgaagaaggaggattaccttcaca---ttcttcaa---------cataac-ctaaaatc-at----cagcacacaggttgggtctt-gg-----------gcgcagtt-gggtgttccaacaggacaatga-ccccaaacacacatcaaaagtgg-t-aaagaa---atggc---taaat-ca---------ggctagaataaa------------ggtttta-----------------------------------------------------------------------------gaatggccttccc-aaagtcctg-actt-a-aa-ccccattgaaaaca---tg-tggacaatgctg-aagaaa----caagtcc------------------------------------------------------------------------------------------------------------------------------------------------------------------------------------------atgtc-agaaag------cc-a-tcaaat---ttaactga-------------------------actgca----ccaattctgtc----aag-------------------------aggagtggtc---aaagattcaaccaga------------agct---tgcc-aga-agcttgt-ggatggctac-caaaagc-------gcctaattgcagtgga----------aatg-----gct---aa-gggacatgtaac-------------caaa----------tat---------------------------------------------------------------------------------------------------------------------------------------------------------------------------------------------------------------------------
>SB-Mayzeb
--------------------------------------------------------------------------------------------------------------------------------------------------------atg-gg-aaa-----gt--------------------------------------------------------------------------------------------------------------------------------------------------------------------caaaggagctcagcatgga-----------------------------------------------------------------tctgaaa-------------------------------------------------aagcgaattattga-------------------------cttgaacaagtcaggaa-----------------------------------------------------------------------------------------------------------------------------------------------------------------------------------------------------------------------------------------------------agtcacttggggccatttcaaagcagc-tgcatgtcccaa-ga---gcaa--------------ca----gtg------ca------------------------aa-caattgtttgt-aagtat---aa-agtgcat-----------------------ggcactgtttcgtcactg--ccaaga-----tcaggaagaaa-acgca-agc-t---------at------ca--------cc--tgctgctgagagaa-aattggtcaggagg-gtgaaga-gtcaaccaag-----------aa-tcacca-aaaagc-------------------------------------------------------------------------------ag-atc-------tgccaaga-at-ttgaagctgctggaacacag-gtgt-----------------cattgtccaca---gtcaaacgt----------------gttttgcgtct----------------ccatggactgagaggctgccgtgcaagaag-----------------gaagccc--------ctgctc--caaaagcggc--------ac----------c-t-t-aaggctcgactga-agttt--gctgctgatcaca--------t-ggacaaag--a-taagaccttc-----tggag-------gaaagttctgt----------------------------ggtcagactaaac----------------------aaaa-------atcgagc-----tttttgg-ccac-aatgcccagcga-------------ta-tgtttgg-agg-------agaaaa----a-g---tg----aggcctttga-cccca------ag-aacacc----a-----t---------gcc-------tacattcaag-cat-ggtggtg-----g-gagtattatgct-----------------------------------------------------gtgggg-----c-tg----ttttgctgcc-aatggaa-------------------------------------ctg-g-t-gctttaca-gagagtaaatggga------------taatgaagaaggaggattaccttcaca---ttcttcaa---------cataac-ctaaaatc-at----cagcacacaggttgggtctt-gg-----------gcgcagtt-gggtgttccaacaggacaatga-ccccaaacacacatcaaaagtgg-t-aaagga---atggc---taagt-ca---------ggctagaataaa------------ggtttta-----------------------------------------------------------------------------gaatggccttccc-aaagtcctg-actt-a-aa-ccccattgaaaaca---tg-tggacaatgctg-aagaaa----catgtcc------------------------------------------------------------------------------------------------------------------------------------------------------------------------------------------atgtc-agaaag------cc-a-tcaaat---ttaactga-------------------------actgca----ccaattctgtc----aag-------------------------aggagtggtc---aaagattcaaccaga------------agct---tgcc-aga-agcttgt-ggatggctac-caaaagc-------gcctaattgcagtgaa----------aatg-----gct---aa-gggacatgtaac-------------caaa----------tat---------------------------------------------------------------------------------------------------------------------------------------------------------------------------------------------------------------------------
>SB-Teldhon
--------------------------------------------------------------------------------------------------------------------------------------------------------atg-gg-aaa-----gt--------------------------------------------------------------------------------------------------------------------------------------------------------------------caaaggagctcagcatgga-----------------------------------------------------------------tctgaaa-------------------------------------------------aagcgaattattga-------------------------cttgaacaagtcaggaa-----------------------------------------------------------------------------------------------------------------------------------------------------------------------------------------------------------------------------------------------------agtcacttggggccatttcaaagcagc-tgcatgtcccaa-ga---gcaa--------------ca----gtg------ca------------------------aa-caattgtttgt-aagtat---aa-agtgcat-----------------------ggcactgtttcgtcactg--ccaaga-----tcaggaagaaa-atgca-agc-t---------at------cg--------cc--tgctgctgagagaa-aattggtgaagagg-gtgaaga-gtcaaccaag-----------aa-tcacca-aaaagc-------------------------------------------------------------------------------ag-ttc-------tgccaaga-at-ttgaagctgctggaacacag-gtgt-----------------cgttatccaca---gtcaaacgt----------------gttttgcatct----------------caatggactgagaggctgccgtgcaagaag-----------------gaagccc--------tcgctc--caaaagcggc--------ac----------c-t-t-aaggctcgactga-agttt--gctgctgatcaca--------t-ggacaaag--a-taagaccttc-----tggag-------gaaagttctgt----------------------------ggtcagacgaaac----------------------aaaa-------atcgagc-----tttttgg-ccac-aatgcccagcaa-------------ta-tgtttgg-agg-------agaaaa----g-g---tg----aggcctttaa-cccca------ag-aacacc----a-----t---------gcc-------tacaatcaag-cat-ggtggtg-----g-gagtattatgct-----------------------------------------------------gtgggg-----c-tg----ttttgctgcc-aatggaa-------------------------------------ctg-g-t-gctttaca-gagagtaaatggga------------taatgaagaaggaggattaccttcaca---ttcttcaa---------cataac-ctaaaatc-at----cagcacacaggttgggtctt-gg-----------gcgcagtt-gggtgttccaacaggacaatga-ccccaaacacacatcaaaagtgg-t-aaagaa---atggc---taaat-ca---------ggctagaataaa------------ggtttta-----------------------------------------------------------------------------gaatggccttccc-aaagtcctg-actt-a-aa-ccccattgaaaaca---tg-tggacaatgctg-aagaaa----caagtcc------------------------------------------------------------------------------------------------------------------------------------------------------------------------------------------atgtc-agaaag------cc-a-tcaaat---ttaactga-------------------------actgca----ccaattctgtc----aag-------------------------aggagtggtc---aaagattcaaccaga------------agct---tgcc-aga-agcttgt-ggatggctac-caaaagc-------gcctaattgcagtgga----------aatg-----gct---aa-gggacatgtaac-------------caaa----------tat---------------------------------------------------------------------------------------------------------------------------------------------------------------------------------------------------------------------------
>SB-Leppro
--------------------------------------------------------------------------------------------------------------------------------------------------------atg-gg-aaa-----gt--------------------------------------------------------------------------------------------------------------------------------------------------------------------caaaggagctcagcatgga-----------------------------------------------------------------tctgaaa-------------------------------------------------aagcgaattattga-------------------------cttgaacaagtcaggaa-----------------------------------------------------------------------------------------------------------------------------------------------------------------------------------------------------------------------------------------------------agtcacttggggccatttcaaagcagc-tgcatgtcccaa-ga---gcaa--------------ca----gtg------ca------------------------aa-caattctttgt-aagtgt---aa-agtgcat-----------------------ggcactgtttcgtcactg--ccaaga-----tcaggaagaaa-atgca-agc-t---------at------ca--------cc--tgctgctgagagaa-aattggtcaagagg-gtgaaga-gtcaaccaag-----------aa-tcacca-aaaagc-------------------------------------------------------------------------------ag-atc-------tgccaaga-at-ttgaagctgctgaaacacag-gtgt-----------------cgttatccaca---gtcaaacgt----------------gttttgcatct----------------ccatggactgagaggctgccgtgcaagaag-----------------gaagccc--------tcgctc--caaaagcgtc--------ac----------c-t-t-aaggcttgactga-agttt--gctgctgatcaca--------t-ggacaaag--a-taagaccttc-----tggag-------gaaagttctgt----------------------------ggtcagacgaaac----------------------aaaa-------atcgagc-----tttttgg-ccac-aatgcccagcaa-------------ta-tgtttgg-agg-------agaaaa----g-g---tg----aggcctttga-cccca------ag-aacacc----a-----t---------gcc-------tacaatcaag-cat-ggtggtg-----g-gagtattatgct-----------------------------------------------------gtgggg-----c-tg----ttttgctgcc-aatggaa-------------------------------------ctg-g-t-gctttaca-gagagtaaatggga------------taatgaagaaggaggattaccttcaca---ttcttcaa---------cataac-ctaaaatc-at----cagcacacaggttgggtctt-gg-----------gcgcagtt-gggtgttccaacaggacaatga-ccccaaacacacatcaaaagtgg-t-aaagaa---atggc---taaat-ca---------ggctagaataaa------------ggtttta-----------------------------------------------------------------------------gaatggccttccc-aaagtcctg-actt-a-aa-ccccattgaaaaca---tg-tggacaatgctg-aagaaa----caagtcc------------------------------------------------------------------------------------------------------------------------------------------------------------------------------------------atgtc-agaaag------cc-a-tcaaat---ttaactga-------------------------actgca----ccaattctgtc----aag-------------------------aggagtggtc---aaagattcaaccaga------------agct---tgcc-aga-agcttgt-ggatggctac-caaaagc-------gcctaattgcagtgga----------aatg-----gct---aa-gggacatgtaac-------------caaa----------tat---------------------------------------------------------------------------------------------------------------------------------------------------------------------------------------------------------------------------
>SB-Astcal
--------------------------------------------------------------------------------------------------------------------------------------------------------atg-gg-aaa-----gt--------------------------------------------------------------------------------------------------------------------------------------------------------------------caaaggagctcagcatgga-----------------------------------------------------------------tctgaaa-------------------------------------------------aagcgaattattga-------------------------cttgaacaagtcaggaa-----------------------------------------------------------------------------------------------------------------------------------------------------------------------------------------------------------------------------------------------------agtcacttggggccatttcaaagcagc-tgcatgtcccaa-ga---gcaa--------------ca----gtg------ca------------------------aa-caattgtttgt-aagtat---aa-agtgcat-----------------------ggcactgtttcatcactg--ccaaga-----tcaggaagaga-atgca-agc-t---------at------ca--------cc--tgctgctgagagaa-aattggtcaggagg-atgaaga-gtcaaccaag-----------aa-tcacca-aaaggc-------------------------------------------------------------------------------ag-atc-------tgccaaga-at-tagaagctgctggaacacag-gtgt-----------------cattgtccaca---gttaaacgt----------------gttttgcatct----------------ccatggactgagaggctgccgtgcaagaag-----------------gaagccc--------ttgctc--caaaagcggc--------ac----------c-t-t-aaggctcgactga-agttt--gctgctgatcaca--------t-ggacaaag--a-taagaccttc-----tggag-------gaaagttctgt----------------------------ggtcagactaaac----------------------aaaa-------atcgagc-----tttttgg-ccac-aatgcccagcaa-------------ta-tgtttgg-agg-------agaaaa----g-g---tg----aggcctttaa-cccca------ag-aacacc----a-----t---------gcc-------tacaatcaag-cat-ggtggtg-----g-gagtattatgct-----------------------------------------------------gtgggg-----c-tg----ttttgctgcc-aatggaa-------------------------------------ctg-g-t-gctttaca-gagagtaaatggga------------taatgaagaaggaggattaccttcaca---ttcttcaa---------cataac-ctaaagtc-at----cagcacacaggttgggtctt-gg-----------gcgcagtt-gggtgttccaacaggacaatga-tcccaaacacacatcaaaagtgg-t-aaagga---atggc---taaat-ca---------ggctagaataag------------ggtttta-----------------------------------------------------------------------------gaatggccttccc-aaagtcctg-actt-a-aa-ccccattgaaaaca---tg-tggacaatgctg-aagaaa----caagtcc------------------------------------------------------------------------------------------------------------------------------------------------------------------------------------------atgtc-agaaag------cc-a-tcaaat---ttaactga-------------------------actgca----acaattctgtc----aag-------------------------aggagtggtc---aaagattcaaccaga------------agct---tgcc-aga-agcttgt-ggatggctac-caaaagc-------gcctaattgaagtgaa----------aatg-----gct---aa-gggacatgtaac-------------caaa----------tat---------------------------------------------------------------------------------------------------------------------------------------------------------------------------------------------------------------------------
>SB-Tropol
--------------------------------------------------------------------------------------------------------------------------------------------------------atg-gg-aaa-----gt--------------------------------------------------------------------------------------------------------------------------------------------------------------------caaaggagctcagcatgga-----------------------------------------------------------------tctgaaa-------------------------------------------------aagcgaattattga-------------------------cttgaacaagtcaggaa-----------------------------------------------------------------------------------------------------------------------------------------------------------------------------------------------------------------------------------------------------agtcacttggggccatttcaaagcagc-tgcatgtcccaa-ga---gcaa--------------ca----gtg------ca------------------------aa-caattgtttgt-aagtat---aa-agtgcat-----------------------ggcactgtttcatcactg--ccaaga-----tcaggaagaga-acgca-agc-t---------at------ca--------cc--tgctgctgagagaa-aattggtcaggagg-gtaaaga-gtcaaccaag-----------aa-tcacca-aaaagc-------------------------------------------------------------------------------ag-atc-------tgccaaga-at-tagaagctgctggaacacag-gtgt-----------------cattgtccaca---gttaaacgt----------------gttttgcatct----------------ccatggactgagaggctgccgtgcaagaag-----------------gaagccc--------ttgctc--caaaagcggc--------ac----------c-t-t-aaggctcgactga-agttt--gctgctgatcaca--------t-ggacaaag--a-taagaccttc-----tggag-------gaaagttctgt----------------------------ggtcagactaaac----------------------aaaa-------atcgagc-----tttttgg-ccac-aatgcccagcga-------------ta-tgtttgg-agg-------agaaaa----g-g---tg----aggcctttga-cccca------ag-aacacc----a-----t---------gcc-------tacaatcaag-cat-ggtggtg-----g-gagtattatgct-----------------------------------------------------gtgggg-----c-tg----ttttgctgcc-aatggaa-------------------------------------ctg-g-t-gatttaca-gagagtaaatggga------------caatgaagaaggaggattaccttcaca---ttcttcaa---------cataac-ctaaaatc-at----cagcacacaggttgggtctt-gg-----------gcacagtt-gggtgttccaacaggacaatga-ccccaaacacacatcaaaagtgg-t-aaagga---atggc---taagt-ca---------ggctagaataaa------------ggcttta-----------------------------------------------------------------------------gaatggccttccc-aaagtcctg-actt-a-aa-ccccattgaaaaca---tg-tggacaatgctg-aagaaa----caagtcc------------------------------------------------------------------------------------------------------------------------------------------------------------------------------------------atgtc-agaaag------cc-a-tcaaat---ttaactga-------------------------actgca----ccaattctgtc----aag-------------------------aggagtggtc---aaagattcaaccaga------------agct---tgcc-aga-agcttgt-ggatggctac-caaaagc-------gcctaattgaagtgaa----------aatg-----gct---aa-gggacatgtaac-------------caaa----------tat---------------------------------------------------------------------------------------------------------------------------------------------------------------------------------------------------------------------------
>SB-Gnapfe
--------------------------------------------------------------------------------------------------------------------------------------------------------atg-gg-aaa-----gt--------------------------------------------------------------------------------------------------------------------------------------------------------------------caaaggagctcagcatgga-----------------------------------------------------------------tctgaaa-------------------------------------------------aagcgaattattga-------------------------cttgaacaagtcaggaa-----------------------------------------------------------------------------------------------------------------------------------------------------------------------------------------------------------------------------------------------------agtcacttggggccatttcaaagcagc-tgcatgtcccaa-ga---gcaa--------------ca----gtg------ca------------------------aa-caattgtttgt-aagtat---aa-agtgcat-----------------------ggcactgtttcgtcactg--ccaaga-----tcaggaagaaa-acgca-agc-t---------at------ca--------cc--tgctgctgagagaa-aattggtcaggagg-gtgaaga-gtcaaccaag-----------aa-tcacca-aaaagc-------------------------------------------------------------------------------ag-atc-------tgccaaga-at-tagaagctgctggaacacag-gtgt-----------------cattgtccaca---gttaaacgt----------------gttttgcatct----------------ccatggactgagaggctgccgtgcaagaag-----------------gaagccc--------ttgctc--caaaagcggc--------ac----------c-t-t-aaggctcgactga-agttt--gctgctgatcaca--------t-ggacaaag--a-taagaccttc-----tggag-------gaaagttctgt----------------------------ggtcagacgaaac----------------------aaaa-------atcgagc-----tttttgg-ccac-aatgcccagcaa-------------ta-tgtttgg-agg-------agaaaa----g-g---tg----aggcctttga-cccca------ag-aacacc----a-----t---------gcc-------tacaatcaag-cat-ggtggtg-----g-gagtattatgct-----------------------------------------------------gtgggg-----c-tg----ttttgctgcc-aatggaa-------------------------------------ctg-g-t-gctttaca-gagagtaaatggga------------caatgaagaaggaggattaccttcaca---ttcttcaa---------cataac-ctaaaatc-at----cagcccgaaggttgggtctt-gg-----------gcgcagtt-gggtgttccaacaggacaatga-ccccaaacacacatcaaaagtgg-t-aaagga---atggc---taaat-ca---------ggctagaataag------------ggtttta-----------------------------------------------------------------------------gaatggccttccc-aaagtcctg-actt-a-aa-ccccattgaaaaca---tg-tggacaatgctg-aagaaa----caagtcc------------------------------------------------------------------------------------------------------------------------------------------------------------------------------------------atgtc-agaaag------cc-a-tcaaat---ttaactga-------------------------actgca----ccaattctgtc----aag-------------------------aggagtggtc---aaagattcaa--------------------------cc-aga-agcttgt-ggatggctac-caaaagc-------gcctaattgaagtgaa----------aatg-----gct---aa-gggacatgtaac-------------caaa----------tat---------------------------------------------------------------------------------------------------------------------------------------------------------------------------------------------------------------------------
>SB-Petmos
--------------------------------------------------------------------------------------------------------------------------------------------------------atg-gg-aaa-----gt--------------------------------------------------------------------------------------------------------------------------------------------------------------------caaaggagctcagcatgga-----------------------------------------------------------------tctgaaa-------------------------------------------------aagcgaattattga-------------------------cttgaacaagtcaggaa-----------------------------------------------------------------------------------------------------------------------------------------------------------------------------------------------------------------------------------------------------agtcacttggggccatttcaaagcagc-tgcatgtcccaa-ga---gcaa--------------ca----gtg------ca------------------------aa-caattgtttgt-aagtat---aa-agtgcat-----------------------ggcactgtttcgtcactg--ccaaga-----tcaggaagaaa-acgca-agc-t---------at------ca--------cc--tgctgctgagagaa-aattggtcaggagg-gtgaaga-gtcaaccaag-----------aa-tcacca-aaaagc-------------------------------------------------------------------------------ag-atc-------tgccaaga-at-tagaagctgctggaacacag-gtgt-----------------cattgtccaca---gttaaacgt----------------gttttgcatct----------------ccatggactgagaggctgccgtgcaagaag-----------------gaagccc--------ttgctc--caaaagcggc--------ac----------c-t-t-aaggctcgactga-agttt--gctgctgatcaca--------t-ggacaaag--a-taagaccttc-----tggag-------gaaagttctgt----------------------------ggtcagacgaaac----------------------aaaa-------atcgagc-----tttttgg-ccac-aatgcccagcaa-------------ta-tgtttgg-agg-------agaaaa----g-g---tg----aggcctttaa-cccca------ag-aacacc----a-----t---------gcc-------tacaatcaag-cat-ggtggtg-----g-gagtattatgct-----------------------------------------------------gtgggg-----c-tg----ttttgctgcc-aatggaa-------------------------------------ctg-g-t-gctttaca-gagagtaaatggga------------taatgaagaaggaggattaccttcaca---ttcttcaa---------cataac-ctaaaatc-at----cagcacgaaggttgggtctt-gg-----------gcgcagtt-gggtgttccaacaggacaatga-ccccaaacacacatcaaaagtgg-t-aaagga---atggc---taaat-ca---------ggctagaataag------------ggtttta-----------------------------------------------------------------------------gaatggccttccc-aaagtcctg-actt-a-aa-ccccattgaaaaca---tg-tggacaatgctg-aagaaa----caagtcc------------------------------------------------------------------------------------------------------------------------------------------------------------------------------------------atgtc-agaaag------cc-a-tcaaat---ttaactga-------------------------actgca----ccaattctgtc----aag-------------------------aggagtggtc---aaagattcaa--------------------------cc-aga-agcttgt-ggatggctac-caaaagc-------gcctaattgaagtgaa----------aatg-----gct---aa-gggacatgtaac-------------caaa----------tat---------------------------------------------------------------------------------------------------------------------------------------------------------------------------------------------------------------------------
>SB-Petfam
--------------------------------------------------------------------------------------------------------------------------------------------------------atg-gg-aaa-----gt--------------------------------------------------------------------------------------------------------------------------------------------------------------------caaaggagctcagcatgga-----------------------------------------------------------------tctgaaa-------------------------------------------------aagcgaattattga-------------------------cttgaacaagtcaggaa-----------------------------------------------------------------------------------------------------------------------------------------------------------------------------------------------------------------------------------------------------agtcacttggggccatttcaaagcagc-tgcatgtcccaa-ga---gcaa--------------ca----gtg------ca------------------------aa-caattgtttgt-aagtat---aa-agtgcat-----------------------ggcactgtttcgtcactg--ccaaga-----tcaggaagaaa-acgca-agc-t---------at------ca--------cc--tgctgctgagagaa-aattggtcaggagg-gtgaaga-gtcaaccaag-----------aa-tcacca-aaaagc-------------------------------------------------------------------------------ag-atc-------tgccaaga-at-tagaagctgctggaacacag-gtgt-----------------cattgtccaca---gtcaaacgt----------------gttttgcatct----------------ccatggactgagaggctgccgtgcaagaag-----------------gaagccc--------ttgctc--caaaagcggc--------ac----------c-t-t-aaggctcgactga-agttt--gctgctgatcaca--------t-ggacaaag--a-taagaccttc-----tggag-------gaaagttctgt----------------------------ggtcagacgaaac----------------------aaaa-------attgagc-----tttttgg-ccac-aatgcccagcaa-------------ta-tgtttgg-agg-------agaaaa----g-g---tg----aggcctttaa-cccca------ag-aacacc----a-----t---------gcc-------tacaatcaag-cat-ggtggtg-----g-gagtattatgct-----------------------------------------------------gtgggg-----c-tg----ttttgctgcc-aatggaa-------------------------------------ctg-g-t-gctttaca-gagagtaaatggga------------caatgaagaaggaggattaccttcaca---ttcttcaa---------cataac-ctaaaatc-at----cagcatgaaggttgggtctt-gg-----------gcgcagtt-gggtgttccaacaggacaatga-ccccaaacacacatcaaaagtgg-t-aaagga---atggc---taaat-ca---------ggctagaataag------------ggtttta-----------------------------------------------------------------------------gaatggccttccc-aaagtcctg-actt-a-aa-ccccattgaaaaca---tg-tggacaatgctg-aagaaa----caagtcc------------------------------------------------------------------------------------------------------------------------------------------------------------------------------------------atgtc-agaaag------cc-a-tcaaat---ttaactga-------------------------actgca----ccaattctgtc----aag-------------------------aggagtggtc---aaagattcaa--------------------------cc-aga-agcttgt-ggatggctac-caaaagc-------gcctaattgaagtgaa----------aatg-----gct---aa-gggacatgtaac-------------caaa----------tat---------------------------------------------------------------------------------------------------------------------------------------------------------------------------------------------------------------------------
>SB-Teldhot
--------------------------------------------------------------------------------------------------------------------------------------------------------atg-gg-aaa-----gt--------------------------------------------------------------------------------------------------------------------------------------------------------------------caaaggagctcagcatgga-----------------------------------------------------------------tctgaaa-------------------------------------------------aagcgaattattga-------------------------cttgaacaagtcaggaa-----------------------------------------------------------------------------------------------------------------------------------------------------------------------------------------------------------------------------------------------------agtcacttggggccatttcaaagcagc-tgcatgtcccaa-ga---gcaa--------------ca----gtg------ca------------------------aa-caattgtttgt-aagtat---aa-agtgcat-----------------------ggcactgtttcgtcactg--ccaaga-----tcaggaagaaa-acgca-agc-t---------at------ca--------cc--tgctgctgagagaa-aattggtcaggagg-gtgaaga-gtcaaccaag-----------aa-tcacca-aaaagc-------------------------------------------------------------------------------ag-atc-------tgccaaga-at-ttgaagctgctggaacacag-gtgt-----------------cattgtccaca---gtcaaacgt----------------gttttgcatct----------------ccatggactgagaggctgccgtgcaagaag-----------------gaagccc--------tcgctc--caaaagcggc--------ac----------c-t-t-aaggctcgactga-agttt--gctgctgatcaca--------t-ggacaaag--a-taagaccttc-----tggag-------gaaagttctgt----------------------------ggtcagacgaaac----------------------aaaa-------atcgagc-----tttttgg-ccac-aatgcccagcaa-------------ta-tgtttgg-agg-------agaaaa----g-g---tg----aggcctttaa-cccca------ag-aacacc----a-----t---------gcc-------tacaatcaag-cat-ggtggtg-----g-gagtattatgct-----------------------------------------------------gtgggg-----c-tg----ttttgctgcc-aatggaa-------------------------------------ctg-g-t-gctttaca-gagagtaaatggga------------taatgaagaaggaggattaccttcaca---ttcttcaa---------cataac-ctaaaatc-at----cagcacacaggttgggtctt-gg-----------gcgcagtt-gggtgttccaacaggacaatga-ccccaaacacacatcaaaagtgg-t-aaagaa---atggc---taaat-ca---------ggctagaataag------------ggtttta-----------------------------------------------------------------------------gaatggccttccc-aaagtcctg-actt-a-aa-ccccattgaaaaca---tg-tggacaatgctg-aagaaa----caagtcc------------------------------------------------------------------------------------------------------------------------------------------------------------------------------------------atgtc-agaaag------cc-a-tcaaat---ttaactga-------------------------actgca----ccaattctgtc----aag-------------------------aggagtggtc---aaagattcaa--------------------------cc-aga-agcttgt-ggatggctac-caaaagc-------gcctaattgaagtgaa----------aatg-----gct---aa-gggacatgtaac-------------caaa----------tat---------------------------------------------------------------------------------------------------------------------------------------------------------------------------------------------------------------------------
>SB-Xennig
--------------------------------------------------------------------------------------------------------------------------------------------------------atg-gg-aaa-----gt--------------------------------------------------------------------------------------------------------------------------------------------------------------------caaaggagctcagcatgga-----------------------------------------------------------------tctgaaa-------------------------------------------------aagcgaattattaa-------------------------cttgaacaagtcaggaa-----------------------------------------------------------------------------------------------------------------------------------------------------------------------------------------------------------------------------------------------------agtcacttggggccatttcaaagcagc-tgcatgtcccaa-ga---gcaa--------------ca----gtg------ta------------------------aa-caattgtttgt-aagtat---aa-agtgcat-----------------------ggcactgtttcgtcactg--ccaaga-----tcaggaagaaa-acgca-agc-t---------at------ca--------cc--tgctgctgagagaa-aattggtcaggagg-gtgaaga-gtcaaccaag-----------aa-tcacca-aaaagc-------------------------------------------------------------------------------ag-atc-------tgccaaga-at-ttgaagctgctggaacacag-gtgt-----------------cgttatccaca---gtcaaacat----------------gttttgcatct----------------ccatggactgagaggctgccgtgcaagaag-----------------gaagccc--------ttgctc--caaaagcggc--------ac----------c-t-t-aaggctcgactga-agttt--gctgctgatcaca--------t-ggacaaag--a-taagaccttc-----tggag-------gaaagttctgt----------------------------ggtcagacgaaac----------------------aaaa-------atcgagc-----tttttgg-ccac-aatgcccagcaa-------------ta-tgtttgg-agg-------agaaaa----g-g---tg----aggccttcaa-cccca------ag-aacacc----a-----t---------gcc-------tacaatcaag-cat-ggtggtg-----g-gagtattatgct-----------------------------------------------------gtgggg-----c-tg----ttttgctgcc-aatggaa-------------------------------------ctg-g-t-gctttaca-gagagtaaatggga------------taatgaagaaggaggattaccttcaca---ttcttcaa---------cataac-ctaaaatc-at----cagcacgaaggttgggtctt-gg-----------gcgcagtt-gggtgttccaacaggacaatga-ccccaaacacacatcaaaagtgg-t-aaagga---atggc---taaat-ca---------ggctagaataag------------ggtttta-----------------------------------------------------------------------------gaatggccttccc-aaagtcctg-actt-a-aa-ccccattgaaaaca---tg-tggacaatgctg-aagaaa----caagtcc------------------------------------------------------------------------------------------------------------------------------------------------------------------------------------------atgtc-agaaag------cc-a-tcaaat---ttaactga-------------------------actgca----ccaattctgtc----aag-------------------------aggagtggtc---aaagattcaa--------------------------cc-aga-agcttgt-ggatggctac-caaaagc-------gcctaattgaagtgaa----------aatg-----gct---aa-gggacatgtaac-------------caaa----------tat---------------------------------------------------------------------------------------------------------------------------------------------------------------------------------------------------------------------------
>SB-Neotim
--------------------------------------------------------------------------------------------------------------------------------------------------------atg-gg-aaa-----gt--------------------------------------------------------------------------------------------------------------------------------------------------------------------caaaggagctcagcatgga-----------------------------------------------------------------tctgaaa-------------------------------------------------aagcgaattattga-------------------------cttgaacaagtcaggaa-----------------------------------------------------------------------------------------------------------------------------------------------------------------------------------------------------------------------------------------------------agtcacttggggccatttcaaagcagc-tgcatgtcccaa-ga---gcaa--------------ca----gtg------ca------------------------aa-caattgtttgt-aagtat---aa-agtgcat-----------------------ggcactgtttcgtcactg--ccaaga-----tcaggaagaaa-acgca-agc-t---------at------ca--------cc--tgctgctgagagaa-aattggtcaggagg-gtgaaga-gtcaaccaag-----------aa-tcacca-aaaagc-------------------------------------------------------------------------------ag-atc-------tgccaaga-at-ttgaagctgctggaacacag-gtgt-----------------cattgtccaca---gtcaaacgt----------------gttttgcatct----------------ccatggactgagaggctgccgtgcaagaag-----------------gaagccc--------ctgctc--caaaagcggc--------ac----------c-t-t-aaggctcgactga-agttt--gctgctgatcaca--------t-ggacaaag--a-taagaccttc-----tggag-------gaaagttctgt----------------------------ggtcagacgaaac----------------------aaaa-------atcgagc-----tttttgg-ccac-aatgcccagcaa-------------ta-tgtttgg-agg-------agaaaa----g-g---tg----aggcctttga-cccca------ag-aacacc----a-----t---------gcc-------tacaatcaag-cat-ggtggtg-----g-gagtattatgct-----------------------------------------------------gtgggg-----c-tg----ttttgctgcc-aatggaa-------------------------------------ctg-g-t-gctttaca-gagagtaaatggga------------taatgaagaaggaggattaccttcaca---ttcttcaa---------cataac-ctaaaatc-at----cagcatgaaggttgggtctc-gg-----------gcgcagtt-gggtgttccaacaggacaatga-ccccaaacacacatcaaaagtgg-t-aaagaa---atggc---taaat-ca---------ggctagaataaa------------ggtttta-----------------------------------------------------------------------------gaatggccttccc-aaagtcctg-actt-a-aa-ccccattgaaaaca---tg-tggacaatgctg-aagaaa----caagtcc------------------------------------------------------------------------------------------------------------------------------------------------------------------------------------------atgtc-agaaag------cc-a-tcaaat---ttaactga-------------------------actgca----ccaattctgtc----aag-------------------------aggagtggtc---aaagattcaa--------------------------cc-aga-agcttgt-ggatggctac-caaaagc-------gcctaattgaagtgaa----------aatg-----gct---aa-gggacatgcaac-------------caaa----------tat---------------------------------------------------------------------------------------------------------------------------------------------------------------------------------------------------------------------------
>SB-Julorn
--------------------------------------------------------------------------------------------------------------------------------------------------------atg-gg-aaa-----gt--------------------------------------------------------------------------------------------------------------------------------------------------------------------caaaggagctcagcatgga-----------------------------------------------------------------tctgaaa-------------------------------------------------aagtgaattattga-------------------------cttgaacaagtcaggaa-----------------------------------------------------------------------------------------------------------------------------------------------------------------------------------------------------------------------------------------------------agtcacttggggccatttcaaagcagc-tgcatgtcccaa-ga---gcaa--------------ca----gtg------ca------------------------aa-caattgtttgt-aagtat---aa-agtgcat-----------------------ggcactgtttcgtcactg--ccaaga-----tcaggaagaaa-acgca-agc-t---------at------ca--------cc--tgctgctgagagaa-aattggtcaggagg-gtgaaga-gtcaaccaag-----------aa-tcacca-aaaagc-------------------------------------------------------------------------------ag-atc-------tgccaaga-at-ttgaagctgctggaacacag-gtgt-----------------cattgtccaca---gtcaaacgt----------------gttttgcatct----------------ccatggactgagaggctgccgtgcaagaag-----------------gaagccc--------tcgctc--caaaagcggc--------ac----------c-t-t-aaggctcgactga-agttt--gctgctgatcaca--------t-ggacaaag--a-taagaccttc-----tggag-------gaaagttctgt----------------------------ggtcagacgaaac----------------------aaaa-------atcgagc-----tttttgg-ccac-aatgcccagcaa-------------ta-tgtttgg-agg-------agaaaa----g-g---tg----aggcctttaa-cccca------ag-aacacc----a-----t---------gcc-------tacaatcaag-cat-ggtggtg-----g-gagtattatgct-----------------------------------------------------gtgggg-----c-tg----ttttgctgcc-aatggaa-------------------------------------ctg-g-t-gctttaca-gagagtaaatggga------------taatgaagaaggaggattaccttcaca---ttcttcaa---------cataac-ctaaaatc-at----cagcacgaaggttgggtctt-gg-----------gcgcagtt-gggtgttccaacaggacaatga-ccccaaacacacatcaaaagtgg-t-aaagga---atggc---taaat-ca---------ggctagaataag------------ggtttta-----------------------------------------------------------------------------gaatggccttccc-aaagtcctg-actt-a-aa-ccccattgaaaaca---tg-tggacaatgctg-aagaaa----caagtcc------------------------------------------------------------------------------------------------------------------------------------------------------------------------------------------atgtc-agaaag------cc-a-tcaaat---gtaactga-------------------------actgca----ccaattctgtc----aag-------------------------aggagtggtc---aaagattcaa--------------------------cc-aga-agcttgt-ggatggctac-caaaagc-------gccgaattgaagtgaa----------aatg-----gct---aa-gggacatgtaac-------------caaa----------cat---------------------------------------------------------------------------------------------------------------------------------------------------------------------------------------------------------------------------
>SB-Neowal
--------------------------------------------------------------------------------------------------------------------------------------------------------atg-gg-aaa-----gt--------------------------------------------------------------------------------------------------------------------------------------------------------------------caaaggagctcagcatgga-----------------------------------------------------------------tctgaaa-------------------------------------------------aagcgaattattga-------------------------cttgagcaagtcaggaa-----------------------------------------------------------------------------------------------------------------------------------------------------------------------------------------------------------------------------------------------------agtcacttggggccatttcaaagcagc-tgcaggtcccaa-ga---gcaa--------------ca----gtg------ca------------------------aa-caattgtttgt-aagtat---aa-agtgcat-----------------------ggcactgtttcgtcactg--ccaaga-----tcaggaagaaa-acgca-agc-t---------at------ca--------cc--tgctgctgagagaa-aattggtcaggagg-gtgaaga-gtcaaccaag-----------aa-tcacca-aaaagc-------------------------------------------------------------------------------ag-atc-------tgccaaga-at-tagaagctgctggaacacag-gtgt-----------------cattgtccaca---gtcaaacgt----------------gttttgcatct----------------ccatggactgagaggctgccgtgcaagaag-----------------gaagccc--------ttgctc--caaaagcggc--------ac----------c-t-t-aaggctcgactga-agttt--gctgctgatcaca--------t-ggacaaag--a-taagaccttc-----tggag-------gaaagttctgt----------------------------ggtcagacgaaac----------------------aaaa-------atcgagc-----tttttgg-ccac-aatgcccagcaa-------------ta-tgtttgg-agg-------agaaaa----g-g---tg----aggcctttga-cccca------ag-aacacc----a-----t---------gcc-------tacaatcaag-cat-ggtggtg-----g-gagtattatgct-----------------------------------------------------gtgggg-----c-tg----ttttgctgcc-aatggaa-------------------------------------ctg-g-t-gctttaca-gagagtaaatggga------------taatgaagaaggaggattaccttcaca---ttcttcaa---------cataac-ctaaaatc-at----cagcacgaaggttgggtctt-gg-----------gcgcagtt-gggtgttccaacaggacaatga-ccccaaacacacatcaaaagtgg-t-aaagga---atggt---taaat-ca---------ggctagaataag------------ggtttta-----------------------------------------------------------------------------gaatggccttccc-aaagtcctg-actt-a-aa-ccccattgataaca---tg-tggacaatgctg-aagaaa----caagtcc------------------------------------------------------------------------------------------------------------------------------------------------------------------------------------------atgtc-agaaag------cc-a-tcaaat---ttaactga-------------------------actgca----ccaattctgtc----aag-------------------------aggagtggcc---aaagattcaa--------------------------cc-aga-agcttgt-ggatggctac-caaaagc-------gcctaattgaagtgaa----------aatg-----gct---aa-gggacatgtaac-------------taaa----------tat---------------------------------------------------------------------------------------------------------------------------------------------------------------------------------------------------------------------------
>SB-Petkip
--------------------------------------------------------------------------------------------------------------------------------------------------------atg-gg-aaa-----gt--------------------------------------------------------------------------------------------------------------------------------------------------------------------caaaggagctcagcatgga-----------------------------------------------------------------tctgaaa-------------------------------------------------aagcgaattattga-------------------------cttgaacaagtcaggaa-----------------------------------------------------------------------------------------------------------------------------------------------------------------------------------------------------------------------------------------------------agtcacttggggccatttcaaagcagc-tgcatgtcccaa-ga---gcaa--------------ca----gtg------ca------------------------aa-caattgtttgt-aagtat---aa-agtgcat-----------------------ggcactgtttcatcactg--ccaaga-----tcaggaagaaa-acgca-agc-t---------at------ca--------cc--tgctgctgagagaa-aattggtcaggagg-gtgaaga-gtcaaccaag-----------aa-tcacca-aaaagc-------------------------------------------------------------------------------ag-atc-------tgccaaga-at-tagaagctgctggaacacag-gtgt-----------------cattgtccaca---gtcaaacgt----------------gttttgcatct----------------ccatggactgagaggctgccgtgcaagaag-----------------gaagccc--------ttgctc--caaaagcggc--------ac----------c-t-t-aaggctcgactga-agttt--gctgctgatcaca--------t-ggacaaag--a-taagaccttc-----tggag-------gaaagttctgt----------------------------ggtcagactaaac----------------------aaaa-------atcgagc-----tttttgg-ccac-aatgcccagcga-------------ta-tgtttgg-agg-------agaaaa----g-g---tg----aggcctttga-cccca------ag-aacacc----a-----t---------gcc-------tacaatcaag-cat-ggtggtg-----g-gagtattatgct-----------------------------------------------------gtgggg-----c-tg----ttttgctgcc-aatggaa-------------------------------------ctg-g-t-gatttaca-gagagtaaatggga------------caatgaagaaggaggattaccttcaca---ttcttcaa---------cataac-ctaaaatc-at----cagcacgaaggttgggtctt-gg-----------gcgcagtt-gggtgttccaacaggacaatga-ccccaaacacgcatcagaagtgg-t-aaagga---atggc---taaat-ca---------ggctagaataag------------ggtttta-----------------------------------------------------------------------------gaatggccttctc-aaagtcctg-actt-a-aa-ccccattgaaaaca---tg-tggacaatgctg-aagaaa----caagtcc------------------------------------------------------------------------------------------------------------------------------------------------------------------------------------------atgtc-agaaag------cc-a-tcaaat---ttaactga-------------------------actgca----ccaattctgtc----aag-------------------------aggagtggtc---aaagattcaa--------------------------cc-aga-agcttgt-ggatggctac-caaaagt-------gcctaattaaagtgaa----------aatg-----gct---aa-gggacatgtaac-------------caaa----------tat---------------------------------------------------------------------------------------------------------------------------------------------------------------------------------------------------------------------------
>SB-Petmacr
--------------------------------------------------------------------------------------------------------------------------------------------------------atg-gg-aaa-----gt--------------------------------------------------------------------------------------------------------------------------------------------------------------------caaaggagctcagcatgga-----------------------------------------------------------------tctgaaa-------------------------------------------------aagcgaattattga-------------------------cttgaacaagtcaggaa-----------------------------------------------------------------------------------------------------------------------------------------------------------------------------------------------------------------------------------------------------agtcacttggggccatttcaaagcagc-tgcatgtcccaa-ga---gcaa--------------ca----gtg------ca------------------------aa-caattgtttgt-aagtat---aa-agtgcat-----------------------ggcactgtttcatcactg--ccaaga-----tcaggaagaga-acgca-agc-t---------at------ca--------cc--tgctgctgagagaa-aattggtcaggagg-atgaaga-gtcaaccaag-----------aa-tcacca-aaaagc-------------------------------------------------------------------------------ag-atc-------tgccaaga-at-tagaagctgctggaacacag-gtgt-----------------cattgtccaca---gttaaacgt----------------gttttgcatct----------------ccatggactgagaggctgccgtgcaagaag-----------------gaagccc--------ttgctc--caaaagcggc--------ac----------c-t-t-aaggctcgactga-agttt--gctgctgatcaca--------t-ggacaaag--a-taagaccttc-----tggag-------gaaagttctgt----------------------------ggtcagactaaac----------------------aaaa-------atcgagc-----tttttgg-ccac-aatgcccagcga-------------ta-tgtttgg-agg-------agaaaa----g-g---tg----aggcctttga-cccca------ag-aacacc----a-----t---------gcc-------tacaatcaag-cat-ggtggtg-----g-gagtattatgct-----------------------------------------------------gtgggg-----c-tg----ttttgctgcc-aatggaa-------------------------------------ctg-g-t-gatttaca-gagagtaaatggga------------caatgaagaaggaggattaccttcaca---ttcttcaa---------cataac-ctaaaatc-at----cagcacgaaggttgggtctt-gg-----------gcgcagtt-gggtgttccaacaggacaatga-ccccaaacacacatcaaaagtgg-t-aaagga---atggc---taagt-ca---------ggctagaataaa------------ggtttta-----------------------------------------------------------------------------gaatggccttccc-aaagtcctg-actt-a-aa-ccccattgaaaaca---tg-tggacaatgctg-aagaaa----caagtcc------------------------------------------------------------------------------------------------------------------------------------------------------------------------------------------atgtc-agaaag------cc-a-tcaaat---ttaactga-------------------------actgca----ccaattctgtc----aag-------------------------aggagtggtc---aaagattcaa--------------------------cc-aga-agcttgt-ggatggctac-caaaagc-------gcctaattgaagtgaa----------aatg-----gct---aa-gggacatgtaac-------------caaa----------tat---------------------------------------------------------------------------------------------------------------------------------------------------------------------------------------------------------------------------
>SB-Trokir
--------------------------------------------------------------------------------------------------------------------------------------------------------atg-gg-aaa-----gt--------------------------------------------------------------------------------------------------------------------------------------------------------------------caaaggagctcagcatgga-----------------------------------------------------------------tctgaaa-------------------------------------------------aagcgaattattga-------------------------cttgaacaagtcaggaa-----------------------------------------------------------------------------------------------------------------------------------------------------------------------------------------------------------------------------------------------------agtcacttggggccatttcaaagcagc-tgcatgtcccaa-ga---gcaa--------------ca----gtg------ca------------------------aa-caattgtttgt-aagtat---aa-agtgcat-----------------------ggcactgtttcatcactg--ccaaga-----tcaggaagaga-acgca-agc-t---------at------ca--------cc--tgctgctgagagaa-aattggtcaggagg-gtgaaga-gtcaaccaag-----------aa-tcacca-aaaagc-------------------------------------------------------------------------------ag-atc-------tgccaaga-at-tagaagctgctggaacacag-gtgt-----------------cattgtccaca---gttaaacgt----------------gttttgcatct----------------ccatggactgagaggctgccgtgcaagaag-----------------gaagccc--------ttgctc--caaaagcggc--------ac----------c-t-t-aaggctcgactga-agttt--gctgctgatcaca--------t-ggacaaag--a-taagaccttc-----tggag-------gaaagttctgt----------------------------ggtcagactaaac----------------------aaaa-------atcgagc-----tttttgg-ccac-aatgcccagcga-------------ta-tgtttgg-agg-------agaaaa----g-g---tg----aggcctttga-cccca------ag-aacacc----a-----t---------gcc-------tacaatcaag-cat-ggtggtg-----g-gagtattatgct-----------------------------------------------------gtgggg-----c-tg----ttttgctgcc-aatggaa-------------------------------------ctg-g-t-gctttaca-gagagtaaatggga------------caatgaagaaggaggattaccttcaca---ttcttcaa---------cataac-ctaaaatc-at----cagcacacaggttgggtctt-gg-----------gcgcagtt-gggtgttccaacaggacaatga-ccccaaacacacatcaaaagtgg-t-aaagga---atggc---taagt-ca---------ggctagaataaa------------ggtttta-----------------------------------------------------------------------------gaatggccttccc-aaagtcctg-actt-a-aa-ccccattgaaaaca---tg-tggacaatgctg-aagaaa----caagtcc------------------------------------------------------------------------------------------------------------------------------------------------------------------------------------------atgtc-agaaag------cc-a-tcaaat---ttaactga-------------------------actgca----ccaattctgtc----aag-------------------------aggagtggtc---aaagattcaa--------------------------cc-aga-agcttgt-ggatggctac-caaaagc-------gcctaattgaagtgaa----------aatg-----gct---aa-gggacatgtaac-------------caaa----------tat---------------------------------------------------------------------------------------------------------------------------------------------------------------------------------------------------------------------------
>SB-Troluk
--------------------------------------------------------------------------------------------------------------------------------------------------------atg-gg-aaa-----gt--------------------------------------------------------------------------------------------------------------------------------------------------------------------caaaggagctcagcatgga-----------------------------------------------------------------tctgaaa-------------------------------------------------aagcgaattattga-------------------------cttgaacaagtcaggaa-----------------------------------------------------------------------------------------------------------------------------------------------------------------------------------------------------------------------------------------------------agtcacttggggccatttcaaagcagc-tgcatgtcccaa-ga---gcaa--------------ca----gtg------ca------------------------aa-caattgtttgt-aagtat---aa-agtgcat-----------------------ggcactgtttcatcactg--ccaaga-----tcaggaagaga-acgca-agc-t---------at------ca--------cc--tgctgctgagagaa-aattggtcaggagg-gtgaaga-gtcaaccaag-----------aa-tcacca-aaaagc-------------------------------------------------------------------------------ag-atc-------tgccaaga-at-tagaagctgctggaacacag-gtgt-----------------cattgtccaca---gttaaacgt----------------gttttgcatct----------------ccatggactgagaggctgccgtgcaagaag-----------------gaagccc--------ttgctc--caaaagcggc--------ac----------c-t-t-aaggctcgactga-agttt--gctgctgatcaca--------t-ggacaaag--a-taagaccttc-----tggag-------gaaagttctgt----------------------------ggtcagactaaac----------------------aaaa-------atcgagc-----tttttgg-ccac-aatgcccagcaa-------------ta-tgtttgg-agg-------agaaaa----g-g---tg----aggcctttaa-cccca------ag-aacacc----a-----t---------gcc-------tacaatcaag-cat-ggtggtg-----g-gagtattatgct-----------------------------------------------------gtgggg-----c-tg----ttttgctgcc-aatggaa-------------------------------------ctg-g-t-gctttaca-gagagtaaatggga------------caatgaagaaggaggattaccttcaca---ttcttcaa---------cataac-ctaaaatc-at----cagcatgaaggttgggtctt-gg-----------gcgcagtt-gggtgttccaacaggacaatga-ccccaaacacacatcaaaagtgg-t-aaagga---atggc---taagt-ca---------ggctagaataag------------ggtttta-----------------------------------------------------------------------------gaatggccttccc-aaagtcctg-actt-a-aa-ccccattgcaaaca---tg-tggacagtgctg-aagaaa----caagtcc------------------------------------------------------------------------------------------------------------------------------------------------------------------------------------------atgtc-agaaag------cc-a-tcaaat---ttaactga-------------------------actgca----ccaattctgtc----aag-------------------------aggagtggtc---aaagattcaa--------------------------cc-aga-agcttgt-ggatggctac-caaaagc-------gcctaattgaagtgaa----------aatg-----gct---aa-gggacatgtaac-------------caaa----------tat---------------------------------------------------------------------------------------------------------------------------------------------------------------------------------------------------------------------------
>SB-Trolun
--------------------------------------------------------------------------------------------------------------------------------------------------------atg-gg-aaa-----gt--------------------------------------------------------------------------------------------------------------------------------------------------------------------caaaggagctcagcatgga-----------------------------------------------------------------tctgaaa-------------------------------------------------aagcgaattattga-------------------------cttgaacaagtcaggaa-----------------------------------------------------------------------------------------------------------------------------------------------------------------------------------------------------------------------------------------------------agtcacttggggccatttcaaagcagc-tgcatgtcccaa-ga---gcaa--------------ca----gtg------c-------------------------aa-caattgtttgt-aagtat---aa-agtgcat-----------------------ggcactgtttcatcactg--ccaaga-----tcaggaagaga-acgca-agc-t---------at------ca--------cc--tgctgctgagagaa-aattggtcaggagg-gtgaaga-gtcaaccaag-----------aa-tcacca-aaaagc-------------------------------------------------------------------------------ag-atc-------tgccaaga-at-tagaagctgctggaacacag-gtgt-----------------cattgtccaca---gttaaacgt----------------gttttgcatct----------------ccatggactgagaggctgccgtgcaagaag-----------------gaagccc--------ttgctc--caaaagcggc--------ac----------c-t-t-aaggctcgactga-agttt--gctgctgatcaca--------t-ggacaaag--a-taagaccttc-----tggag-------gaaagttctgt----------------------------ggtcagactaaac----------------------aaaa-------atcgagc-----tttttgg-ccac-aatgcccagcga-------------ta-tgtttgg-agg-------agaaaa----g-g---tg----aggcctttga-cccca------ag-aacacc----a-----t---------gcc-------tacaatcaag-cat-ggtggtg-----g-gagtattatgct-----------------------------------------------------gtgggg-----c-tg----ttttgctgcc-aatggaa-------------------------------------ctg-g-t-gctttaca-gagagtaaatggga------------caatgaagaaggaggattaccttcaca---ttcttcaa---------cataac-ctaaaatc-at----cagcacaaaggttgggtctt-gg-----------gcgcagtt-gggtgttccaacaggacaatga-ccccaaacacacatcaaaagtgg-t-aaagga---atggc---taaat-ca---------ggctagaataag------------ggtttta-----------------------------------------------------------------------------gaatggccttctc-aaagtcctg-actt-a-aa-ccccattgaaaaca---cg-tggacaatgctg-aagaaa----caagtcc------------------------------------------------------------------------------------------------------------------------------------------------------------------------------------------atgtc-agaaag------cc-a-tcaaat---ttaactga-------------------------actgca----ccaattctgtc----aag-------------------------aggagtggtc---aaagattcaa--------------------------cc-aga-agcttgt-ggatggctac-caaaagc-------gcctaattgaagtgaa----------aatg-----gct---aa-gggacatgtaac-------------caaa----------tat---------------------------------------------------------------------------------------------------------------------------------------------------------------------------------------------------------------------------
>SB-Loblab
--------------------------------------------------------------------------------------------------------------------------------------------------------atg-gg-aaa-----gt--------------------------------------------------------------------------------------------------------------------------------------------------------------------caaaggagctcagcatgga-----------------------------------------------------------------tctgaaa-------------------------------------------------aagcgaattattga-------------------------cttgaacaagtcaggaa-----------------------------------------------------------------------------------------------------------------------------------------------------------------------------------------------------------------------------------------------------agtcacttggggccatttcaaagcagc-tgcatgtcccaa-ga---gcaa--------------ca----gtg------ca------------------------aa-caattgtttgt-aagtat---aa-agtgcat-----------------------ggcactgtttcatcactg--ccaaga-----tcaggaagaga-acgca-agc-t---------at------ca--------cc--tgctgctgagagaa-aattggtcaggagg-gtgaaga-gtcaaccaag-----------aa-tcacca-aaaagc-------------------------------------------------------------------------------ag-atc-------tgccaaga-at-tagaagctgctggaacacag-gtgt-----------------cattgtccaca---gttaaacgt----------------gttttgcatct----------------ccatggactgagaggctgccgtgcaagaag-----------------gaagccc--------ttgctc--caaaagcggc--------ac----------c-t-t-aaggctcgactga-agttt--gctgctgatcaca--------t-ggacaaag--a-taagaccttc-----tggag-------gaaagttctgt----------------------------ggtcagactaaac----------------------aaaa-------atcgagc-----tttttgg-ccac-aatgcccagcga-------------ta-tgtttgg-agg-------agaaaa----g-g---tg----aggcctttga-cccca------ag-aacacc----a-----t---------gcc-------tacaatcaag-cat-ggtggtg-----g-gagtattatgct-----------------------------------------------------gtgggg-----c-tg----ttttgctgcc-aatggaa-------------------------------------ctg-g-t-gatttaca-gagagtaaatggga------------caatgaagaaggaggattaccttcaca---ttcttcaa---------cataac-ctaaaatc-at----cagcatgaaggttgggtctt-gg-----------gcgcagtt-gggtgttccaacaggacaatga-ccccaaacacacatcaaaagtgg-t-aaagga---atggc---taaat-ca---------ggctagaataag------------ggtttta-----------------------------------------------------------------------------gaatggccttctc-aaagtcctg-actt-a-aa-ccccattgaaaac-----g-tggacaatgctg-aagaaa----caagtcc------------------------------------------------------------------------------------------------------------------------------------------------------------------------------------------atgtc-agaaag------cc-a-tcaaat---ttaactga-------------------------actgca----ccaattctgtc----aag-------------------------aggagtggtc---aaagattcaa--------------------------cc-aga-agcttgt-ggatggctac-caaaagc-------gcctaattgaagtgaa----------aatg-----gct---aa-gggacatgtaac-------------caaa----------tat---------------------------------------------------------------------------------------------------------------------------------------------------------------------------------------------------------------------------
>SB-Psecur
--------------------------------------------------------------------------------------------------------------------------------------------------------atg-gg-aaa-----gt--------------------------------------------------------------------------------------------------------------------------------------------------------------------caaaggagctcagcatgga-----------------------------------------------------------------tctgaaa-------------------------------------------------aagcgaattattga-------------------------cttgaacaagtcaggaa-----------------------------------------------------------------------------------------------------------------------------------------------------------------------------------------------------------------------------------------------------agtcacttggggccatttcaaagcagc-tgcatgtcccaa-ga---gcaa--------------ca----gtg------ca------------------------aa-caattgtttgt-aagtat---aa-agtgcat-----------------------ggcactgtttcatcactg--ccaaga-----tcaggaagaga-acgca-agc-t---------at------ca--------cc--tgctgctgagagaa-aattggtcaggagg-gtgaaga-gtcaaccaag-----------aa-tcacca-aaaagc-------------------------------------------------------------------------------ag-atc-------tgccaaga-at-tagaagctgctggaacacag-gtgt-----------------cattgtccaca---gtcaaacgt----------------gttttgcatct----------------ccatggactgagaggctgccgtgcaagaag-----------------gaagccc--------ttgctc--caaaagcggc--------ac----------c-t-t-aaggctcgactga-agttt--gctgctgatcaca--------t-ggacaaag--a-taagaccttc-----tggag-------gaaagttctgt----------------------------ggtcagactaaac----------------------aaaa-------atcgagc-----tttttgg-ccac-aatgcccagcaa-------------ta-tgtttgg-agg-------agaaaa----g-g---tg----aggcctttaa-cccca------ag-aacacc----a-----t---------gcc-------tacaatcaag-cat-ggtggtg-----g-gagtattatgct-----------------------------------------------------gtgggg-----c-tg----ttttgctgcc-aatggaa-------------------------------------ctg-g-t-gatttaca-gagagtaaatggga------------caatgaagaaggaggattaccttcaca---ttcttcaa---------cataac-ctaaaatc-at----cagcatgaaggttgggtctt-gg-----------gcgcagtt-gggtgttccaacaggacaatga-ccccaaacacacatcaaaagtgg-t-aaagga---atggc---taaat-ca---------ggctagaataag------------ggtttta-----------------------------------------------------------------------------gaatggccttctc-aaagtcctg-actt-a-aa-ccccattgaaaac-----g-tggacaatgctg-aagaaa----caagtcc------------------------------------------------------------------------------------------------------------------------------------------------------------------------------------------atgtc-agaaag------cc-a-tcaaat---ttaactga-------------------------actgca----ccaattctgtc----aag-------------------------aggagtggtc---aaagattcaa--------------------------cc-aga-agcttgt-ggatggctac-caaaagc-------gcctaattgaagtgaa----------aatg-----gct---aa-gggacatgtaac-------------caaa----------tat---------------------------------------------------------------------------------------------------------------------------------------------------------------------------------------------------------------------------
>SB-Troann
--------------------------------------------------------------------------------------------------------------------------------------------------------atg-gg-aaa-----gt--------------------------------------------------------------------------------------------------------------------------------------------------------------------caaaggagctcagcatgga-----------------------------------------------------------------tctgaaa-------------------------------------------------aagtgaattattga-------------------------cttgaacaagtcaggaa-----------------------------------------------------------------------------------------------------------------------------------------------------------------------------------------------------------------------------------------------------agtcacttggggccatttcaaagcagc-tgcatgtcccaa-ga---gcaa--------------ca----gtg------ca------------------------aa-caattgtttgt-aagtat---aa-agtgcat-----------------------ggcactgtttcatcactg--ccaaga-----tcaggaagaga-acgca-agc-t---------at------ca--------cc--tgctgctgagagaa-aattggtcaggagg-gtgaaga-gtcaaccaag-----------aa-tcacca-aaaagc-------------------------------------------------------------------------------ag-atc-------tgccaaga-at-tagaagctgctggaacacag-gtgt-----------------cattgtccaca---gttaaacgt----------------gttttgcatct----------------ccatggactgagaggctgccgtgcaagaag-----------------gaagccc--------ttgctc--caaaagcggc--------ac----------c-t-t-aaggctcgactga-agttt--gctgctgatcacg--------t-ggacaaag--a-taagaccttc-----tggag-------gaaagttctgt----------------------------ggtcagactaaac----------------------aaaa-------atcgagc-----tttttgg-ccac-aatgcccagcga-------------ta-tgtttgg-agg-------agaaaa----g-g---tg----aggcctttga-cccca------ag-aacacc----a-----t---------gcc-------tacaatcaag-cat-ggtggtg-----g-gagtattatgct-----------------------------------------------------gtgggg-----c-tg----ttttgctgcc-aatggaa-------------------------------------ctg-g-t-gatttaca-gagagtaaatggga------------caatgaagaaggaggattaccttcaca---ttcttcaa---------cataac-ctaaaatc-at----cagcatgaaggttgggtctt-gg-----------gcgcagtt-gggtgttccaacaggacaatga-ccccaaacacacatcagaagtgg-t-aaagga---atggc---taaat-ca---------ggctagaataag------------ggtttta-----------------------------------------------------------------------------gaatggccttctc-aaagtcctg-actt-a-aa-ccccattgaaaac-----g-tggacaatgctg-aagaaa----caagtcc------------------------------------------------------------------------------------------------------------------------------------------------------------------------------------------atgtc-agaaag------cc-a-tcaaat---ttaactga-------------------------actgca----ccaattctgtc----aag-------------------------aggagtggtc---aaagattcaa--------------------------cc-aga-agcttgt-ggatggctac-caaaagc-------gcctaattgaagtgaa----------aatg-----gct---aa-gggacatgtaac-------------caaa----------tat---------------------------------------------------------------------------------------------------------------------------------------------------------------------------------------------------------------------------
>SB-Trompi
--------------------------------------------------------------------------------------------------------------------------------------------------------atg-gg-aaa-----gt--------------------------------------------------------------------------------------------------------------------------------------------------------------------caaaggagctcagcatgga-----------------------------------------------------------------tctgaaa-------------------------------------------------aagcgaattattga-------------------------cttgaacaagtcaggaa-----------------------------------------------------------------------------------------------------------------------------------------------------------------------------------------------------------------------------------------------------agtcacttggggccatttcaaagcagc-tgcatgtcccaa-ga---gcaa--------------ca----gtg------ca------------------------aa-caattgtttgt-aagtat---aa-agtgcat-----------------------ggcactgtttcatcactg--ccaaga-----tcaggaagaga-acgca-agc-t---------at------ca--------cc--tgctgctgagagaa-aattggtcaggagg-gtaaaga-gtcaaccaag-----------aa-tcacca-aaaagc-------------------------------------------------------------------------------ag-atc-------tgccaaga-at-tagaagctgctggaacacag-gtgt-----------------cattgtccaca---gttaaacgt----------------gttttgcatct----------------ccatggactgagaggctgccgtgcaagaag-----------------gaagccc--------ttgctc--caaaagcggc--------ac----------c-t-t-aaggctcgactga-agttt--gctgctgatcaca--------t-ggacaaag--a-taagaccttc-----tggag-------gaaagttctgt----------------------------ggtcagactaaac----------------------aaaa-------atcgagc-----tttttgg-ccac-aatgcccagcga-------------ta-tgtttgg-agg-------agaaaa----g-g---tg----aggcctttga-cccca------ag-aacacc----a-----t---------gcc-------tacaatcaag-cat-ggtggtg-----g-gagtattatgct-----------------------------------------------------gtgggg-----c-tg----ttttgctgcc-aatggaa-------------------------------------ctg-g-t-gctttaca-gagagtaaatggga------------caatgaagaaggaggattaccttcaca---ttcttcaa---------cataac-ctaaaatc-at----cagcatgaaggttgggtctt-gg-----------gcgcagtt-gggtgttccaacaggacaatga-ccccaaacacacatcaaaagtgg-t-aaagga---atggc---taaat-ca---------ggctagaataag------------ggtttta-----------------------------------------------------------------------------gaatggccttctc-aaagtcctg-actt-a-aa-ccccattgaaaac-----g-tggacaatgctg-aagaaa----caagtcc------------------------------------------------------------------------------------------------------------------------------------------------------------------------------------------atgtc-agaaag------cc-a-tcaaat---ttaactga-------------------------actgca----ccaattctgtc----aag-------------------------aggagtggtc---aaagattcaa--------------------------cc-aga-agcttgt-ggatggctac-caaaagc-------gcctaattgaagtgaa----------aatg-----gct---aa-gggacatgtaac-------------caaa----------tat---------------------------------------------------------------------------------------------------------------------------------------------------------------------------------------------------------------------------
>SB-Psebab
--------------------------------------------------------------------------------------------------------------------------------------------------------atg-gg-aaa-----gt--------------------------------------------------------------------------------------------------------------------------------------------------------------------caaaggagctcagcatgga-----------------------------------------------------------------tctgaaa-------------------------------------------------aagcgaattattga-------------------------cttgaacaagtcaggaa-----------------------------------------------------------------------------------------------------------------------------------------------------------------------------------------------------------------------------------------------------agtcacttggggccatttcaaagcagc-tgcatgtcccaa-ga---gcaa--------------ca----gtg------ca------------------------aa-caattgtttgt-aagtat---aa-agtgcat-----------------------ggcactgtttcatcactg--ccaaga-----tcaggaagaga-acgca-agc-t---------at------ca--------cc--tgctgctgagagaa-aattggtcaggagg-atgaaga-gtcaaccaag-----------aa-tcacca-aaaagc-------------------------------------------------------------------------------ag-atc-------tgccaaga-at-tagaagctgctggaacacag-gtgt-----------------cattgtccaca---gttaaacgt----------------gttttgcatct----------------ccatggactgagaggctgccgtgcaagaag-----------------gaagccc--------ttgctc--caaaagcggc--------ac----------c-t-t-aaggctcgactga-agttt--gctgctgatcaca--------t-ggacaaag--a-taagaccttc-----tggag-------gaaagttctgt----------------------------ggtcagactaaac----------------------aaaa-------atcgagc-----tttttgg-ccac-aatgcccagcga-------------ta-tgtttgg-agg-------agaaaa----g-g---tg----aggcctttga-cccta------ag-aacacc----a-----t---------gcc-------tacaatcaag-cat-ggtggtg-----g-gagtattatgct-----------------------------------------------------gtgggg-----c-tg----ttttgctgcc-aatggaa-------------------------------------ctg-g-t-gatttaca-gagagtaaatggga------------caatgaagaaggaggattaccttcaca---ttcttcaa---------cataac-ctaaaatc-at----cagcccgaaggttgggtctt-gg-----------gcgcagtt-gggtgttccaacaggacaatga-ccccaaacacacatcaaaagtgg-t-aaagga---atggc---taaat-ca---------ggctagaataag------------ggtttta-----------------------------------------------------------------------------gaatggccttctc-aaagtcctg-actt-a-aa-tcccattgaaaac-----g-tggacaatgctg-aagaaa----caagtcc------------------------------------------------------------------------------------------------------------------------------------------------------------------------------------------atgtc-agaaag------cc-a-tcaaat---ttaactga-------------------------actgca----ccaattctgtc----aag-------------------------aggagtggtc---aaagattcaa--------------------------cc-aga-agcttgt-ggatggctac-caaaagc-------gcctaattgaagtgaa----------aatg-----gct---aa-gggacatgtaac-------------caaa----------tat---------------------------------------------------------------------------------------------------------------------------------------------------------------------------------------------------------------------------
>SB-Petpol
--------------------------------------------------------------------------------------------------------------------------------------------------------atg-gg-aaa-----gt--------------------------------------------------------------------------------------------------------------------------------------------------------------------caaaggagctcagcatgga-----------------------------------------------------------------tctgaaa-------------------------------------------------aagcgaattattga-------------------------cttgaacaagtcaggaa-----------------------------------------------------------------------------------------------------------------------------------------------------------------------------------------------------------------------------------------------------agtcacttggggccatttcaaagcagc-tgcatgtcccaa-ga---gcaa--------------ca----gtg------ca------------------------aa-caattgtttgt-aagtat---aa-agtgcat-----------------------ggcactgtttcgtcactg--ccaaga-----tcaggaagaaa-acgca-agc-t---------at------ca--------cc--tgctgctgagagaa-aattggtcaggagg-ttgaaga-gtcaaccaag-----------aa-tcacca-aaaagc-------------------------------------------------------------------------------ag-atc-------tgctaaaa-at-tagaagctgctggaacacag-gtgt-----------------cattgtccaca---gtcaaacgt----------------gttttgcatct----------------ccatggactgagaggctgccgtgcaagaag-----------------gaagccc--------ttgctc--caaaagcggc--------ac----------c-t-t-aaggctcgactga-agttt--gctgctgatcaca--------t-ggacaaag--a-taagaccttc-----tggag-------gaaagttctgt----------------------------ggtcagactaaac----------------------aaaa-------atcgagc-----tttttgg-ccac-aatgcccagcga-------------ta-tgtttgg-agg-------agaaaa----g-g---tg----aggcctttaa-cccca------ag-aacacc----a-----t---------gcc-------tacaatcaag-cat-ggtggtg-----g-gagtattatgct-----------------------------------------------------gtgggg-----c-tg----ttttgctgcc-aatggaa-------------------------------------ctg-g-t-gctttaca-gagagtaaatggga------------caatgaagaaggaggattaccttcaca---ttcttcaa---------cataac-ctaaaatc-at----cagcccgaaggttgggtctt-gg-----------gcgcagtt-gggtgttccaacaggacaatga-ccccaaacacacatcaaaagtgg-t-aaagga---atggc---taaat-ca---------ggctagaataag------------ggtttta-----------------------------------------------------------------------------gaatggccttctc-aaagtcctg-actt-a-aa-ccccattgaaaac-----g-tggacaatgctg-aagaaa----caagtcc------------------------------------------------------------------------------------------------------------------------------------------------------------------------------------------atgtc-agaaag------cc-a-tcaaat---ttaactga-------------------------actgca----ccaattctgtc----aag-------------------------aggagtggtc---aaagattcaa--------------------------cc-aga-agcttgt-ggatggctac-caaaagc-------gcctaattgaagtgaa----------aatg-----gct---aa-gggacatgtaac-------------caaa----------tat---------------------------------------------------------------------------------------------------------------------------------------------------------------------------------------------------------------------------
>SB-Psemar
--------------------------------------------------------------------------------------------------------------------------------------------------------atg-gg-aaa-----gt--------------------------------------------------------------------------------------------------------------------------------------------------------------------caaaggagctcagcatgga-----------------------------------------------------------------tctgaaa-------------------------------------------------aagcgaattattga-------------------------cttgaacaagtcaggaa-----------------------------------------------------------------------------------------------------------------------------------------------------------------------------------------------------------------------------------------------------agtcacttggggccatttcaaagcagc-tgcatgtcccaa-ga---gcaa--------------ca----gtg------ca------------------------aa-caattgtttgt-aagtat---aa-agtgcat-----------------------ggcactgtttcgtcactg--ccaaga-----tcaggaagaaa-acgca-agc-t---------at------ca--------cc--tgctgctgagagaa-aattggtcaggagg-gtgaaga-gtcaaccaag-----------aa-tcacca-aaaagc-------------------------------------------------------------------------------ag-atc-------tgccaaga-at-ttgaagctgctggaacacag-gtgt-----------------cattgtccaca---gtcaaacgt----------------gttttgcatct----------------caatggactgagaggctgccatgcaagaag-----------------gaagccc--------ttgctc--caaaagcgtc--------ac----------c-t-t-aaggctcgactga-agttt--gctgctgatcaca--------t-ggacaaag--a-taagaccttc-----tggag-------gaaagttctgt----------------------------ggtcagacgaaac----------------------aaaa-------atcgagc-----tttttgg-ccac-aatgcccagcaa-------------ta-tgtttgg-agg-------agaaaa----g-g---tg----aggcctttaa-cccca------ag-aacacc----a-----t---------gcc-------tacaatcaag-cat-ggtggtg-----g-gagtattatgct-----------------------------------------------------gtgggg-----c-tg----ttttgctgcc-aatggaa-------------------------------------ctg-g-t-gatttaca-gagagtaaatggga------------caatgaagaaggaggattaccttcaca---ttcttcaa---------cataac-ctaaaatc-at----cagcccgaaggttgggtctt-gg-----------gcgcagtt-gggtgttccaacaggacaatga-ccccaaacacacatcaaaagtgg-t-aaagga---atggc---taaat-ca---------ggctagaataag------------ggtttta-----------------------------------------------------------------------------gaatggccttctc-aaagtcctg-actt-a-aa-tcccattgaaaac-----g-tggacaatgctg-aagaaa----caagtcc------------------------------------------------------------------------------------------------------------------------------------------------------------------------------------------atgtc-agaaag------cc-a-tcaaat---ttaactga-------------------------actgca----ccaattctgtc----aag-------------------------aggagtggtc---aaagattcaa--------------------------cc-aga-agcttgt-ggatggctac-caaaagc-------gcctaattgaagtgaa----------aatg-----gct---aa-gggacatgtaac-------------caaa----------tat---------------------------------------------------------------------------------------------------------------------------------------------------------------------------------------------------------------------------
>SB-Tromur
--------------------------------------------------------------------------------------------------------------------------------------------------------atg-gg-aaa-----gt--------------------------------------------------------------------------------------------------------------------------------------------------------------------caaaggagctcagcatgga-----------------------------------------------------------------tctgaaa-------------------------------------------------aagcgaattattga-------------------------cttgaacaagtcaggaa-----------------------------------------------------------------------------------------------------------------------------------------------------------------------------------------------------------------------------------------------------agtcacttggggccatttcaaagcagc-tgcatgtcccaa-ga---gcaa--------------ca----gtg------ca------------------------aa-caattgtttgt-aagtat---aa-agtgcat-----------------------ggcactgtttcatcactg--ccaaga-----tcaggaagaga-acgca-agc-t---------at------ca--------cc--tgctgctgagagaa-aattggtcaggagg-gtgaaga-gtcaaccaag-----------aa-tcacca-aaaagc-------------------------------------------------------------------------------ag-atc-------tgccaaga-at-tagaagctgctggaacacag-gtgt-----------------cattgtccaca---gttaaacgt----------------gttttgcatct----------------ccatggactgagaggctgccgtgcaagaag-----------------gaagccc--------ttgctc--caaaagcggc--------ac----------c-t-t-aaggctcgactga-agttt--gctgctgatcacg--------t-ggacaaag--a-taagaccttc-----tggag-------gaaagttctgt----------------------------ggtcagactaaac----------------------aaaa-------atcgagc-----tttttgg-ccac-aatgcccagcga-------------ta-tgtttgg-agg-------agaaaa----g-g---tg----aggcctttga-cccca------ag-aacacc----a-----t---------gcc-------tacaatcaag-cat-ggtggtg-----g-gagtattatgct-----------------------------------------------------gtgggg-----c-tg----ttttgctgcc-aatggaa-------------------------------------ctg-g-t-gatttaca-gagagtaaatggga------------caatgaagaaggaggattaccttcaca---ttcttcaa---------cataac-ctaaaatc-at----cagcatgaaggttgggtctt-gg-----------gcgcagtt-gggtgttccaacaggacaatga-ccccaaacacacatcaaaagtgg-t-aaagga---atggc---taaat-ca---------ggctagaataaa------------ggtttta-----------------------------------------------------------------------------gaatggccttccc-aaagtcctg-actt-a-aa-ccccattgaaaac-----g-tggacaatgctg-aagaaa----caagtcc------------------------------------------------------------------------------------------------------------------------------------------------------------------------------------------atgtc-agaaag------cc-a-tcaaat---ttaactga-------------------------actgca----ccaattctgtc----aag-------------------------aggagtggtc---aaagattcaaccaga------------agct---tgcc-aga-agcttgt-ggatggctac-caaaagc-------gcctaattgaagtgaa----------aatg-----gct---aa-gggacatgtaac-------------caaa----------tat---------------------------------------------------------------------------------------------------------------------------------------------------------------------------------------------------------------------------
>SB-Tromoo
--------------------------------------------------------------------------------------------------------------------------------------------------------atg-gg-aaa-----gt--------------------------------------------------------------------------------------------------------------------------------------------------------------------caaaggagctcagcatgga-----------------------------------------------------------------tctgaaa-------------------------------------------------aagcgaattattga-------------------------cttgaacaagtcaggaa-----------------------------------------------------------------------------------------------------------------------------------------------------------------------------------------------------------------------------------------------------agtcacttggggccatttcaaagcagc-tgcaggtcccaa-ga---gcaa--------------ca----gtg------ca------------------------aa-caattgtttgt-aagtat---aa-agtgcat-----------------------ggcactgtttcgtcactg--ccaaga-----tcaggaagaaa-acgca-agc-t---------at------ca--------cc--tgctgctgagagaa-aattggtcaggagg-gtaaaga-gtcaaccaag-----------aa-tcacca-aaaagc-------------------------------------------------------------------------------ag-atc-------tgccaaga-at-ttgaagctgctggaacacag-gtgt-----------------cattgtccaca---gtcaaacgt----------------gttttgcatct----------------ccatggactgagaggctgccgtgcaagaag-----------------gaagccc--------ttgctc--caaaagcggc--------ac----------c-t-t-aaggctcgactga-agttt--gctgctgatcaca--------t-ggacaaag--a-taagaccttc-----tggag-------gaaagttctgt----------------------------ggtcagacgaaac----------------------aaaa-------attgagc-----tttttgg-ccac-aatgcccagcaa-------------ta-tgtttgg-agg-------agaaaa----g-g---tg----aggcctttaa-cccca------ag-aacacc----a-----t---------gcc-------tacaatcaag-tat-ggtggtg-----g-gagtattatgct-----------------------------------------------------gtgggg-----c-tg----ttttgctgcc-aatggaa-------------------------------------ctg-g-t-aatttaca-gagagtaaagggga------------taatgaagaaggaggattaccttcaca---ttcttcaa---------cataac-ctaaaatc-at----cagcacacaggttgggtctt-gg-----------gcgcagtt-gggtgttccaacaggacaatga-ccccaaacacacatcaaaagtgg-t-aaagga---atggc---taaat-ca---------ggctagaataaa------------ggtttta-----------------------------------------------------------------------------gaatggccttccc-aaagtcctg-actt-a-aa-ccccattgaaaaca---tg-tggacaatgctg-aagaaa----caagtcc------------------------------------------------------------------------------------------------------------------------------------------------------------------------------------------atgtc-agaaag------cc-a-tcaaat---ttaactga-------------------------actgca----ccaattctgtc----aag-------------------------aggagtggtc---aaagattcaaccaga------------agct---tgcc-aga-agcttgt-ggatggctac-caaaagc-------gcctaattgaagtgaa----------aatg-----gct---aa-gggacatgtaac-------------caaa----------tat---------------------------------------------------------------------------------------------------------------------------------------------------------------------------------------------------------------------------
>SB-Ortmal
--------------------------------------------------------------------------------------------------------------------------------------------------------atg-gg-aaa-----gt--------------------------------------------------------------------------------------------------------------------------------------------------------------------caaaggagctcagcatgga-----------------------------------------------------------------tctgaaa-------------------------------------------------aagcaaattattaa-------------------------cttgaacaagtcaggaa-----------------------------------------------------------------------------------------------------------------------------------------------------------------------------------------------------------------------------------------------------agtcacttggggccatttcaaagcagc-tgcatgtcccaa-ga---gtaa--------------ca----gtg------ca------------------------aa-caattgtttgt-aagtat---aa-agtgcat-----------------------ggcactgtttcgtcactg--acaaga-----tcaggaagaaa-acgca-agc-t---------at------ca--------cc--tgctgctgagagaa-aattggtcaggagg-gtgaaga-gtcaaccaag-----------aa-tcacca-aaaagc-------------------------------------------------------------------------------ag-atc-------tcccaaga-at-ttgaagctactgaaacacag-gtgt-----------------cgttatccaca---gtcaaacgt----------------gttttgcatct----------------ccatggactgagaggctgccgtgcaagaag-----------------gaagccc--------ttgctc--caaaagcggc--------ac----------c-t-t-aaggctcgactga-agttt--gctgctgatcaca--------t-ggacaaag--a-taagaccttc-----tggag-------gaaagttctgt----------------------------ggtcagacgaaac----------------------aaaa-------atcgagc-----tttttgg-ccac-aatgcccagcaa-------------ta-tgtttgg-agg-------agaaaa----g-g---tg----aggcctttaa-cccca------ag-aacacc----a-----t---------gcc-------tacaatcaag-cat-ggtggtg-----g-gagtattatgct-----------------------------------------------------gtgggg-----c-tg----ttttgctgcc-aatggaa-------------------------------------ctg-g-t-gctttaca-gagagtaaatggga------------taatgaagaaggaggattaccttcaca---ttcttcaa---------cataac-ctaaaatc-at----cagcacacaggttgggtctt-gg-----------gcgcagtt-gggtgttccaacaggacaatga-ccccaaacacacatcaaaagtgg-t-aaagga---atggc---taagt-ca---------ggctagaataaa------------ggtttta-----------------------------------------------------------------------------gaatggccttccc-aaagtcctg-actt-a-aa-ccccattgaaaaca---tg-tggacaatgctg-aagaaa----caagtcc------------------------------------------------------------------------------------------------------------------------------------------------------------------------------------------atgtc-agaaag------cc-a-tcaaat---ttaactga-------------------------actgca----ccaattctgtc----aag-------------------------aggagtggtc---aaagattcaaccaga------------agct---tgcc-aga-agcttgt-ggatggctac-caaaagc-------gcctaattgaagtgaa----------aatg-----gct---aa-aggacatgtaac-------------caaa----------tat---------------------------------------------------------------------------------------------------------------------------------------------------------------------------------------------------------------------------
>SB-Neofuru
--------------------------------------------------------------------------------------------------------------------------------------------------------atg-gg-aaa-----gt--------------------------------------------------------------------------------------------------------------------------------------------------------------------caaaggagctcagcatgga-----------------------------------------------------------------tctgaaa-------------------------------------------------aagtgaattattga-------------------------cttgaacaagtcaggaa-----------------------------------------------------------------------------------------------------------------------------------------------------------------------------------------------------------------------------------------------------agtcacttggggccatttcaaagcagc-tgcatgtcccaa-ga---gcaa--------------ca----gtg------ca------------------------aa-caattgtttgt-aagtat---aa-agtgcat-----------------------ggcactgtttcgtcactg--ccaaga-----tcaggaagaaa-atgca-agc-t---------at------ca--------cc--tgctgctgagagaa-aattggtcaagagg-gtgaaga-gtcaaccaag-----------aa-tcacca-aaaagc-------------------------------------------------------------------------------ag-atc-------tgccaaga-at-ttgaagctgctggaacacag-gtgt-----------------cattgtccaca---gtcaaacgt----------------gttttgcatct----------------ccatggactgagaggctgccgtgcaagaag-----------------gaagccc--------ttgctc--caaaagcggc--------ac----------c-t-t-aaggctcgactga-agttt--gctgctgatcaca--------t-ggacaaag--a-taagaccttc-----tggag-------gaaagttctgt----------------------------ggtcagacgaaac----------------------aaaa-------atcgagc-----tttttgg-ccac-aatgtccagcaa-------------ta-tgtttgg-agg-------agaaaa----g-g---tg----aggcctttaa-cccca------ag-aacacc----a-----t---------gcc-------tacaatcaag-cat-ggtggtg-----g-gagtattatgct-----------------------------------------------------gtgggg-----c-tg----ttttgctgcc-aatggaa-------------------------------------ctg-g-t-gctttaca-gagagtcaatggga------------taatgaagaaggaggattaccttcaca---ttcttcaa---------cataac-ctaaaatc-at----cagcatgaaggttgggtctc-gg-----------gcgcagtt-gggtgttccaacaggacaatga-ccccaaacacacatcagaagtgg-t-aaagga---atggc---taagt-ca---------ggctagaataag------------ggtttta-----------------------------------------------------------------------------gaatggccttctc-aaagtcctg-actt-a-aa-ccccattgaaaaca---tg-tggacaatgctg-aagaaa----caagtcc------------------------------------------------------------------------------------------------------------------------------------------------------------------------------------------atgtc-agaaag------cc-a-tcaaat---tgaactga-------------------------actgca----ccaattctgtc----aag-------------------------aggagtggtc---aaagattcaaccaga------------agct---tgcc-aga-agcttgt-ggatggctac-caaaagc-------gcctaattgaagtgaa----------aatg-----gct---aa-gggacatgtaac-------------caaa----------cat---------------------------------------------------------------------------------------------------------------------------------------------------------------------------------------------------------------------------
>SB-Cypmic
--------------------------------------------------------------------------------------------------------------------------------------------------------atg-gg-aaa-----gt--------------------------------------------------------------------------------------------------------------------------------------------------------------------caaaggagctcagcatgga-----------------------------------------------------------------tctgaaa-------------------------------------------------aagtgaattattga-------------------------cttgaacaagtcaggaa-----------------------------------------------------------------------------------------------------------------------------------------------------------------------------------------------------------------------------------------------------agtcacttggggccatttcaaagcagc-tgcatgtcccaa-ga---gcaa--------------ca----gtg------ca------------------------aa-caattgtttgt-aagtat---aa-agtgcat-----------------------ggcactgtttcgtcactg--ccaaga-----tcaggaagaaa-acgca-agc-t---------at------ca--------cc--tgctgctgagagaa-aattggtcaggggg-gtgaaga-gtcaaccatg-----------aa-tcacca-aaaagc-------------------------------------------------------------------------------ag-atc-------tgccaaga-at-tagaagctgctggaacacag-gtgt-----------------cattgtccaca---gtcaaacgt----------------gttttgcatct----------------ccatggactgagaggctgccgtgcaagaag-----------------gaagccc--------tcgctc--caaaagcggc--------ac----------c-t-t-aaggctcgactga-agttt--gctgctgatcaca--------t-ggacaaag--a-taagaccttc-----tggag-------gaaagttctgt----------------------------ggtcagacgaaac----------------------aaaa-------atcgagc-----tttttgg-ccac-aatgcccagcaa-------------ta-tgtttgg-agg-------agaaaa----g-g---tg----aggcctttaa-cccca------ag-aacacc----a-----t---------gcc-------tacaatcaag-cat-ggtggtg---------gtattatgct-----------------------------------------------------gtgggg-----c-tg----ttttgctgcc-aatggaa-------------------------------------ctg-g-t-gctttaca-gagagtaaacggga------------taatgaagaagcaggattaccttcaca---ttcttcaa---------cataac-ctaaaatc-at----cagcatgaaggttgggtctt-gg-----------gcgcagtt-gggtgttccaacaggacaatga-ccccaaacacacatcagaagtgg-t-aaagga---atggc---taaat-ca---------ggctagaataag------------ggtttta-----------------------------------------------------------------------------gaatggccttccc-aaagtcctg-actt-a-aa-ccccattgaaaaca---tg-tggacaatgctg-aagaaa----caagtcc------------------------------------------------------------------------------------------------------------------------------------------------------------------------------------------atgtc-agaaag------cc-a-tcaaat---ttaactga-------------------------actgca----ccaattctgtc----aag-------------------------aggagtggtc---aaagattcaaccaga------------agct---tgcc-aga-agcttgt-ggatggctac-caaaagc-------gcctaattgaagtgaa----------aatg-----gct---aa-gggacatgtaac-------------caaa----------tat---------------------------------------------------------------------------------------------------------------------------------------------------------------------------------------------------------------------------
>SB-Cypcol
--------------------------------------------------------------------------------------------------------------------------------------------------------atg-gg-aaa-----gt--------------------------------------------------------------------------------------------------------------------------------------------------------------------caaaggagctcagcatgga-----------------------------------------------------------------tctgaaa-------------------------------------------------aagtgaattattga-------------------------cttgaacaagtcaggaa-----------------------------------------------------------------------------------------------------------------------------------------------------------------------------------------------------------------------------------------------------agtcacttggggccatttcaaagcagc-tgcatgtcccaa-ga---gcaa--------------ca----gtg------ca------------------------aa-caattgtttgt-aagtat---aa-agtgcat-----------------------ggcactgtttcgtcactg--ccaaga-----tcaggaagaaa-acgca-agc-t---------at------ca--------cc--tgctgctgagagaa-aattggtcaggagg-gtgaaga-gtcaaccaag-----------aa-tcacca-aaaagc-------------------------------------------------------------------------------ag-atc-------tgccaaga-at-tagaagctgctggaacacag-gtgt-----------------cattgtccaca---gtcaaacgt----------------gttttgcatct----------------ccatggactgagaggctgccgtgcaagaag-----------------gaagccc--------tcgctc--caaaagcggc--------ac----------c-t-t-aaggctcgactga-agttt--gctgctgatcaca--------t-ggacaaag--a-taagaccttc-----tggag-------gaaagttctgt----------------------------ggtcagacgaaac----------------------aaaa-------atcgagc-----tttttgg-ccac-aatgcccagcaa-------------ta-tgtttgg-agg-------agaaaa----g-g---tg----aggcctttaa-cccca------ag-aacacc----a-----t---------gcc-------tacaatcaag-cat-ggtggtg-----g-gagtattatgct-----------------------------------------------------gtgggg-----c-tg----ttttgctgcc-aatggaa-------------------------------------ctg-g-t-gctttaca-gagagtaaatggga------------taatgaagaaggaggattaccttcaca---ttcttcaa---------cataac-ctaaaatc-at----cagcacggaggttgggtctt-gg-----------gtgcagtt-gggtgttccaacaggacaatga-ccccaaacacacatcagaagtgg-t-aaagga---atggc---taaat-ca---------ggctagaataag------------ggtttta-----------------------------------------------------------------------------gaatggccttccc-aaagtcctg-actt-a-aa-cctcattaaaaaca---tg-gggacaatgctg-aagaaa----caagtcc------------------------------------------------------------------------------------------------------------------------------------------------------------------------------------------atgtc-agaaag------cc-a-tcaaat---ttaactga-------------------------actgca----ccaattcggtc----aag-------------------------aggagtggtc---aaagattcaa--------------------------ac-aga-agcttgt-ggatggctac-caaaagc-------gcctaattgaagtgaa----------aatg-----gct---aa-gggacatgtaac-------------caaa----------tat---------------------------------------------------------------------------------------------------------------------------------------------------------------------------------------------------------------------------
>SB-Lamoce
--------------------------------------------------------------------------------------------------------------------------------------------------------atg-gg-aaa-----gt--------------------------------------------------------------------------------------------------------------------------------------------------------------------caaaggagctcagcatgga-----------------------------------------------------------------tctgaaa-------------------------------------------------aagcgaattattga-------------------------cttgaacaagtcaggaa-----------------------------------------------------------------------------------------------------------------------------------------------------------------------------------------------------------------------------------------------------agtcacttggggccatttcaaagcagc-tgcatgtcccaa-ga---gcaa--------------ca----gtg------ca------------------------aa-caattgtttgt-aagtat---aa-agtgcat-----------------------ggcactgtttcgtcactg--ccaaga-----tcaggaagaaa-acgca-agc-t---------at------ca--------cc--tgctgctgagagaa-aattggtcaggagg-gtgaaga-gtcaaccaag-----------aa-tcacca-aaaagc-------------------------------------------------------------------------------ag-atc-------tgccaaga-at-ttgaagctgctggaacacag-gtgt-----------------cattgtccaca---gtcaaacgt----------------gttttgcatct----------------ccatggactgagaggctgccgtgcaagaag-----------------gaagccc--------ttgctc--caaaagcagc--------ac----------c-t-t-aaggctcgactga-agttt--gctgctgatcaca--------t-ggacaaag--a-taagcccttc-----tggag-------gaaagttctgt----------------------------ggtcagacgaaac----------------------aaaa-------atcgagc-----tttttgg-ccac-aatgcccagcaa-------------ta-tgtttgg-agg-------agaaaa----g-g---tg----aggcctttga-cccca------ag-aacacc----a-----t---------gcc-------tacaatcaag-cat-ggtggtg-----g-gagtattgtgct-----------------------------------------------------gtgggg-----c-tg----ttttgctgcc-aatggaa-------------------------------------ctg-g-t-gctttaca-gagagtcaatggga------------taatgaagaaggaggattaccttcaca---ttcttcaa---------cataac-ctaaaatc-at----cagcacgaaggttgggtctt-gg-----------gcgcagtt-gggtattccaagaggacaatga-ccccaaacacacatcaaaagtgg-t-aaagga---atggc---taaat-ca---------ggctagaataag------------ggtttta-----------------------------------------------------------------------------gaatggccttccc-aaagtcctg-actt-a-aa-cctcattgaaaaca---tg-gggacagtgctg-aagaaa----caagtcc------------------------------------------------------------------------------------------------------------------------------------------------------------------------------------------atgtc-agaaag------cc-a-tcaaat---ttaactga-------------------------actgca----ccaattctgtc----aag-------------------------aggagtggtc---aaagattcaa--------------------------cc-aga-agcttgt-ggatggctac-caaaagc-------gcctaattgaagtgaa----------aatg-----gat---aa-gggacatgtaac-------------caaa----------tat---------------------------------------------------------------------------------------------------------------------------------------------------------------------------------------------------------------------------
>SB-Telbri
--------------------------------------------------------------------------------------------------------------------------------------------------------atg-gg-aaa-----gt--------------------------------------------------------------------------------------------------------------------------------------------------------------------caaaggagctcagcatgga-----------------------------------------------------------------tctgaaa-------------------------------------------------aagcgaattattga-------------------------cttgaacaagtcaggaa-----------------------------------------------------------------------------------------------------------------------------------------------------------------------------------------------------------------------------------------------------agtcacttggggccatttcaaagcagc-tgcatgtcccaa-ga---gcaa--------------ca----gtg------ca------------------------aa-caattgtttgt-aagtat---aa-agtgcat-----------------------ggcactgtttcgtcactg--ccaaga-----tcaggaagaaa-acgca-agc-t---------at------ca--------cc--tgctgctgagagaa-aattggtcaggagg-gtgaaga-gtcaaccaag-----------aa-tcacca-aaaagc-------------------------------------------------------------------------------ag-atc-------tgccaaga-at-ttgaagctgctggaacacag-gtgt-----------------cattgtccaca---gtcaaacgt----------------gttttgcatct----------------ccatggactgagaggctgccgtgcaagaag-----------------gaagccc--------ctgctc--caaaagcggc--------ac----------c-t-t-aaggctcgactga-agttt--gctgctgatcaca--------t-ggacaaag--a-taagaccttc-----tggag-------gaaagttctgt----------------------------ggtcagacgaaac----------------------aaaa-------atcgagc-----tttttgg-ccac-aatgcccagcaa-------------ta-tgtttgg-agg-------agaaaa----g-g---tg----aggcctttga-cccca------ag-aacacc----a-----t---------gcc-------tacaatcaag-cat-ggtggtg-----g-gagtattatgct-----------------------------------------------------gtgggg-----c-tg----ttttgctgcc-aatggaa-------------------------------------ctg-g-t-gctttaca-gagagtaaatggga------------taatgaagaaggaggattaccttcaca---ttcttcaa---------cataac-ctaaaatc-at----cagcacacaggttgggtctt-gg-----------gcgcagtt-gggtgttccaacaggacaatga-ccccaaacacacatcagaagtgg-t-aaagga---atggc---taagt-ca---------ggctagaataag------------ggtttta-----------------------------------------------------------------------------gaatggcctt-cc-aaagtcctg-actt-a-aa-ccccattgaaaaca---tg-tggaaaatgctg-aagaaa----caagtcc------------------------------------------------------------------------------------------------------------------------------------------------------------------------------------------atgtc-agaaag------cc-a-tcaaat---ttaactga-------------------------actgca----ccaattctgtc----aag-------------------------aggagtggtc---aaagattcaa--------------------------cc-aga-agcttgt-ggatggctac-caaaagc-------gcctaattgaagtgaa----------aatg-----gct---aa-gggacatgtaac-------------caaa----------tat---------------------------------------------------------------------------------------------------------------------------------------------------------------------------------------------------------------------------
>SB-Hapchi
--------------------------------------------------------------------------------------------------------------------------------------------------------atg-gg-aaa-----gt--------------------------------------------------------------------------------------------------------------------------------------------------------------------caaaggagctcagcatgga-----------------------------------------------------------------tctgaaa-------------------------------------------------aagcgaattattga-------------------------cttgaacaagtcaggaa-----------------------------------------------------------------------------------------------------------------------------------------------------------------------------------------------------------------------------------------------------agtcacttggggccatttcaaagcagc-tgcatgtcccaa-ga---gcaa--------------ca----gtg------ca------------------------aa-caattgtttgt-aagtat---aa-agtgcat-----------------------ggcactgtttcgtcactg--ccaaga-----tcaggaagaaa-acgca-agc-t---------at------ca--------cc--tgctgctgagagaa-aattggtcaggagg-gtgaaga-gtcaaccaag-----------aa-tcacca-aaaagc-------------------------------------------------------------------------------ag-atc-------tgccaaga-at-ttgaagctgctggaacacag-gtgt-----------------cattgtccaca---gtcaaacgt----------------gttttgcatct----------------ccatggactgagaggctgccgtgcaagaag-----------------gaagccc--------ttgctc--caaaagcggc--------ac----------c-t-t-aaggctcgactga-agttt--gctgctgatcaca--------t-ggacaaag--a-taagaccttc-----tggag-------gaaagttctgt----------------------------ggtcagacgaaac----------------------aaaa-------atcgagc-----tttttgg-ccac-aatgcccagcga-------------ta-tgtttgg-agg-------agaaaa----g-g---tg----aggcctttaa-cccca------ag-aacacc----a-----t---------gcc-------tacaatcaag-cat-ggtggtg-----g-gagtattatgct-----------------------------------------------------gtgggg-----c-tg----ttttgctgcc-aatggaa-------------------------------------ctg-g-t-gctttaca-gagagtaaatggga------------taatgaagaaggaggattaccttcaca---ttcttcaa---------cataac-ctaaaatc-at----cagcacacaggttgggtctt-gg-----------gcgcagtt-gggtgttccaacaggacaatga-ccccaaacacacatcaaaagtgg-t-aaagga---atggc---taaat-ca---------ggctagaataag------------ggtttta-----------------------------------------------------------------------------gaatggccttctc-aaagtcctg-actt-a-aa-ccccattgaaaac-----g-tggacaatgctg-aagaaa----aaagtcc------------------------------------------------------------------------------------------------------------------------------------------------------------------------------------------atgtc-agaaag------ac-a-tcaaat---ttaactga-------------------------actgca----ccaattctgtc----aag-------------------------aggagtggtc---aaagattcaa--------------------------cc-aga-cgcttgt-ggatggctac-caaaagc-------gcctaattgaagtgaa----------aatg-----gct---aa-gggacatgtaac-------------caaa----------tat---------------------------------------------------------------------------------------------------------------------------------------------------------------------------------------------------------------------------
>SB-Xennas
--------------------------------------------------------------------------------------------------------------------------------------------------------atg-gg-aaa-----gt--------------------------------------------------------------------------------------------------------------------------------------------------------------------caaaggagctcagcatgga-----------------------------------------------------------------tctgaaa-------------------------------------------------aagcgaattattaa-------------------------cttgaacaagtcaggaa-----------------------------------------------------------------------------------------------------------------------------------------------------------------------------------------------------------------------------------------------------agtcacttggggccatttcaaagcagc-tgcatgtcccaa-ga---gcaa--------------ca----gtg-------a------------------------aa-caattgtttgt-aagtat---aa-agtgcat-----------------------ggcactgtttcgtcactg--ccaaga-----tcaggaagaaa-acgca-agc-t---------at------ca--------cc--tgctgctgagagaa-aattggtcaggagg-gtgaaga-gtcaaccaag-----------aa-tcacca-aaaagc-------------------------------------------------------------------------------ag-atc-------tgccaaga-at-ttgaagctgctggaacacag-gtgt-----------------cgttatccaca---gtcaaacgt----------------gttttgcatct----------------ccatggactgagaggctgccgtgcaagaag-----------------gaagccc--------ttgctc--caaaagcggc--------ac----------c-t-t-aaggctcgactga-agttt--gctgctgatcaca--------t-ggacaaag--a-taagaccttc-----tggag-------gaaagttctgt----------------------------ggtcagacgaaac----------------------aaaa-------atcgagc-----tttttgg-ccac-aatgcccagcaa-------------ta-tgtttgg-agg-------agaaaa----g-g---tg----aggcctttaa-cccca------ag-aacacc----a-----t---------gcc-------tacaatcaag-cat-ggtggtg-----g-gagtattatgct-----------------------------------------------------gtgggg-----c-tg----ttttgctgcc-aatggaa-------------------------------------ctg-g-t-gctttaca-gagagtaaatggga------------taatgaagaaggaggattaccttcaaa---ttcttcaa---------cataac-ctaaaatc-at----cagcacgaaggttgggtctt-gg-----------gcacagtt-gggtgttccaacaggacaatga-ccccaaacacacatcaaaagtgg-t-aaagga---atggc---taaat-ca---------ggctagaataag------------ggtttta-----------------------------------------------------------------------------gaatggccttccc-aaagtcctg-actt-a-aa-ccccattgcaaaca---tg-tggacagtgctg-aagaaa----caagtcc------------------------------------------------------------------------------------------------------------------------------------------------------------------------------------------atgtc-agaaag------ct-a-tcaaat---ttaactga-------------------------actgca----ccaattctgtc----aag-------------------------aggagtggtc---aaagattcaaccaga------------agct---tgcc-aga-agcttgt-ggatggctac-caaaagc-------gcctaattgaagtgaa----------aatg-----gct---aa-gggacatgtaac-------------caaa----------tat---------------------------------------------------------------------------------------------------------------------------------------------------------------------------------------------------------------------------
>SB-Lesper
--------------------------------------------------------------------------------------------------------------------------------------------------------atg-gg-aaa-----gt--------------------------------------------------------------------------------------------------------------------------------------------------------------------caaaggagctcagcatgga-----------------------------------------------------------------tctgaaa-------------------------------------------------aagcgaattgttga-------------------------cttgaacaagtcaggaa-----------------------------------------------------------------------------------------------------------------------------------------------------------------------------------------------------------------------------------------------------agtcacttggggccattccaaagcagc-tgcacgtcccaa-ga---gcaa--------------ca----gtg------ta------------------------aa-caattgtttgt-aagtat---aa-agtgcat-----------------------ggcgctgtttcatcactg--ccaaga-----tcaggaagaaa-acgca-agc-t---------at------ca--------cc--tgctgctgagagaa-aattggtcaggagg-gtgaaga-gtcaaccgag-----------aa-tcacca-aaaagc-------------------------------------------------------------------------------ag-atc-------tgccaaga-at-ttgaagctgctgaagcacag-gtgt-----------------cgttatccaca---gtcaaacgt----------------gttttgcatct----------------ccatggactgagaggctgccgtgcaagaag-----------------gaagccc--------ttgctc--caaaagcggc--------ac----------c-t-t-aaggctcgactga-agttt--gcggctgatcaca--------t-ggacaaag--a-taagaccttc-----tggag-------gaaagttctgc----------------------------ggtcagacgaaac----------------------aaaa-------atcgagc-----tttttgg-ccac-aatgcccagcga-------------ta-tgtttgg-agg-------agaaaa----g-g---tg----aggccttcaa-cccca------ag-aacacc----a-----t---------gcc-------cacaatcaag-cat-ggtggtg-----g-gagtattatgct-----------------------------------------------------gtgggg-----c-tg----ttttgctgcc-aatggaa-------------------------------------ctg-g-t-gctttaca-gagagtaaatggga------------taatgaagaaggaggattaccttcaca---ttcttcaa---------cataac-ctaaaatc-at----cagcacgaaggttgggtctt-gg-----------gcacagtt-gggtgttccaacaggacaatga-ccccaaacacacatcaaaagtgg-t-aaagga---atggc---taaat-ca---------ggctagaataag------------ggtttta-----------------------------------------------------------------------------gaatggccttccc-aaagtcctg-actt-a-aa-ccccattgaaaaca---tg-tggacaatgctg-aagaaa----caagtcc------------------------------------------------------------------------------------------------------------------------------------------------------------------------------------------atgtc-agaaag------ct-a-tcaaat---ttaactga-------------------------actgca----ccaattctgtc----aag-------------------------aggagtggtc---aaagattcaa--------------------------cc-aga-agcttgt-ggatggctac-caaaagc-------gcctaattgaagtgaa----------aatg-----gct---aa-gggacatgtaac-------------caaa----------tat---------------------------------------------------------------------------------------------------------------------------------------------------------------------------------------------------------------------------
>SB-Ortuvi
---------------------------------------------------------------------------------------------------------------------------------------------------------------------------------------------------------------------------------------------------------------------------------------------------------------------------------------------------------------a-----------------------------------------------------------------tctgaaa-------------------------------------------------aagcgaattattga-------------------------cttgaacaagtcaggaa-----------------------------------------------------------------------------------------------------------------------------------------------------------------------------------------------------------------------------------------------------agtcacttggggccatttcaaagcagc-tgcatgtcccaa-ga---gcaa--------------ca----gtg------ca------------------------aa-catttgtttgt-aagtat---aa-agtgcat-----------------------ggcactgtttcgtcactg--ccaaga-----tcaggaagaaa-acgca-agc-t---------at------ca--------cc--tgctgctgagagaa-aattggtcaggagg-gtgaaga-gtcaaccaag-----------aa-tcacca-aaaagc-------------------------------------------------------------------------------ag-atc-------tgccaaga-at-ttgaagctgctggaacacag-gtgt-----------------cattgtccaaa---gtcaaacgt----------------gttttgcatct----------------ccatggactgagaggctgccgtgcaagaag-----------------gaagccc--------ttgctc--caaaagcggc--------ac----------c-t-t-aaggctcgactga-agttt--gctgctgatcaca--------t-ggacaaag--a-taagaccttc-----tggag-------gaaagttctgt----------------------------ggtcagacgaaac----------------------aaaa-------atcgagc-----tttttgg-ccac-aatgcccagcaa-------------ta-tgtttgg-agg-------agaaaa----g-g---tg----aggcctttaa-cccca------ag-aacacc----a-----t---------gcc-------tacaatcaag-cat-ggtggtg-----g-gagtattatgct-----------------------------------------------------gtgggg-----c-tg----ttttgctgcc-aatggaa-------------------------------------ctg-g-t-gctttaca-gagagtaaatggga------------taatgaagaaggaggattaccttcaca---ttcttcaa---------cataac-ctaaaatc-at----cagcacacaggttgggtctt-gg-----------gcgcagtt-gggtgttccaacaggacaatga-ccccaaacacacatcaaaagtgg-t-aaagga---atggc---taaat-ca---------ggctagaataag------------ggtttta-----------------------------------------------------------------------------gaatggccttccc-aaagtcctg-actt-a-aa-tcccattgaaaaca---tg-tggacaatgctg-aggaaa----caagtcc------------------------------------------------------------------------------------------------------------------------------------------------------------------------------------------atgtc-agaaag------cc-a-tcaaat---ttaactga-------------------------actgca----ccaattctgtc----aag-------------------------aggagtggtc---aaagattcaa--------------------------cc-aga-agcttgt-ggatggctac-caaaagc-------gcctaattgaagtgaa----------aatg-----gct---aa-aggacatgtaac-------------caaa----------tat---------------------------------------------------------------------------------------------------------------------------------------------------------------------------------------------------------------------------
>SB-Xenspi
--------------------------------------------------------------------------------------------------------------------------------------------------------atg-gg-aaa-----gt--------------------------------------------------------------------------------------------------------------------------------------------------------------------caaaggagctcagcatgga-----------------------------------------------------------------tctgaaa-------------------------------------------------aagcgaattattaa-------------------------cttgaacaagtcaggaa-----------------------------------------------------------------------------------------------------------------------------------------------------------------------------------------------------------------------------------------------------agtcacttggggccatttcaaagcagc-tgcatgtcccaa-ga---gcaa--------------ca----gtg-------a------------------------aa-caattgtttgt-aagtat---aa-agtgcat-----------------------ggcactgtttc-tcactg--ccaaga-----tcaggaagaaa-acgca-agc-t---------at------ca--------cc--tgctgctgagagaa-aattggtcaggagg-gtgaaga-gtcaaccaag-----------aa-tcacca-aaaagc-------------------------------------------------------------------------------ag-atc-------tgccaaga-at-ttgaagctgctggaacacag-gtgt-----------------cattgtccaca---gtcaaacgt----------------gttttgcatct----------------ccatggactgagaggctgccgtgcaagaag-----------------gaagccc--------ttgctc--caaaagcggc--------ac----------c-t-t-aaggctcgactga-agttt--gctgctgatcaca--------t-ggacaaag--a-taagaccttc-----tggag-------gaaagttctgt----------------------------ggtcagacgaaac----------------------aaaa-------atcgagc-----tttttgg-ccac-aatgcccagcaa-------------ta-tgtttgg-agg-------agaaaa----g-g---tg----aggccttcaa-cccca------ag-aacacc----a-----t---------gcc-------tacaatcaag-cat-ggtggtg-----g-gagtattatgct-----------------------------------------------------gtgggg-----c-tg----ttttgctgcc-aatggaa-------------------------------------ctg-g-t-gctttaca-gagagtaaatggga------------taatgaagaaggaggattaccttcaca---ttcttcaa---------cataac-ctaaaatc-at----cagcacgaaggttgggtctt-gg-----------gcgcagtt-gggtgttccaacaggacaatga-ccccaaacacacatcaaaagtgg-t-aaagga---atggc---taagt-ca---------ggctagaataag------------ggtttta-----------------------------------------------------------------------------gaatggccttccc-aaagtcctg-actt-a-aa-ccccattgaaaaca---tg-tggacaatgctg-aagaaa----caagtcc------------------------------------------------------------------------------------------------------------------------------------------------------------------------------------------atgtc-agaaag------cc-a-tcaaat---ttaactga-------------------------actgca----ccaattctgtc----aag-------------------------aggagtggtc---aaagattcaa--------------------------cc-aga-agcttgt-ggatggctgc-caaaagc-------gcctaattgaagtgaa----------aatg-----gct---aa-gggacatgtaac-------------caaa----------tat---------------------------------------------------------------------------------------------------------------------------------------------------------------------------------------------------------------------------
>SB-Calmel
--------------------------------------------------------------------------------------------------------------------------------------------------------atg-gg-aaa-----gt--------------------------------------------------------------------------------------------------------------------------------------------------------------------caaaggagctcagcatgga-----------------------------------------------------------------tctgaaa-------------------------------------------------aagagaatttttga-------------------------cttgaacaagtcaggaa-----------------------------------------------------------------------------------------------------------------------------------------------------------------------------------------------------------------------------------------------------agtcacttggggccatttcaaagcagc-tgcatgtcccaa-ga---gcaa--------------ca----gtg------ga------------------------aa-caattatttgt-aagtat---aa-agtgcat-----------------------ggcactgtttcatcactg--ccaaga-----tcaggaagaaa-acgca-agc-a---------at------ca--------cc--tgctgctgagagaa-aattggtcaggagg-atgaaga-gtcaaccaag-----------aa-tcacca-aaaagc-------------------------------------------------------------------------------ag-atc-------tgccaaga-at-ttgaagctgctgaaacacag-gtgt-----------------cgttatccaca---gtcaaacgt----------------gttttgcatct----------------ccatggactgagaggctgccgtgcaagaag-----------------gaagccc--------ttgctc--caaaagcggc--------ac----------c-t-t-aaggctcgactga-agttt--gctgctgattaca--------t-ggacaaag--a-taagaccttc-----tggag-------gaaagttctgt----------------------------ggtcagacgaaac----------------------aaaa-------atcgagc-----tttttgg-ccac-aatgcccagcaa-------------ta-tgtttgg-agg-------agaaaa----g-g---tg----aggccttcaa-cccca------ag-aacacc----g-----t---------gcc-------tacaatcaag-cat-ggtggtg-----g-gagtattatgct-----------------------------------------------------gtgggg-----c-cg----tgttgctgcc-aatggaa-------------------------------------ctg-g-t-gctttaca-gagagtcaatggga------------taatgaagaaggaggattaccttcaca---ttcttcaa---------cacaac-ctaaaatc-at----cagcacgaaggttgggtctt-gg-----------gcgcagtt-gggtgttccaacaggacaatga-ccccaaacacacatcaaaagtgg-t-aaagga---atggc---taaat-ca---------ggctagaataag------------ggtttta-----------------------------------------------------------------------------gaatggccttccc-aaagtcctg-actt-a-aa-ccccattgaaaaca---tg-tggacaatgctg-aagaaa----caagtcc------------------------------------------------------------------------------------------------------------------------------------------------------------------------------------------atgtc-agaaag------cc-a-tcaaat---ttgactga-------------------------actgca----ccaattctgtc----aag-------------------------aggagtggtc---aaagattcaa--------------------------cc-aga-agcttgt-ggatggctac-caaaagc-------gcctaattgaagtgaa----------aatg-----gct---aa-gggacatgtaac-------------caaa----------tat---------------------------------------------------------------------------------------------------------------------------------------------------------------------------------------------------------------------------
>SB-Calple
--------------------------------------------------------------------------------------------------------------------------------------------------------atg-gg-aaa-----gt--------------------------------------------------------------------------------------------------------------------------------------------------------------------caaaggagctcagcatgga-----------------------------------------------------------------tctgaaa-------------------------------------------------aagagaatttttga-------------------------cttgaacaagtcaggaa-----------------------------------------------------------------------------------------------------------------------------------------------------------------------------------------------------------------------------------------------------agtcacttggggccatttcaaagcagc-tgcatgtcccaa-ga---gcaa--------------ca----gtg------ga------------------------aa-caattatttgt-aagtat---aa-agtgcat-----------------------ggcactgtttcatcactg--ccaaga-----tcaggaagaaa-acgca-agc-t---------at------ca--------cc--tgctgctgagagaa-aattggtcaggagg-atgaaga-gtcaaccaag-----------aa-tcacca-aaaagc-------------------------------------------------------------------------------ag-atc-------tgccaaga-at-ttgaagctgctgaaacacag-gtgt-----------------cattgtccaca---gtcaaacgt----------------gttttgcatct----------------ccatggactgagaggctgccgtgcaagaag-----------------gaagccc--------ttgctc--caaaagcggc--------ac----------c-t-t-aaggctcgactga-agttt--gctgctgatcaca--------t-ggacaaag--a-taagaccttc-----tggag-------gaaagttctgt----------------------------ggtcagacgaaac----------------------aaaa-------atcgagc-----tttttgg-ccac-aatgcccagcaa-------------ta-tgtttgg-agg-------agaaaa----g-g---tg----aggccttcaa-cccca------ag-aacacc----g-----t---------gcc-------tacaatcaag-cat-ggtggtg-----g-gagtattatact-----------------------------------------------------gtgggg-----c-tg----ttttgctgcc-aatggaa-------------------------------------ctg-g-t-gctttaca-gagagtaaatggga------------taatgaagaaggaggattaccttcaca---ttcttcaa---------cacaac-ctaaaatc-at----cagcacgaaggttgggtctt-gg-----------gcgcagtt-gggtgttccaacaggacaatga-ccccaaacacacatcaaaagtgg-t-aaagga---atggc---taaat-ca---------ggctagaataag------------ggtt----------------------------------------------------------------------------------------ttccc-aaagtcctg-actt-a-aa-ccccattgaaaaca---tg-tggacaatgctg-aagaaa----caagtcc------------------------------------------------------------------------------------------------------------------------------------------------------------------------------------------atgtc-agaaag------cc-a-tcaaat---ttgaccga-------------------------actgca----ccaattatgtc----aag-------------------------aggagtggtc---aaagattcaa--------------------------cc-aga-agcttgt-ggatggctac-caaaagc-------gcctaattgaagtgaa----------aatg-----gct---aa-gggacatgtaac-------------caaa----------tat---------------------------------------------------------------------------------------------------------------------------------------------------------------------------------------------------------------------------
>SB-Regcal
--------------------------------------------------------------------------------------------------------------------------------------------------------atg-gg-aaa-----gt--------------------------------------------------------------------------------------------------------------------------------------------------------------------caaaggagctcagcatgga-----------------------------------------------------------------tctgaaa-------------------------------------------------aagcgaattattga-------------------------cttgaacaagtcaggaa-----------------------------------------------------------------------------------------------------------------------------------------------------------------------------------------------------------------------------------------------------agtcacttggggccatttcaaagcagc-tgcatgtcccaa-ga---gcaa--------------ca----gtg------ca------------------------aa-caattgtttgt-aagtat---aa-agtgcat-----------------------ggcactgtttcgtcactg--ccaaga-----tcaggaagaaa-acgca-agc-t---------at------ca--------cc--tgctgctgagagaa-aattggtcaggagg-gtgaaga-gtcaaccaag-----------aa-tcacca-aaaagc-------------------------------------------------------------------------------ag-atc-------tgccaaga-at-ttgaagctgctgaaacacag-gtgt-----------------cgttatccaca---gtcaaacgt----------------gttttgcatct----------------ccatggactgagaggctgccgtgcaagaag-----------------gaagccc--------ttgctc--caaaagcggc--------ac----------c-t-t-aaggctcgactga-agttt--gctgctgatcaca--------t-ggacaaag--a-taagaccttc-----tggag-------gaaagttctgt----------------------------ggtcagacgaaac----------------------aaaa-------atcgagc-----tttttgg-ccac-aatgcccagcaa-------------ta-tgtttgg-agg-------agaaaa----g-g---tg----aggcctttaa-cccca------ag-aacacc----a-----t---------gcc-------tacaatcaag-cat-ggtggtg-----g-gagtattatgct-----------------------------------------------------gtgggg-----c-tg----ttttgctgcc-aatggaa-------------------------------------ctg-g-t-gctttaca-gagagtaaatggga------------taaagaagaaagaggattaccttcaaa---ttcttcaa---------cataac-ctaaaatc-ct----cagcatgaaggttgggtctt-gg-----------gcgcagtt-gggtgttccaacaggacaatga-ccccaaacacacatcaaaagtgg-t-aaaaga---atggc---taaat-ca---------ggctagaataag------------ggtttta-----------------------------------------------------------------------------gaatggccttccc-aaagtgctg-actt-a-aa-ccccattgaaaaca---tg-tggacaatgctg-aagaaa----caagtcc------------------------------------------------------------------------------------------------------------------------------------------------------------------------------------------atgtc-agaaag------cc-a-tcaaat---ttaactga-------------------------actgca----ccaattctgtg----aag-------------------------aggagtggtc---aaagattcaaccaga------------agtt---tgct-aga-aacttgt-gtatggctac-caaaagc-------gcctaattgaagtgaa----------aatg-----gct---aa-gggacatgtaac-------------caaa----------tat---------------------------------------------------------------------------------------------------------------------------------------------------------------------------------------------------------------------------
>SB-Ectdes
--------------------------------------------------------------------------------------------------------------------------------------------------------atg-gg-aaa-----gt--------------------------------------------------------------------------------------------------------------------------------------------------------------------caaaggagctcagcatgga-----------------------------------------------------------------tctgaaa-------------------------------------------------aagcgaattattga-------------------------cttgaacaagttaggaa-----------------------------------------------------------------------------------------------------------------------------------------------------------------------------------------------------------------------------------------------------agtcacttggggccatttcaaagcagc-tgcatgtcccaa-ga---gcaa--------------ca----gtg------ca------------------------aa-caattgtttgt-aagtat---aa-agtgcat-----------------------ggcactgtttcgtcactg--ccaaga-----tcaggaagaaa-acgca-agc-t---------at------ca--------cc--ttctgctgagagaa-aattggtcaggagg-gtgaaga-gtcaaccaag-----------aa-tcacca-aaaagc-------------------------------------------------------------------------------ag-atc-------tgccaaga-at-ttgaagctgctggaacacag-gtgt-----------------cgttatccaca---gtcaaacgt----------------gttttgcatct----------------ccatggactgagaggctgccgtgcaagaag-----------------gaagccc--------ttgctc--caaaagcggc--------ac----------c-t-t-aaggctcgactga-agttt--gcggctgatcaca--------t-ggacaaag--a-taagaccttc-----tggag-------gaaagttctgt----------------------------ggtcagacgaaac----------------------aaaa-------atcgagc-----tttttgg-ccac-aatggccagcaa-------------ta-tgttcgg-agg-------agaaaa----g-g---tg----aggcctttaa-cccca------ag-aacacc----a-----t---------gcc-------tacaatcaag-cat-ggtggtg-----g-gagtattatgct-----------------------------------------------------gtgggg-----c-tg----ttttgctgcc-aatggaa-------------------------------------ctg-g-t-gctttaca-gagagtaaatggga------------taatgaagaaggaggattaccttcaca---ttcttcaa---------cataac-ctagaatc-at----cagcacgaaggttgggtctt-gg-----------gcgcagtt-gggtgttccaacaggacaatga-ccccaaacacacatcaaaagtgg-t-aaagga---atggc---taaat-ca---------ggctagaataag------------ggtttt------------------------------------------------------------------------------gaatggccttccc-aaagtcctg-actt-a-aa-ccccattgaaaaca---tg-tggacaatgctg-aagaaa----caagtcc------------------------------------------------------------------------------------------------------------------------------------------------------------------------------------------atgtc-agaaag------cc-a-tcaaat---ttaactga-------------------------actgca----ccaattctgtc----aag-------------------------aggagtggtc---aaagattcaaccaga------------agct---tgcc-aga-agcttgt-ggatggctac-caaaagc-------gcctaattgaagtgaa----------aatg-----gct---aa-gggacatgtaac-------------caaa----------tat---------------------------------------------------------------------------------------------------------------------------------------------------------------------------------------------------------------------------
>SB-Neomee
--------------------------------------------------------------------------------------------------------------------------------------------------------atg-gg-aaa-----gt--------------------------------------------------------------------------------------------------------------------------------------------------------------------caaaggagctcagcatgga-----------------------------------------------------------------tctgaaa-------------------------------------------------aagcgaattattga-------------------------cttgaacaagtcaggaa-----------------------------------------------------------------------------------------------------------------------------------------------------------------------------------------------------------------------------------------------------agtcacttggggccatttcaaagcagc-tgcatgtcccaa-ga---gcaa--------------ca----gtg------ca------------------------aa-caattgtttgt-aagtgt---aa-agtgcat-----------------------ggcactgtttcatcactg--ccaaga-----tcaggatgaaa-acgca-agc-t---------at------cg--------cc--tgctgctgagagaa-aattggtcaggagg-gtgaaga-gtcaaccaag-----------aa-tcacca-aaaagc-------------------------------------------------------------------------------ag-atc-------tgccaaga-at-ttgaagctgctgaaacacag-gtgt-----------------cgttatccaca---gtcaaacgt----------------gttttgcatct----------------ccatggactgagaggctgccgtgcaagaag-----------------gaagccc--------tcgctc--caaaagcggc--------ac----------c-t-t-aaggctcgactga-agttt--gctgctgatcacg--------t-ggacaaag--a-taagaccttc-----tggag-------gaaagttctgt----------------------------ggtcagacaaaac----------------------aaaa-------atcgagc-----tttttgg-ccac-aatgtccagcaa-------------ta-tgtttgg-agg-------agaaaa----g-g---tg----aggcctttaa-cccca------ag-aacagc----a-----t---------gcc-------tacaatcaag-cat-ggtggtg-----g-gagtattatgct-----------------------------------------------------gtgggg-----c-tg----ttttgttgcc-aatggaa-------------------------------------ctg-g-t-gctttata-gagagtaaatggga------------taatgaagaaggaggattaccttcaca---ttcttcaa---------cataac-ctaaaatc-at----cagcatgaaggttgggtctc-gg-----------gcgcagtt-gggtgttccaacaggacaatga-ccccaaacacacatcagaagtgg-t-aaagga---atggc---taagt-ca---------ggctagaataaa------------ggtttta-----------------------------------------------------------------------------gaatggccttccc-aaagtcctg-actt-a-aa-ccccattgaaaaca---tg-tggacaatgctg-aagaaa----caagtcc------------------------------------------------------------------------------------------------------------------------------------------------------------------------------------------atgtc-agaaag------cc-a-tcaaat---ttaactga-------------------------actgca----ccaattctgtc----aag-------------------------aggagtggtc---aaagattcaaccaga------------agct---tgcc-aga-agcttgt-ggatggctac-caaaagc-------gcctaattgcagtgga----------aatg-----gct---aa-gggacatgtaac-------------caaa----------tat---------------------------------------------------------------------------------------------------------------------------------------------------------------------------------------------------------------------------
>SB-Simdia
--------------------------------------------------------------------------------------------------------------------------------------------------------atg-gg-aaa-----gt--------------------------------------------------------------------------------------------------------------------------------------------------------------------caaaggagctcagcatgga-----------------------------------------------------------------tctgaaa-------------------------------------------------aagcaaattcttga-------------------------cttgaacaagtcaggaa-----------------------------------------------------------------------------------------------------------------------------------------------------------------------------------------------------------------------------------------------------agtcacttggggccatttcaaagcagc-tgcatgtcccaa-ga---gcaa--------------ca----gtg------ca------------------------aa-caattgtttgt-aagtat---aa-agtgcat-----------------------ggcactgtttcgtcattg--ccaaga-----tcaggaagaaa-acgca-agc-t---------at------ca--------cc--tgctgctgagagaa-aagtggtcaggagg-gtgaaga-gtcaaccaag-----------aa-tcacca-aaaagc-------------------------------------------------------------------------------ag-atc-------tgccaaga-at-tagaagctgctgaaacacag-gtgt-----------------cgttatccaca---gtcaaacgt----------------gttttgcatct----------------ccatggactgagaggctgccgtctaagaag-----------------gaagccc--------ttgctc--caaaagcggc--------ac----------c-t-t-aaggctcgactga-agttt--gctgctgatcaca--------t-ggacaaag--a-taagaccttc-----tggag-------gaaagttctgt----------------------------ggtcagacgaaac----------------------aaaa-------atcgagc-----tttttgg-ccac-aatgcccagcga-------------ta-tgtttgg-agg-------agaaaa----g-g---tg----aggccttcaa-cccca------ag-aacacc----a-----t---------gcc-------tacaatcaag-cat-ggtggtg-----g-gagtattatgct-----------------------------------------------------gtgggg-----c-tg----ttttgctgcc-aatggaa-------------------------------------ctg-g-t-gctttaca-gagagtaaatggga------------taatgaagaaggagaattaccttcaca---ttcttcaa---------cataac-ctaaaatc-at----cagcacacaggttgggtctt-gg-----------gcacagtt-gggtgttccaacaggacagtga-ccccaaacacacatcaaaagtgg-t-aaaaga---atggg---taaat-ca---------ggctagaataag------------ggtttta-----------------------------------------------------------------------------gaatggccttccc-aaagtcctg-actt-a-aa-ccccattgaaaaca---tg-tggacaatgctg-aagaaa----caagtcc------------------------------------------------------------------------------------------------------------------------------------------------------------------------------------------atgtc-agaaag------cc-a-tcaaat---ttaactga-------------------------actgca----ccaattctgtc----aag-------------------------aggagtggtc---aaagattcaaccaga------------agct---tgcc-aga-agcttgt-ggatggctac-caaaagc-------gcctaattgaagtgaa----------aatg-----gct---aa-aggacatgtaac-------------caaa----------tat---------------------------------------------------------------------------------------------------------------------------------------------------------------------------------------------------------------------------
>SB-Lepkam
--------------------------------------------------------------------------------------------------------------------------------------------------------atg-gg-aaa-----gt--------------------------------------------------------------------------------------------------------------------------------------------------------------------caaaggagctcagcatgga-----------------------------------------------------------------tctgaaa-------------------------------------------------aagcgaattattga-------------------------cttgaacaagtcaggaa-----------------------------------------------------------------------------------------------------------------------------------------------------------------------------------------------------------------------------------------------------agtcacttggggccatttcaaag-agc-tgcatgtcccaa-ga---gcaa--------------ca----gtg------ca------------------------aa-caattgtttgt-aagtat---aa-agtgcat-----------------------ggcactgtttcgtcactg--ccaaga-----tcaggaagaaa-acgca-agc-t---------at------ca--------cc--tgctgctgagagaa-aattggtcaggagg-gtgaaga-gtcaaccaag-----------aa-tcccca-aaaagc-------------------------------------------------------------------------------ag-atc-------tgccaaga-at-tagaagctgctggaacacag-gtgt-----------------cattgtccaca---gtcaaacgt----------------gttttgcatct----------------ccatggactgagaggctgccgtgcaagaag-----------------gaagccc--------ctgctc--caaaagcggc--------ac----------c-t-t-aaggctcgactga-agttt--gctgctgatcaca--------t-ggacaaag--a-taagaccttc-----tggag-------gaaagttctgt----------------------------ggtcagacgaaac----------------------aaaa-------atcgagc-----tttttgg-ccac-aatgcccagcaa-------------ta-tgtttgg-agg-------agaaaa----g-g---tg----aggcctttga-cccca------ag-aacacc----a-----t---------gcc-------tacaatcaag-cat-ggtggtg-----g-gagtattatgct-----------------------------------------------------gtgggg-----c-tg----ttttgctgcc-aatggaa-------------------------------------ctg-g-t-gctttaca-gagagtaaatggga------------taatgaagaaggaggattaccttcaca---ttcttcaa---------cataac-ctaaaatc-at----cagcacgtaggttgggtctt-tg-----------gcacagtt-ggatgttccaacaggacaatga-ccccaaacacacatcaaaagtgg-t-aaagga---atggt---taaat-cg---------ggctagaataag------------ggtttta-----------------------------------------------------------------------------gaatggccttccc-aaagtcctg-actt-a-aa-ccccattgataaca---tg-tggacaatgctg-aagaaa----caagtcc------------------------------------------------------------------------------------------------------------------------------------------------------------------------------------------atgtc-agaaag------cc-a-tcaaat---ttaactga-------------------------actgca----ccaaatctgtc----aag-------------------------aggagtggtc---aaagattcaa--------------------------cc-aga-agcttgt-ggatggctac-caaaagc-------gcctaattgaagtgaa----------aatg-----gct---aa-gggacatgtaac-------------caaa----------tat---------------------------------------------------------------------------------------------------------------------------------------------------------------------------------------------------------------------------
>SB-Lepken
--------------------------------------------------------------------------------------------------------------------------------------------------------atg-gg-aaa-----gt--------------------------------------------------------------------------------------------------------------------------------------------------------------------caaaggagctcagcatgga-----------------------------------------------------------------tctgaaa-------------------------------------------------aagcgaattattga-------------------------cttgaacaagtcaggaa-----------------------------------------------------------------------------------------------------------------------------------------------------------------------------------------------------------------------------------------------------agtcacttggggccatttcaaagcagc-tgcatgtcccaa-ga---gcaa--------------ca----gtg------ca------------------------aa-caattgtttgt-aagtat---aa-agtgcat-----------------------ggcactgtttcgtcactg--ccaaga-----tcaggaagaaa-acgca-agc-t---------at------ca--------cc--tgctgctgagagaa-aattggtcaagagg-gtgaaga-gtcaaccaag-----------aa-tcacca-aaaagc-------------------------------------------------------------------------------ag-atc-------tgccaaga-at-ttgaagctgctgaaacacag-gtgt-----------------cgttatccaca---gtcaaacgt----------------gttttgcatct----------------ccatggactgagaggctgccgtgcaagaag-----------------gaagccc--------tcgctc--caaaagcgtc--------ac----------c-t-t-aaggcttgactga-agttt--gctgctgatcacg--------t-ggacaaag--a-taagaccttc-----tggag-------gaaagttctgt----------------------------ggtcagacaaaac----------------------aaaa-------atcgagc-----tttttgg-ccac-aatgtccagcaa-------------ta-tgtttgg-agg-------agaaaa----g-g---tg----aggcctttga-cccca------ag-aacagc----a-----t---------gcc-------tacaatcaag-cat-ggtggtg-----g-gagtattgtgct-----------------------------------------------------gtgggg-----c-tg----ttttgctgcc-aatggaa-------------------------------------ctg-g-t-gctttaca-gagagtaaatggga------------taatgaagaaggaggattaccttcaca---ttcttcaa---------cataac-ctaaaatc-at----cagcacgtaggttgggtctt-tg-----------gcacagtt-ggatgtttcaacaggacaatga-ccccaaacacacatcaaaagtgg-t-aaagga---atggt---taaat-cg---------ggctagaataag------------ggtttta-----------------------------------------------------------------------------gaatggccttccc-aaagtcctg-actt-a-aa-ccccattgataaca---tg-tggacaatgctg-aagaaa----caagtcc------------------------------------------------------------------------------------------------------------------------------------------------------------------------------------------atgtc-agaaag------cc-a-tcaaat---ttaactga-------------------------actgca----ccaaatctgtc----aag-------------------------aggagtggtc---aaagattcaa--------------------------cc-aga-agcttgt-ggatggctac-caaaagc-------gcctaattgaagtgaa----------aatg-----gct---aa-gggacatgtaac-------------caaa----------tat---------------------------------------------------------------------------------------------------------------------------------------------------------------------------------------------------------------------------
>SB-Trecap
------------------------------------------------------------------------------------------------------------------------------------------------------------------------------------------------------------------------------------------------------------------------------------------------------------------------------------------------------------------------------------------------------------------------------------------------------------------------------------------------------a-------------------------cttgaacaagtcaggaa-----------------------------------------------------------------------------------------------------------------------------------------------------------------------------------------------------------------------------------------------------agtcactcggggccatttcaaagcagc-tgcatgtcccat-ga---gcaa--------------ca----gtg------ca------------------------a---aattgtttgt-aagtat---aa-agtgcat-----------------------ggcactgtttcgtcactg--ccaaga-----tcaggaagaaa-acgca-agc-t---------at------ca--------cc--tgctgctgagagaa-aattggtcaggagg-gtaaaga-gtcaaccaag-----------aa-tcacca-aaaagc-------------------------------------------------------------------------------ag-atc-------tgccaaga-at-tagaagctgctggaacacag-gtgt-----------------cattgtccaca---gtcaaacgt----------------gttttgcatct----------------ccatggactgagaggctgccgtgcaagaag-----------------gaagccc--------ttgctc--caaaagcggc--------ac----------c-t-t-aaggctcgactga-agttt--gctgctgatcaca--------t-ggacaaag--a-taagaccttc-----tggag-------gaaagttctgt----------------------------ggtcagacgaaac----------------------aaaa-------atcgagc-----tttttgg-ccac-aatgcccagcaa-------------ta-tgtttgg-agg-------agaaaa----g-g---tg----aggcctttaa-cccca------ag-aacacc----a-----t---------gcc-------tacaatcaag-cat-ggtggtg-----g-gagtattatgct-----------------------------------------------------gtgggg-----c-tg----ttttgctgcc-aatggaa-------------------------------------ctg-g-t-gctttaca-gagagtaaatggga------------taatgaagaaggaggattaccttcaca---ttcttcaa---------cataac-ctaaaatc-at----cagcacgaaggttgggtctt-gg-----------gcgcagtt-gggtgttccaacaggacaatga-ccccaaacacacatcaaaagtgg-t-aaagga---atggc---taaat-ca---------ggctagaataag------------ggtttta-----------------------------------------------------------------------------gaatggccttccc-aaagtcctg-actt-a-aa-cccctttgaaaaca---tg-tggacaatgctg-aagaaa----caagtcc------------------------------------------------------------------------------------------------------------------------------------------------------------------------------------------atgtc-agaaag------cc-a-tcaaat---ttaactga-------------------------actgca----ccaattctgtc----aag-------------------------aggagtggtc---aaagattcaa--------------------------cc-aga-agcttgt-ggatggctac-caaaagc-------gcctaattgaagtgaa----------aatg-----gct---aa-gggacatgtaac-------------caaa----------tat---------------------------------------------------------------------------------------------------------------------------------------------------------------------------------------------------------------------------
>SB-Lamtig
--------------------------------------------------------------------------------------------------------------------------------------------------------atg-gg-aaa-----gt--------------------------------------------------------------------------------------------------------------------------------------------------------------------caaaggcgctcagcataga-----------------------------------------------------------------tctgaaa-------------------------------------------------aagtgaattattga-------------------------cttgaacaagtcaggat-----------------------------------------------------------------------------------------------------------------------------------------------------------------------------------------------------------------------------------------------------ggtcacttgggaccatttcaaagcagc-tacaggtcccaa-ga---gcaa--------------ca----gtg------ca------------------------aa-caattgtttgt-aagtat---aa-agtgcat-----------------------ggcagtgttttgtcactg--ccacga-----tcaggaagaaa-acgca-agc-t---------at------ca--------ct--tgctgctgagagaa-aattggtcaggagg-gtgaaga-gtcaaccaag-----------aa-tcacca-aaaagc-------------------------------------------------------------------------------ag-atc-------tgccaaga-at-ttgaagctgctggaacacag-gtgt-----------------cattgtccaca---gtcaaacgt----------------gttttgcatct----------------ccatggactgagaggctgccgtgcaagaag-----------------gaagccc--------ttgctc--caaaagtggc--------ac----------c-t-t-aaggctcgactga-agttt--gctgctgatcata--------t-ggacaaag--a-taagaccttc-----tggag-------gaaagttctgt----------------------------ggtcagacgaaac----------------------aaaa-------atcgagc-----tttttgg-ccac-aatgcccagcaa-------------ta-tgtttgg-agg-------agaaaa----g-g---tg----aggcctttaa-cccca------ag-aacacc----a-----t---------gcc-------tacaatcaag-cat-ggtggtg-----g-gagtattatgct-----------------------------------------------------gtgggg-----c-tg----ttttgctgcc-aatggaa-------------------------------------ctg-g-t-gctttaca-gagagtaaatggga------------taatgaagaaggaggattaccttcaca---ttcttcaa---------cataac-ctaaaatc-at----cagcacgaaggttgggtctt-gg-----------gcacagtt-gggtgttccaacaggacaatga-ccccaaacacacatcaaaagtgg-t-aaagaa---atggc---taaat-ca---------ggctagaataaa------------ggtttta-----------------------------------------------------------------------------gaatggccttccc-aaagtcctg-actt-a-aa-ccccattgaaaaca---tg-tggacaatgctg-aagaaa----caagtcc------------------------------------------------------------------------------------------------------------------------------------------------------------------------------------------atgtc-agaaag------cc-a-tcaaat---ttaactga-------------------------actgca----ccaattctgtc----aag-------------------------aggagtggtc---aaagattcaa--------------------------cc-aga-agcttgt-ggatggctac-caaaagc-------gcctaattgaagtgaa----------aatg-----gct---aa-gggacatgtaac-------------caaa----------tat---------------------------------------------------------------------------------------------------------------------------------------------------------------------------------------------------------------------------
>SB-Teltem
--------------------------------------------------------------------------------------------------------------------------------------------------------atg-gg-aaa-----gt--------------------------------------------------------------------------------------------------------------------------------------------------------------------caaaggcgctcagcataga-----------------------------------------------------------------tctgaaa-------------------------------------------------aagtgaattattga-------------------------cttgaacaagtcaggat-----------------------------------------------------------------------------------------------------------------------------------------------------------------------------------------------------------------------------------------------------ggtcacttgggaccatttcaaagcagc-tgcaggtcccaa-ca---gcaa--------------ca----gtg------ca------------------------aa-caattgtttgt-aagtat---aa-agtgcat-----------------------ggcagtgttttgtcactg--ccacga-----tcaggaagaaa-acgca-agc-c---------at------ca--------ct--tgctgctgaaagaa-aattggtcaggagg-gtgaaga-gtcaaccaag-----------aa-tcacca-aaaagc-------------------------------------------------------------------------------ag-atc-------tgccaaga-at-ttgaagctgctggaacacag-gtgt-----------------cattgtccaca---gtcaaacgt----------------gttttgcatct----------------ccatggactgagaggctgccgtgcaagaag-----------------gaagccc--------ttgctc--caaaagcggc--------ac----------c-t-t-aaggctcgactga-agttt--gctgctgatcaca--------t-ggacaaag--a-taagaccttc-----tggag-------gaaagttctgt----------------------------ggtcagacgaaac----------------------aaaa-------atcgagc-----tttttgg-ccac-aatgcccagcaa-------------ta-tgtttgg-agg-------agaaaa----g-g---tg----aggcctttaa-cccca------ag-aacacc----a-----t---------gcc-------tacaatcaag-cat-ggtggtg-----g-gagtattatgct-----------------------------------------------------gtgggg-----c-tg----ttttgctgcc-aatggaa-------------------------------------ctg-g-t-gctttaca-gagagtcaatggga------------taatgaagaaggaggattaccttcaca---ttcttcaa---------cataac-ctaaaatc-at----cagcacgaaggttgggtctc-gg-----------gcgcagtt-gggtgttccaacaggacaatga-ccccaaacacacatcaaaagtgg-t-aaagga---atggg---taagt-ca---------ggctagaataag------------agtttta-----------------------------------------------------------------------------gaatggccttccc-aaagtcctg-actt-a-aacccccattgaaaaca---tg-tggacaatgctg-aagaaa----caagtcc------------------------------------------------------------------------------------------------------------------------------------------------------------------------------------------atgtc-agaaag------cc-a-tcaaat---gtaactga-------------------------actgca----ccaattctgtc----aag-------------------------aggagtggtc---aaagattcaa--------------------------cc-aga-agcttgt-ggatggctac-caaaagc-------gcctaattgaagtgaa----------aatg-----gct---aa-gggacatgtaac-------------caaa----------tat---------------------------------------------------------------------------------------------------------------------------------------------------------------------------------------------------------------------------
>SB-Neotoa
--------------------------------------------------------------------------------------------------------------------------------------------------------atg-gg-aaa-----gt--------------------------------------------------------------------------------------------------------------------------------------------------------------------caaaggcgctcagcataga-----------------------------------------------------------------tctgaaa-------------------------------------------------aagtgaattattga-------------------------cttgaacaagtcaggat-----------------------------------------------------------------------------------------------------------------------------------------------------------------------------------------------------------------------------------------------------ggtcacttgggaccatttcaaagcagc-tgcaggtcccaa-ga---gcaa--------------ca----gtg------ca------------------------aa-caattgtttgt-aagtat---aa-agtgcat-----------------------ggcagtgttttgtcactg--ccacga-----tcaggaagaaa-acgca-agc-t---------at------ca--------ct--tgctgctgaaagaa-aattggtcaggagg-gtgaaga-gtcaaacgag-----------aa-tcacca-aaaagc-------------------------------------------------------------------------------ag-atc-------tgccaaga-at-tagaagctgctggaacacag-gtgt-----------------cattgtccaca---gtcaaacgt----------------gttttgcatct----------------ccatggactgagaggctgccgtgcaagaag-----------------gaagccc--------ttgctc--caaaagtggc--------ac----------c-t-t-aaggctcgactga-agttt--gctgctgatcaca--------t-ggacaaag--a-taagaccttc-----tggag-------gaaagttctgt----------------------------ggtcagacgaaac----------------------aaaa-------atcgagc-----tttttgg-ccac-aatgcccagcaa-------------ta-tgtttgg-agg-------agaaaa----g-g---tg----aggcttttaa-cccca------ag-aacacc----a-----t---------gcc-------tacaatcaag-cat-ggtggtg-----g-gagtattatgct-----------------------------------------------------gtgggg-----c-tg----ttttgctgcc-aatggaa-------------------------------------ctg-g-t-gctttaca-gagagtaaattgga------------taatgaagaaggaggattaccttcaca---ttcttcac---------cataac-ctaaaatc-at----cagcacaaaggttgggtctt-gg-----------gcgcagtt-gggtgttccaacaggacaatga-ccccaaacacacatcaaaagtgg-t-aaagga---atggc---taaat-ca---------ggctagaataa-------------ggtttta-----------------------------------------------------------------------------gaatggccttccc-aaagtcctg-actt-a-aa-ccccattgaaaaca---tg-tggacaatgctg-aagaaa----caagtcc------------------------------------------------------------------------------------------------------------------------------------------------------------------------------------------atgtc-agaaag------cc-a-tcaaat---ttaactga-------------------------actgca----ccaattctgtc----aag-------------------------aggagtggtc---aaagattcaaccaga------------agct---tgcc-aga-agcttgt-ggatggctac-caaaagc-------gcctaattgcagtgga----------aatg-----gct---aa-gggacatgtaac-------------caaa----------tat---------------------------------------------------------------------------------------------------------------------------------------------------------------------------------------------------------------------------
>SB-Gralem
--------------------------------------------------------------------------------------------------------------------------------------------------------atg-gg-aaa-----gt--------------------------------------------------------------------------------------------------------------------------------------------------------------------caaaggagctcagcatgga-----------------------------------------------------------------tctgaaa-------------------------------------------------aagcgaattattga-------------------------cttgaacaagtcaggaa-----------------------------------------------------------------------------------------------------------------------------------------------------------------------------------------------------------------------------------------------------agtcacttggggccatttcaaagcagc-tgcatgtcccaa-ga---gcaa--------------ca----gtg------ca------------------------aa-caattgtttgt-aagtat---aa-agtgcat-----------------------ggcactgtttcgtcactg--ccaaga-----tcaggaagaaa-acgca-agc-t---------at------ca--------cc--tgctgctgagagaa-aattggtcaggagg-gtgaaga-gtcaaccaag-----------aa-tcacca-aaaagc-------------------------------------------------------------------------------ag-atc-------tgccaaga-at-tagaagctgctggaacacag-gtgt-----------------cattgtccaca---gtcaaacgt----------------gttttgcatct----------------ccatggactgagaggctgccgtgcaagaag-----------------gaagccc--------ttgctc--caaaagcggc--------ac----------c-t-t-aaggctcgactga-agttt--gctgctgatcaca--------t-ggacaaag--a-taagaccttc-----tggag-------gaaagttctgt----------------------------ggtcagacgaaac----------------------aaaa-------atcgagc-----tttttgg-ccac-aatggccagcta-------------ta-tgtttgg-agg-------agaaaa----g-g---tg----aggcctttaa-cccca------ag-aacacc----a-----t---------gcc-------tacaatcaag-cat-ggtggtg-----g-gagtattatgct-----------------------------------------------------gtgggg-----c-tg----ttttgctgcc-aatggaa-------------------------------------ctg-g-t-gctttaca-gagagtaaatggga------------taatgaagaaggaggattaccttcaca---ttcttcaa---------cataac-ctaaaatc-at----cagcacgaaggttgggtctt-gg-----------gcgcagtt-gggtgttccaacaggacaatga-cccaaaa-----atcagaagtgg-t-aaagga---atggc---taaat-ca---------ggctagaataag------------ggtttta-----------------------------------------------------------------------------gaatggccttccc-aaagtcctg-actt-a-aa-ccccattgaaaaca---tg-tggacaatgctg-aagaaa----caagtcc------------------------------------------------------------------------------------------------------------------------------------------------------------------------------------------atgtc-agaaag------cc-a-tcaaat---ttaactga-------------------------actgca----ccaattctttc----aag-------------------------aggagtggtc---aaagattcaa--------------------------cc-aga-agcttgt-ggatggctac-caaaagc-------acttaaatgaagtgaa----------aatg-----gcc---aa-gggacatgtaac-------------caaa----------tat---------------------------------------------------------------------------------------------------------------------------------------------------------------------------------------------------------------------------
>SB-Ophven
--------------------------------------------------------------------------------------------------------------------------------------------------------atg-gg-aaa-----gt--------------------------------------------------------------------------------------------------------------------------------------------------------------------caaaggagctcagcatgga-----------------------------------------------------------------tctgaaa-------------------------------------------------aagcgaattataaa-------------------------cttgaacaagtcaggaa-----------------------------------------------------------------------------------------------------------------------------------------------------------------------------------------------------------------------------------------------------agtcaattggggccatttcaaagcagc-tgcatgtcccaa-ga---gcaa--------------ca----gtg------ta------------------------aa-caattgtttgt-aagtat---aa-agtgcat-----------------------ggcactgtttcatcactg--ccaaga-----tcaggaagaaa-acaca-agc-t---------at------ca--------cc--tgctgctgagagaa-aattggtcaggagg-gtgaaga-gtcaaccaag-----------aa-tcacca-aaaagc-------------------------------------------------------------------------------ag-atc-------------------aaaaagctgctggaacacag-gtgt-----------------cgttatccaca---gtcaaacat----------------gttttgcatct----------------ccatggactgagaggctgccgtgcaagaag-----------------gaagccc--------tttctc--caaaagcggc--------ac----------c-t-t-aaggctcgactga-agttt--gctgctgatcaca--------t-ggacaaag--a-taagaccttc-----tggag-------gaaagttctgt----------------------------ggtcagacgaaac----------------------aaaa-------atcgagc-----tttttgg-ccac-aatgcccagcaa-------------ta-tgtttgg-agg-------agaaaa----g-g---tg----aggcattcaa-cccca------ag-aacacc----a-----t---------gcc-------tacaatcaag-cat-ggtgctg-----g-gagtattatgct-----------------------------------------------------gtgggg-----c-tg----ttttgctgcc-aatggaa-------------------------------------ctg-g-t-gctttaca-gagagtaaatggga------------taatgaagaaggaggattaccttcaaa---ttcttcaa---------cataac-ctaaactc-at----cagcacgaaggttgggtctt-gg-----------gcacagtt-gggtgttccaacaggacaatga-ccccaaacacacatcaaaagtgg-t-aaagga---atggc---taaat-ca---------ggctagaataag------------ggtttta-----------------------------------------------------------------------------gaatggccttccc-aaagtcctg-actt-g-aa-ccccattgcaaaca---tg-tggacagtgctg-aagaaa----caagtcc------------------------------------------------------------------------------------------------------------------------------------------------------------------------------------------atgtc-agaaag------ct-a-tcaaat---ttaactga-------------------------actgca----ccaattctgtc----aag-------------------------aggagtggtc---aaagattcaaccaga------------agct---tgcc-aga-agcttgt-ggatggctac-caatagc-------acctaattgaagtgaa----------aatg-----gct---aa-gggacatgtaac-------------caaa----------tat---------------------------------------------------------------------------------------------------------------------------------------------------------------------------------------------------------------------------
>SB-Xenlon
--------------------------------------------------------------------------------------------------------------------------------------------------------atg-gg-aaa-----gt--------------------------------------------------------------------------------------------------------------------------------------------------------------------caaaggagctcagcatgga-----------------------------------------------------------------tctgaaa-------------------------------------------------aagcgaattattaa-------------------------cttgaacaagtcaggaa-----------------------------------------------------------------------------------------------------------------------------------------------------------------------------------------------------------------------------------------------------agtcacttggggccatttcaaagcagc-tgcatgtcccaa-ga---gcaa--------------ca----gtg------ca------------------------aa-caattgtttgt-aagtat---aa-agtgcat-----------------------ggcactgtttcatcactg--ccaaga-----tcaggaagaaa-acaca-agc-t---------at------ca--------cc--tgctgctgagagaa-aattggtcaggagg-gtgaaga-gtcaaccaag-----------aa-tcacca-aaaagc-------------------------------------------------------------------------------ag-atc-------------------aaaaagctgctggaacacag-gtgt-----------------cattatccaca---gtcaaacat----------------gttttgcatct----------------ccatggactgagaggctgccgtgcaagaag-----------------gaagccc--------ttgctc--caaaagcggc--------ac----------c-t-t-aaggctcgactga-agttt--gctgctgatcaca--------t-ggacaaag--a-taagaccttc-----tggag-------gaaagttctgt----------------------------ggtcagacgaaac----------------------aaaa-------atcgagc-----tttttgg-ccac-aatgcccagcaa-------------ta-tgtttgg-agg-------agaaaa----g-g---tg----aggccttcaa-cccca------ag-aacacc----a-----t---------gcc-------tacaatcaag-cat-ggtggtg-----g-gagtattatgct-----------------------------------------------------gtgggg-----c-tg----ttttgctgcc-aatggaa-------------------------------------ctg-g-t-gctttaca-gagagtaaatggga------------taatgaagaaggaggattaccttcaca---ttcttcaa---------cataac-ctaaaatc-at----cagcacgaaggttgggtctt-gg-----------gcgcagtt-gggtgttccaacaggacaatga-ccccaaacacacatcaaaagtgg-t-aaagga---atggc---taaat-ca---------ggctagaataag------------ggtttta-----------------------------------------------------------------------------gaatggccttccc-aaagtcctg-actt-a-aa-ccccattgaaaaca---tg-tggacaatgctg-aagaaa----caagtcc------------------------------------------------------------------------------------------------------------------------------------------------------------------------------------------atgtc-agaaag------ct-a-tcaaat---ttaactga-------------------------actgca----ccaattctgtc----aag-------------------------aggagtggtc---aaagattcaaccaga------------agct---tgcc-aga-agcttgt-ggatggctac-caaaagc-------gcctaattgaagtgaa----------aatg-----gct---aa-gggacatgtaac-------------caaa----------tat---------------------------------------------------------------------------------------------------------------------------------------------------------------------------------------------------------------------------
>SB-Stopin
[truncated: 2,718,839 more chars]
