# Supplementary material for: Horizontal Transfer and Evolutionary Profiles of Two Tc1/DD34E Transposons (ZB and SB) in Vertebrates
Source: Genes (Basel). 2022 Nov 29;13(12):2239. doi: 10.3390/genes13122239 (PMC9777934; doi:10.3390/genes13122239)
Supplement: Supplementary file 1 [file genes-13-02239-s001.zip › Supplementary file S3.txt]

>SB-Acalat-L3
a-----------------------------------------------------------------------------------------------------------------------------------------------tggcagctagcgctaggccgctacttcaatcttacaaatcccaccgtaagttttcggcgccccgccacggatccctgggcttcctgccccgcaagaggagtcgtcgtcaccgtggtaaggccaagagcttccccaaggatgaccccagcaaacccgtacacctgactgccttcctgggctacaaggctggcatgacccacattgtccgtgaggtcgacagacctggctcaaaggtgaacaagaaggaagtggttgaggctgtgaccattgtggagactcctcccatgatggtggtcggcgtcgtgggttacgtcaacaccccccgcggcctgcgttccttcaagaccatcttcgctgagcacgtcagtgatgagtgcaagcgtcgcttctacaagaactggtacaagtccaagaagaaggccttcactaaatactgcaagaaatggcaggatgatgagggcaagaagcagctggagaaggacttcgcagccatgaagaagtactgccaggtcatccgcatcattgcccacacacagatgcgtctgctgcccgtgaggcagaagaagtctcacctgatggaggtgcagctgaacggcggcaccatctctgacaaggttgactgggcccgtgagaagctggagcaggccgtgcccgtcagcacagtcttcactcaggacgagatgattgacgtcattggtgtcacaaagggtcacggatacaagggtgtcaccagccgttggcacacaaagaagctcccccgcaaaacccatcgtggtctgcgtaaggtggcctgtatcggtgcatggcatcctgcccgtgtggctttctctgtggctcgtgccggtcagaagggttaccaccaccgtacagaaatcaacaagaagatctacaagatcggccagggttaccacacaaaggatggaaagctggtgaagaacaacgcctccactgagtatgacctgtccaacaagagcatcaaccctctgggtggattcgtccactatggagatgtgaccaatgacttcgtcatggtgaagggctgtgttgtgggagtcaagaagagggtgctgaccctgcgcaagtctctgctggtgcagactagccgtcgcgcattggagaagattgacctgaagtttatcgataccacctccaagttcggtcatggccgcttccagaccgtggaggaaaagaaggcgttcatgggaccactcaagaaggaccgtatca---------------ccaaggaagagactg------cttaa
>SB-Ampcit-L3
-----------------------------------------------------------------------------------------------------------------------------------------------------------------------------------------------------------------------------------------------aggagccgtcgtcaccgcggtaaggtcaagagcttccccaaggatgaccccagcaagcccgtccatcttactgccttcctgggctataaggccggcatgactcacatcgtccgtgaggtggacagacctggctcaaaggtgaacaagaaggaagtggttgaggcagtgaccattgtggagacgcctcccatgattgtggtcggcgttgttggttacgtcaacaccccccgtggtctgcggtccttcaagactgtcttcgctgagcacatgagtgacgagtgtaagcgtcgcttttacaagaattggtacaagtccaagaagaaggctttcaccaaatactgcaagaaatggcaggatgaggagggcaagaagcagctggagaaagactttgctgccatgaaaaaatactgccaggtcatccgtgtcatttgccacacacagatgcgtctgctgcccctgaggcagaagaaggctcacctcatggaggtgcagctgaatggaggcaccatctctgataaggtggactgggcccgtgagaagctggagcaggctgtgttagtaaacacagttttcatccaggatgagatgattgatgtcattggtgtcactaagggtcacggatacaagggtgtcaccagccgttggcacacaaagaagcttcctcgcaaaactcatcgtggtctgcgtaaggtggcctgtattggtgcctggcatcctgcccgtgtggccttctctgtggcccgtgctggtcagaagggttaccaccaccgcacagaaatcaacaagaagatctacaagattggtcagggctaccaccagaaagatggaaaactggtgaagaacaatgcctccacagagtacgatctgtccaacaagagcatcaaccccatgggtggattcgtccattacggagaagtgagtaatgactttgtcatggtgaagggctgtgttgtggggaccaagaagagagtgctgactctgcgcaagtctctgctggtgcagacgagccgtcgtgctttggagaagatcgacctcaaatttatcgacaccacctccaagttcggtcatggtcgcttccagactgtggaggaaaagaaggctttcatgggaccactcaagaaagaccgcattg---------------ccaaggaagagactg------cttga
>SB-Ampzal-L3
-----------------------------------------------------------------------------------------------------------------------------------------------------------------------------------------------------------------------------------------------aggagccgtcgtcaccgcggtaaggtcaagagcttccccaaggatgaccccagcaagcccgtccatcttactgccttcctgggctataaggccggcatgactcacatcgtccgtgaggtggacagacctggctcaaaggtgaacaagaaggaagtggttgaggcagtgaccattgtggagacgcctcccatgattgtggtcggcgttgttggttacgtcaacaccccccgtggtctgcggtccttcaagactgtcttcgctgagcacatgagtgacgagtgtaagcgtcgcttttacaagaattggtacaagtccaagaagaaggctttcaccaaatactgcaagaaatggcaggatgaggagggcaagaagcagctggagaaagactttgctgccatgaaaaaatactgccaggtcatccgtgtcatttgccacacacagatgcgtctgctgcccctgaggcagaagaaggctcacctcatggaggtgcagctgaatggaggcaccatctctgataaggtggactgggcccgtgagaagctggagcaggctgtgttagtaaacacagttttcatccaggatgagatgattgatgtcattggtgtcactaagggtcacggatacaagggtgtcaccagccgttggcacacaaagaagcttcctcgcaaaactcatcgtggtctgcgtaaggtggcctgtattggtgcctggcatcctgcccgtgtggccttctctgtggcccgtgctggtcagaagggttaccaccaccgcacagaaatcaacaagaagatctacaagattggtcagggctaccaccagaaagatggaaaactggtgaagaacaatgcctccacagagtacgatctgtccaacaagagcatcaaccccatgggtggattcgtccattacggagaagtgagtaatgactttgtcatggtgaagggctgtgttgtggggaccaagaagagagtgctgactctgcgcaagtctctgctggtgcagacgagccgtcgtgctttggagaagatcgacctcaaatttatcgacaccacctccaagttcggtcatggtcgcttccagactgtggaggaaaagaaggctttcatgggaccactcaagaaagaccgcattg---------------ccaaggaagagactg------cttga
>SB-Anagra-L3
-----------------------------------------------------------------------------------------------------------------------------------------------------------------------------------------------------------------------------------------------------------------------------------------------------------------------------------------------atgacccacatcgtccgtgaggttgacagacctggctcaaaggtcaacaaaaaggaggtggttgaggcagtgaccattttggagactcctcccatggttatagtgggtgttgttggatacgtcatgaccccacgtggcctgcgctctttcaagaccatctttgcagagcacatcagtgatgagtgcaagcgtcgtttctataagaactggtacaagtccaagaagaaggcttttaccaagtactgcaagaggtggcaagatgaggatggcaagaaacagctggagaaagactttgcctccatgaagaagtactgccagatcattcgcatcattgcccacacacagatgcgtctgctgcccctgagacagaagaaggctcacttgatggagattcaactaaatggaggctctgttgctgataaagttgactgggccagagagaagcttgagcagtcagttcccatctctaatgtctttgctcaggatgagatgattgacgttatcggcgttaccaagggtcacggagtcaagggtgtgacaagccgttggcacacaaagaagctcccccgcaagacccatcgtggtctgcgtaaggtggcctgtattggagcctggcatcctgcccgtgtggctttctctgtggctcgtgccggtcagaagggctaccaccaccgcactgagatcaacaagaaggtctacaagattggtgtgggctatcacaccaaggatggaaaagtagttaagagcaatgcctctactgattatgatctgtctaacaagagcatcaaccccctgggtggctttgtgcattatggtgaggtgactaatgacttcctcatggtgaaaggctgtgtggtcggaaccaagaagagggttttgaccctgcgcaaatctctcctggtccagaccagccgccgtgctcaggagaagatcgagctcaaattcatcgacaccacctctaagttcggtcatggacgtttccagaccatcgaggagaagaaaagcttcatgggacccctcaagaaagaccgtcttg---------------ccaaggaggaggtgg------cataa
>SB-Angang-L3
-----------------------------------------------------------------------------------------------------------------------------------------------------------------------------------atgtcccaccgtaagttttcggctccgcgacacgggtctctgggcttcctgccccgcaagaggagccgacgccaccgcgggaaggtgaagagcttcccccgtgatgacgccacaaagcccgttcatctcaccgccttcctgggctacaaggccggcatgactcacatcgtgcgtgaggtcgacaggccaggatccaaggtgaacaagaaggaagttgtggaggcagtgaccattgtggagacccctcccatgatggtggtcggcgtcgttggctacgtccagaccccccgcggtctccgctccttcaagactatcttcgccgagcacataagtgacgagtgcaaacgccgcttctacaagaactggtacaagtccaagaagaaggccttcaccaagtactgcaagaagtggcaggacgacgagggcaagaagcagctggagaaggacttcgccgccatgaagaagtactgccaggtcgtccgcatcgtcgcccacacccagatgcgtctgctgccgctcaggcagaagaagtctcacctgatggaggtgcagctgaacggcggctccatcgccgacaaggtggactgggcccgcgagaagctggagcaggccgtgcccatcaccaacgtcttcacccaggacgagatgatcgacgtcatcggggtcaccaagggccacggctacaaaggtgtcaccagccgttggcacaccaagaagctgccccgcaagacccatcgtggtctgcgcaaggtggcctgcatcggggcctggcatcctgcccgcgtggccttctccgtcgctcgcgccgggcagaagggctaccaccaccgcaccgagatcaacaagaagatctacaagattggccagggctaccacaccaaggatgggaaggtggtgaagaacaatgccgccacagagtacgatctctccaacaagagcattacccccctgggtggctttgtgcactacggtgaagtgaggaatgactttgtcatgctgaagggctgcatcgtgggcgtgaagaagagggttctgactctgcgcaagtccctgcttgtgcagaccagccgtcgcgccctggagaagatcaacctcaagttcatcgacaccacctccaagttcggacacggccgcttccagactgtggaggaaaagaaggcgtttatgggaccactcaagaaggaccgtgttg---------------tcaaggaagagactg------cctaa
>SB-Angjap-L3
-----------------------------------------------------------------------------------------------------------------------------------------------------------------------------------atgtcccaccgtaagttttcggctccacgacacgggtctctgggcttcctgccccgcaagaggagccgacgccaccgcgggaaggtgaagagcttcccccgtgatgacgccacaaagcccgttcatctcaccgccttcctgggctacaaggccggcatgactcacatcgtacgtgaggtcgacaggccaggatccaaggtgaacaagaaggaagttgtggaggcagtgaccattgtggagacccctcccatgatcgtggtcggcgtcgttggctacgtccagaccccccgcggtctccgctccttcaagaccatcttcgccgagcacatcagtgacgagtgcaaacgccgcttctacaagaactggtacaagtctaagaagaaggccttcaccaagtactgcaagaagtggcaggacgacgagggcaagaagcagctggagaaggactttgccgccatgaagaagtactgccaggtcgtccgcatcatcgcccacacacagatgcgtctgctgccgctcaggcagaagaagtctcacctgatggaggtgcagctgaacggcggctccatcgccgacaaggtggactgggcccgcgagaagctggagcaggccgtgcccatcaccaacgtcttcacccaggacgagatgatcgacgtcatcggggtcaccaagggccacggctacaaaggtgtcaccagccgttggcacaccaagaagctgccccgcaagacccatcgtggtctgcgcaaggtggcctgcatcggggcctggcatcccgcccgcgtggccttctccgtggctcgcgccgggcagaagggctaccaccaccgcaccgagatcaacaagaagatctacaagattggtcagggctaccacaccaaggatgggaaggtggtgaagaacaatgccgccacagagtacgatctctccaacaagagcattacccccctgggtgggtttgtgcactacggtgaagtgaggaatgacttcgtcatgctgaagggctgcatcgtgggcgtgaagaagagggttctgactctgcgcaagtccctgcttgtgcagaccagccgtcgcgccctggagaagatcaacctcaagttcatcgacaccacctccaagttcggacacggccgcttccagactgtggaggaaaagaaggcgtttatgggaccactcaagaaggaccgtgttg---------------tcaaggaagagactg------cctaa
>SB-Angmar-L3
-----------------------------------------------------------------------------------------------------------------------------------------------------------------------------------atgtcccaccgtaagttttcggctccgcgacacgggtctctgggcttcctgccccgcaagaggagccgacgccaccgcgggaaggtgaagagcttcccccgtgatgacgccacaaaacccgttcatctcaccgccttcctgggctacaaggccggcatgactcacatcgtgcgtgaggtcgacaggccaggatccaaggtgaacaagaaggaagttgtggaggcagtgaccattgtggagacccctcccatgatcgtggtcggcgtcgttggctacgtccagaccccccgcggtctccgctccttcaagaccatcttcgccgagcacatcagtgacgagtgcaaacgccgcttctacaagaactggtacaagtccaagaagaaggccttcaccaagtactgcaagaagtggcaggacgacgagggcaagaagcagctggagaaggactttgccgccatgaagaagtactgccaggtcgtccgcatcatcgcccacacccagatgcgtctgctgccgctcaggcagaagaagtctcacctgatggaggtgcagctgaacggcggctccatcgccgacaaggtggactgggcccgcgagaagctggagcaggccgtgcccatcaccaacgtcttcacccaggacgagatgatcgacgtcatcggggtcaccaagggccacggctacaaaggtgtcaccagccgttggcacaccaagaagctgccccgcaagacccatcgtggtctgcgcaaggtggcctgcatcggggcctggcatcccgcccgcgtggccttctccgtggctcgcgccgggcagaagggctaccaccaccgcaccgagatcaacaagaagatctacaagattggccagggctaccacaccaaggatgggaaggtggtgaagaacaatgccgccacagagtacgatctctccaacaagagcattacccccctgggtgggtttgtgcactacggtgaagtgaggaatgacttcgtcatgctgaagggctgcatcgtgggcgtgaagaagagggttctgactctgcgcaagtccctgcttgtgcagaccagccgtcgcgccctggagaagatcaacctcaagttcatcgacaccacctccaagttcggacacggccgcttccagactgtggaggaaaagaaggcgtttatgggaccactcaagaaggaccgtgttg---------------tcaaggaagagactg------cctaa
>SB-Angros-L3
--------------------------------------------------------------------------------------------------------------------------------------------------------------------------------------tctcaccggaagttccacgccccccggcacggtcacatgggcttcctgccccacaagcggagccgcaagcacagggggagggtgcgcagctggcccaaggacgacccctccaagcccgtgcacctcaccgccttcctggggtacaaggccggcatgacccacaccctgcgcgagatgcaccgcactgccatgaaggtatcgaaaagagaggaggttgaggcggtgaccatcctggagacgccccccattatagtggtgggagtggtggggtacattgataccatccgcggtctgcgagcttttaagaccatcttcgccgagcacatcagcgacgagtgcaaacgccgcttctacaagaactggtataagagcaagaagaaggccttcaccaagtactctaagaagtggcaggatgagacgggcaagaaacagctggagaaggactttgctgccatgaagaagtactgctctgtgatccgcgtcattgtccactcacagatgcgcctgctgcctctcaggcagaagaaagcccatgtgatggaggtgcagctgaacggaggcagtgtggcggagaaggtggactgggtcagggagaagctggagcagcctgtccccgtcaccagcgtcttctctcaggacgagatgatcgacatcatcggagtcaccaagggccacggcatgaaaggggtgaccagtcgctggcgcactaagaaactgcctaggaagactcataagggcctgcggaaagtggcgtgtattggtgcgtggcaccccgcccgcgtgggctacaccattgcccgcgctggccagaagggctaccaccatcgcactgagatcaataagaagatctatcgtatcgggaaaggagtccatgttcaggacggcaaagtggttcacaacaatgcctccaccaactacgacacaacacagaagaccatcacccccatgggtgggtttcctcagtatggcgatgtaaacaatgacttcatcatgctgaagggctgtgtcatgggcactaggaaacgtgtcatcaccctcaggaagtccctcctggtacacaccagccgcaagtccaaggaggccatcgagctcaagttcattgacaccacctccaagtttggtcacggtcgcttccagacagcccaggagaaactggctttcatgggccccctgaagaaggatctgctgaagaaagtggcagaagctcagtctgaggagg------tttag
>SB-Berspl-L3
--------------------------------------------------------------------------------------------------------------------------------------------------------------------------------------tctcatcgcaaattccatgcgccccgacacgggcacatggggttcctgccgcacaggcgcagtaagaagcacagggggaaggtgcgtacctggcctaaagacgaccccagccaaccggtccacctcactgccttcctgggctacaaggcgggcatgacccacaccctcagggagatgcaccgcactggcctcaagcagtctaaacgagaggaggtagaggcggttactatcattgaaactcctgccgttgtcgttgtgggagtcgtgggatacatccaaacggtccgtggcttacgttccctgaaaaccatttttgccgagcacctcagcgacgagtgcaagcgcagattttataaaaactggtacaagagcaagaagaaggccttcactaagtacagcaagaagtggcaagatgagacaggaaagaagcagctggacaaggactttgctctgatgaagaaatactgttcagtcatcagggtcattgctcactcc------------------------cagaaaaaggcccacatcatggaggttcagcttaatgggggcagcgtctcagacaaggtggactgggcgaaggagcacctggagcaggcggtgcccgtctccgccgtcttctaccaggacgagatgatcgacgtcatcggcgtcaccaagggtcacggcttcaaaggtgtgacgagccgctggcacacgaagaagctccccaggaaaacccacaaggggctgaggaaggtggcctgcattggagcctggcacccggcccgcgtggcctacaccatagcgcgtgctggtcagaagggctaccaccaccgcactgagctcaacaagaagatctatcgcattggcaaaggggttcacatgcacgatgggaagctgatccgggacaatgcctccaccaactacgacaccagccagaagaccatcacccccatgggaggctttcctcactatggtgaagtgaacaatgacttcgtcatggtgaaaggctgcgtggttggggctaagaaacgcgttctcaccctcaggaagtctctgctcgtccacacgtctcgcaaatccagggagaccattgagctcaagttcattgataccacatccaagtttgggcacggccgcttccagacggcgcaggagaagagggcgtttatggggccactgaagaaggatgcccagaagacgctgcctgaaccccagcaagaagagg------cctaa
>SB-Braori-L3
--------------------------------------------------------------------------------------------------------------------------------------------------------------------------------------tcccaccgtaagttttcggctccgcgccacggatctctggggttcctgccccgcaagaggagccgccgccaccgcggtaaggccaagagcttccccaaggatgacccgaacaagcccgttcatctgaccgccttcttgggctacaaggctggcatgacccacatcgtccgtgaggtcgacagacccggatcaaaggtcaacaagaaggaagtggttgaggccgtgaccattgtggagactcctcccatgatggtggtcggagtcgttggatacgtgaacactccccgcggcctgcgttccttcaagaccatctttgccgagcacatcagcgacgagtgcaagcgtcgcttttacaagaattggtacaagtccaagaagaaggctttcaccaaatactgcaagaaatggcaggatgacgagggaaagaagcagctggagaaggactttgcttccatgaagaagtactgccaggtcatccgcgtcatcgctcacacacagatgcgtctgcttcccctgaagcagaagagagctcacctcatggaggttcagctgaacggaggaaccatctctgacaaggtggactgggcccgcgagaagctggagcaggccgtgcccgtcaacacagtcttcacccaggacgagatgatcgatgtgatcggtgtcaccaagggtcacgggtacaagggtgtcaccagccgttggcacacgaagaagcttcctcgcaagacccatcgcggtctgcgtaaggtggcctgtatcggtgcctggcatcccgcccgcgtggccttctctgtggcccgtgccggtcagaagggctaccatcaccgcacggagatcaacaagaagatctacaagatcggtcagggctaccacaccaaggagggaaagctggtgaagaacaacgcctccactgaatacgatctgtctaacaagagcatcaaccctctgggtggatttgtccactacggagaagtgaccaacgactttgtgatggtgaagggctgcgttgtagggaccaagaagagggtgctgactctgcgcaagtctctgctggtgcagaccaaccgtcgcgctctggagaagatcgacctcaagttcatcgacaccacctccaagtttggtcacggccgcttccagactgtggaagagaagaaggccttcatg------------------------------------------------------------------
>SB-Brenig-L3
--------------------------------------------------------------------------------------------------------------------------------------------------------------------------------------tcccaccgtaagttttcggcgcctcgccacgggtccctggggttcctgccccgcaaaaggagccggcgtcaccgtggcaaggtaaagagcttcccccgcgatgactccagcaagcccgtccacctgaccgctttcctgggctacaaggcgggcatgacccacatcgtgcgcgaggtcgacagaccagggtccaaggttaacaagaaggaggtggtggaggcagtgacggtggtggagacgcctcccatggttatcgtgggtgtcgtggggtacgtccagaccccgcgtggcctgaggtcactgaagaccatctttgctgagcacatcagtgatgagtgcaagcggcgcttctacaagaactggtacaagtccaagaagaaggccttcaccaagtactgcaagaagtggcaggatgacgagggcaagaagcagctggagaaggactttgcctccatgaagaagtactgccaggtcatccgcgtcattgcccacacccagatgcgcctgctccccttaaggcagaagaagtcccacctgatggaggtgcagcttaacggaggctccatctcggacaaagtggactgggcccgggagaagctggaacaggcggtgcccgtcagcaatgttttcggccaggacgagatgatcgatgtcattggcgtcacaaagggtcacggttacaaaggtgtcaccagccgttggcacaccaagaagctcccccgcaagacccaccgtggtctgcgcaaggtggcctgtattggggcctggcaccctgcccgcgtggccttctcagtggcccgtgccggtcagaagggctaccaccaccgtaccgagatcaacaaaaagatctacaaaattggccagggttaccacaccaaggatggcaagctggtgaagaacaatgcttccacagattatgacctctccaacaagagcatcaacccactgggtggatttgttcactatggtgaagtgaccaacgactttgtcatgctgaaaggttgtgttattgggaccaagaagagggtgctcactctgcgtaagtcccttttggtgcagacgagtcgtcgtgccctggagaagattgacctcaagttcatcgacacaacgtccaagtttggacacggtcgcttccagaccctggaggaaaagaaggccttcatgggagtactcaagaaggaccgcatcg---------------ccaaggaggagacgg------cctga
>SB-Caraur-L3
-----------------------------------------------------------------------------------------------------------------------------------------------------------------------------------atgtctcaccgcaagttttcggccccacgccacggctctctgggcttcctgccccgcaagaggtgcaaacgccatcgtggcaaggtgaagagtttccctaaagatgattccagcaaacctgttcacctgaccgctttccttggctacaaggctggtatgacccacattgtccgtgaggtcgatagacctggctcaaaggtcaacaaaaaggaggtggttgaggctgtgactgttgtggagactccacccatgattgtggtgggtgttgttggatacgtcatgacccctcgtggcctacgctctttcaaaaccatctttgctgagcacattagtgatgagtgcaagcgtcgcttctataagaactggtacaagtccaagaagaaggcctttaccaagtactgcaagaggtggcaagatgaagagggcaagaagcagctggagaaagactttgcctccatgaagaagtactgccagatcattcgcatcattgcccacacgcagatgcgcctgctgcccttaagacagaagaagtctcacttgatggagattcagctgaacggaggctccatcgctgacaaggttgactgggccagagagaagcttgagcagcccattcccatcgctaacgtctttggtcaggatgagatgattgacgttatcggggttaccaagggtcacggatacaagggtgtgacaagccgctggcacacaaaaaagctgccccgtaagacccatcgtggtctgcgtaaggtggcctgtattggagcctggcatcctgctcgtgtggctttctctgtggctcgtgccggtcagaagggctaccaccaccgcacggagatcaacaagaagatctacaagattggtactggctatcacaccaaggatggaaaagtagttaagaacaacgccgctactgaatatgatctgtccaacaagagcatcaaccccctgggtggctttgtgcactatggtgaggtgaccaatgacttcctgatgctgaaaggctgtgtggttggaaccaggaagagggttttgacccttcgcaaatctcttctggtccagaccagccgccgtgcccaggagaagatcgacctcaagttcattgacaccacctccaagtttggtcatggacgtttccagaccatcgaggaaaagaagagtttcatggggcccctcaagaaagaccgccttg---------------ccaaggaggaaatgt------cataa
>SB-Caraurr-L3
-----------------------------------------------------------------------------------------------------------------------------------------------------------------------------------------------------------------------------------------------aggtgcaagcgccatcgtggcaaggtgaagagtttccctaaagatgatcccagcaagcccgttcacctgactgctttccttggctacaaggctggcatgacccacattgtccgtgaggttgacagacctggctcaaaggtcaacaaaaaggaggtggttgaggccgtgactgttgtggagactcctcccatgattgtggtgggtgttgttggttacgtcatgactcctcgtggcctgcgctctttcaagaccatctttgctgagcacattagcgatgagtgcaagcgtcgcttctataagaactggtacaaatccaagaagaaggcttttaccaagtactgcaagaggtggcaagatgaagagggcaagaagcagctggagaaagactttgcctccatgaagaagtactgccagatcattcgcatcattgcccacacgcagatgcgcctgctgcccctcagacaaaagaagtctcacttgatggagattcagctgaatggaggctctattgctgataaggttgactgggccagagagaagcttgagcaggccattcccatcgttaacgtctttggtcaggatgagatgattgacgttattggtgttaccaagggtcatgggtacaagggtgtgacaagccgttggcacacaaagaagctgccccgtaagacccatcgtggtctgcgtaaggtggcctgtattggagcctggcatcctgctcgtgtggctttctctgtggctcgtgctggtcagaagggctaccaccaccgcactgagatcaacaagaagatctacaagattggtgctggctatcacacaaaggatggaaaagtagttatgaacaatgcctctactgaatacgatctgtccaacaagagcatcaaccccctgggtggctttgtacactatggtcaagtgaccaacgacttcgtcatgctgaaaggctgtgtggtcggaaccaggaagagggttttgactctacgcaagtctcttctggtccagaccagtcgccgtgcccaggagaagatcgacctcaaattcatcgacaccacctccaaattcggtcatggacgtttccagaccatcgaggaaaagaaaagcttcatg------------------------------------------------------------------
>SB-Cebvio-L3
-----------------------------------------------------------------------------------------------------------------------------------------------------------------------------------atgtctcaccgtaagttttcggctcctcgccacggatccctgggcttcttgcctcgcaagaggagtcgtcgtcaccggggtaaggccaagagcttccccaaggatgaccccaccaagcccgtgcacctgacggccttcctgggctacaaggccggcatgacccacatcgtccgcgaggtcgaccgacccggatccaaggtgaacaagaaggaagtggtcgaggccgtgaccatcttggagactcctcccatgatcgtggtcggcgtcgtgggttacgtcaacacgcctcgtggtctgcggtccttcaagaccatcttcgccgagcacgtcagtgacgagtgcaaacgtcgcttctacaggaactggtacaagtccaagaagaaggccttcaccaagtactgtaagaagtggcaggacgacgagggcaagaagcagctggagaaggactttgcttccatgaagaagtactgccaggtcatccgcatcatcgcccacacacagatgcgtctgctgcccttgaggcagaagaagtctcacctgatggaggtgcagctcaacggcgggaacatctccgacaaggtggactgggcccgcgagaagctggagcaggccgtgcccatcggcaccgtcttcacccaggacgagatgatcgacgtcatcggtatcaccaagggccacgggtacaaaggtgtcaccagtcgctggcacacaaagaagctcccccgcaaaacccatcgtggtctgcgtaaggtggcctgcatcggggcctggcatcccgcccgcgtggccttctccgtggcccgcgccggtcagaagggttaccaccaccgcacagagatcaacaagaagatctacaagatcggccagggctaccacaccaaggacggcaagctggtgaagaacaacgcctccacggagtacgacctgtccaacaagagcatcaacccgctgggtggattcgtccactacggagacgtgaccaatgacttcgtcatggtgaagggctgcgttgtaggagtcaagaagagggttctgactctgcgcaagtctctgctggttcagtccagccgccgcgctctagagaagatcgacctgaagttcatcgacaccacctccaaattcggtcacggccgcttccagaccatggaggagaagaaggcgttcatgaatatcagccagggctaccacacca---------------agctggtgaagaaca------acgcc
>SB-Cepson-L3
-----------------------------------------------------------------------------------------------------------------------------------------------------------------------------------atgtcccaccgtaagttttcggctccgcgccacggatccttgggcttcctgccccgcaagagaagtcgtcgtcatcgtggtaaggccaagagcttccccaaggatgacccaagcaagcccgtgcacctgactgccttcctgggctacaaggccggcatgacacacatcgtccgtgaggtcgacagacctgggtcaaaggtgaacaagaaggaagtggttgaggctgtgaccattgtggagacacctcccatgattgtggtcggagttgtgggttacgtcaacaccccacgtggcctgcgttccttcaagaccatcttcgccgagcacgtcagtgatgagtgcaagcgccgcttctacaagaactggtacaagtccaagaagaaggctttcaccaaatactgcaagaaatggcaggatgaggagggcaagaagcagctggagaaggactttgcttccatgaagaagtactgccaggtcatccgtgtcatcgcacacacacagatgcgcctgctgcccctgaggcagaagaagtctcacctgatggaggtgcagctgaatggaggcagcatctctgacaaggtggactgggcccgtgagaagctggagcaggctgtggccgtcagcaccgtcttcactcaggatgagatgattgacgtcattggtatcaccaagggtcacggatacaagggtgtcaccagccgttggcacacaaagaagcttccccgcaaaacccatcgtggtctgcgtaaggtggcctgtattggtgcctggcatcctgcccgtgtggccttctccgtggcccgtgctggtcagaagggttatcaccaccgcacagagatcaacaagaagatctacaagatcggccagggctaccacactaaggatggaaagctggtgaagaacaacgcctccaccgagtatgatctgtccaacaagagcatcaaccccctgggtggatttgtccactatggagatgtgacaaatgacttcgtgatggtgaagggctgtgttgtggggaccaaaaagagggtgctgactctgcgcaagtctctgctggtgcagaccagccgtcgtgctctggaaaagatcgacctcaagttcatcgacaccacctccaagtttggtcatggccgcttccagactgtcgaggaaaagaaggcgttcatgggaccactcaagaaggaccgtgtca---------------ccaaggaagagactg------cctaa
>SB-Chacha-L3
-----------------------------------------------------------------------------------------------------------------------------------------------------------------------------------atgtcgcaccgtaaattttcggccccgcgccacggatccttgggtttcctcccccgcaagaggagccgaagacatcgtggaaaggtgaagagcttccccaaggacgacccaagcaaacccgtccacctcacagctttcttgggctacaaggctggaatgactcatattgttcgtgaggttgacagacctggttcaaaggtcaacaaaaaggaggtggtggaggcagtgaccatcgttgagacccctccaatgattgtggtcggcgtggtggggtacgtcatgaccccctgtggtctgcgagccatcaaaaccatcttcgctgagcatgttagtgacgaatgcaagcgtcgcttctataagaactggtacaagtctaagaagaaggccctcaccaagaactgcaagaaatggcaggatgaggaaggcaagaaacagctagagaaggattttgcctccatgaagaaatactgtcaggttatccgcatcattgcccacacacagatgcgtctgctgcccctcagacagaagaagtcccacctgatggagatccagctgaatggagggtctgtgtctgataaagtggactgggcgagggagaagttggagcaggctgtgcctatcagcaatgtcttcacccaggatgagatgattgatgtcattggagtcactaagggacatggatacaagggtgtgacaagccgctggcacacgaagaagctgccacgcaagactcaccgtggtctgcgtaaagtggcatgtatcggagcctggcaccctgcccgcgtggccttctctgtggctcgtgctggacagaagggttatcaccaccgcacagagatcaacaagaagatctacaagattggccagggttaccacactaaggatggtaaggtggtgaagagcaatgcctccactgaatatgatctgaccaacaagagcatcaaccctctgggtggctttgtgcactatggtgaggtgaaaaatgacttcctcatgctgaaaggctgtgtggttgggaccaagaagagggtgctgactctgcgcaagtccctgctggtgcagacgagccgtcgtgctctggagaagatcgacctgaagttcattgacaccacttcaaaatttggccatggccgcttccagactgtggaggaaaagaaggtcttcatgggaccactcaaaaaggatcgcattg---------------ccaaggaagagtctg------cctga
>SB-Cheros-L3
-----------------------------------------------------------------------------------------------------------------------------------------------------------------------------------atgtcccaccgtaagttttcggctccgcgccacggatctctggggttcctgccccgcaagcggagtcgtcgccaccgtggtaaggccaagagcttccctaaggatgaccccagcaagcctgtacacctgacagccttcctgggctacaaggccggcatgacacacatcgtccgtgaggtcgacagacctggctcaaaggtgaacaagaaggaagtggttgaggctgtgaccattgtggagactccccccatgattgtggtcggagttgtgggttacgtcaacactccccgtggcctgcgctctttcaagaccatcttcgccgagcacgtcagtgacgagtgcaagcgtcggttctacaagaactggtacaagtccaagaagaaggctttcaccaaatactgcaagaaatggcaggatgaggagggcaagaagcagctggagaaggactttgctgccatgaagaagtactgccaggtcgtccgtgtgattgcccacactcagatgcgtctgctgcccctgaggcagaagaagtctcaccttatggaggtgcagctgaacggaggctccatctctgacaaggtcgattgggcccgtgagaagctggagcaggctgtgcccgtcaacacagttttcactcaggatgagatgatcgacgtcattggagtcaccaagggtcacggatacaagggtgtcaccagccgttggcacacaaagaagcttcctcgcaaaacccatcgtggtctgcgtaaggtggcctgtatcggtgcctggcatcctgcccgcgtggctttctctgtggcccgcgctggtcagaagggttaccaccaccgtactgagatcaacaagaagatctacaagattggccagggctaccacaccaaggatggaaagctggtgaagaacaacgcctccactgagtatgatctgtccaacaagagcatcaaccccctgggtggatttgtccactatggagaggtgaccaatgacttcgtcatggtgaagggctgtgttgtgggaacaaagaagagggtgctgactctgcgcaagtctctgctggtgcaaaccagccgccgtgctttggagaaaatcgacctcaagtttatcgacaccacttccaagtttggtcacggccgcttccagaccgtggaggaaaagaaggcgttcatgggaccactcaagaaggaccgtatta---------------ccaaggaagagactg------cttga
>SB-Cheund-L3
at--------------------------------------------------------------------------------------------------------------------------------------------ggacgctccttctcctgctaacagtctcctccctccacagtctcaccgtaagttttcggctccgcgacacggatctctgggcttcctgccccgcaagaggagccgtcgtcaccgtggaaaggtcaagagcttccccaaggatgacgcctccaagcccgtgcacctgactgccttcctgggctacaaggccggcatgacccacatcgtccgtgaggtggacagacctgggtcaaaggtgaacaaaaaagaagtggtagaggctgtgaccattgtggagacccctcccatgattgttgttggagttgtgggctacgtcaacacccccagaggcctccgctccttcaagactgtcttctctgagcacgtcagcgatgaggccaagcgtcgcttctacaagaactggtacaagtccaagaagaaggctttcaccaagtactgcaagaaatggcaggatgaggagggtaagaagcagctggagaaggacttcgctgccatgaagaagtactgccaggtcatccgcgtcatcacccacacacagatgcgtctgctgcccctgaggcagaagaggtctcacctcatggaggtgcagctgaacggaggctccatctccgacaaggtggactgggcccgtgagaagctggagcaggccgtgcaggtgaacacagtgttcacccaggacgagatgatcgatgtcattggtgtcaccaagggtcacggatacaagggtgtaaccagccgttggcacacaaagaaactcccccgtaagacccatcgtggtcttcgtaaggtagcctgtattggtgcctggcatcctgcccgtgtggccttctctgtggcccgtgctggtcaaaaaggctaccaccaccgcacagaaatcaacaagaagatctacaagatcggccagggctaccacaccaaggatggcaagctggtgaagaacaacgcctcgacagagtacgatctgtccaacaagagtatcaaccctctgggtggattcgtccactatggtgaagtgaccaacgactttgtcatggtgaagggatgcgttattgggaccaagaagagggtgctgactctgcgcaagtctctgctgacccagaccagccgtcgtgccctggagaagatcgacctcaagttcatcgacaccacctccaagttcggtcatggccgcttccagaccgtggaggaaaagaaggcgttcatgggaccactcaagaaggaccgcattg---------------ccaaggaggagactg------cttaa
>SB-Coinas-L3
nngt---------------------------------------------------------------------------------cagttgagcaagttcgcattgagcactacgagttagcagtggcctatcgtggtggct-----tgtggtggtggttcttcacgttgcgttgtcacgtgtcccaccgtaagttttcggctccgcgccacggatccctgggcttccttccacggaagaggtgccgtcgtcaccgtggcaaggtgaagagcttccccaaggatgaccccagcaagcccgtccacctcacagctttcctgggctacaaagctggcatgacccacatcgtgcgtgaagtcgacagacctggctcaaaggtcaacaagaaggaagtggttgaagccgtgactattgtggagactccccccatgatggtggtcggcgttgtgggatacgtcatgacccctcgtggcctgagggccttcaagaccgtctttgccgagcacatcagtgacgagtgcaagcgccgcttctacaagaactggtacaagtcaaagaagaaggccttcaccaagtactgcaagaagtggcaggacgaggaaggcaagaagcagttggagaaggactttgccgccatgaagaagtactgccaggtcatccgtatcatggcccacacacagatgcgtctgctgcccctcaggcagaagaagtctcacctgatggagatccagctcaatggtggcaccatcggcgacaaggtggactgggcccgtgagaagctggagcaggcagtgcccatcgccaacgtcttcacacaggacgagatgatcgacatcatcggcgtcaccaagggtcacggatacaagggtgtgacgagccgttggcacaccaagaagctgccccgcaagacccatcgtggtctgcgcaaggtggcctgtatcggagcctggcatcctgcccgcgtggccttctccgttgcacgtgct-----gaagggctaccaccaccgcacagagatcaacaagatgatctacaagattggcacgggctaccacaccaaggatggcaaggtggtgaagaacaatgcctccacagactacgatctgtccaacaagagcatcaaccccatgggtggcttcgtcagctatggtgaggtgaccaatgacttcctgatgctcaagggctgcgtgattgggaccaagaagagggtgctgactctgcgcaagtctctgcttgtacagagcagccgtcgtgctttggagaagatcgacctcaagttcatcgacaccacctccaagtttgggcacggtcgcttccagacagccgaggaaaagaaggctttcatgggaccactcaaaaaggaccgcatta---------------ccaaggaggagactg------cttga
>SB-Corclu-L3
at------------------------------------------------------------------------------------------------------------------------ggtgctgggggccaagatca--ttgccccgggctctttcaatcggctcggagacgaaatgtcccaccgtaagttttcggcaccccgccacggatccctgggcttcctgccccgtaagaggagcagacgtcaccgtggtaaggtgaagagtttccccaaggatgaccccagcaagcctgtccacttgactgccttccttggctacaaggctggcatgactcacatcgtgcgtgaagtcgacagacctggctcaaaggtgaacaagaaggaagtggtcgaggcagtgaccattgtggagactcctcccatggttgtagtgggtgttgtgggctacgtcgagaccccccgtggcctgcgctccttcaagactatcttcgctgagcacgtcagtgatgagtgcaagcgtcgcttctacaggaactggtacaagtccaagaagaaggccttcacaaagtactgcaagaagtggcaggatgatgagggcaagaagcagctggagaaggactttgcctccatgaagaagtactgccaggtcgtccgcatcatcgcccacacccagatgaggctgctgcccctgaggcagaagaagtcccacctgatggaggtgcagctgaatggaggctccatctctgacaaggtggactgggcccgtgagaagctggagcagtctatccccatcaccaacgtcttcacccaggatgagatgattgacgtcatcggtgtcacaaagggtcacggatacaaaggtgtcaccagccgttggcacacaaagaagctcccccgtaagactcatcgtggtctgcgtaaggtggcctgtattggtgcctggcatccctcccgtgtggccttctctgtggcccgcgctggtcagaagggctaccaccaccgcacagagatcaacaagaagatctacaagatcggccaaggctaccacaccaaggatggcaagctggtgaagaacaacgctgccactgagtacgatctgtccaacaagagcatcacccctttgggtggcttcgtccactacggagaggtgaccaatgactttgtcatgctgaagggctgcacgattggagtcaagaagagggtgctaaccctacgcaagtctctgttggtgcagtcgagccgtcgtgccacggagaagatcgacctcaagttcatcgacaccacctccaagtttggccacggccgcttccagacagtggaggaaaagaaggcgttcatgggaccactgaagaaggaccgcattg---------------cgaaggaagagactg------cctaa
>SB-Croalt-L3
cgaca------t-c-------tagtggctactgggtttaacgtcta-------cgtggtgaaataccgggggcggatcctttctgagggtgttcacgaggaatcccgcgatatttgctttatatataaactaacgtcttggt--ccacacaggcctctttcagtcggattggagacaaaatgtcccaccgtaagttttcggctccgcgccacggatccttgggcttcctgccccgcaagagaagtcgtcgtcaccgtggtaaggccaagagcttccccaaggatgacccaagcaagcctgtgcacctgactgccttcctgggctacaaggccggcatgacacacatcgtccgtgaggtcgacagacctgggtctaaggtgaacaagaaggaagtggtcgaggctgtgaccattgtggaaacaccccccatgattgtggttggagttgtaggttacgtcaacaccccccgtggcctgcgttccttcaagaccatcttcgccgagcacgtcagtgacgagtgcaagcgtcgcttctacaagaactggtacaagtccaagaagaaggctttcaccaaatactgcaagaaatggcaggatgaggagggcaagaagcagctggagaaggactttgcttccatgaagaagtactgccaagtcatccgggtcatcgcacacacacagatgcgcctgctgcccctgaggcagaagaagtctcacctgatggaggtgcagctgaacggaggcagcatctctgacaaggtggactgggcccgtgagaagctggagcaggctgtgcccgtcagcaacgtcttcaatcaggatgagatgattgatgtcattggtatcaccaagggtcacggatacaagggggtcaccagccgttggcacacaaagaagcttcctcgcaaaacccatcgtggtctgcgtaaggtggcctgtatcggtgcctggcatcctgcccgtgtggccttctctgtggcccgtgctggtcagaagggttaccatcaccgcacagagatcaacaagaagatctacaagattggccagggctaccacaccaaggatggaaagctggtgaagaacaacgcctccaccgagtatgatctgtccaacaagagcatcaaccccctgggtggatttgtccactacggagatgtaacaaatgactttgtcatggtgaagggctgtgttgtggggaccaaaaagagggtgctgactctgcgcaagtctctgctggtgcagaccagccgtcgtgctctggagaagatcgacctcaagttcatcgacaccacctccaagtttggtcatggccgcttccagactgtcgaggaaaagaaggcgttcatgggaccactcaagaaggaccgtgtca---------------ccaaggaggagactg------cctaa
>SB-Culalb-L3
---------------------------------------------------------------------------------------------------------------------------------atggagacatttg--agatgctgcgtaatatcattgcgcctgctgcacccatgtctcaccgtaaattttcggccccacgccacggctctctgggcttcctgccacgcaagaggtgcaaacgtcatcgtggcaaggtgaagagtttccctaaagatgatcccagcaagcctgttcacctcaccgctttccttggctacaaggctggtatgacccacatcgtccgtgaggttgacagacctggctcaaaggtcaacaaaaaggaggtggttgaggcagtgaccattgtggagactcctcccatggttgtagtgggtgttgttggatacgtcatgaccccacgtggcctgcgctctttcaagaccatctttgcagagcacatcagtgacgagtgcaagcgtcgcttctataagaactggtacaagtccaagaagaaggcttttaccaagtactgcaagaggtggcaagatgaggatggcaagaaacagctggagaaagactttgcctccatgaagaagtactgccagatcattcgcatcattgcccacacacagatgcgtctgctgcccctcagacagaagaaggctcacttgatggagattcaactaaatggaggctctatcgctgataaagttgactgggccagagagaagcttgagcagtcagttcccatctctaatgtcttttctcaggatgagatgattgacgttatcggcgttaccaagggtcacggagtcaagggtgtgacaagccgttggcacacaaagaagctgccccgcaagacccatcgtggtctgcgtaaggtggcctgtattggagcctggcatcctgcccgtgtggctttctctgtggctcgtgctggtcagaagggctaccaccaccgcactgagatcaacaagaaggtctacaagattggtgtgggctatcacaccaaggatggaaaagtagttaagagcaacgcctctactgattatgatctgtctaacaagagcatcaaccccctgggtggctttgtgcattatggtgaggtgactaatgacttcctcatggtgaaaggctgtgtggttggaacgaagaagagggttttgaccctgcgcaagtctcttctggtccagaccagccgccgtgctcaggagaagatcgagctcaaattcatcgacaccacctccaagttcggtcatggacgtttccagaccatcgaggagaagaaaagcttcatgggacccctcaagaaagaccgtcttg---------------ccaaggaggaggtgg------cataa
>SB-Cypcar-L3
atgtggagtacagtgcattactggcccatagagggcgacgccactggaggatcgtatgatgaacgtacgagag---------acgtatgcagtgacgcacacgcgtcgaacgcgcgtcttgccttaaaaggaagcaccgcct--ctctgtcgctctctctcaagcggaccggggacacaatgtctcaccgtaaattttcggccccacgccacggctctctgggattcctgccccgcaagaggtgcaaacgccatcgtggcaaggtgaagagtttccctaaagatgataccagtaaacctgttcacctgactgctttccttggctacaaggctggcatgacccacattgtccgtgaggtcgacagacccggctcaaaggtcaataaaaaggaggtggttgaagcagtgaccgttgtggagactcctcccatgattgtagtgggtgttgttggatacgtcatgacccctcgtggcctgcgctctttcaagaccatctttgctgagcacattagtgatgagtgcaagcgtcgcttctataagaactggtacaagtccaagaagaaggcctttaccaagtactgtaagaggtggcaagatgaagagggcaagaagcagctggagaaagacttcgcctccatgaagaagtactgccagatcattcgcatcattgcccacacgcagatgcgcctgctgcccttgagacagaagaagtctcacttgatggagattcagctgaacggaggctccatcgctgataaggttgactgggccagagagaagcttgagcagcccattcccatcgctaatgtctttggtcaggatgagatgattgacgttatcggtgttaccaaaggtcatggatacaagggtgtgacaagccgctggcacacaaaaaagctgccccgtaagacccatcgtggtctgcgtaaggtggcctgtattggagcctggcatcctgcccgtgtggctttctctgtggctcgtgctggtcagaagggttaccaccaccgcactgagatcaacaagaagatctacaagattggtgccggctatcacaccaaggatggaaaagtagtaaagaacaatgccgctactgaatatgatctgtccaacaagagcatcaaccccctgggtggctttgtacactatggtgaggtgaccaacgacttcctgatgctgaaaggctgtgtggttggaaccaagaagagggttttgaccctacgcaaatctcttctggtccagaccagccgccgtgcccaggagaagatcgacctcaagttcatcgacaccacctccaagtttggtcatggacgtttccagaccatcgaggaaaagaagagcttcatggggcccctcaagaaagaccgccttg---------------ccaaggaggagttgt------cataa
>SB-Dalpec-L3
-----------------------------------------------------------------------------------------------------------------------------------------------------------------------------------atgtcccaccgcaagttttctgcaccccgccacggctcactgggctttctgccccgcaagaggagcaaacgtcatcgtggtaaagtgaagagctttcccaaggatgaccccagcaagccggtgcacctgacagccttccttggctacaaggctggcatgacccacatcgtgcgtgaggttgacagacctggttcaaaggtgaataagaaggaagtggttgaagccgtgaccattgttgagactccgcccatggttgtggttggtgttgtcggttatgttgagactcctcgtggtctgcgctccttcaagaccatctttgctgaacatgtcagtgatgagtgcaagcgtcgcttctacaagaactggtacaagtccaagaagaaggccttcaccaagtactgcaagaagtggcaggatgaagacggcaagaagcagctggagaaagactttgcctccatgaagaagtactgccaggtggtccgcatcatcgcccacacgcagatgaggctgctgcccctgaggcagaagaagtcccacctgatggaggtgcagctgaacggcggcaccatctccgacaaggtggactgggcccgcgagaagcttgagcagtctgtccccatcaacaccgtgttcacccaggatgagatgattgacgtcatcggcgtcacaaagggtcatggatacaagggcgtcaccagccgttggcacacaaagaaactcccccgtaagacccatcgtggtctgcggaaggtggcttgtattggtgcctggcatcctgcccgtgtggcgttctccgtggcccgcgccggtcagaagggttaccaccaccgcacagagatcaacaagaagatctacaagatcggccagggctaccacaccaaggatggcaaacttgtgaagaacaacgccgccacagagtacgatctgtccaacaagagcatcaaccctctgggtggcttcgttcattatggcgaggtgaccaatgactttatcatgctgaagggctgcactattgggaccaagaagagggtgctcactctgcgtaagtctctgttggtgcagacaagccgtcgtgcccaggagaggattgatctcaagttcatcgacaccacctccaagttcggccacggccgcttccagacgatggaggagaagaaagcgtttatgggaccactcaagaaagaccgcattg---------------ccaaggaagagactg------cttga
>SB-Danaes-L3
-----------------------------------------------------------------------------------------------------------------------------------------------------------------------------------atgtctcaccgtaaattttcagccccacgccacggctccctgggtttcctgccccgcaagaggtgcaaacgtcatcgtggcaaggtgaagagtttccctaaagatgatcccagcaagcctgttcacctgactgctttccttggctacaaggctggcatgacccacatcgtccgtgaggtcgacagacctggctcaaaggtcaacaaaaaggaggtggtggaggcagtgaccgttgtggagactcctcccatgatcgtagtgggtgttgttggatacgtcatgacccctcgtggtctgcgctcttttaagaccatctttgctgagcacatcagtgatgagtgcaagcgtcgcttctacaagaactggtataagtccaagaagaaggcctttaccaagtactgcaagaggtggcaagatgaagagggcaagaagcagctggagaaagacttttcctccatgaagaagtactgccagatcgttcgcatcattgcccacactcagatgcgcctgctgccccacagacagaagaagtcccacttgatggagatccagctgaacggtggcaccatctctgataaggttgactgggccagagagaagcttgagcagtctgttcccatcgctaacgtcttctctcaggatgagatgattgacgttattggtgttaccaagggacatggatgcaagggtgtgacaagccgttggcacacaaagaagctgccccgcaagacccatcgtggtctgcgtaaggtggcttgtattggagcctggcatcctgcccgtgtggctttctctgtggctcgtgctggtcagaagggttaccaccaccgcacggaaatcaacaagaagatctacaagattggtgttggttaccataccaaggatggaaaacttgtcaagaacaacgcctctactgattacgatctgtccaacaagagcatcaaccctctgggtggctttgtgcactatggtgaggtgaccaatgacttcctcatgctgaaaggctgtgtggttggaaccaagaagagggttttgaccctgcgcaaatctctactggtccagaccagccgtcgtgctcaggagaagatcgacctgaagttcatcgacaccacctccaagtttggtcatggacgtttccagaccatcgaggagaagaaaaacttcatgggacccctcaagaaagaccgcctgg---------------ccaaggaggagatgg------cctaa
>SB-Dankya-L3
--------------------------------------------------------------------------------------------------------------------------------------------------------------------------------------tctcaccgtaaattttcggccccacgccacggctctctgggtttcctgccccgcaagaggtgcaaacgccatcgtggcaaggtgaagagtttccctaaagatgatcccagcaaacctgttcacctgactgctttccttggctacaaggctggcatgacccacatcgttcgtgaggttgacagacctggctcaaaggtcaacaaaaaggaggtggtggaggcagtgaccgttgtggagactcctcccatgattgtagtgggtgttgttggatacgtcatgaccccccgtggtctgcgctctttcaagaccatctttgctgagcacatcagtgatgagtgcaagcgtcgcttctacaaaaactggtataagtccaagaagaaggcctttaccaagtactgcaagaggtggcaagatgaagagggcaagaagcagctggagaaagacttttcctccatgaagaagtactgccagatcgttcgcatcattgcccacactcagatgcgcttgctgccccacagacagaagaagtctcacttgatggagatccagctaaacggaggcaccatctccgataaggttgactgggccagagagaagcttgagcagtccgttcccatcactaatgtcttttctcaggatgagatgattgacgttattggtgttaccaagggacatggatgcaagggtgtgacaagccgttggcacacaaagaagctgccccgcaagacccatcgtggtctgcgtaaggtggcttgtattggagcctggcatcctgcccgtgtggctttctctgtggctcgtgctggtcagaagggctaccaccaccgcactgaaatcaacaagaagatctacaagattggtgtgggctatcataccaaggatggaaaacttgtcaagaacaacgcctctactgattatgatctgtccaacaagagcatcaaccctctgggtggctttgtgcattacggtgaggtgaccaatgacttcctcatgctgaaaggctgtgtggtcggaaccaagaagagggttttgaccctacgcaaatctctgttggtccagaccagccgtcgtgctcaggagaagatcgacctgaaattcatcgacaccacctccaagtttggtcatggacgtttccagaccatcgaggagaagaaaaacttcatgggacccctcaagaaagaccgcctgg---------------ccaaggaggagatgg------cctaa
>SB-Dantin-L3
-----------------------------------------------------------------------------------------------------------------------------------------------------------------------------------------------------------------------------------------------aggtgcaaacgtcatcgtggcaaggtgaagagtttccctaaagatgatcccagcaagcctgttcacctgactgctttccttggctacaaggctggcatgacccacattgtccgtgaggtcgacagacctggctcaaaggtcaacaaaaaggaggtggtggaggcagtgaccgttgtggagactcctcccatgatcgtagtgggtgttgttggatacgtcatgacccctcgtggtctacgctcttttaagaccatctttgctgagcacatcagtgatgagtgcaagcgtcgcttctacaagaactggtataagtccaagaagaaggcctttaccaagtactgcaagaggtggcaagatgaagagggcaagaagcagctggagaaagacttctcctccatgaagaagtactgccagattgtccgcatcattgcccacactcagatgcgcctgctgccccacagacagaagaagtctcacttgatggagatccagctgaatggaggcaccatctccgataaggttgactgggccagagagaagcttgagcagtccgttcccatcgctaacgtcttctctcaggatgagatgattgacgttattggtgttaccaagggacatggatgcaagggtgtgacaagccgttggcacacaaagaagctcccccgcaagacccatcgtggtctacgtaaggtggcttgtattggagcctggcatcctgcccgtgtggctttctctgtggctcgtgctggtcagaagggctaccaccaccgcactgaaatcaacaagaagatctacaagattggtgtgggctatcataccaaggatggaaaacttgttaagaacaacgcctctactgattatgatctgtccaacaagagcatcaaccctctgggtggctttgtgcattacggtgaggttaccaatgacttcctcatgctaaaaggctgtgtggttggaacgaagaagagggttttgaccctgcgcaaatctctactggtccagaccagccgtcgtgctcaggagaagattgacctgaagttcatcgacaccacctccaagtttggtcatggacgattccagaccatcgaggagaagaaaaacttcatg------------------------------------------------------------------
>SB-Denclu-L3
-----------------------------------------------------------------------------------------------------------------------------------------------------------------------------------atgtctcaccgtaagttttcggctccccgtcacgggtccctgggcttcctgccccgcaagagaagccgacgtcaccgcggcaaggtgaagagtttccccaaggacgacgccaccaagccggtccacctcaccgccttcctgggctacaaggccggcatgacccacgtcgtgcgcgaggtggaccggcccggatcaaaggtcaacaaaaaggaagtggtggaagctgtgaccattgtggagactccccccatggttgtggttggaattgtgggttatgtcatgacccctcgtggtctccgctcctttaagacggtcttcgctgagcacatcagcgacgagtgcaaacgtcgcttctacaagaactggtacaagtccaagaagaaggcgttcacaaagtactgcaagaagtggcaggacgaggagggcaagaagcagctggagaaggactttgcctcgatgaagaagtactgccaggtcatccgcatcatggcccacacgcagatgcgcctgctgcccctgaggcagaagaagtcccacctgatggagatccagctcaatggtggctccatctcagacaaggtggactgggcccgtgaaaaactggagcagtctgtcgccatcaacaatgtctttgcccaggacgagatgatcgacgtcattggtgtcaccaagggtcacggctacaagggggtcacaagccgctggcacacaaagaagctgccccgcaagacccatcgtggtctgcgtaaggtggcctgtatcggcgcctggcatcccgcccgtgtggccttctctgtggcacgtgccggccagaagggctaccaccaccgaactgagatcaacaagaagatctacaaggtcggtcaaggttaccacaccaaggacgggaagctggtgaagaacaacgcctctactgactacgacctctccaacaagagcatcaaccccatgggaggctttgtccactatggtgaggtgaccaatgacttcctgatgctgaagggctgtgttattggaaccaagaagagggtactggcactgcggaagtctctgctggtgcagactagccgtcgtgccctggaaaagattgacctcaaatttattgacaccacctccaagtttggccatggtcgcttccagacagcggacgagaagaaggcgtttatgggaccactcaagaaggaccgtattg---------------ccaaggaggagactg------tctga
>SB-Diclab-L3
-----------------------------------------------------------------------------------------------------------------------------------------------------------------------------------atgtcccaccgtaagttttcggctccccgccacggatccctggggttcctgccccgcaagaggagtcggcgtcaccgcggtaaggccaagagcttccctaaggatgaccccagcaagcccgttcacctgaccgccttcctgggctacaaggccggcatgacccacatcgtccgtgaggtcgacagacctggctcaaaggtgaacaagaaggaagtggttgaggctgtgaccattgtggagacaccgcccatgatggtggttggagtcgtgggttacgttaacactccccgtggcctgcgctcattcaagaccatcttcgccgagcacgtcagtgacgagtgcaagcgtcggttctacaagaactggtacaagtccaagaagaaggctttcaccaaatactgcaagaaatggcaggatgatgagggcaagaagcaactggagaaggactttgcttccatgaagaagtactgccaggtcatccgcatcattgcccacacacagatgcgtctgctgcccctgaggcagaagaagtctcacctcatggaggtgcagctgaacggaggcaccatctctgataaggtggactgggcccgtgagaagctggagcaggccgtgcccgtcagcacagtttttacccaggacgagatgatcgacgtcatcggcatcaccaagggtcacggatacaagggtgtcaccagccgttggcacacaaagaagcttccccgcaaaacccatcgtggtctgcgtaaggtggcctgtatcggtgcctggcatccggcccgtgtggcattctctgtggcccgtgctggtcagaagggttaccaccaccgcacagagatcaacaagaagatctacaagatcggccaaggctaccacaccaaggagggaaagctggtgaaaaacaacgcctccacagagtatgatctgtccaacaagagcatcaaccccctgggtggctttgtccattatggtgatgtgaccaacgactttgtcatggtgaagggatgtgttgtgggaacaaagaagagggtgctgactctgcgcaagtctctgctggtgcagacaagccgccgtgccttggagaagatcgacctcaagtttatcgacaccacctccaagttcggtcacggccgattccagaccgtggaggaaaagaaggcgttcatgggaccactcaagaaggaccgtattg---------------ccaaggaagagactg------cctga
>SB-Echnau-L3
-----------------------------------------------------------------------------------------------------------------------------------------------------------------------------------atgtctcaccgtaagttttcggctccacgccacggatctctgggcttcctgccccgcaagaggagccggcgtcaccgcggaaaggccaagagcttccccaaggatgaccccaacaagcccgttcacctgaccgccttcctgggctacaaggccggcatgacccacatcgtccgtgaggtcgacagacccggctccaaggtgaacaagaaggaagtggttgaggctgtgaccatcgtggagacaccccccatgattgtcgtcggtgttgtcggatatgtcaacactccccgcggcctccgttccttcaagaccatcttcgccgagcacgtcagtgatgagtgcaagcgtcgtttctacaagaactggtacaagtccaagaagaaggctttcaccaaatactgcaagaaatggcaggatgatgagggcaagaagcagctggagaaggactttgccgccatgaagaagtactgccaggtcatccgtgtcatcgcccacacacagatgcgtctgctgcctctgaggcagaagaagtctcacctcatggaggtgcagctgaatggcggcaccatctctgataaggtggactgggcccgtgagaagctggagcaggctgtacctgtcaacaatgtctttacccaggacgagatgatcgacgtcatcggtgtcaccaagggtcacggatacaagggtgtcaccagccgttggcacacaaagaagcttcctcgcaagacccatcgtggtctgcgtaaggtggcctgtatcggtgcctggcatcctgcccgtgtggccttctctgtggcccgtgctggtcagaagggttaccaccaccgcacagagatcaacaagaagatctacaagatcggtcagggataccacaacaaggacggaaagctggtgaagaacaacgcctccaccgagtacgatctgtccaacaagagcatcaaccccctgggtggattcgtccattatggtgaggtgaccaatgacttcgtcatggtgaagggttgtgttgtggggaccaagaagagggtactgactctgcgcaagtctctgttggtgcagaccagccgtcgtgctttggagaagatcgacctcaagttcatcgacaccacctccaagtttggtcatggccgcttccagacagtggaggagaagaaggcgttcatgggaccactcaagaaggaccgcattg---------------ccaaggaggagactg------cctga
>SB-Epilan-L3
-----------------------------------------------------------------------------------------------------------------------------------------------------------------------------------atgtcccaccgtaagttttcggctccgcgccacggatccttgggcttcctgccccgcaagagaagtcgtcgtcaccgtggtaaggccaagagcttccccaaggatgacccaagcaagcctgtgcacctgactgccttcctgggctacaaggccggcatgactcacatcgtccgtgaggtcgacagacctgggtcaaaggtgaacaagaaggaagtggtagaggctgtgaccattgtggagacaccccccatgattgtggttggagttgtaggttacgtcaacaccccccgtggcctgcgttccttcaagaccatcttcgccgagcacgtcagtgacgagtgcaagcgtcgcttctacaagaactggtacaagtccaagaagaaggctttcaccaaatactgcaagaaatggcaggatgaggagggcaagaagcagctggagaaggactttgcttccatgaagaagtactgccaagtcgtccgggtcattgcgcacacacagatgcgcctgctgcccctgaggcagaagaagtctcacctgatggaggtgcagctgaacggaggcagcatctctgacaaggtggactgggcccgtgagaagctggagcaggccgtgcccgtcagcaacgtcttcaatcaggatgagatgattgacgtcattggtatcaccaagggtcatggatacaagggtgtcaccagccgttggcacacaaagaagcttcctcgcaaaacccatcgtggtctgcgtaaggtggcctgtatcggtgcctggcatcctgcccgtgtggccttctccgtggcccgtgctggtcagaagggttaccatcaccgcacagagatcaacaagaagatctacaagattggccagggctaccacaccaaggatggaaagttggtgaagaacaacgcttccaccgagtatgatctgtccaacaagagcatcaaccccctgggtggatttgtccattacggagatgtgacaaatgactttgtcatggtgaagggctgtgttgtggggaccaaaaagagggtgctgactctgcgcaagtctctgctggtgcagaccagccgtcgtgctctggagaagatcgacctcaagttcatcgacaccacctccaagtttggtcatggccgcttccagactgtcgaggaaaagaaggcgttcatgggaccactcaagaaggaccgtgtca---------------ccaaggaggagactg------cctaa
>SB-Esomas-L3
--------------------------------------------------------------------------------------------------------------------------------------------------------------------------------------------------------------------------------------------atgaggagcaaacgtcaccgtggtaaagtgaagagcttccccaaggatgaccccagcaagccagtgcacctgaccgccttcctgggctacaaggctggcatgacccacattgtgcgtgaggttgacagacctggttcaaaggtgaataagaaggaagtggttgaagcggtgactattgttgagactcctcccatggtcgtggtcggtgttgtcggctatgtcgagacccctcgcgggctgcgctctttcaagaccatctttgctgagcatgtcagtgacgagtgcaagcgtcgcttctacaagaactggtacaagtccaagaagaaggccttcaccaagtactgcaagaagtggcaggacgatgagggcaagaagcagctggagaaggactttgcctccatgaagaagtactgccaggtcatccgcatccttgcccacacgcagatgaggctgctgcccctgaggcagaagaagtcccacctgatggaggtgcagctgaacggaggcaccatcgccgacaaagtggactgggcccgtgagaagctggagcagtcggtccccatcaccacagtgttcacccaggatgagatgatcgacgtcatcggggtcaccaagggtcatggctacaagggtgtcaccagccgttggcacacaaagaagctcccccgtaagacccatcgtggtctgcggaaggtggcctgtattggcgcttggcatcccgcccgtgtggcgttctccgtggcccgcgccggtcagaagggataccaccaccgcacggagatcaacaagaagatctacaagattggccagggctaccacaccaaggacggcaaactggtgaggaacaacgctgccacggagtacgatctgtccaacaagagcatcaaccccctgggtggatttgtccactacggagaggtgaccaatgacttcgtcatgctgaagggctgcactattgggaccaagaagagggtgctcaccctgcgcaagtcgctcttggtgcagacaagccgtcgtgccctggagaggatcgacctgaagttcattgacaccacctccaagtttggccacggccgcttccagacagcagaggagaagaaggcgttcatgggaccactcaagaaggaccgcattg---------------ccaaggaagagactg------cctga
>SB-Etrcan-L3
-----------------------------------------------------------------------------------------------------------------------------------------------------------------------------------atgtcccaccgaaagttttcggctccacgacacggatccctgggcttcctgccccgcaagaggagccgccgtcaccgcggtaaggtgaagagcttccccaaggatgaccccagcaagcccgtccacctcaccgccttcctgggctacaaggccggcatgactcacatcgtccgcgaggtggacagacctggctcaaaggtgaacaagaaggaagtggttgaggctgtgaccattgtggagacgcctcccatgatcgtagttggagtcgtgggttacgtgaacaccccacgcggtctgcgctccttcaagacagtgttcgctgagcacatgagtgacgactgcaagcgccgcttctacaagaactggtacaagtccaagaagaaggctttcaccaagtactgcaagaaatggcaggatgatgatggcaagaagcagctggagaaagactttgctgctatgaagaagtactgccaggtcatccgtgtcatctgccacacacagatgcgtctgctgcccctgaggcagaagaaggctcacctcatggaggtgcagctgaacggaggctccatctctgacaaggttgattgggcccgcgagaagctggagcagtctgtgcctgtcaacacagttttcatccaggacgagatgatcgacgtcatcggcgtcactaagggtcacggatacaagggcgtcaccagccgttggcacacaaagaaacttcctcgcaaaacccatcgtggtctgcgtaaggtggcctgcattggtgcctggcatcctgcccgtgtggctttctctgtggcccgcgctggtcagaagggttaccaccaccgcactgagatcaacaagaagatctacaagattggccagggctaccatcagaaggatggcaaattggtgaagaacaacgcctccacagagtacgatctgtccaacaagagcatcaaccccatgggtggatttgtccattatggagaagtgaggaatgactttgtcatggtgaagggctgtgttgtgggaaccaagaagagggtgctgactctgcgcaagtctctgctggtgcagacaagccgccgtgctttggagaagatcgacctcaagttcatcgacaccacctcaaagttcggtcacggacgcttccagaccatggaggaaaagaaggtgttcatgggaccactcaagaaggaccgcattg---------------ccaaggaagagactg------cttaa
>SB-Gouwil-L3
-----------------------------------------------------------------------------------------------------------------------------------------------------------------------------------atgtctcaccgaaagttctcagctcccagacacgggtctctgggcttcctgccccgcaagagaagccgtcgtcaccgcggtaaggccaagagtttccccaaagatgacccgaccaaaccggtccatctgaccgccttcctgggctacaaggccggcatgactcacatcgtccgggaggtcgacagacctggatcaaaggtgaacaagaaggaggtggtggaggccgtcaccatcgtggagacgccgcccatgatcgtggttggagtcgttggatatgtgaacacgccccgtggccttcgttcctttaagaccatcttctctgagcacatcagcgacgagtgcaagcgccgcttctacaagaactggtacaagtccaagaagaaggcgttcaccaagtactgcaagaaatggcaggatgaggaggggaagaagcagctggagaaggacttcacttccatgaagaaatactgccaggtcatccgcatcatcgctcacacgcagatgcgcctgctgccaatcaggcagaagaagtcccacctcatggaggtgcagctgaacggtggctccatctctgataaggtggactgggctcgtgagaagctggagcaggccgtgcccgtcaacaccgtgttcacccaggacgagatgatcgacgtgatcggaatcacaaagggacacggatacaaaggtgtcaccagccgttggcacacaaagaagcttccacgtaagacccatcgtggtctgcgtaaggtggcctgtatcggtgcctggcatccggcccgcgtcgccttctctgtggctcgcgccggtcagaaaggttaccatcaccgcacggagatcaacaagaagatctacaagatcggccagggcttccacacaaaggatggcaaagtggtgaagaacaacgcctccacggagtacgacttgtccaataagagcatcaaccctctgggcggcttcgttcattacggagaggtgaccaatgacttcgtcatggtgaagggctgcgttatcgggaccaagaagagagtgctgaccctgagaaagtctctgctggtgcagacgagccgtcgcgctttggaaaagatcgacttgaaattcatcgacacgacgtccaagttcggacacggtcgcttccagacggtggaggagaagaaggctttcatgggcccgctgaagaaggaccgtctca---------------ccaaagaggagactg------cctaa
>SB-Hemwyc-L3
-----------------------------------------------------------------------------------------------------------------------------------------------------------------------------------atgtctcaccgtaagttttcagctccccgccacgggtctctgggcttccttcctcgcaagaggtgtcgcagacaccgtggtaaggtgaagagcttccccaaggatgatgccagcaaacccgtccacctcaccgccttcctgggctacaaagccggcatgacccacattgtccgtgaggtcgacagacccggctctaaggtgaacaagaaggaggtcgtcgaggcagtcaccattgtcgagactcctcccatgatcatcgtcggaattgtgggatacgtcgagactccccgtggtctgcgttccttcaagacggtcttcgccgagcacatcagtgacgagtgcagacgccgcttttacaaaaactggtacaaatccaagaagaaggccttcaccaagtacagcaagaagtggcaggatgaagagggcaagaaacagctggagaaggactttgcttccatgaagaagtactgtaaggtcattcgtgtcctcgcccacacacagatgcgcctgctgcccctgaggcagaagaagtcccacctgatggaggtccagctgaatggcggaagcatctctgagaaggtggactgggctcgggagaagctggagaaggccgttcccatcaacaacgtgttcacccaggacgagatgattgacatcatcggtgtcaccaagggtcatggctacaagggtgtgacgagccgttggcacacaaagaagctgccccgcaagacccatcgtggtctccgcaaggtggcgtgtatcggagcctggcatcctgcccgtgtagccttcagtgtggcccgtgctggtcagaagggctaccatcaccgcacagagatcaacaagaagatctacaagatcggacagggctaccataccaaggatggcaaagtgatcaagaacaatgcctccacagattatgatctgtccaacaagagcatcaacccactgggtggatttgtccactacggtgaggtgaccaatgatttcctgatgctgaagggctgtgttgtcgggaccaagaagagggtactgaccctgcgcaagtccttgctggtgcagacgagccgtcgtgctctggagaagatcgacctcaagttcatcgacactacgtccaagttcggtcacggacgtttccagaccgtggacgagaagaaggccttcatgggtccactcaagaaggaccgcatcg---------------ccaaggaggagtcgg------cctga
>SB-Hetnil-L3
--------------------------------------------------------------------------------------------------------------------------------------------------------------------------------------tcccaccgcaagttttccgctcctcgccatgggtccttgggctttctgccccgcaagaggagccgacgtcatcgtggcaaagtgaagagcttcccacgtgatgaccccagcaagcctgttcatctcacagctttcctgggctacaaggctggcatgactcacattgtgcgggaggttgatagacctggatcaaaggtaaacaagaaggaagttgtcgaagcagtcactatagtggaaactcctcccatgattgtggtcggtgtcgttggctacgtccagactcctcggggtctgcggtcctttaagaccatctttgctgaacacataagtgatgagtgcaagcgccgcttctacaagaactggtacaagtccaagaagaaggccttcaccaaatactgcaaaaaatggcaagatgatgagggcaagaagcagctggagaaagactttgcctccatgaagaagtactgccaggtcgttcgcatcattgctcacacacagatgcgccttctgtccttgaggcagaagaagtcccacctgatggaaatacagctgaatggtggtaccatctctgacaaggttgactgggcccgtgaaaaactggaacaggccattcccatcaataatgtattcacccaggatgagatgattgatgtcattggggtcacaaagggtcacggttacaaaggtgtcaccagccgttggcataccaagaagcttccccgcaagacccatcgtggactgcgcaaggttgcttgtattggggcctggcatcctgcacgtgttgcattctctgtggcccgtgctggtcagaagggctaccaccaccgcactgaaattaacaagaagatctacaagattggccagggctatcataccaaggatggcaaagtgatgaagaacaatgcttctacagagtatgacctgtccaacaagagcatcaacccacttggtggctttgtccactatggtgaggtgaccaatgactttgtcatgctgaagggctgtgtagttgggaccaagaagagggtgctcactctgcgaaagtctctgctggtacagacaagccgtcgtgctttggagaagatcgacctcaagttcatcgacaccacgtccaagtttggacatggccgtttccagacagtggaggaaaagaaggcatttatgggcctgctcaagaaggaccgcattg---------------ccaaggaggagactg------cctga
>SB-Holruf-L3
--------------------------------------------------------------------------------------------------------------------------------------------------------gcctctttcagtcggctcggacacaaaatgtcccaccgtaagttttcggctccgcgccacggatccctgggcttcctgccccgcaagaggagccgtcgtcatcgtggcaaggtcaagagcttccccaaagatgaccccagcaagcccgtgcacctgacagctttcctgggctacaaggccggcatgacacacattgtccgcgaggtcgacagacccggatcaaaggtgaacaagaaggaagtggtggaagctgttaccattgtggagactccccccatgatcgtggttggtgttgtgggttacgtccagacaccccgtggcctgcgctccttcaagaccatctttgccgagcacgtcagtgatgaatgcaagcgtcgcttctacaagaactggtacaagtccaagaagaaggccttcaccaagtactgcaagaaatggcaggacgaggagggcaagaagcagctggagaaggactttgccgccatgaagaagtactgccaggtcatccgcatcctcgcccacacacagatgcgcctgctgcccctgaggcagaagaagtctcaccttatggaggtgcagctgaacggcggctccatctctgacaaggtggactgggcacgcgagaagctggagcagtctgtggtcatcaactctgtcttcacccaggacgagatgattgacgtcatcggtgtcaccaagggtcacggatacaagggtgtcaccagccgttggcacacaaagaagctgccccgcaagacccatcgtggtctgcgcaaggtggcctgtatcggagcctggcatcctgcccgcgtggccttctctgtggctcgtgctggtcagaagggctaccaccaccgtactgagatcaacaagaagatctacaagatcggccagggctaccacaccaaggacggaaagctggtgaagaacaacgcctccactgagtatgacctgtccaacaagagcatcaaccccctgggtggctttgtccactatggagaggtgaccaatgactttgtcatgctgaagggctgtgtgatcggtaccaagaagagggtgctcactctgaggaagtctctgctggtgcagacaagccgtcgtgccctggagaagatcgacctcaaattcatcgacaccacctccaagttcggtcatggccgcttccagactgtggaggagaagaaggcgttcatgggaccactcaagaaggaccgcattg---------------ccaaggaagagactg------cctaa
>SB-Hopatl-L3
--------------------------------------------------------------------------------------------------------------------------------------------------------------------------------------tctcaccgtaaattccacgccccccgccacggccacttggggttcctgccccacaagcgtagcaagaagcacagggggaaggtgcgtacctggcccaaagacgaccccagccgacccgtccacctcactgccttcctgggatacaaggctggcatgacccacatcgtcagggaggtgcaccgcattggcctcaagcagtccaagcgagaggcggtggaggcggttaccatcatcgaaacgcccccggtcgtggtggtggggattgtgggatacgttcacactggccgtggcttgcgttccatcaagaccatctttgccgagcatctcagtgacgagtgcaagcgcagattctacaaaaattggcacaagagcaagaagaaggccttcacaaagtacagtaagaagtggcaggatgagaacggcaagaagcagctggacaaggattttgctctgatgaagagatactgttcagtcatcagggtggttgtccactcccagatgcgtctgctgcccttcaggcagaagaaggcccacgtgatggaggtgcagctgaacgggggcagcgtctcggacaaggtggactgggcgaaggagcgcctggagcaggccgtgcccgtctcgaccatctttacccaggatgagatgatcgacgtcattggggtcaccaatggccacgggttcaaaggtgtgacgagccgctggcgcacgaagaagctccccaggaagacccacaagggtctgcggaaggtggcctgtatcggagcctggcatcctgcccgggtgagctacaccatcgcccgtgctggtcagaagggctatcaccaccgcactgagctcaacaagaaggttcgctacacc-ctgaacacaatcagtcacataatgctacgtctccagactagaggtcctc-----attccaacactcgcgtccccagatctaccgtatcgggaggcttcccccactacggtgacgtgaacaatgattttgtgatggtgaaaggctgcgtggtcggccccaagaaacgcgtcctcaccctcagaaagtctctgctggtgcacacatcccgcaaggccaatgaatttattgagctcaagttcatcgacaccgcctccaagtttggtcatgggcgcttccagaccgcccaggagaagagggcgttcatggggccactgaagaaggatggcctgaagacactgccggagcccctgccagaggaaggatcacactaa
>SB-Huchuc-L3
--------------------------------------------------------------------------------------------------------------------------------------------------------------------------------------tcccaccgtaaattttcggctccccgccatggatccttgggcttcctgccccgtaagaggagcagacgtcaccgtggtaaggtgaagagcttccccaaggatgaccccagcaagcctgtccacttgactgccttccttggctacaaggctggcatgactcacatcgtacgtgaagtcgacagacctggctcaaaggtgaacaagaaggaagtggtcgaggctgtgaccattgtggagactcctcccatggttgtggtgggtgttgtgggttatgtcgagaccccccgcggcctgcgttccttcaagaccatcttcgctgagcatgtcagtgacgagtgcaagcgtcgtttctacaggaactggtacaagtccaagaagaaggccttcacaaagtactgcaagaagtggcaggatgatgagggaaagaagcagctggagaaggacttcgcctccatgaagaagtactgccaggtcgtccgcatcatcgtccacacgcagatgaggctgctgcccctgaggcagaagaagtcccacctgatggaggtgcagctcaatggaggctccatctctgacaaggtggactgggcccgtgagaagctggagcagtctatccccatcaccaacgtcttcacccaggatgagatgatcgacgtcatcggtgtcacaaagggtcacggatacaaaggtgttactagccgttggcacacaaagaagctcccccgtaagacacatcgtggtctgcgtaaggtggcctgtatcggtgcctggcatccctcccgtgtggcgttctctgtggcccgcgctggtcagaagggctaccaccaccgcactgagatcaacaagaagatctacaagatcggccagggctaccacaccaaggacggcaagctggtgaagaacaacgctgccactgagtacgatctgtccaacaagagcatcacccctttgggtggcttcgtccactacggagaggtgaccaatgactttgtcatgctgaagggctgcacgattggagtcaagaagagggtgctaaccctgcgcaagtctctgttggtgcagtcgagccgtcgtgccacggagaagattgacctcaagttcatcgacaccacctccaagtttggccatggccgcttccagacagtggatgaaaagaaggcgtttatgggaccactcaagaaggaccgcattg---------------ccaaggaagagaccg------cctaa
>SB-Masarm-L3
-----------------------------------------------------------------------------------------------------------------------------------------------------------------------------------atgtctcaccgtaagttttcggctccgcgccacggatccctgggcttcctgccccgcaaaaggagccgtcgtcaccgcggtaaggccaagagcttccccaaggatgaccccagcaaacccgtccatcttaccgccttcctgggctacaaggccggcatgacgcacattgtccgtgaggtcgacagacccggttcaaaggtgaacaagaaggaggtggttgaggctgtgaccattgtggagacgcctcccatgatcgtggtcggagttgtgggttatgtcagcacccctcgcggcctgcgatccttcaagaccatcttcgctgagcacatcagtgatgagtgcaagcgtcgattctacaagaactggtacaagtccaagaagaaggcttttaccaagtactgcaagaaatggcaggatgaggagggcaagaagcagctggagaaggactttgctgccatgaagaagtactgccaggtcatccgtgtcattgtccacacacagatgcgtctgctgcccctgaggcagaagaagtctcacctcatggagatacagctcaatggagggaccatctctgataaggtggactgggcccgtgagaagctggagcaggccgtgcctgtcaacaccgtcttcacccaggacgagatgatcgatgtgattggtgtcaccaagggtcatggctacaagggtgtcaccagccgctggcacacaaagaaacttcctcgcaaaacccatcgtggtctgcgcaaggtggcctgtatcggtgcctggcatcctgcccgtgtggctttctctgtggcccgtgccggtcagaagggttaccaccaccggacagagatcaacaagaagatttacaagattggccagggctaccacaccaaggacggaaagctggtgaagaacaatgcatccactgagtacgatctgtccaacaagagcatcaaccctctgggtggatttgtccactatggagaagtgacaaatgactttgtcatggtgaagggatgtgtggtgggaaccaagaagagggtgctgactctgcgtaagtccctgttggtgcagaccagtcgtcgtgctttggagaagatcgacctcaagtttatcgacaccacctccaagtttggtcacggccgtttccagactgtgcaggaaaagaaagcattcatgggaccactcaagaaggatcgcatta---------------ccaaggaagagactg------cttaa
>SB-Megamb-L3
-----------------------------------------------------------------------------------------------------------------------------------------------------------------------------------atgtctcaccgtaaattttcggccccacgccacggctctctgggcttcctgccacgcaagaggtgcaaacgtcatcgtggcaaggtgaagagtttccctaaagatgatcccagcaagcctgttcacctcaccgctttccttggctacaaggctggtatgacccacatcgtccgtgaggttgacagacctggctcaaaggtcaacaaaaaggaggtggttgaggcagtgaccattgtggagactcctcccatggttgtagtgggtgttgttggatacgtcatgaccccacgtggcctgcgctctttcaagaccatctttgcagagcacatcagtgacgagtgcaagcgtcgcttctataagaactggtacaagtccaagaagaaggcttttaccaagtactgcaagaggtggcaagatgaggatggcaagaaacagctggagaaagactttgcctccatgaagaagtactgccagatcattcgcatcattgcccacacacagatgcgtctgttgcccctcagacagaagaaggctcacttgatggagattcaactaaatggaggctccatcgctgataaagttgactgggccagagagaagcttgagcagtcagttcccatctctaatgtcttttctcaggatgagatgattgatgttatcggcgttaccaagggtcatggagtcaagggtgtgacaagccgttggcacacaaagaagctcccccgcaagacccatcgtggtctgcgtaaggtagcctgtattggagcctggcatcctgcccgtgtggctttctccgtggctcgtgccggtcagaagggctaccaccaccgcactgagatcaacaagaaggtctacaagattggtgtgggctatcacactaaggatggaaaagtagttaagagcaacgcctctactgattatgatctgtctaacaagagcatcaaccccctgggtggctttgtgcattatggtgaggtgactaatgacttcctcatggtgaaaggctgtgtggtcggaaccaagaagagggttttgaccctgcgcaagtctcttctggtccagaccagccgccgtgctcaggagaagatcgagctcaaattcatcgacaccacctccaagttcggtcatggacgtttccagaccatcgaggagaagaaaagcttcatgggacccctcaagaaagaccgtcttg---------------tcaaggaggaggtgt------cataa
>SB-Megatl-L3
-----------------------------------------------------------------------------------------------------------------------------------------------------------------------------------atgtcccaccgtaagttctcggctccgcgccacggatctctgggcttcctgccccgcaagaggagcagacgccatcgcgggaaggtcaagagcttcccccgcgatgacccgagcaagcccgtccaccttaccgccttcctgggttacaaggccggcatgacgcacatcgtgcgcgaagtcgacagacctggatcaaaggtgaacaagaaggaggttgtggaggcggtgacgattgtggagaccccgcccatggtcgtggtgggtgtggtgggctacgtccagacccctcgcggcctccgctccttcaagaccatctttgccgagcacatcagcgatgagtgcaaacgccgcttctacaagaactggtacaagtccaagaagaaggccttcaccaagtactgcaagaagtggcaggatgaagagggcaagaagcagctggagaaggacttcgcctccatgaagaagtactgccaggtcatccgcatcattgcccacacccagatgcgcctgctgcccctgaggcagaagaaatctcacctgatggaggtgcagctgaacggaggctccatcgccgacaaggtggactgggcccgggagaagctggagcaggccgtgcccatcggcaacgtcttcgcccaggacgagatgatcgacgtcatcggcgtcaccaagggtcacggctacaaaggtgtcaccagccgttggcacaccaagaagctgccccgcaagacccatcgtggtctgcgcaaggtggcttgcattggggcgtggcatcccgcccgtgtcgccttctccgttgcccgtgccggtcagaagggctaccaccaccgcaccgagatcaacaagaagatctacaagattggccagggttaccacaccaaggatggcaagctggtgaagaacaacgcctcaactgagtacgacctgtccaacaagagcatcaacccactgggcggctttgtgcattacggtgaggtgaccaatgacttcgtcatgctgaagggctgtgtggtgggagtgaagaagagggttctcaccctgcgcaagtccctcctgacacagaccagccgtcgcgccctggagaagatcgacctcaagttcatcgacaccacctccaagttcggacacggccgcttccagacagtggaggaaaagaaggcgttcatgggaccactcaaaaaggaccgcattg---------------ccaaggaggagactg------cctga
>SB-Megcyp-L3
-----------------------------------------------------------------------------------------------------------------------------------------------------------------------------------atgtcccaccgtaagttctcggctccccgccacggatctctgggcttcctgccccgcaagaggagcagacgccatcgcgggaaagtcaagagcttcccccgcgatgacccgagcaagcccgtccaccttaccgccttcctgggttacaaggccggcatgacgcacatcgtgcgcgaagtcgacagacctggatcaaaggtgaacaagaaggaggttgtggaggcggtaacgatcgtggagaccccgcccatgatcgtagtgggcgttgtgggctacgtccagacccctcgtggcctccgctccttcaagaccatcttcgccgagcacatcagcgatgagtgcaaacgccgcttctacaagaactggtacaagtccaagaagaaggccttcaccaagtactgcaagaagtggcaggacgaagagggcaagaagcagctggagaaggacttcgccgctatgaagaagtactgccaggtcatccgcatcatcgcccacacccagatgcgcgtgcttcccctgaggcagaagaaatctcacctgatggaggtgcagctgaacgggggctccatcgctgacaaggtggactgggcccgggagaagctggagcagtctgtgcccatcagcaacgtcttcacccaggacgagatgatcgacgtcatcggggtcaccaagggccacggctacaaaggtgtcaccagccgttggcacaccaagaagctgccccgcaagacccatcgtggtctgcgcaaggtggcttgcattggggcgtggcatcctgcccgcgttgccttctctgtcgcccgtgccggtcagaagggctaccaccaccgcaccgagatcaacaagaagatctacaagattggccagggttaccacaccaaggatggcaaggtggtgaagaacaatgcctcaactgagtatgacctgtccaacaagagcatcaacccgctgggcggcttcgtgcattacggcgaggtgaccaacgacttcgtcatgctgaagggctgtgtggtgggagtgaagaagagggttctcaccctgcgcaagtccctgctgacacagacaagccgtcgcgccctggagaagatcgacctcaagttcatcgataccacctccaagtttggacacggccgcttccagacagttgaggaaaagaaggcgttcatgggaccactcaaaaaggaccgcattg---------------ccaaggaggagactg------cctga
>SB-Moriri-L3
atgttctgccgcgtgc---------------------------------------------------------------------ccggcctgcgcgctcccgtcccccggcggcgcgcccgcgtgtctcgccaggtgccgc--cgatatctgactctgtgcaaactgccgccccttcgcagtcccaccgtaagttttcggcgcctcgccacggttccctggggttcctgccccgcaaaaggagccggcggcaccgcgggaaggtgaagagcttcccccgcgatgacgtcagcaagcccgtgcacctcaccgccttcctgggctacaaggccggcatgacccacatcgtgcgggaggtcgacaggccgggctccaaggtaaacaagaaggaggtagtggaggcagtgacggtcgtggagacgcctcctatgattattgtgggtgttgtgggctacgtgcagaccccccgtggcctgaggtccttgaagaccatctttgctgagcacatcagcgatgagtgcaagcgacgtttctacaagaactggtacaagtccaagaagaaggccttcaccaagtactgcaagaagtggcaggatgaagagggcaagaagcaactggagaaggactttgcggctatgaagaaatactgtcaggtcatccgtgtcatcgcccacacacagatgcgcctgctgcctttgaggcagaagaagtcgcacctgatggaagtgcagctgaacggggggtccatctctgacaaggtggactgggcccgggagaagctggagcaggctgttcccgtcagcaacgtcttcggccaggatgaaatgattgatgtcattggtgtcacaaagggtcacggttacaaaggtgtcaccagccgttggcacaccaaaaagctccctcgcaagacccatcgtggtctgcgcaaggtggcctgcattggggcctggcaccctgcccgcgtggccttctctgtggcccgtgctggtcagaagggctaccaccaccgcactgagattaacaagaagatttacaaaattggccagggttaccataccaaggatggcaagctggtgaagaacaatgcttccacagattacgacctctccaacaagagcatcaacccacttggtggatttgttcactatggtgaggtgaccaatgactttgtcatgctgaagggttgtgttgtagggaccaagaagagggtgctcactttgcggaagtctcttctggtgcagacaagtcgtcgtgcacaggagaagatcgacctcaagttcatcgacaccacatccaagtttggacatggtcgcttccagaccttggaggaaaagaaggccttcatgggagttctcaaaaaggaccgcatcg---------------ccaaggaggagacgg------cctaa
>SB-Morlac-L3
--------------------------------------------------------------------------------------------------------------------------------------------------------------------------------------tcccaccgtaagttttcggcgcctcgccacgggtccttggggttcctgccccgcaaaaggagccggcgtcaccgtggtaaggtgaagagcttcccccgcgatgactccagcaagcccgttcacctcaccgctttcttgggctacaaggcgggcatgacgcacatcgtgcgcg---------------------------------aggaggttgtggaggcagtgacggtggtggagacgcctcctatggttatcgtgggtgttgtggggtacgtccagaccccacgtggcctgagatccctgaagaccatcttcgctgagcacatcagtgacgagtgcaagcgtcgcttctacaagaactggtacaaatccaagaagaaggccttcacaaagtactgcaagaagtggcaggatgaggagggcaagaagcagctggagaaggacttcgcctctatgaagaagtactgccaggtcatccgtgtcatcgcccacacccagatgcgcctgctgcccttgaggcagaagacgtcccacctgatggaggtgcagctgaatggggggtccatctcggacaaggtggactgggcccgggagaagctggagcaggccgtgcctgtcagcaatgtcttcggccaagatgagatgattgatgtcattggtgtcacaaagggtcacggctacaaaggtgtcaccagccgttggcacaccaagaagctcccccgcaagacccaccgtggtctgcgcaaggtggcctgtatcggggcctggcaccctgcccgcgtggccttctcagtggcccgtgctggtcagaaaggctaccaccaccgtaccgagatcaacaagaagatctacaaaattggccagggttaccacaccaaggatggcaagctggtgaagaacaacgcttccacagattatgacatctccaacaagagcatcaacccactgggtggatttgttcactatggtgaagtcaccaacgactttgtcatgctgaagggttgtgttgttgggaccaagaagagggtcctcactctgcgcaagtcccttctggtgcagacgagtcgtcgtgcccaggagaagattgacctcaagttcatcgacacaacatccaagtttggacatggtcgcttccagaccttggaggaaaagaaggccttcatgggagtgctcaagaaggaccgcatcg---------------ccaaggaggagacag------cctga
>SB-Myrjac-L3
--------------------------------------------------------------------------------------------------------------------------------------------------------------------------------------------------------------------------atggggttcctgccctgcaagcgcagcaagaggcacagggggaaggtgcgcagctggcccaaggatgaccccagcaagcccgtccacctcactgccttcctgggatacaaggctggcatgacccacatcctcagggaggtgcaccgagctggcctcaagcaatcaaagcgggaggaggtggaggcggtcacgatcattgacacgccgccgctcattgtggtgggggttgtgggatacattgacaccgtccgtggcttgcgttccttcaagaccatctttgctgagcatctcagtgacgaagcctttctgcgttt---------caggtacaagagcaagaagaaggccttcaccaagtacagcaagaagtggcaggatgagaacggcaagaagcagctggacaaggattttgctctgatgaagaaatactgctcagtcatcagggttattgtgcactcccagatgcgtctgctgcccatcaggcagaagaaggcccacatcatggaggtgcaactgaatggtggcagcatctccgacaaggtggactgggtgaaagagcgcctggagaaggccgtgcccgtctctgccgtcttctgccaggatgagatgattgatgtcattggcgtcaccaagggtcatggcttcaaaggtgtgacaaaccgctggcacacaaagaagctccccaggaagacccacaagggtctgcggaaggtggcctgtatcggagcctggcatcctgcccgtgtgggctacaccattgcccgtgctggtcagaagggttatcaccaccgcactgagcttaacaagaagatctatcgtattggtaagggtgtacacatccaggatggaaaggtgatccgtaacaatgcctccactagctatgacaccagccagaagaccatcagccccatgggaggcttcccccactatggtgatgtgaataatgattttgtcatgttgaaaggctgtgtgatcggccccaaaaaacgtgtcctcaccatcagaaagtctctgctggtgcagacatctcgtaaattcaaggaggttattgatctcaagttcattgacaccacctccaaatttggtcatggtcgcttccagactgctctggagaagagggcgtttatgggcccgctgaagaaagatgccctaaagacactgccagagcctctgccagaggagg------actaa
>SB-Myrmur-L3
atg---------gtagaaagttggctg---------------------------cagtttgaagcagcggggcggaccttcaccgagggaaatctcgctgagtcccgcgatatttgggtttgtatatatggccgtactcctc--tttccccggcctctttcagtcggatcggagacaaaatgtcccaccgtaagttttcggctccgcgccacggctccctgggcttcctgccccgcaagaggagccgtcgtcaccgtggtaaggtgaagagcttccccaaggatgatgccagcaagcctgtccacctgactgccttcctgggctacaaggccggcatgacacacatcgtccgtgaggtcgacagacccggatcaaaggtgaacaagaaggaagtggtggaggctgttacaattgtggagactcctcccatgattgttgttggtgttgtgggatacgtccagacaccccgcggcctccgctccttcaagaccatcttcgccgagcacgtcagtgatgagtgcaagcgtcgcttctacaagaactggtacaagtccaagaagaaggccttcaccaagtactgcaagaaatggcaggatgacgagggcaagaagcagctcgagaaggactttgcctccatgaagaagtactgccaggtcgtccgcatcatcgcccacacacagatgcgcctgctgcccttgaggcagaagaagtcccaccttatggaggtgcagctgaacggaggctccatctccgacaaggtggactgggcccgcgagaagctggagcaggctgtgctcgtcaacactgtcttcacccaggacgagatgatcgacgtcattggtgtcacaaagggtcacggatacaagggtgtcaccagccgttggcacacaaagaagctgccccgcaagacccatcgtggtctgcgcaaggtggcttgtatcggagcctggcatcctgcccgtgtagctttctctgtggcccgtgccggtcagaagggctaccaccaccgcacagagatcaacaagaagatctacaagatcggccagggctaccacaccaaggatggaaagctggtgaagaacaacgcctccactgagtatgacctgtccaacaagagcatcaaccccctgggtggctttgtccattatggagaggtgaccaatgactttgtcatgctgaagggctgtgtggtgggcaccaagaagagggtgctcactctgcgcaagtctctgcttgtgcagacaagccgtcgtgccctggagaagatcgacctcaaattcatcgacaccacctccaagttcggtcatggccgcttccagactgtggaggagaagaaggcgttcatgggaccactcaagaaggaccgcattg---------------ccaaggaagagactg------cctga
>SB-Neosam-L3
--------------------------------------------------------------------------------------------------------------------------------------------------------gcctctttcagtcggctcggacacaaaatgtcccaccgtaagttttcggctccgcgccacggatccctgggctttctgccccgcaagaggagccgtcgtcatcgtggaaaggtgaagagcttccccaaagatgaccccagcaagcccgtgcacctgacagcttttctgggctacaaagctggcatgacacacatcgtccgtgaggtcgacagacctggatcaaaggtgaacaagaaggaagtggtggaggctgttacaattgtggagactccacccatgatcgtggttggtgttgtgggttacgtccagacaccccgcggcctgcgctccttcaagaccatctttgctgagcacgtcagtgatgaatgcaagcgtcgcttctacaagaactggtacaagtccaagaagaaggccttcaccaagtactgcaagaaatggcaggatgaggagggcaaaaagcagctcgagaaggactttgccgccatgaagaagtactgccaggtcgtccgcatccttgcccacacacagatgcgcctgctgcccctgaggcagaagaagtctcaccttatggaggtgcagctgaatggaggctccatctctgacaaggtggactgggcacgcgagaagctggagcagtctgtgcctgtcaacactgtcttcacccaggacgagatgattgatgtcatcggtgtcaccaagggtcatggatacaagggtgtcaccagccgttggcacacaaagaagctgccccgcaagacccatcgtggtctgcgcaaggtggcctgtatcggagcctggcatcctgcccgtgtggctttctctgtggcccgtgctggtcagaagggctaccaccaccgtactgagatcaacaagaagatctacaagatcggccagggctaccacaccaaggatggaaagctggtgaagaacaacgcctccactgagtatgacctgtcaaacaagagcatcaaccccctgggtggctttgtccactatggagaggtgaccaatgactttgtcatgctgaagggctgtgtgatcggtaccaagaagagggtgctcactctgcggaagtctcttctggtgcagacaagccgtcgtgccctggagaagatcgacctcaaattcatcgacaccacctccaagttcggtcatggccgcttccagactgtggaggagaagaaggcgttcatgggaccactcaagaaggaccgcattg---------------ccaaggaagagactg------cctaa
>SB-Notcel-L3
at--------------------------------------------------------------------------------------------------------------------------------------------gagccctaagtacctgctaacagtgtctctgtttccacagtctcaccgtaagttttcggctccgcgccacggttccctgggcttcctgccccgcaagaggagtcgtcgtcacaggggtaaggccaagagcttccccaaggatgacccctccaagcccgtgcacctcactgccttcctgggctacaaggccggcatgacccacattgttcgtgaggtcgacagacccggatcaaaggtgaacaagaaggaagtggtcgaggctgtgaccattgtggagactcctcccatgatcgtggttggcgttgttggatacgtgaacacacccagaggcctccgctccttcaagaccatcttcgctgagcatgtcagtgatgagtgcaagcgtcgcttctacaagaactggtacaagtccaagaagaaggccttcaccaagtactgcaagaaatggcaggatgacgatggcaagaagcagctggagaaggacttcaacgccatgaagaagtactgccaggtggtccgcatcatcgcccacactcagatgcgtctgctgcccgtgaggcagaagaagtctcacctcatggaggtgcagctgaacggaggctccatcgccgacaaggtggattgggcccgcgagaagctggagcaggctgtgccaatcaacaccgtgttcacccaggacgagatgatcgacgtcatcggtatcaccaagggtcacggatacaagggtgtcaccagccgttggcacacaaagaagctcccccgtaagacccatcgtggtctgcgtaaggtggcctgtatcggtgcctggcatcccgcccgtgtggccttctctgtggctcgtgccggtcagaagggttaccaccaccgtacagaaatcaacaagaagatctacaagatcggccagggctaccacaccaaggacggcaagctggtgaagaacaacgcctccactgagtacgatctgtccaacaagagcatcaaccccctgggtggcttcgtccactacggagatgtgaccaacgacttcatcatgctgaagggctgtgtcgtcggggtgaagaagagggtgctgactctgcgcaagtctctgctggtgcagacgagccgtcgtgccatggagaagatcgacctcaagttcatcgacaccacctccaagtttggtcacggccgcttccagaccgtggaggagaagaaggcgttcatgggaccactcaaaaaagaccgcgtta---------------ccaaggaggagaccg------cttaa
>SB-Ompbim-L3
-------------------------------------------------------------------------------------------------------------------------------------------------------------------------------------------------------------------------------------------------------------------------------------------------------------------------------------------------------------------------------------nnaggtgaacaagaaggaggttgtcgaggcggttacgattgtcgagactcctcccatgattgtcgtcggtgtcgtgggatacgtcgagactcctcgcggtctgcgttccttcaaaaccgtgtt-gccgagcacatcagtgacgagtgcagacgccgattttataaaaactggtacaagtccaagaagaaggctttcaccaagtacagcaagaagtggcaggatgaagagggcaagaaacagctggagaaggattttacctccatgaagagatactgcaaggtcatccgtatcatcgcccacacgcagatgcgcctcctgcctctgaggcagaagaagtcccacctgatggagatccagctgaacggtggaaccatctccgataaggtagactgggctcgggagaaactggagcaggccgttcctatcaacaacgtgttcacccaggacgagatgatcgatgtcatcggagtcaccaagggtcacggatacaagggtgtgacgagccgttggcacacaaagaagctgccccgtaagacccatcgtggtctgcgcaaggtggcgtgtatcggagcctggcatcctgcccgtgtcgccttcagtgttgcgcgtgccggtcagaagggctaccatcaccgcacggagatcaacaagaagatctacaagatcggacagggctaccacaccaaggatggcaaagtgatcaagagcaacgcttcaactgattacgatctgtccaacaagagcatcaacccactgggtggatttgtgcactacggtgaggtgaccaacgacttcctgatgctgaagggctgcgtcatcggaaccaagaagagggtcctgaccctccgtaaatcccttctggtccagaccagccgtcgtgccctggagaagattgacctcaagttcatcgacaccacctccaaattcggtcacggacgtttccagacggtggacgagaagaaggcgttcatgggtccgctcaagaaagaccgtatcg---------------ccaaggaggagtcgg------cctga
>SB-Oncgor-L3
-----------------------------------------------------------------------------------------------------------------------------------------------------------------------------------atgtcccaccgtaaattttcggctccccgccacggatccttgggcttcctgccccgcaagaggagcagacgtcaccgtggtaaggtgaagagtttccccaaggatgaccccagcaagccagtccacttgactgccttccttggctacaaggctggcatgactcacatcgtgcgtgaagtcgacagacctggctcaaaggtgaacaagaaggaagtggttgaggctgtgaccattgtggagactcctcccatggttgtggtgggtgttgtgggttatgtcgagaccccccgtggcctgcgttccttcaagaccatcttcgctgagcacatcagtgatgagtgcaagcgtcgcttctacaggaactggtacaagtccaagaagaaggccttcacaaagtactgcaagaagtggcaggatgacgagggcaagaagcagctggagaaggactttgcctccatgaagaagtactgccaggtcgtccgcatcatcgcccacacgcagatgaggctgctgcccctgaggcagaagaagtcccacctgatggaggtgcagctcaatggaggctccatctctgacaaggtggactgggcccgtgagaagctggagcagtctatccccatcaccaatgtcttcacccaggatgagatgatcgacgtcatcggtgtcacaaagggtcacggatacaaaggtgtcaccagccgttggcacacaaagaagctcccccgtaagacccatcgtggtctgcgtaaggtggcctgtatcggtgcctggcatccctcccgtgtggccttctccgtggcccgtgctggtcagaagggctaccaccaccgcacagagatcaacaagaagatctacaagatcggccagggctaccacaccaaggacggcaagctggtgaagaacaacgccgccaccgagtacgatctgtccaacaagagcatcacccctttgggtggcttcgtccactacggagaggtgaccaatgactttgtcatgctgaagggctgcacaattggagtcaagaagagggtgctaaccctgcgtaagtctctgttggtgcagtccagccgtcgtgccacggagaagatcgacctcaagttcatcgacaccacctccaagtttggccacggccgcttccagacagtggaggaaaagaaggcgttcatgggaccactcaagaaggaccgcattg---------------ccaaggaagagactg------cctaa
>SB-Oncket-L3
-----------------------------------------------------------------------------------------------------------------------------------------------------------------------------------atgtcccaccgtaaattttcggctccccgccacggatccttgggcttcctgccccgtaagaggagcagacgtcaccgtggtaaggtgaagagtttccccaaggatgaccccagcaagccagtccacttgactgccttccttggctacaaggctggcatgactcacatcgtgcgtgaagtcgacagacctggctcaaaggtgaacaagaaggaagtggttgaggctgtgaccattgtggagactcctcccatggttgtggtgggtgttgttggttatgtcgagaccccccgtggcctgcgttccttcaagaccatcttcgctgaacacatcagtgatgagtgcaagcgtcgcttctacaggaactggtaraagtccaagaagaaggccttcacaaagtactgcaagaagtggcaggatgacgagggcaagaagcagctggagaaggactttgcctccatgaagaagtactgccaggtcgtccgcatcatcgcccacacgcagatgaggctgctgcccctgaggcagaagaagtcccacttgatggaggtgcagctcaatggaggctctatctctgacaaggtggactgggcccgtgagaagctggagcagtctatccccatcaccaatgtcttcacccaggatgagatgatcgacataatcggtgtcacaaagggtcacggatacaaaggtgtcaccagccgttggcacacaaagaagctcccccgtaagacccatcgtggtctgcgtaaggtggcctgtatcggtgcctggcatccctcccgtgtggccttctccgtggcccgcgctggtcagaagggctaccaccaccgcacagagatcaacaagaagatctacaagatcggccagggctaccacaccaaggacggcaagctggtgaagaacaacgccgccaccgagtacgatctgtccaacaagagcatcacccctttgggtggctttgtccactacggagaagtgaccaatgactttgtcatgctgaagggctgcacaattggagtcaagaagagggtgctaaccctgcgtaagtctctgttggtgcagtctagccgtcgtgccacggagaagatcgacctcaagttcatcgacaccacctccaagtttggtcacggccgcttccagacagtggaggagaagaaggcgttcatgggaccactcaagaaggaccgcattg---------------ccaaggaagagactg------cctaa
>SB-Onckis-L3
-----------------------------------------------------------------------------------------------------------------------------------------------------------------------------------atgtcccaccgtaaattttcggctcctcgccatggatccttgggcttcctgccccgtaagaggagcagacgtcaccgtggtaaagtgaagagtttccccaaggatgaccccagcaagccagtccacttgactgccttccttggctacaaggctggcatgactcacatcgtgcgtgaagtcgacagacctggctcaaaggtgaacaagaaggaagtggttgaggctgtgaccattgtggagactcctcccatggttgtggtgggtgttgtgggctatgtcgagaccccccgtggcctgcgttccttcaagaccatcttcgctgagcacatcagtgatgagtgcaagcgtcggttctacaggaactggtacaagtccaagaagaaggccttcacaaagtactgcaagaagtggcaggatgacgatggcaagaagcagctggagaaggacttcgcctccatgaagaagtactgccaggtcgtccgcatcatcgcccacacgcagatgaggcttctgcccctgaggcagaagaagtcccacctgatggaggtgcagctcaatggaggcaccatatctgacaaggtggactgggcccgtgagaagctggagcagtctatccccatcaccaatgtcttcacccaggatgagatgatcgatgtcatcggtgtcacaaagggtcacggatacaaaggtgtcaccagccgttggcacacaaagaagctcccccgtaagacccatcgtggtctgcgtaaggtggcctgtatcggtgcctggcatccgtcccgtgtggccttctccgtggcccgcgctggtcagaagggctaccaccaccgcacagagatcaacaagaagatatacaagatcggccagggctaccacaccaaggacggcaagctggtgaagaacaacgccgccactgagtacgatctgtccaacaagagcatcacccctttgggtggcttcgtccactacggagaggtgaccaatgactttgtcatgctgaagggctgcacaattggagtcaagaagagggtgctaaccctccgtaagtccctgttggtgcagtcgagccgtcgtgccacagagaagatcgacctcaagttcatcgacaccacctccaagtttggccacggccgcttccagacagtggaggaaaagaaggcgttcatgggaccactcaagaaggaccgcattg---------------ccaaggaagagactg------cctaa
>SB-Oncmyk-L3
-----------------------------------------------------------------------------------------------------------------------------------------------------------------------------------atgtcccaccgtaaattttcggctccccgccacggatccttgggtttcctgccccgtaagaggagcagacgtcaccgtggtaaggtgaagagtttccccaaggatgaccccagcaagccagttcacttgactgccttccttggctacaaggctggcatgactcacatcgtgcgtgaagtcgacagacctggctcaaaggtgaacaaaaaggaagtggttgaggctgtgaccattgtggagactcctcccatggttgtggtgggtgttgtgggttatgtcgagaccccccgtggcctgcgttccttcaagaccatcttcgctgagcacatcagtgatgagtgcaagcgtcgcttctacaggaactggtacaagtccaagaagaaggccttcacaaagtactgcaagaagtggcaggatgacgagggcaagaagcagctggagaaggacttcgcctccatgaagaagtactgccaggtcgtccgcatcatcgcccacacacagatgaggctgctgcccctgaggcagaaaaagtcccacctgatggaggtgcagctcaatggaggctccatctctgacaaggtggactgggcccgtgagaagctggagcagtctatccccatcaccaatgtcttcacccaggatgagatgatcgacgttatcggtgtcacaaagggtcacggatacaaaggtgtcaccagccgttggcacacaaagaagcttccccgtaagacccatcgtggtctgcgtaaggtggcctgtatcggtgcctggcatccctcccgtgtggccttctctgtggcccgtgctggtcagaaaggctaccaccaccgcacagagatcaacaagaagatctacaagatcggccagggctaccacaccaaggacggcaagctggtgaagaacaacgccgccaccgagtacgatctgtccaacaagagcatcacccctttgggtggcttcgtccactacggagaggtgaccaatgactttgtcatgctgaagggctgcacaattggagtcaagaagagggtgctaaccctgcgtaagtctctgttggtgcagtccagccgtcgtgccacggagaagatcgacctcaagttcatcgacaccacctccaagtttggccacggccgcttccagacagtggaggaaaagaaggcgttcatgggaccactcaagaaggaccgcattg---------------ccaaggaagagactg------cctaa
>SB-Oncner-L3
-----------------------------------------------------------------------------------------------------------------------------------------------------------------------------------atgtcccaccgtaaattttcggctccccgccacggatccttgggcttcctgccccgtaagaggagcagacgtcaccgtggtaaggtgaagagtttccccaaggatgaccccagcaagccagtccacttgactgccttccttggctacaaggctggcatgactcacatcgtgcgtgaagtcgacagacctggctcaaaggtgaacaagaaggaagtggttgaggctgtgaccattgtggagactcctcccatggttgtggtgggtgttgtgggctatgtcgagaccccccgtggcctgcgctccttcaagaccatcttcgctgagcacatcagtgatgagtgcaagcgtcgtttctacaggaactggtacaagtccaagaagaaggccttcacaaagtactgcaagaagtggcaggatgacgagggcaagaagcagctggagaaggactttgcctccatgaagaagtactgccaggtcgtccgcatcatcgcccacacgcagatgaggctgctgcccctgaggcagaagaagtcccacctgatggaggtgcagctcaatggaggctccatctctgacaaggtggactgggcccgtgagaagctggagcagtctatccccatcaccaatgtcttcacccaggatgagatgatcgacgtcatcggtgtcacaaagggtcacggatacaaaggtgtcaccagccgttggcacacaaagaagctcccccgtaagacccatcgtggtctgcgtaaggtggcctgtatcggtgcctggcatccctcccgtgtggccttctccgtggcccgcgctggtcagaagggctaccaccaccgcacagagatcaacaagaagatctacaagatcggccagggctaccacaccaaggacggcaagctggtgaagaacaacgccgccaccgagtacgatctgtccaacaagagcatcacccctttgggtggcttcgtccactacggagaggtgaccaatgactttgtcatgctgaagggctgcacaattggagtcaagaagagggtgctaaccctgcgtaagtctctgttggtgcagtcgagccgtcgtgccacggagaagatcgacctcaagttcatcgacaccacctccaagtttggccacggccgcttccagacagtggaggaaaagaaggcgttcatgggaccactcaagaaggaccgcattg---------------ccaaggaagagactg------cctaa
>SB-Onctsh-L3
-----------------------------------------------------------------------------------------------------------------------------------------------------------------------------------atgtcccaccgtaaattttcggctccccgccacggatccttgggtttcctgccccgtaagaggagcagacgtcaccgtggtaaggtgaagagtttccccaaggatgaccccagcaagccagtccacttgactgccttccttggctacaaggctggcatgactcacatcgtgcgtgaagtcgacagacctggctcaaaggtgaacaagaaggaagtggttgaggctgtgaccattgtggagactcctcccatggttgtagtcggtgttgtgggttatgtcgagaccccccgtggcctgcgttccttcaagaccatcttcgctgagcacatcagtgatgagtgcaagcgtcgcttctacaggaactggtacaagtccaagaagaaggccttcacaaagtactgcaagaagtggcaggatgacgatggcaagaagcagctggagaaggacttcgcctccatgaagaagtactgccaggtcgtccgtatcatcgcccacacgcagatgaggctgctgcccctgaggcagaagaagtcccacttgatggaggtgcagctcaatggaggctccatctctgacaaggtggactgggcccgtgagaagctggagcagtctatccccatcaccaatgtcttcacccaggatgagatgatcgacgtcatcggtgtcacaaagggtcacggatacaaaggtgtcaccagccgttggcacacaaagaagctcccccgtaagactcatcgtggtctgcgtaaggtggcctgtatcggtgcctggcatccctcccgtgtggccttctccgtggcccgcgctggtcagaagggctaccaccaccgcacagagatcaacaagaagatctacaagatcggccagggttaccacaccaaggacggcaagctggtgaagaacaacgccgccaccgagtacgatctgtccaacaagagcatcacccctttgggtggcttcgtccactacggagaggtgaccaatgactttgtcatgctgaagggctgcacaattggagtcaagaagagggtgctaaccctgcgtaagtctctgttggtgcagtccagccgtcgtgccacggagaagatcgacctgaagttcatcgacaccacctccaagtttggccacggccgcttccagacagtggaggaaaagaaggctttcatgggaccactcaagaaggaccgcattg---------------ccaaggaagagactg------cttaa
>SB-Panhyp-L3
-----------------------------------------------------------------------------------------------------------------------------------------------------------------------------------atgtctcaccgtaagttttcagctccccgtcacgggtctctgggcttccttcctcgcaagaggagccgcagacaccgcggtaaggtaaagagcttccccaaggatgactccagcaaacccgtccacctcaccgccttcctgggctacaaagccggcatgacgcacatcgtccgtgaggtcgacagacccggctctaaggtgaacaaaaaggaggttgtcgaggcagtcaccgttgtcgagactcctcccatgatcgtcgtaggaattgtgggatacgttaagactcctcgtggtctgcgttccttcaagaccatttttgccgagcacatcagtgacgagtgcagacgccgcttctacaaaaactggtacaagtccaagaagaaggctttcactaagtacagcaagaagtggcaggatgaggagggcaagaaacagctggagaaggactttgcctctatgaagaaatattgcaaggtcattcgtatcatcgcccacacacagatgcgcctgctgcccctgaggcagaagaaggcccacctgatggaggtccagctgaacggcggaaccatctcagagaaggtggactgggcccgggagaaactggagcaggccgtccccatcaacaacgtgtttgcccaggacgagatgatcgatgtcatcggagtcaccaagggtcacggctacaagggtgtgacaagccgttggcacacgaagaagctgccccgtaagacccatcgtggtctgcgcaaggtggcgtgtatcggagcctggcatcctgcccgcgtggccttcagcgtggcgcgtgccggtcagaagggctaccatcaccgcacagagatcaacaagaagatctacaagattggacagggctaccacaccaaggatggcaaattgatcaagaacaatgcctccactgattacgatctgtccaacaagagcatcaacccactgggtggatttgtccactacggtgaggtgaccaacgacttcctgatgctgaagggatgtgttgttggaaccaagaagagggtgctgaccctgcgcaagtctctgctggtgcagacgagccgtcgcgctatggagaagatcgacctcaaattcatcgacaccacctccaaattcggtcacggacgtttccagactgtggacgagaagaaggccttcatgggtcctctcaagaaagaccgcattg---------------ccaaggaggagtctg------cctga
>SB-Paopal-L3
--------------------------------------------------------------------------------------------------------------------------------------------------------------------------------------tctcaccgcaaattttcggctccacgccacggatctctggggttcctgccccgcaagaggagtcgccgccaccgcgggaaggccaagagcttccccaaggatgatcccagcaagcccgtgcacatgacggcttttctgggctacaaggccggcatgacgcacatcgtccgtgaggttgacagacctggctcaaaggtgaacaagaaggaggtggtggaggccgtcaccatcgtggagactccccccatgattgtgattggtgtcgtgggttacgtcaacacccccagcggtctgcgttccttcaagaccatctttgctgaacacatcagcgacgagtgcaaacgccgcttctacaagaactggtacaagtccaagaagaaggcttttaccaaatactgcaagaagtggcaggacgatgagggcaagaagcagctggagaaggactttgccttgatgaagaaatactgtcaggtcatccgggtcatcacccacacacagatgcgtctgctgcccatcaggcagaagaagtctcacctgatggaggtgcagctcaacggcggcaccatcgctgacaaggtggactgggctcgtgagaagctggagcagtccgtccccgtcaacacggtcttcgcccaggacgagatgatcgacgtcatcggtgtcaccaagggtcacggctacaagggcgtcaccagccgttggcacaccaagaagctgcctcgcaaaacacaccgtggtctgcgcaaggtggcctgcatcggtgcctggcacccggcccgtgtggccttctccgtggcccgcgccggccagaaaggctaccaccaccgcacggagatcaacaagaagatctacaagatcggccagggctaccacaccaaggacggcaaggtggtgaggaacaacgcctccactgactacgacctctccaacaagagcatcaaccccctgggcggcttcgtccactacggagaggtgaccaacgacttcgtcatgttgaagggatgcgtcgtggggaccaagaagagggttctgaccctgcgcaagtctctgctggttcagaccaaccgtcgcgctcaggagaagatcgacctcaaattcatcgacacgacctccaagtttggtcacggacgcttccagacggtcgaggagaagaaggccttcatgggcccgctcaagaaggaccgcctcg---------------ccaaggaggagacgg------cctga
>SB-Parkin-L3
-----------------------------------------------------------------------------------------------------------------------------------------------------------------------------------atgtcacaccgtaagttttcggcgcctcgccacgggtccctggggttcctgccccgcaaaaggagccggcgtcaccgtggcaaggtcaagagcttcccccgcgatgactccagcaagcccgttcacctcaccgctttcctgggctacaaggcgggcatgacccacatcgtgcgcgaggtcgacagaccggggtccaaggtaaacaagaaggaggtggtggaggcagtgacggtggtggagacgcctcccatggttatcgtgggtgttgtggggtacgtccagaccccacgcggcctgaggtcgctgaagaccatctttgctgagcacatcagtgatgagtgcaagcgccgcttctacaagaactggtacaagtccaagaagaaggccttcaccaagtactgcaagaagtggcaggatgaagagggcaagaagcagctggagaaggactttgcctccatgaagaagtactgccaggtcatccgtgtcattgcccacacccagatgcgcctgttgcccttgaggcagaagtcgtcccacctgatggaggtgcagctgaacggaggttccatctcggacaaggtggactgggcccgggagaagctggagcaggcagtgcctatcagcaatgtcttcggccaggatgagatgattgatgtcattggtgtcaccaagggtcacggttacaaaggcgtcaccagccgttggcacaccaagaagctcccccgcaagacccaccgtggtctgcgcaaggtggcctgtattggggcctggcaccctgcccgcgtggccttctcagtggcccgtgccggtcagaagggctaccaccaccgtaccgagatcaacaaaaagatttacaaaattggccagggttaccacaccaaggatggcaagctggtgaagaacaatgcttccacagattatgacctctccaacaagagcatcaacccactgggtggatttgttcactatggtgaagtgaccaacgactttgtcatgctgaagggttgtgttgttgggaccaagaagagggtgctcactctgcgcaagtcccttctggtgcagacgagtcgtcgtgccctggagaagattgacctcaagttcatcgacacaacatccaagtttggacatggtcgcttccagaccctggaggaaaagaaggccttcatgggagtgctcaagaaggaccgcatcg---------------ccaaggaggagacgg------cctga
>SB-Parpol-L3
nt-------------------tggccattctttgggtctctttcaa-------tcggattggag--acgagatggtgagtcgtctaagagtgttgcttatactttgtcagcaatccgtttgttatctgaagcatccgac-----atattatacgtgtttaagaaactcagagtgattacatatcccaccgtaaattttcggctccgcgacacggatctctgggcttcctgccccgcaagaggagccgtcgtcaccgt-----ggtcaagagcttccccaaggatgacaccaccaagcccgtccacctgactgccttcctgggctacaaggccggcatgactcacatcgtccgtgaggtggacagacctggctcaaaggtgaacaagaaggaagtggttgaggctgtgaccattgtggagacgcctcccatgatggtggttggtgttgtgggatatgtcaacaccccccgcggtctgcgctccttcaagaccgtcttcgccgagcacatgagtgacgagtgcaagcgtcggttctacaagaactggtacaagtccaagaagaaggctttcaccaaatactgcaagaaatggcaggatgaggaaggcaagaagcagctggagaaggattttgctgccatgaagaagtactgccaggtcatccgtgtcatttgccacacacagatgcgtctgctgcccctgaggcagaagaaagctcacctcatggaggtgcagctgaacggaggcaccatctctgataaggtggactgggcccgtgagaagctggagcaggccgtggcagtccactccgttttcacccaggacgagatgatagacgtcattggtgtcactaagggtcacggatacaaaggtgtcaccagccgttggcacacaaagaaactccctcgcaaaacccatcgtggtctgcgtaaggtggcctgtatcggtgcctggcatcctgcccgtgtggccttctctgtggcccgtgctggtcagaagggttaccaccaccgcacagagatcaacaagaagatctacaagattggccagggctaccaccagaaggacggaaaggtggtgaagaacaacgcctccacagagtacgatctgtccaacaagagcatcaaccccatgggtggattcgtccattacggagaggtgaggaatgactttgtcatggtgaagggctgtgttgttgggaccaagaagagggtgctgactctgcgcaagtctctgctggtgcagacaagccgtcgtgctttggagaagatcgacctcaagtttatcgacaccacctcaaagttcggccatggccgcttccagactgtggaggaaaagaaagttttcatgggaccactcaagaaggaccgcattg---------------ccaaggaagagactg------cttaa
>SB-Perfla-L3
-----------------------------------------------------------------------------------------------------------------------------------------------------------------------------------atgtctcaccgtaaattttcggctccgcgccacggatctttgggcttcttgccccgcaagaggagtcgtcgtcaccgtggtaaggccaagagcttccccaaggatgaccccagcaagcccgtgcacctgactgccttcctgggctacaaggccggcatgacgcacatcgtacgcgaggttgacagacctggctcaaaggtgaacaagaaggaagtggttgaggctgtgaccattgtggagacaccacccatgattgttgttggagttgtgggttatgtcgaaacaccccgaggcctgcgttccttcaagaccatcttcgctgagcacgtcagtgatgagtgcaagcgtcggttctacaagaactggtacaagtccaagaagaaggctttcacaaagtactgcaagaaatggcaggatgatgatggcaagaagcagctggagaaggactttgcttccatgaagaagtactgccaggtcatccgtatcattgcccacacacagatgcgtctgctgcccctggcacagaagaagtctcacctgatggaggtgcagctgaacggtggcaacatctctgacaaagtagactgggcccgtgagaagttggagcaggccgtccctatcaacacagtcttcactcaggacgagatgatcgacgtgattggtatcacaaagggtcacggatacaagggtgtcaccagccgatggcacacaaagaagcttccccgtaaaacccatcgtggtctgcgtaaggtggcctgtatcggagcctggcatcctgcccgtgtggccttctctgtggcccgtgctggtcagaagggctaccaccaccgtacagagatcaacaagaagatctataagattggccagggctaccacacaaaggatggaaagctggtgaagaacaatgcctccactgaatatgatctgtccaacaagagcatcaaccccctgggtggatttgtccactatggagatgtgaccaatgattttatcatggtgaagggctgcgttgtggggaccaaaaagagggtgctgactctgcgcaagtctctgctggtgcagaccagccgtcgtgccttggagaagatcgacctcaagttcatcgacacaacctccaagtttgggcacggccgcttccagactgtggaggaaaagaaggcgttcatgggaccactcaagaaggaccgtatca---------------ccaaggaagaaacag------cttga
>SB-Perflu-L3
--------------------------------------------------------------------------------------------------------------------------------------------------------------------------------------tctcaccgtaaattttcggctccgcgccacggatctttgggcttcttgccccgcaagaggagtcgtcgtcaccgtggtaaggccaagagcttccccaaggatgaccccagcaagcccgtgcacctgactgccttcctgggctataaggccggcatgactcacatcgtccgcgaggttgacagacctggctcaaaggtgaacaagaaagaagtggttgaggctgtgaccattgtggagacgccacccatgattgttgttggagttgtgggttacgtcgaaacacccagaggcctgcgttccttcaagaccatcttcgctgagcacgtcagtgatgagtgcaagcgtcggttctacaagaactggtacaagtccaagaagaaggccttcacaaagtactgcaagaaatggcaggatgatgatggcaagaagcagctggagaaggactttgcttccatgaagaagtactgccaggtcatccgtatcattgcccacacacagatgcgtctgctgcccctggcgcagaagaagtctcacctgatggaggtgcagctgaacggtggcaacatctctgacaaggtggactgggcccgtgagaagttggagcaggccgtccctatcaacacagtcttcactcaggacgagatgatcgacgtgattggtatcacaaagggtcacggatacaagggtgtcaccagccgatggcacacaaagaagcttccccgtaaaacccatcgtggtctgcgtaaggtggcctgtatcggagcctggcatcctgcccgtgtggccttctctgtggcccgtgctggtcagaagggctaccaccaccgtacagagatcaacaagaagatctacaagattggccagggctaccacacaaaggatggaaagctggtgaagaacaatgcctccactgaatatgatctgtccaacaagagcatcaaccccctgggtggattcgttcactatggagatgtgaccaatgattttatcatggtgaagggctgtgttgtggggaccaaaaagagggtgctgactctgcgcaagtctctgctggtgcagaccagccgtcgtgccttggagaagatcgacctcaagttcatcgacacaacctccaagttcggtcacggacgcttccagactgtggaggaaaagaaggcattcatgggaccactcaagaaggaccgtatca---------------ccaaggaagaaactg------cttga
>SB-Permag-L3
-----------------------------------------------------------------------------------------------------------------------------------------------------------------------------------atgtcccaccgtaagttctcggctccccgtcacggatccctgggcttcttgccccgtaagagaagcaaacgccatcgcggaaaggccaagagcttccccaaagatgaccccagcaaacccgtgcacctgaccgctttcctgggctacaaggccggcatgactcacatcgtgcgtgaggtcgacaggcctggctccaaggtgaacaaaaaggaggttgtagaggctgtgacaattgtggagacacctcccatgattgttgtgggagtcgtgggctacgtgaacacccccagaggcctgcgcaccttcaagaccatcttctctgagcacatcagtgatgagtgcaagcgccgcttctaccagaactggtacaagtccaagaagaaggcctttacaaagtactgcaagaaatggcaggatgaggacggcaagaagcagctggagaaagactttgccgcaatgaagaagtactgccaagtcatccgcatcctggcccacacacagatgcgcctgcttcctctgaagcaaaagaaggcccacctgatggaggtgcagctgaatggaggttccatcgcagacaaagtggactgggccagagagaagctggagcaggccgttcccatcaacaacgtgtttgtgcaggacgagatgatcgatgtcattggagtcaccaagggacacggatacaagggtgtgactagccgttggcacacaaagaagctgccccgtaagactcaccgtggtctgcgtaaagtggcctgtatcggagcctggcatccggctcgagttgccttctctgtggcccgtgccggtcagaagggctaccaccaccgcactgagatcaacaagaagatctacaagattggccagggctaccaccagaaggacggtaaactggtgaagaacaatgcttccactgagtacgatctgtccaacaagagcatcaaccccctgggtggatttgttcattacggagaagtgaggaacgactttgtcatgctcaagggctgcgtggtcggaactaagaagagggtcctcactctgcgcaagtctctgctcgtccagaccagccgtcgtgctctggagaagatcgacctcaagttcatcgacaccacatccaaatttggtcacgggcgcttccagaccgtggaggagaaaaaggcgttcatgggaccactcaagaaggaccgtattg---------------ccaaggaggagacgg------cataa
>SB-Persch-L3
atgtggtctt----------------------------------------------atctgatactgcagtgt---------ccaagtcccgtcacgttaactctcgcgacacctttgtttgtatatattctgctgtcgccc-tctgccaggcctctttcaaatcggactggcgacaaaatgtcccaccgtaaattttcggctccccgtcacggatctctgggcttcctgccccgcaagaggagccgacgccaccgcggaaaggccaagagcttccccaaagatgaccccagcaaacccgtgcacctgaccgcgttcctgggctacaaggccggcatgacccacatcgtgcgtgaggtcgacaggcctggctccaaggtgaacaaaaaggaggttgtggaggctgtgacaatcgtggagacccctcccatgatcgttgtgggagttgtgggctacgtgaacacccccagaggcctgcgcaccttcaagaccatcttcgctgagcacatcagtgacgagtgcaagcgccgcttctaccagaactggtacaagtccaaaaagaaggccttcacaaagtactgcaagaaatggcaggacgatgacggcaagaagcagctagagaaggacttcgcagcaatgaagaagtactgccaagtgatccgcatcttggcccacacacagatgcgcctgcttcctctgaagcagaagaaggctcacctgatggaggtgcaactgaacggaggctccatcgcagacaaagtggactgggcccgagagaaactggagcaggccgtccccatcaacaacgtgtttgtgcaggacgagatgatcgacgtcattggagtcactaagggacacggatacaagggcgtgaccagccgttggcacacaaagaagctgccccgtaagactcaccgtggtctgcgtaaagtggcctgtattggagcctggcatccggctcgagtcgccttctctgtggcccgcgccggacagaagggctaccaccaccgcactgagatcaacaagaagatctacaagattggccagggctaccaccagaaggacggtaaactggtgaagaacaacgcctccactgagtacgatctgtccaacaagagcatcaaccccctgggtggatttgttcactatggagaagtgaggaacgactttgtcatgctcaagggctgcgtggtcggaaccaaaaagagggtcctcactctgcgcaagtctctgctggtccagaccagccgtcgtgctctggagaagatcgacctcaagttcatcgacaccacatccaaattcggtcacgggcgcttccagaccgtggaggagaaaaaggcgttcatgggaccactcaagaaggaccgcattg---------------ccaaggaggaaacgg------cataa
>SB-Plahae-L3
-----------------------------------------------------------------------------------------------------------------------------------------------------------------------------------atgtcccaccgtaagttttcggctccccgccacggatcgctgggctttttgccccgcaagaggagtcgtcgtcaccgcggtaaggccaagagcttccccaaggatgaccccagcaagcccgtacacctgactgccttcttgggctacaaggccggcatgacacacatcgtccgcgaggtggacagacctggctcaaaggtgaacaagaaggaggtggtggaggccgtgaccattgtggagacccctcccatgattgtggtcggagttgtgggttacatcaacaccccccgcggcctgcgttccttcaagaccatctttgccgagcacgtcagtgacgagtgcaagcgtcggttctacaagaactggtacaagtccaagaagaaggctttcaccaaatactgcaagaaatggcaggatgatgatggcaagaagcagctggagaaggactttgctgccatgaagaagtactgccaggtcatccgtatcattacccacacacagatgcgcctgctgccagtgaggcagaagaaggctcacctcatggaggtgcagctgaatggcggaaccatctctgacaaggtggactgggcccgtgagaagctggagcaggctgtgcccgtcaacacagtcttcacccaggacgagatgatcgatgtcattggtgtcaccaagggtcacggatacaagggtgtaaccagccgttggcacacaaagaagcttcctcgcaaaacccatcgtggtctgcgtaaggtggcctgcatcggtgcctggcatcctgcccgtgtggccttctctgttgcccgtgctggtcagaagggttaccaccaccgcacagagatcaacaagaagatctacaagattggccagggcttccacaccaaggatgggaaggttgtgaagaacaacgcctccacagaatacgatctgtccaacaagagcatcaaccccctgggtggatttgtgcactacggagaggtgacaaatgacttcgtcatggtgaagggctgcgttgtggggaccaagaagagggtgctgactctgcgcaagtctctgcttgtgcagaccagccgccgtgctttggagaagattgacctcaagttcatcgacaccacctccaagttcggtcatggccgcttccagactgtggaggaaaagaaggcgttcatgggaccactcaagaaggaccgcatta---------------ccaaggaggagactg------cttaa
>SB-Ptyoli-L3
---------------------------------------------------------------------------------------gatactcacgctgactcccgcgatatttgctttgggataaaacgacagtcggccc--ctcttcgggcctctttcaatcggattggagacgaaatgtcccaccgtaagttttcggctccgcgacacggatccctgggcttcttgccccgcaagaggagccgtcgtcaccgcggtaaggtcaagagcttccccagggatgaccccagcaaacccgtccacctgactgccttcctgggctacaaggccggcatgacacacatcgtccgtgaggtggacagacctggctcaaaggtgaacaagaaggaagtggttgaggctgtgaccattgtggagacgcctcccatgatcgtggttggtgttgtgggttacgtcaacaccccccgcggtctgcgctccttcaagaccgtcttcgccgagcacatgagtgacgactgcaagcgccgcttctataagaactggtacaagtccaagaagaaggctttcaccaaatactgcaagaaatggcaggatgaggagggcaagaagcagctggagaaggactttgctgccatgaagaagtactgccaggtcatccgtgtcatttgccacacacagatgcgtctgctgcccctgaggcagaagaaggctcacctcatggaggtgcagctgaacggaggcaccatctccgacaaggtggactgggcccgtgagaagctggagcaggccgtggccgtcaacactgttttcacccaggacgagatgatcgacgttattggtgtcactaagggtcacggatacaaaggtgtcaccagccgttggcacacaaagaaactccctcgcaaaacccatcgtggtctgcgaaaggtggcctgtattggtgcctggcatcctgcccgtgtggccttctctgtggcccgcgctggtcagaagggttatcaccaccgcacagagatcaacaaaaagatctacaaggttggccagggctaccatcagaaggacggaaagctggtgaagagcaacgcctccacagagtacgatctgtccaacaagagcatcaaccccatgggtggattcgtccattacggagaagtgacgaatgactttgtcatggtgaagggctgtgttgtggggaccaagaagagggtgctgactctgcgcaagtctctgctggtgcagacaagccgtcgtgcattggagaagattgacctcaaatttatcgacaccacctccaagttcggccatggccgcttccagaccgtggaggaaaagaaggttttcatg------------------------------------------------------------------
>SB-Pygnat-L3
ac------------------------------------------------------------------------------------------------tgacgtgcgcgcccacgctgtccttataaaacacgaggggcggg-----tgcgctcgctctctttttcaatcggagacgaaatgtctcaccgtaagttttcggctccacgccacggatctctgggcttcttgccccgcaagaggagccgacgccatcgtggaaaggtgaagagcttccccaaggatgacaccagcaagcccgttcacctcacagccttcctcggctacaaggctggaatgacccacattgtccgtgaggtcgacagacctggctcaaaggtcaacaaaaaggaggtggttgaggcggtcaccattgtggagacccctcccatggtcgtggttggcattgtcggctatgtcctgacccctcgtggcctgcgttccttcaagaccatctttgctgaacacatcagtgatgagtgcagacgccgcttctacaagaactggtccaagtccaagaagaaggccttcacaaagtactgtaagaagtggcaggatgaggagggtaaaaagcagctggagaaggactttgctgccatgaagaagtactgcaaggttgtccgtatcatcgcccacactcagatgcgcctgctgccccttaggcagaagaagtcccacctcatggaggtccagttgaatggtggcaccatctctgacaaggtagactgggccagagagaagctggagcaggctgttcccatcagcacggtatttggccaggatgagatgattgatgtcattggagtcaccaagggtcatggctacaagggtgtgacgagccgttggcacacgaagaagctgccccgtaagacccatcgtggtctgcgtaaggtggcttgtattggagcctggcatccagcccgtgtggccttctctgttgctcgtgctggtcagaagggctaccaccaccgcacagagatcaacaagaagatctacaagattggacagggttaccacacaaaggacggcaaagtgatcaagaacaatgcttccactgattacgatctctccaacaagagcatcaacccaatgggtggctttgtccactacggtgaggtgaaaaatgacttcctgatgctgaaaggctgtgttgttgggaccaagaagagggtgttgacactgcgcaagtccctgctggtgcagaccagccgtaaggcttcggagaagatcgacctcaagttcatcgacaccacctcaaagtttggccacgggcgcttccagactgccgacgagaagaaggcgttcatgggacccctcaagaaagaccggctcg---------------ccaaggaggaaactg------cctga
>SB-Salnam-L3
-----------------------------------------------------------------------------------------------------------------------------------------------------------------------------------atgtcccaccgtaaattttcggctccacgccacggatccctgggcttcctgccccgtaagaggagcagacgtcatcgtggtaaggtgaagagcttccccaaggatgaccccagcaagccagtccacttgactgccttccttggctacaaggctggcatgactcacatcgtgcgtgaagtcgacagacctggctcaaaggtgaacaagaaggaagtggttgaggctgtgaccattgtggagacgcctcccatggttgtggtgggtgttgtgggctatgtcgagaccccccgtggcctgcgttccttcaagaccatcttcgctgagcacatcagtgacgagtgcaagcgtcgtttctacaagaactggtacaagtccaagaagaaggccttcacaaagtactgtaagaagtggcaggatgatgagggcaagaagcagctggagaaggacttcgcctccatgaagaagtactgccaggtcgtccgcatcatcgcccacacgcagatgaggctgctgcccctgaagcaaaagaagtcccacttgatggaggtgcagctcaatggaggctccatctctgacaaggtggactgggcccgtgagaagctggagcagtctatccccatcaccaacgtcttcacccaggatgagatgatcgatgtcatcggcgtcacaaagggtcacggatacaaaggtgtcaccagccgttggcacacaaagaagctcccccgtaagacccatcgtggtctgcgtaaggtggcctgtatcggtgcctggcatccctcccgtgtggccttctctgtggcccgcgctggtcagaagggttaccaccaccgcacagagatcaacaagaagatctacaagatcggccagggctaccacaccaaggacggtaagctggtgaagaacaacgctgccactgagtacgatctgtccaacaagagcatcacccctttgggtggcttcgtccactacggagaggtgaccaatgactttgtcatgctgaagggctgcacgattggagtcaagaagagggtgctaaccctgcgcaagtctctgttggtgcagtcaagccgtcgtgccacggagaagatcgacctcaagttcatcgacaccacctccaagtttggccacggccgcttccagacattggaggaaaagaaggcgttcatgggaccactcaagaaggaccgcattg---------------ccaaggaagagaccg------cctaa
>SB-Salsal-L3
-----------------------------------------------------------------------------------------------------------------------------------------------------------------------------------atgtcccaccgtaaattttcggctccacgccacggatccttgggcttcctgccccgtaagaggagcagacgtcaccgtggtaaggtgaagagcttccccaaggatgaccccagcaagcctgtccacttgactgccttccttggctacaaggctggcatgactcacatcgtgcgtgaagtcgacagacctggctcaaaggtgaacaagaaggaagtggttgaggctgtgaccattgtggagactcctcccatggttgtggtgggtgttgtgggctatgtcgagaccccccgtggcctgcgctccttcaagaccatcttcgctgagcacatcagtgacgagtgcaagcgtcgtttctacaggaactggtacaagtccaagaagaaggccttcacaaagtactgtaagaagtggcaggatgacgagggcaagaagcagctggagaaggacttcgcctccatgaagaagtactgccaggtcgtccgcatcatcgcccacacgcagatgaggctgctgcccctgaggcagaagaagtcccacctgatggaggtgcagctcaatggaggctccatctctgacaaggtggactgggcccgtgagaggctggagcagtctatccccatcaccaatgtcttcacccaggatgagatgatcgacgtcatcggtgtcacaaagggtcacggatacaaaggtgttaccagccgttggcacacaaagaagctcccccgtaagacccatcgtggtctgcgtaaggtggcctgtatcggtgcctggcatccctcccgtgtggccttctctgtggcccgcgctggtcagaagggctaccaccaccgcacagagatcaacaagaagatctacaagatcggccagggctaccacaccaaggacggcaagctggtgaagaacaacgctgccactgagtacgatctgtccaacaagagcatcacccctttgggaggcttcgtccactacggagaggtgaccaatgactttgtcatgctgaagggctgcacgattggagtcaagaagagggtgctaaccctgcgcaagtctctgttggtgcagtcgagccgtcgtgccacggagaagatcgacctgaagttcatcgacaccacctccaagtttggccacggccgcttccagacagtggaggaaaagaaggcgttcatgggaccactcaagaaggaccgcattg---------------ccaaggaagagacgg------cctaa
>SB-Salspi-L3
-----------------------------------------------------------------------------------------------------------------------------------------------------------------------------------atgtcccaccgtaaattttcggctccacgccacggatccctgggcttcctgccccgtaagaggagcagacgtcaccgtggtaaggtgaagagtttccccaaggatgaccccagcaagccagtccacttgactgccttccttggctacaaggctggcatgactcacatcgtgcgtgaagtcgacagacctggctcaaaggtgaacaagaaggaagtggttgaggctgtgaccattgtggagacgcctcccatggttgtggtgggtgttgtgggctatgtcgagaccccccgtggcctgcgttccttcaagaccatcttcgctgagcacatcagtgatgagtgcaagcgtcgtttctacaggaactggtataagtccaagaagaaggccttcacaaagtactgcaagaagtggcaggatgacgagggcaagaagcagctggagaaggacttcgcctccatgaagaagtactgccaggtcgtccgcatcatcgcccacactcagatgaggctgctgcccctgaagcayaagaagtcccacttgatggaggtgcagctcaatggaggctccatctctgacaaggtggactgggcccgtgagaagctggagcagtctatccccatcaccaacgtcttcacccaggatgagatgatcgacgtcatcggtgtcacaaagggtcacggatacaaaggtgtcaccagccgttggcacacaaagaagctcccccgtaagacccatcgtggtctgcgtaaggtggcctgtatcggggcctggcatccctcccgtgtggccttctctgtggcccgcgctggtcagaagggttaccaccaccgcacagagatcaacaagaagatctacaagatcggccagggktaccacaccaaggarggraagctggtgaagaacaacgctgccactgagtacgatctgtccaacaagagcatcacccctttgggtggcttcgtccactacggagaggtgaccaatgactttgtcatgctgaagggctgcacgattggagtcaagaagagggtgctaaccctgcgcaagtctctgttggtgcagtcaagccgtcgtgccacggagaagatcgacctcaagttcatcgacaccacctccaagtttggccacggccgcttccagacattggaggaaaagaaggcgttcatgggaccactcaagaaggaccgcattg---------------ccaaggaagagacgg------cctaa
>SB-Saltru-L3
-----------------------------------------------------------------------------------------------------------------------------------------------------------------------------------atgtcccaccgtaaattttcggctccccgccacggatccttgggcttcctgccccgtaagaggagcagacgtcaccgtggtaaggtgaagagcttccccaaggatgaccccagcaagcctgtccacttgactgccttccttggctacaaggctggcatgactcacatcgtgcgtgaagtcgacagacctggctcaaaggtgaacaagaaggaagtggttgaggctgtgaccattgtggagactcctcccatggttgtggtgggtgttgtgggctatgtcgagaccccccgtggcctgcgctccttcaagaccatcttcgctgagcacatcagtgacgagtgcaagcgtcgtttctacaggaactggtacaagtccaagaagaaggccttcacaaagtactgtaagaagtggcaggatgacgagggcaagaagcagctggagaaggacttcgcctccatgaagaagtactgccaggtcgtccgcatcatcgcccacacgcagatgaggctgctgcccctgaggcagaagaagtcccacctgatggaggtgcagctcaatggaggctccatctctgacaaggtggactgggcccgtgagaagctggagcagtctatccccatcaccaacgtcttcacccaggatgagatgatcgacgtcatcggtgtcacaaagggtcacggatacaaaggtgtcaccagccgttggcacacgaagaagctcccccgtaagacccatcgtggtctgcgtaaggtggcctgtatcggtgcctggcatccctcccgtgtggccttctctgtggcccgcgctggtcagaagggctaccaccaccgcacagagatcaacaagaagatctacaagatcggccagggctaccacaccaaggacggcaagctggtgaagaacaacgctgccactgagtacgatctgtccaacaagagcatcacccctttgggtggcttcgtccactacggagaggtgaccaatgactttgtcatgctgaagggctgcacgattggagtcaagaagagggtgctaaccctgcgcaagtctctgttggtgcagtcgagccgtcgtgccacggagaagatcgacctgaagttcatcgacaccacctccaagtttggccacggccgcttccagacagtggaggaaaagaaggcgttcatgggaccactcaagaaggaccgcattg---------------ccaaggaagagacgg------cctaa
>SB-Sanluc-L3
-----------------------------------------------------------------------------------------------------------------------------------------------------------------------------------atgtctcaccgtaaattttcggctccgcgccacggatctttgggcttcttgccccgcaagaggagtcgtcgtcaccgtggtaaggccaagagcttccccaaggatgaccccagcaagcctgttcacctgactgccttcctgggctacaaggccggcatgacacacatcgtccgcgaggttgacagacctggctcaaaggtgaacaagaaggaagtggttgaggctgtgaccattgttgagactccacctatgattgttgtcggagttgtgggttacgttgaaacaccccgaggcctgcgttccttcaagaccatcttcgctgaacatgtcagcgacgagtgcaagcgtcggttctacaagaactggtacaagtccaagaagaaggctttcaccaagtactgcaagaaatggcaggatgatgacggcaagaagcagctggagaaggactttgcttccatgaagaagtactgccaggtcatccgtatcattgcccacacacagatgcgtctgctgcccctggcgcagaagaagtctcacctgatggaggtgcagctgaacggtggcaacatctctgacaaggtagactgggcccgtgagaagctggagcaggccgtccctatcaacaccgtcttcactcaggatgagatgattgacgtgattggtatcaccaagggtcacggatacaagggtgtcaccagccgatggcacacaaagaagcttccccgcaaaacccatcgtggtctgcgtaaggtggcctgtatcggagcctggcatcctgcccgtgtggccttctctgtggcccgtgctggtcagaagggctaccaccaccgtacagagatcaacaagaagatctacaagattggccagggctaccacaccaaggatggaaagctggtgaagaacaatgcctccactgaatatgatctgtccaacaagagcatcaaccccctgggtggattcgtccactatggagatgttcacaatgactttatcatggtgaagggctgtgttgtggggaccaaaaagagggtactgactctgcgcaagtctctgctggtgcagaccagccgtcgtgccttggagaagatcgacctcaagtttatcgacacaacctccaagtttggtcacggccgcttccagactgtggaggaaaagaaggcgttcatgggaccactcaagaaggaccgtatca---------------ccaaggaagaaactg------cttga
>SB-Serdum-L3
-----------------------------------------------------------------------------------------------------------------------------------------------------------------------------------atgtcccaccgtaagttttcggctccgcgccacggatccctgggcttcctgccccgcaagaggagccgtcgtcaccgcggtaaggccaagagcttccccaaggatgaccccagcaagcccgtgcacctgactgccttcctgggctacaaggccggcatgacccacatcgtccgcgaggtcgacagacccggctcaaaggtgaacaagaaggaagtggttgaggccgtgaccattgtggagacacctcccatgattgttgttggagttgtgggctacgtcaacactccccgcggcctgcgttccttcaagaccatcttcgccgagcacgtcagtgacgagtgcaagcgtcggttctacaagaactggtacaagtccaagaagaaggctttcaccaaatactgcaagaaatggcaggatgaggagggcaagaagcagctggagaaggactttgccgccatgaagaagtactgccaggtcgtccgcatcattgcccacacacagatgcgtctgctgcccgtgaggcagaagaagtctcacctcatggaggtgcagctgaacggaggcaccatctccgataaggtggactgggcccgtgagaagctggagcaggccgttcccgtcaacaccgtcttcactcaggacgagatgatcgatgtcattggtgtaaccaagggtcacggatacaagggtgtcaccagccgttggcacacaaagaagcttcctcgcaagacccatcgtggtctgcgtaaggtggcctgtatcggtgcctggcatcctgcccgtgtggccttctctgtggcccgtgccggtcagaagggctaccaccatcgtacagagatcaacaagaagatctacaaaatcggccagggctaccacaccaaggatggaaaggtggtgaagaacaacgcctccactgagtacgatctgtccaacaagagcatcaaccccctgggtggatttgtccactacggagaggtgaccaatgacttcgtcatggtgaagggctgtgttgtgggaaccaagaagagggtgctgactctgcgcaagtctctgctggtgcagaccagccgtcgtgccttggagaagattgacctcaagttcatcgacaccacttccaagtttgggcatggccgcttccagactgtggaggagaagaaggcgtttatgggaccactcaagaaggaccgcattg---------------ccaaggaagagaccg------cctaa
>SB-Serriv-L3
-----------------------------------------------------------------------------------------------------------------------------------------------------------------------------------atgtcccaccgtaagttttcggctccgcgccacggatccctgggcttcctgccccgcaagaggagccgtcgtcaccgcggtaaggccaagagcttccccaaggatgaccccagcaagcccgtgcacctgactgccttcctgggctacaaggccggcatgacccacatcgtccgcgaggtcgacagacccggctcaaaggtgaacaagaaggaagtggttgaggccgtgaccattgtagagacacctcccatgattgtcgttggagttgtgggctacgtcaacactccccgcggcctgcgttccttcaagaccatcttcgccgagcacgtcagtgacgagtgcaagcgtcggttctacaagaactggtacaagtccaagaagaaggctttcaccaaatactgcaagaaatggcaggatgaggagggcaagaagcagctggagaaggactttgccgccatgaagaagtactgccaggtcgtccgcatcattgcccacacacagatgcgtctgctgcccgtgaggcagaagaagtctcacctcatggaggtgcagctgaacggaggcaccatctctgataaggtggactgggcccgtgagaagctggagcaggccgttcccgtcaacaccgtcttcactcaggacgagatgatcgatgtcattggtgtaaccaagggtcacggatacaagggtgtcaccagccgttggcacacaaagaagcttcctcgcaagacccatcgtggtctgcgtaaggtggcctgtatcggtgcctggcatcctgcccgtgtggccttctctgtggcccgtgctggtcagaagggctaccaccatcgtacagagatcaacaagaagatctacaaaatcggccagggctaccacaccaaggatggaaaggtggtgaagaacaacgcctccactgagtacgatctgtccaacaagagcatcaaccccctgggtggatttgtccactacggagaggtgaccaatgacttcgtcatggtgaagggctgtgtcgtgggaaccaagaagagggtgctgactctgcgcaagtctctgctggtgcagaccagccgtcgtgccttggagaagattgacctcaagttcatcgacaccacttccaagtttgggcacggccgcttccagacggtggaggagaagaaggcgtttatgggaccactcaagaaggaccgcattg---------------ccaaggaagagaccg------cttaa
>SB-Silgla-L3
-----------------------------------------------------------------------------------------------------------------------------------------------------------------------------------atgtctcaccgtaagttttcggctccccgccacggttctctgggtttcctcccccgcaagaggagtcgcagacaccgtggaaaggtgaagagcttcccaagggatgaccccaacaaacccgtccacctcaccgccttcctgggctacaaagccggcatgacccacatcgttcgtgaggtcgaccgacctggctctaaggtaaacaagaaggaggtggtcgaggcggttacgatcgttgagacccctcccatgattgttgttggcattgtgggatacgtggagactccccgcgggttgcgttccttcaaaaccgttttcgcagagcacattagtgacgagtgcaggcgccgcttctacaaaaactggtacaagtccaagaagaaggctttcaccaagtacagcaagaagtggcaggatgaagagggcaagaaacagctagagaaggactttgcctctatgaagaggtactgcaaggtgattcgtatcatcgcccacacacagatgcgcctcctgcctctgaggcagaagaagtcccacctgatggagatccagctgaatggtggaaccatcgccagtaaggtggactgggctcgggagaaactggagcaggccgttccaatcaacaatgtgttctcccaggatgagatgattgatgtcatcggggtcaccaagggtcatggatacaagggtgtgacgagccgttggcacacaaagaagctgccccgtaaaacccatcgtggtctacgcaaggtggcgtgtatcggagcctggcatcctgctcgcgtggccttcagcgttgcacgtgctggtcagaagggctaccatcatcgcacggaggtcaacaagaagatctacaagatcggacagggcttccacaccaaggatggcaaagtgattaagagcaacgcctccactgattacgatctgtccaacaagagcatcaacccactgggtggatttgtgcactacggtgaggtgaccaacgacttcctgatgctgaagggttgcgtcatcggaaccaaaaagagagtcctgaccctccgcaagtccctgctggtccagacgagccgtcgtgccctggagaagatcgacctcaagttcatcgacaccacctccaaattcgggcacggacgtttccagactgtggacgagaagaaggctttcatgggtccactcaagaaagaccgtatcg---------------ccaaggaggagtctg------cctga
>SB-Silmer-L3
-----------------------------------------------------------------------------------------------------------------------------------------------------------------------------------atgtctcaccgtaagttttcggctccccgccacggttctctgggtttcctcccccgcaagaggagtcgcagacaccgtggaaaggtgaagagcttcccaagggatgaccccaacaaacccgtccaccttaccgccttcctgggctacaaagccggcatgacccacatcgttcgtgaggtcgaccgacccggctctaaggtaaacaagaaggaggtcgtcgaggcggttacgatcgtcgagaccccgcccatgattgttgttggcattgtgggatacgtggagactccccgcgggctgcgttctttcaaaaccgttttcgcagagcacattagtgacgagtgcaggcgccgcttttacaagaactggtacaagtccaagaagaaggctttcaccaagtacagcaagaagtggcaggatgaagagggcaagaaacagctggagaaggactttgcctctatgaagaggtactgcaaggtcatccgtatcatcgcccacacacagatgcgcctcctgcctctgaggcagaagaagtcccacttgatggagatccagctgaatggtggaaccatcgccagtaaggtggactgggctcgggagaaactggagcaggccgttccaatcaacaacgtgttctcccaggatgagatgattgacgtcatcggggtcactaagggtcacggatacaagggtgtgacgagccgttggcacacaaagaagctgccccgtaagacccatcgtggtctgcgcaaggtggcgtgtatcggagcctggcatcctgctcgcgtggccttcagcgttgcacgtgctggtcagaagggctaccatcatcgcacagaggtcaacaagaagatctacaagatcggacagggcttccacaccaaggatggcaaagtgatcaagagcaacgcctccacggattacgatctgtccaacaagagcatcaacccactgggtggatttgtgcactacggtgaggtgaccaacgacttcctgatgctgaagggttgcgtcatcggaaccaagaagagggtcctgaccctccgcaagtccctgctggtccagacgagccgtcgtgccctggagaagatcgacctcaagttcatcgacaccacctccaaattcgggcacggacgtttccagactgtggacgagaagaaggctttcatgggtccactcaagaaagaccgtatcg---------------ccaaggaggagtctg------cctga
>SB-Sinchu-L3
-----------------------------------------------------------------------------------------------------------------------------------------------------------------------------------atgtcccaccgtaagttttcggctccgcgccacggatcgctgggcttcctgccccgcaagaggagtcgtcgtcaccgtggtaaggccaagagcttccccaaggatgaccccagcaagcccgtgcatctgactgccttcctgggctacaaggccggcatgactcacatcgtgcgtgaggtcgacagacctggctcaaaggtgaacaagaaggaagtggttgaggctgtgaccattgtggagacgcctcccatgattgtggtcggagttgtgggttacgttaacaccccccgcggtctgcgttccttcaagaccatcttcgctgagcatgtcagcgacgagtgcaagcgtcgcttctacaagaactggtacaagtcaaagaagaaggctttcaccaaatactgcaagaaatggcaggatgatgagggaaagaagcagctggagaaggactttgctgccatgaagaagtactgccaggtcatccgtgtcattgcccacacacagatgcgtcttctgcccctgaggcagaagaagtcgcaccttatggaggtgcagctgaacggaggcaccatctctgacaaggtggactgggcccgtgagaagcttgagcaggccgtgcctgtcagcacagttttcacccaggacgagatgattgatgtcattggtgtcaccaagggtcacggatacaagggtgtcaccagccgttggcacacaaagaagcttcctcgcaaaacccatcgtggtctgcgtaaggtggcctgtatcggtgcctggcatcctgcccgtgtggctttctctgtggcccgtgctggtcagaagggttaccaccaccgtacagagatcaacaagaagatctacaagattggccagggctaccacaataaggatggaaagctggtgaagaacaacgcctccacagagtatgatctgtccaacaagagcatcaaccccctgggtggctttgtccactatggagaggtgaccaatgacttcgtcatggtgaagggctgtgttgtggggaccaagaagagggtgctgactctgcgcaagtctctgctggtgcagacaagccgccgtgccttggagaagatcgacctcaagttcatcgacaccacctccaagtttggtcacggccgcttccagactgtggaggaaaagaaggcgttcatgggaccactcaagaaggaccgtcttg---------------ccaaggaagagactg------cttga
>SB-Sinkne-L3
--------------------------------------------------------------------------------------------------------------------------------------------------------gcctctttgaatcggattggagacaaaatgtcccaccgtaagttttcggctccgcgccacggatcgctgggcttcctgccccgcaagaggagtcgtcgtcaccgtggtaaggccaagagcttccccaaggatgaccccagcaagcccgtgcatctgactgccttcctgggctacaaggccggcatgactcacatcgtgcgtgaggtcgacagacctggctcaaaggtgaacaagaaggaagtggttgaggctgtgaccattgtggagacgcctcccatgattgtggtcggagttgtgggttacgttaacaccccccgcggtctgcgttccttcaagaccatcttcgctgagcatgtcagcgacgagtgcaagcgtcgcttctacaagaactggtacaagtcaaagaagaaggctttcaccaaatactgcaagaaatggcaggatgatgagggaaagaagcagctggagaaggactttgctgccatgaagaagtactgccaggtcatccgtgtcattgcccacacacagatgcgtcttctgcccctgaggcagaagaagtcgcaccttatggaggtgcagctgaacggaggcaccatctctgacaaggtggactgggcccgtgagaagcttgagcaggccgtgcctgtcagcacagttttcacccaggacgagatgattgatgtcattggtgtcaccaagggtcacggatacaagggtgtcaccagccgttggcacacaaagaagcttcctcgcaaaacccatcgtggtctgcgtaaggtggcctgtatcggtgcctggcatcctgcccgtgtggctttctctgtggcccgtgctggtcagaagggttaccaccaccgtacagagatcaacaagaagatctacaagattggccagggctaccacaataaggatggaaagctggtgaagaacaacgcctccacagagtatgatctgtccaacaagagcatcaaccccctgggtggctttgtccactatggagaggtgaccaatgacttcgtcatggtgaagggctgtgttgtggggaccaagaagagggtgctgactctgcgcaagtctctgctggtgcagacaagccgccgtgccttggagaagatcgacctcaagttcatcgacaccacctccaagtttggtcacggccgcttccagactgtggaggaaaagaaggcgttcatgggaccactcaagaaggaccgtcttg---------------ccaaggaagagactg------cttga
>SB-Sinsch-L3
--------------------------------------------------------------------------------------------------------------------------------------------------------gcctctttgaatcggattggagacaaaatgtcccaccgtaagttttcggctccgcgccacggatcgctgggcttcctgccccgcaagaggagtcgtcgtcaccgtggtaaggccaagagcttccccaaggatgaccccagcaagcccgtgcacctgactgccttcctgggctacaaggccggcatgactcacatcgtgcgtgaggtcgacagacctggctcaaaggtgaacaagaaggaagtggttgaggctgtgaccattgtggagacgcctcccatgattgtggtcggagttgtgggttacgttaacaccccccgcggtctgcgttccttcaagaccatctttgctgagcatgtcagcgacgagtgcaagcgtcgcttctacaagaactggtacaagtccaagaagaaggctttcaccaaatactgcaagaaatggcaggatgatgagggaaagaagcagctggagaaggactttgctgccatgaagaagtactgccaggtcatccgtgtcattgcccacacacagatgcgtcttctgcccctgaggcagaagaagtcgcaccttatggaggtgcagctgaacggaggcaccatctctgacaaggtggactgggcccgtgagaagctggagcaggccgtgcccgtcagcacagttttcacccaggacgagatgattgatgtcattggtgtcaccaagggtcacggatacaagggtgtcaccagccgttggcacacaaagaagcttcctcgcaaaacccatcgtggtctgcgtaaggtggcctgtatcggtgcctggcatcctgcccgtgtggctttctctgtggcccgtgctggtcagaagggttaccaccaccgtacagagatcaacaagaagatctacaagattggccagggctaccacaataaggatggaaagctggtgaagaacaacgcctccacagagtatgatctgtccaacaagagcatcaaccccctgggtggctttgtccactatggagaggtgaccaatgacttcgtcatggtgaagggctgtgttgtggggaccaagaagagggtgctgactctgcgcaagtctctgctggtgcagacaagccgccgtgccttggagaagatcgacctcaagttcatcgacaccacctccaagtttggtcacggccgcttccagaccgtggaggaaaagaaggcgttcatgggaccactcaagaaggaccgtattt---------------ccaaggaagagactg------cttga
>SB-Solsen-L3
atgctccctc--------------------------------------------------------------------------------------------------------------------------------------gaatcaggcctctttcaaatcggactggagacaaaatgtcccaccgaaagttttcggctccgcgccacggttccctgggcttcctgccacgaaagaggagtcgccgccaccgcggtaaggccaagagcttccccaaggatgacccgaacaaacccgtccacctgaccgccttcctgggctacaaggccggcatgacccacatcgtccgtgaggtcgaccgacccggatcaaaggtgaacaagaaggaagtggtagaggccgtgactatcgtggagactcctcccatgatggtggtcggtgtcgttggctacgtgaacactccccgcggcctgcgttcctttaagaccatcttcgccgagcacatcagtgacgagtgcaagcgtcgcttctataagaactggtacaagtccaagaagaaggccttcaccaagtactgcaagaagtggcaggacgatgacggaaagaagcagctggagaaggactttgctgccatgaagaagtactgccagatcgtccgtgtcatctgccacacgcagatgcgtctgctgcccctgaagcagaagagggctcacctcatggaggtgcagctgaatggaggaacaatctctgataaggtggactgggcccgcgaaaagctggagcaggccgtgcccatcaacaccgtcttcacccaggatgagatgattgatgtcatcggtgtcaccaagggtcacggatacaagggcgtcaccagccgttggcacacaaagaagctccctcgcaagacccatcgtggtctgcgtaaggtggcgtgcatcggcgcctggcatcctgcacgtgtggccttctctgtggcccgtgctggtcagaagggctaccaccaccgcacggagatcaacaagaagatctacaagatcggccagggctaccacaccaaggagggaaagctggtgaagaacaacgcctccaccgagtacgatctgtccaacaagagcatcaaccctctgggtggatttgtccactacggagaagtgaccaacgactttgtgatggtgaagggctgcgttgtagggaccaagaagagggtgctgactctgcgcaagtctctgctggtgcagaccaaccgccgcgctctggagaagatcgacctcaagttcatcgacaccacctccaagtttggtcatggccgcttccagactgtggaagagaagaaggccttcatgggaccactcaagaaagaccaagtca---------------ccaaggaggagacgg------cttaa
>SB-Spaaur-L3
-----------------------------------------------------------------------------------------------------------------------------------------------------------------------------------atgtcccaccgtaagttttcggcgccccgccacggatccctgggcttcctgccccgcaagaggagtcgtcgtcaccgtggtaaggccaagagcttcccgaaggatgaccctagcaagcccgtgcacctgactgccttcctgggctacaaggctggcatgacccacatcgtccgtgaggtcgacagacctggctcaaaggtgaacaagaaggaagtggttgaggccgtgaccattgtggagactcctcccatgatggtggtcggcgttgtgggttacgtcaacaccccccgcggcctgcgttccttcaagaccatctttgccgagcacgtcagtgatgagtgcaagcgtcgcttctacaagaactggtacaagtccaagaagaaggccttcactaaatactgcaagaaatggcaggatgatgagggcaagaagcagctggagaaggactttgcagccatgaagaagtactgccaggtcatccgcatcattgcccacacacagatgcgtctgctgcccgtgaggcagaagaagtctcacctgatggaggtgcagctgaacggcggcaccatctctgacaaggttgactgggcccgcgagaagctggagcaggccgtgcccgtcggcacagtcttcactcaggacgagatgatcgacgtcattggtgtcacaaagggtcacggatacaagggtgtcaccagccgttggcacacaaagaagcttccccgcaaaacccatcgtggtctgcgtaaggtggcctgtattggtgcctggcatcctgcccgtgtggctttctctgtggcccgtgccggtcagaagggttaccaccaccgtacagagatcaacaagaagatctacaagattggccagggctaccacacaaaggatggaaagctggtgaagaacaacgcctccactgagtatgatctgtccaacaagagcatcaaccccctgggtggattcgtccactatggagatgtgaccaatgacttcgtcatggtgaagggctgtgttgtgggagtgaagaagagggtactgactctgcgcaagtctctgctggtgcagactagccgccgtgcattggagaagattgacctcaagtttattgataccacctccaaattcggtcatggtcgcttccagaccgtggaggaaaagaaggcgttcatgggaccactcaagaaggaccgtatca---------------ccaaggaagagactg------cttaa
>SB-Tacful-L3
-----------------------------------------------------------------------------------------------------------------------------------------------------------------------------------atgtctcaccgtaagttttcggctccccgtcacggctccctgggcttcttacctcgcaagaggtgtcgcagacaccgcggtaaggtgaagagcttccccaaggatgacgccagcaaacccgtccacctcaccgccttcctgggctacaaagcaggcatgactcacatcgtccgtgaggtcgacagacctggctcaaaggtgaacaaaaaggaggtcgtcgaggcggtcaccattgtcgagacccctcccatgatcatcgtaggaatcgtgggatacgtcgagactccacgtggtctgcgttctttcaagaccgtctttgctgagcacatcagtgatgagtgcaggcgccgcttttacaaaaactggtacaagtccaagaagaaggctttcaccaagtacagcaagaagtggcaggatgaggagggtaagaaacagctggagaaggactttgcctctatgaagaagtactgcaaggtcattcgtgttctcacccacacacagatgcgtctgctgcccctgaggcagaaaaagtcccaccttatggaggtccagctgaacggtggaaccatctcagagaaggtggactgggcccgggagaagctggagaaggccgttcccattaacaacgtgttcactcaggacgagatgatcgacgtcatcggtgtcactaagggtcatggctacaagggtgtgacgagccgttggcacacgaagaagctgccgcgtaagacccatcgtggtctgcgcaaggtggcatgtattggcgcttggcatcctgcccgtgtggccttcagtgtggcacgtgctggtcagaagggctaccatcaccgcacagagatcaacaagaagatctacaagattggacagggctatcacactaaggatggcaaactgatcaagaacaacgcctccaccgattacgatctgtccaacaagagcatcaacccactgggtggatttgtccactacggtgaggtgacaaatgacttcctgatgctgaagggctgtgttgttggaaccaagaaaagggtgttgaccctgcgcaagtccctgctggtgcagacgagccgtcgtgctcaggagaggatcgaccttaagttcatcgacaccacgtccaaatttggtcacggacgtttccagaccgtggatgaaaagaaggccttcatgggtccgctcaagaaagaccgcattg---------------ccaaggaggagacgg------cctga
>SB-Thaama-L3
-----------------------------------------------------------------------------------------------------------------------------------------------------------------------------------atgtctcaccgcaagttttcagctccacgccatggttccctggggttcttgcctcgcaaaaggtgccggcgccatcgtgggaaggtcaagagcttccccaaagatgaccccagcaaacctgttcatctgacagccttcctgggctacaaggctggcatgactcatattgttcgtgaagttgaccgaccaggctcaaaggtgaacaagaaagaagtggttgaagctgtgaccgttgtggagacaccgcccatgatggtggttggagtggtgggttacgtcagcacccccagtggactccgttccttcaagaccatttttgctgagcatatcagcgacgagtgcaagcgccgattctacaggaactggcacaagtctaagaagaaggctttcaccaaatactgcaagaaatggcaggatgatgatggaaagaagcagctggagaaggactttgcagccatgaagaagtactgtgaggtcattcgtgtcatcgctcacacacagatgcgcctgctccccctgaggcagaagaaggctcacctcatggaggtacaacttaatggtgggaccattgctgacaaagtggactgggcccgtgagaagctggagcaggctgtacctgtcaacacagtgttcactcaggatgagatgattgatgtcattggtgtcaccaagggtcatggatacaagggtgtcaccagccgttggcacacaaagaagcttcctcgtaaaactcacagaggtttgcgcaaagtggcctgtattggcgcttggcatcctgctcgtgtggcgttctccgtggcccgtgctggtcagaagggttaccatcatcgaacggagatcaacaagaagatctacaagattggccagggcttccacaccaaggacgggaagctggtgaagaacaacgcttccacggactatgatatttccaacaagagcatcaaccccctgggtggatttgtgcactatggagaggtgaccagtgactttgtcatggtcaagggttgtgtggtagggaccaagaagagggtgctgactctgcggaagtctctgttggtgcagactagtcgccgtgctttggagaagattgacctcaaattcattgataccacatccaagtttggtcatggccgttttcagactgtggaagaaaagaaggctttcatgggaccactcaagaaggaccgcattg---------------ccaaggaagagactg------cctaa
>SB-Thualb-L3
--------------------------------------------------------------------------------------------------------------------------------------------------nngaaggcctctttgaatcggattggagacaaaatgtcccaccgtaagttttcggctccgcgccacggatcgctgggcttcctgccccgcaagaggagtcgtcgccatcgcggtaaggccaagagcttccccaaggatgacccaagcaaacccgtgcacctgaccgccttcctgggctacaaggccggcatgacacacattgtccgtgaggtcgacagacctggctcaaaggtgaacaagaaggaagtggtggaggctgtgaccattgtggagacaccccccatgattgtggtcggcgttgtgggttacgtcaacaccccccgcggcctgcgttccttcaagaccatcttcgccgagcacgtcagtgatgagtgcaagcgtcgcttctacaagaactggtacaagtccaagaagaaggccttcactaaatactgcaagaaatggcaggatgacgagggcaagaagcagctggagaaggactttgccgccatgaagaagtactgccaggtcgtccgcatcattgcccacacacagatgcgtctgctgcccctgaggcagaagaagtctcacctcatggaggtgcagctgaacggaggcagcatctccgacaaggtcgactgggcccgtgagaagctggagcaggccgttcccgtcaacacagtcttcacccaggacgagatgatcgacgtcatcggtatcaccaagggtcacggatacaagggtgtcaccagccgttggcacacaaagaagcttccccgcaagacccatcgtggtctgcgtaaggtggcctgtatcggtgcctggcatcctgcccgtgtggctttctctgtggcccgtgctggtcagaagggttaccaccaccgtacagagatcaacaagaagatctacaagatcggccagggctaccacaccaaggatggaaaactggtgaagaacaacgccgccaccgagtacgatctgtccaacaagagcatcaaccccctgggtggatttgtccactatggagaggtgaccaatgactttgtcatggtgaagggctgtgtggttggaaccaagaagagggtgctgactctgcgcaagtctctgctggtgcagagcagccgtcgtgccttggagaagatcgacctcaagttcatcgacaccacctccaagttcggtcacggccgtttccagactgtggaggaaaagaaggcattcatgggaccactcaagaaggaccgcattt---------------ccaaggaggaaactg------cttaa
>SB-Thythy-L3
--------------------------------------------------------------------------------------------------------------------------------------------------------------------------------------tcccaccgtaagttttcggctccccgccacggatccctgggcttcctgccccgtaagaggagcagacgtcaccgtggtaaggtgaagagcttcccaaaggatgaccccagcaagcctgtccacttgactgccttccttggctacaaggctggcatgactcacatcgtgcgtgaagttgacagacctggctcaaaggtaaacaagaaagaagtggttgaggctgtgactattgtggagactccgcccatggttgtggtgggtgttgtgggctacgtcgagaccccccgtggcctgcgctccttcaagaccatcttcgccgagcacatcagtgatgagtgcaagcgtcgcttctacaggaactggtacaagtccaagaagaaggccttcacaaagtactgcaagaagtggcaggatgatgagggtaagaagcagctggagaaggactttgcctccatgaagaagtactgccaggtcgtccgcatcatcgcccacacgcagatgaggctgctgcccctgaggcagaagaagtctcacctgatggaggtgcagctgaatggaggctccatctctgacaaggtggactgggcccgggagaagctggagcagtctatccccatcaccaatgtcttcacccaggatgagatgattgacgtcatcggggtcacaaagggtcacggatacaaaggtgtcaccagccgttggcacacaaagaagctcccccgtaagacccatcgtggtctgcgtaaggtggcctgtatcggagcctggcatccctcccgcgtggccttctctgtggcccgcgctggtcagaagggctaccaccaccgcactgagatcaacaagaagatctacaagatcggccagggctaccacaccaaggacggcaagctggtgaagaacaacgccgccacggagtacgatctgtccaacaagagcatcactcctctgggtggcttcgtccactacggggaggtgaccaatgactttgtcatgctgaagggctgtacgattggggtcaagaagagggtcctcaccctgcgcaagtctctgttggtgcagtcgagccgtcgtgccacggagaagatcgacctcaagttcatcgacaccacctccaagtttggccacggccgcttccagacagtggaggagaagaaggcgttcatgggaccactcaagaaggaccgcattg---------------ccaaggaggagactg------cttaa
>SB-Traova-L3
--------------------------------------------------------------------------------------------------------------------------------------------------------------------------------------tcccaccgtaagttttcggctccgcgccacggatctctgggcttcctgccccgcaagaggagccgtcgtcatcgtggtaaggccaagagcttccccagggatgaccccagcaagcccgtccacctgacggccttcctgggctacaaggccggcatgacacacatcgtccgtgaggtggacagacctggctcaaaggtgaacaagaaggaagtggtcgaggctgtcaccattgtggagacacctcccatgattgttgttggagttgtgggctacgttaacactccccgcggcctgcgttccttcaagaccatctttgccgagcacgtcagtgacgagtgcaagcgtcggttctacaagaactggtacaagtccaagaagaaggctttcaccaagtactgcaagaaatggcaggatgacgagggcaagaagcagctggagaaggactttgctgccatgaagaagtactgccaggtcgtccgcatcattgcccacacacagatgcgtctgctgcccctgaggcagaagaaggctcacctcatggaggtgcagctgaacggaggcaccatctctgataaggtggactgggcccgtgagaagctggagcaggccgttcccgtcaacaccgtcttcgcccaggacgagatgatcgatgtcatcggtatcaccaagggtcacggatacaagggtgtcaccagccgttggcacacaaagaagcttcctcgcaagacccatcgtggtctgcgtaaggtggcctgtattggtgcctggcatcctgcccgtgtggccttctctgtggcccgtgccggtcagaagggttaccaccaccgcacagagatcaacaagaagatctacaagatcggccagggcttccacaccaaggacggaaagctggtgaagaacaacgcctccactgagtacgatctgtccaacaagagcatcaaccccctgggtggatttgtccattacggagaggtgaccaatgactttgtcatggtgaagggctgtgttgtgggaaccaagaagagggtgctgactctgcgcaagtctctgcttgtgcagtcgagccgtcgtgccttggagaagatcgacctcaagttcatcgacaccacctccaagtttggtcacggccgcttccagactgtggaagaaaagaaggctttcatgggaccactcaagaaggaccgcattg---------------ccaaggaagagactg------cttaa
>SB-like-Aeostr-L3
---tcccaccgtaagttttcggctccccgccacggatctttaggcttcttgccccgcaagaggagtcgtcgtcatcgtggtaaggccaagagcttccccagggatgaccccagcaagcctgttcacctgacggccttcctgggctacaaggctggcatgacccacatcgtccgtgaagtggacagacctggctccaaggtcaacaagaaggaagtggttgaagcagtgactattgtggagaccccacccatgattgtggtgggtgtagtgggatatgtcaacaccccccgtggcctgcgttccttcaagaccatctttgcggagcacgtcagtgacgagtgcaagcgccgcttctacaaaaactggtacaagtccaagaagaaggccttcaccaaatactgcaagaaatggcaggacgacgagggcaagaagcagctggagaaggactttgcctccatgaagaagtactgccaggtcatccgcatcatcgcgcacacacagatgcgtctgctgcccgtcaggcagaagaaggcccacctgatggaggtgcagctcaacggcggctccatctctgacaaggtggactgggcccgcgagaagctggagcagtcagtgcctgtgaacacagtcttcacccaggatgagatgatcgacgtcataggggtcaccaagggacacggatacaagggtgtcaccagccgctggcacaccaagaaacttccccgcaaaacccatcgtggtctgcgtaaggtggcgtgtatcggtgcctggcatcctgcccgcgtggccttctctgtggcccgagccggtcagaagggatatcaccaccgcacagagatcaacaagaagatctacaagattggccagggctaccaccagaaggatgggaagctggtgaagaacaatgcctccacggagtacgacttgtccaacaagagtatcaaccccctgggtggatttgtccactatggagaggtgaccaacgactttgtcatggtgaagggatgtgtggtcggaaccaagaagagggtgctgactctgcgcaagtctctgctggtgcagaccagccgtcgtgctctggagaaaatcgatctcaagttcatcgacaccacctccaagtttggtcatggccgcttccagacggtggaggagaagaagggtttcatgggaccgctgaagaaggaccgcaaggaga------------ccaaggaggagactgcatga
>SB-like-Altcom-L3
atgtcccaccgtaagttttcggctccgcgacacggatccctgggctttctgccccgcaagaggagccgtcgtcaccgcggtaaggtcaagagcttccccaaggatgaccccagcaagcccgttcacctgactgccttcctcggctacaaagccggcatgactcacatcgtccgggaggtggacagacctggctcaaaggtgaacaagaaggaagtggttgaggcagtgaccattgtggagactcctcccatgatcgtggttggtgtcgtgggttacgtcaacacaccccgtggtctgcgctccttcaagacagtcttcgctgagcacatgagtgatgagtgcaagcgtcgcttctacaagaactggtacaagtccaagaagaaggctttcactaaatactgcaagaaatggcaggatgaggagggcaagaagcagctggagaaagactttgctgccatgaagaaatactgccaggtcatccgtgtcatttgccacacacagatgcgtatgctgccgctgaggcagaagaaagctcatctcatggaggtgcaggtgaacggaggcaccatctctgataaggtggactgggcccgtgagaagctggagcaggctgtggttgtcaacagtgttttcacccaggacgagatgatcgacatcattggtgtcactaagggtcacggatacaagggtgtcaccagccgttggcacacaaagaagctgcctcgcaaaacccatcgtggtctacgtaaggtggcctgtatcggtgcctggcatcctgcccgtgtggccttctccgtggcccgtgctggtcagaagggctaccaccaccgcacagagatcaacaagaaggtctacaagattggtcagggctaccaccagaaggacggaaaggtggtgaagaacaacgcctcgacagagtacgatctgtccaacaagagcatcaaccccatgggtggatttgtccattacggagaagtgaggaatgactttgtcatgttgaagggctgtgttgtggggaccaagaagagggtgctgactctgcgcaagtctctgctggtgcagacaagccgccgtgccctggagaagatcgacctcaagtttatcgacaccacctccaagttcggtcatggtcgcttccagaccgtggaggaaaagaaagttttcatgggacccctcaagaaagaccgcattg---------------ccaaggaagagactgcttaa
>SB-like-Lamlem-L3
atgtcccaccgtaagttttcggctccgcgacacggatccctgggctttctgccccgcaagaggagccgtcgtcaccgcggtaaggtcaagagcttccccaaggatgaccccagcaagcccgttcacctgactgccttcctcggctacaaagccggcatgactcacatcgtccgggaggtggacagacctggctcaaaggtgaacaagaaggaagtggttgaggcagtgaccattgtggagactcctcccatgatcgtggttggtgtcgtgggttacgtcaacacaccccgtggtctgcgctccttcaagacagtcttcgctgagcacatgagtgatgagtgcaagcgtcgcttctacaagaactggtacaagtccaagaagaaggctttcactaaatactgcaagaaatggcaggatgaggagggcaagaagcagctggagaaagactttgctgccatgaagaaatactgccaggtcatccgtgtcatttgccacacacagatgcgtatgctgccgctgaggcagaagaaagctcacctcatggaggtgcaggtgaacggaggcaccatctctgataaggtggactgggcccgtgagaagctggagcaggctgtggttgtcaacagtgttttcacccaggacgagatgatcgacatcattggtgtcactaagggtcacggatacaagggtgtcaccagccgttggcacacaaagaagctgcctcgcaaaacccatcgtggtctacgtaaggtggcctgtatcggtgcctggcatcctgcccgtgtggccttctccgtggcccgtgctggtcagaagggctaccaccaccgcacagagatcaacaagaaggtctacaagattggtcagggctaccaccagaaggacggaaaggtggtgaagaacaacgcctccacagagtacgatctgtccaacaagagcatcaaccccatgggtggatttgtccattacggagaagtgaggaatgactttgtcatgttgaagggttgtgttgtggggaccaagaagagggtgctgactctgcgcaagtctctgctggtgcagacaagccgtcgtgccctggagaagatcgacctcaagtttatcgacaccacctccaagttcggtcatggtcgcttccagaccgtggaggaaaagaaagttttcatgggacccctcaagaaagaccgcattg---------------ccaaggaagagactgcttaa
>SB-like-Neoven-L3
atgtcccaccgtaagttttcggctccgcgacacggatccctgggctttctgccccgcaagaggagccgtcgtcaccgcggtaaggtcaagagcttccccaaggatgaccccagcaagcccgttcacctgactgccttcctcggctacaaagccggcatgactcacatcgtccgggaggtggacagacctggctcaaaggtgaacaagaaggaagtggttgaggcagtgaccattgtggagactcctcccatgatcgtggttggtgtcgtgggttacgtcaacacaccccgtggtctgcgctccttcaagacagtcttcgctgagcacatgagtgatgagtgcaagcgtcgcttctacaagaactggtacaagtccaagaagaaggctttcactaaatactgcaagaaatggcaggatgaggagggcaagaagcagctggagaaagactttgctgccatgaagaaatactgccaggtcatccgtgtcatttgccacacacagatgcgtatgctgccgctgaggcagaagaaagctcatctcatggaggtgcaggtgaacggaggcaccatctctgataaggtggactgggcccgtgagaagctggagcaggctgtggttgtcaacagtgttttcacccaggacgagatgatcgacatcattggtgtcactaagggtcacggatacaagggtgtcaccagccgttggcacacaaagaagctgcctcgcaaaacccatcgtggtctacgtaaggtggcctgtatcggtgcctggcatcctgcccgtgtggccttctccgtggcccgtgctggtcagaagggctaccaccaccgcacagagatcaacaagaaggtctacaagattggtcagggctaccaccagaaggacggaaaggtggtgaagaacaacgcctccacagagtacgatctgtccaacaagagcatcaaccccatgggtggatttgtccattacggagaagtgaggaatgactttgtcatgttgaagggctgcgttgtggggaccaagaagagggtgctgactctgcgcaagtctctgctggtgcagacaagccgtcgtgccctggagaagatcgacctcaagtttatcgacaccacctccaagttcggtcatggtcgcttccagaccgtggaggaaaagaaagttttcatgggacccctcaagaaagaccgcattg---------------ccaaggaagagactgcttaa
>SB-like-Neofas-L3
atgtcccaccgtaagttttcggctccgcgacacggatccctgggctttctgccccgcaagaggagccgtcgtcaccgcggtaaggtcaagagcttccccaaggatgaccccagcaagcccgttcacctgactgccttcctcggctacaaagccggcatgactcacatcgtccgggaggtggacagacctggctcaaaggtgaacaagaaggaagtggttgaggcagtgaccattgtggagactcctcccatgatcgtggttggtgtcgtgggttacgtcaacacaccccgtggtctgcgctccttcaagacagtcttcgctgagcacatgagtgatgagtgcaagcgtcgcttctacaagaactggtacaagtccaagaagaaggctttcactaaatactgcaagaaatggcaggatgaggagggcaagaagcagctggagaaagactttgctgccatgaagaaatactgccaggtcatccgtgtcatttgccacacacagatgcgtatgctgccgctgaggcagaagaaagctcatctcatggaggtgcaggtgaacggaggcaccatctctgataaggtggactgggcccgtgagaagctggagcaggctgtggttgtcaacagtgttttcacccaggacgagatgatcgacatcattggtgtcactaagggtcacggatacaagggtgtcaccagccgttggcacacaaagaagctgcctcgcaaaacccatcgtggtctacgtaaggtggcctgtatcggtgcctggcatcctgcccgtgtggccttctccgtggcccgtgctggtcagaagggctaccaccaccgcacagagatcaacaagaaggtctacaaaattggtcagggctaccaccagaaggacggaaaggtcgtgaagaacaacgcctccacagagtacgatctgtccaacaagagcatcaaccccatgggtggatttgtccattacggagaagtgaggaatgactttgtcatgttgaagggctgcgttgtggggaccaagaagagggtgctgactctgcgcaagtctctgctggtgcagacaagccgccgtgccctggagaagatcgacctcaagtttatcgacaccacctccaagttcggtcatggtcgcttccagaccgtggaggaaaagaaagttttcatgggacccctcaagaaagaccgcattg---------------ccaaggaagagactgcttaa
>SB-like-Lamcal-L3
atgtcccaccgtaagttttcggctccgcgacacggatccctgggctttctgccccgcaagaggagccgtcgtcaccgcggtaaggtcaagagcttccccaaggatgaccccagcaagcccgttcacctgactgccttcctgggctacaaagccggcatgactcacatcgtccgggaggtggacagacctggctcaaaggtgaacaagaaggaagtggttgaggcagtgaccattgtggagactcctcccatgatcgtggttggtgtcgtgggttacgtcaacacgccccgtggtctgcgctccttcaagacagtcttcgctgagcacatgagtgatgagtgcaagcgtcgcttctacaagaactggtacaagtccaagaagaaggctttcactaaatactgcaagaaatggcaggatgaggagggcaagaagcagctggagaaagactttgctgccatgaagaaatactgccaggtcatccgtgtcatttgccacacacagatgcgtatgctgcccctgaggcagaagaaagctcatctcatggaggtgcaggtgaacggaggcaccatctctgataaggtggactgggcccgtgagaagctggagcaggctgtggttgtcaacagtgtgttcacccaggacgagatgatcgacatcattggtgtcactaagggtcacggatacaagggtgtcaccagccgttggcacacaaagaagctgcctcgcaaaacccatcgtggtctacgtaaggtggcctgtatcggtgcctggcatcctgcccgtgtggctttctccgtggcccgtgctggtcagaagggctaccaccaccgcacagagatcaacaagaaggtctacaagattggtcagggctaccaccagaaggacggaaaggtggtgaagaacaacgcctcgacagagtacgatctgtccaacaagagcatcaaccccatgggtggatttgtccattacggagaagtgaggaatgactttgtcatgttgaagggctgcgttgtggggaccaagaagagggtgctgactctgcgcaagtctctgctggtgcagacaagccgtcgtgccctggagaagatcgacctcaagtttatcgacaccacctccaagttcggtcatggtcgcttccagaccgtggaggaaaagaaagttttcatgggacccctcaagaaagaccgcattg---------------ccaaggaagagactgcttaa
>SB-like-Lepken-L3
atgtcccaccgtaagttttcggctccgcgacacggatccctgggctttctgccccgcaagaggagccgtcgtcaccgcggtaaggtcaagagcttccccaaggatgaccccagcaagcccgttcacctgactgccttcctgggctacaaagccggcatgactcacatcgtccgggaggtggacagacctggctcaaaggtgaacaagaaggaagtggttgaggcagtgaccattgtggagactcctcccatgatcgtggttggtgtcgtgggttacgtcaacacaccccgtggtctgcgctccttcaagacagtcttcgctgagcacatgagtgatgagtgcaagcgtcgcttctacaagaactggtacaagtccaagaagaaggctttcactaaatactgcaagaaatggcaggatgaggagggcaagaagcagctggagaaagactttgctgccatgaagaaatactgccaggtcatccgtgtcatttgccacacacagatgcgtatgctgcccctgaggcagaagaaagctcatctcatggaggtgcaggtgaacggaggcaccatctctgataaggtggactgggcccgtgagaagctggagcaggctgtggttgtcaacagtgttttcacccaggacgagatgatcgacatcattggtgtcactaagggtcacggatacaagggtgtcaccagccgttggcacacaaagaagctgcctcgcaaaacccatcgtggtctacgtaaggtggcctgtatcggtgcctggcatcctgcccgtgtggccttctccgtggcccgtgctggtcagaagggctaccaccaccgcacagagatcaacaagaaggtctacaagattggtcagggctaccaccagaaggacggaaaggtggtgaagaacaacgcctcgacagagtacgatctgtccaacaagagcatcaaccccatgggtggatttgtccattacggagaagtgaggaatgactttgtcatgttgaagggctgcgttgtggggaccaagaagagggtgctgactctgcgcaagtctctgctggtgcagacaagccgtcgtgccctggagaagatcgacctcaagtttatcgacaccacctccaagttcggtcatggtcgcttccagaccgtggaggaaaagaaagttttcatgggacccctcaagaaagaccgcattg---------------ccaaggaagagactgcttaa
>SB-like-Lepmim-L3
atgtcccaccgtaagttttcggctccgcgacacggatccctgggctttctgccccgcaagaggagccgtcgtcaccgcggtaaggtcaagagcttccccaaggatgaccccagcaagcccgttcacctgactgccttcctgggctacaaagccggcatgactcacatcgtccgggaggtggacagacctggctcaaaggtgaacaagaaggaagtggttgaggcagtgaccattgtggagactcctcccatgatcgtggttggtgtcgtgggttacgtcaacacaccccgtggtctgcgctccttcaagacagtcttcgctgagcacatgagtgatgagtgcaagcgtcgcttctacaagaactggtacaagtccaagaagaaggctttcactaaatactgcaagaaatggcaggatgaggagggcaagaagcagctggagaaagactttgctgccatgaagaaatactgccaggtcatccgtgtcatttgccacacacagatgcgtatgctgcccctgaggcagaagaaagctcatctcatggaggtgcaggtgaacggaggcaccatctctgataaggtggactgggcccgtgagaagctggagcaggctgtggttgtcaacagtgttttcacccaggacgagatgatcgacatcattggtgtcactaagggtcacggatacaagggtgtcaccagccgttggcacacaaagaagctgcctcgcaaaacccatcgtggtctacgtaaggtggcctgtatcggtgcctggcatcctgcccgtgtggccttctccgtggcccgtgctggtcagaagggctaccaccaccgcacagagatcaacaagaaggtctacaagattggtcagggctaccaccagaaggacggaaaggtggtgaagaacaacgcctcgacagagtacgatctgtccaacaagagcatcaaccccatgggtggatttgtccattacggagaagtgaggaatgactttgtcatgttgaagggctgcgttgtggggaccaagaagagggtgctgactctgcgcaagtctctgctggtgcagacaagccgtcgtgccctggagaagatcgacctcaagtttatcgacaccacctcaaagttcggtcatggtcgcttccagaccgtggaggaaaagaaagttttcatgggacccctcaagaaagaccgcattg---------------ccaaggaagagactgcttaa
>SB-like-Leppro-L3
atgtcccaccgtaagttttcggctccgcgacacggatccctgggctttctgccccgcaagaggagccgtcgtcaccgcggtaaggtcaagagcttccccaaggatgaccccagcaagcccgttcacctgactgccttcctcggctacaaagccggcatgactcacatcgtccgggaggtggacagacctggctcaaaggtgaacaagaaggaagtggttgaggcagtgaccattgtggagactcctcccatgatcgtggttggtgtcgtgggttacgtcaacacaccccgtggtctgcgctccttcaagacagtcttcgctgagcacatgagtgatgagtgcaagcgtcgcttctacaagaactggtacaagtccaagaagaaggctttcactaaatactgcaagaaatggcaggatgaggagggcaagaagcagctggagaaagactttgctgccatgaagaaatactgccaggtcatccgtgtcatttgccacacacagatgcgtatgctgcccctgaggcagaagaaagctcatctcatggaggtgcaggtgaacggaggcaccatctctgataaggtggactgggcccgtgagaagctggagcaggctgtggttgtcaacagtgttttcacccaggacgagatgatcgacatcattggtgtcactaagggtcacggatacaagggtgtcaccagccgttggcacacaaagaagctgcctcgcaaaacccatcgtggtctacgtaaggtggcctgtatcggtgcctggcatcctgcccgtgtggccttctccgtggcccgtgctggtcagaagggctaccaccaccgcacagagatcaacaagaaggtctacaagattggtcagggctaccaccagaaggacggaaaggtggtgaagaacaatgcctcgacagagtacgatctgtccaacaagagcatcaaccccatgggtggatttgtccattacggagaagtgaggaatgactttgtcatgttgaagggctgcgttgtggggaccaagaagagggtgctgactctgcgcaagtctctgctggtgcagacaagccgtcgtgccctggagaagattgacctcaagtttatcgacaccacctccaagttcggtcatggtcgcttccagaccgtggaggaaaagaaagttttcatgggacccctcaagaaagaccgcattg---------------ccaaggaagagactgcttaa
>SB-like-Neocal-L3
atgtcccaccgtaagttttcggctccgcgacacggatccctgggctttctgccccgcaagaggagccgtcgtcaccgcggtaaggtcaagagcttccccaaggatgaccccagcaagcccgttcacctgactgccttcctcggctacaaagccggtatgactcacatcgtccgggaggtggacagacctggctcaaaggtgaacaagaaggaagtggttgaggcagtgaccattgtggagactcctcccatgatcgtggttggtgtcgtgggttacgtcaacacaccccgtggtctgcgctccttcaagacagtcttcgctgagcacatgagtgatgagtgcaagcgtcgcttctacaagaactggtacaagtccaagaagaaggctttcactaaatactgcaagaaatggcaggatgaggagggcaagaagcagctggagaaagactttgctgccatgaagaaatactgccaggtcatccgtgtcatttgccacacacagatgcgtatgctgcccctgaggcagaagaaagctcatctcatggaggtgcaggtgaacggaggcaccatctctgataaggtggactgggcccgtgagaagctggagcaggctgtggttgtcaacagtgttttcacccaggacgagatgatcgacatcattggtgtcactaagggtcacggatacaagggtgtcaccagccgttggcacacaaagaagctgcctcgcaaaacccatcgtggtctacgtaaggtggcctgtatcggtgcctggcatcctgcccgtgtggccttctccgtggcccgtgctggtcagaagggctaccaccaccgcacagagatcaacaagaaggtctacaagattggtcagggctaccaccagaaggacggaaaggtggtgaagaacaacgcctcgacagagtacgatctgtccaacaagagcatcaaccccatgggtggatttgtccattacggagaagtgaggaatgactttgtcatgttgaagggttgcgttgtggggaccaagaagagggtgctgactctgcgcaagtctctgctggtgcagacaagccgtcgtgccctggagaagatcgacctcaagtttatcgacaccacctccaagttcggtcatggtcgcttccagaccgtggaggaaaagaaagttttcatgggacccctcaagaaagaccgcattg---------------ccaaggaagagactgcttaa
>SB-like-Neohec-L3
atgtcccaccgtaagttttcggctccgcgacacggatccctgggctttctgccccgcaagaggagccgtcgtcaccgcggtaaggtcaagagcttccccaaggatgaccccagcaagcccgttcacctgactgccttcctcggctacaaagccggcatgactcacatcgtccgggaggtggacagacctggctcaaaggtgaacaagaaggaagtggttgaggcagtgaccattgtggagactcctcccatgatcgtggttggtgtcgtgggttacgtcaacacaccccgtggtctgcgctccttcaagacagtcttcgctgagcacatgagtgatgagtgcaagcgtcgcttctacaagaactggtacaagtccaagaagaaggctttcactaaatactgcaagaaatggcaggatgaggagggcaagaagcagctggagaaagactttgctgccatgaagaaatactgccaggtcatccgtgtcatttgccacacacagatgcgtatgctgcccctgaggcagaagaaagctcatctcatggaggtgcaggtgaacggaggcaccatctctgataaggtggactgggcccgtgagaagctggagcaggctgtggttgtcaacagtgttttcacccaggacgagatgatcgacatcattggtgtcactaagggtcacggatacaagggtgtcaccagccgttggcacacaaagaagctgcctcgcaaaacccatcgtggtctacgtaaggtggcctgtatcggtgcctggcatcctgcccgtgtggccttctccgtggcccgtgctggtcagaagggctaccaccaccgcacagagatcaacaagaaggtctacaagattggtcagggctaccaccagaaggacggaaaggtggtgaagaacaacgcctcgacagagtacgatctgtccaacaagagcatcaaccccatgggtggatttgtccattacggagaagtgaggaatgactttgtcatgttgaagggctgcgttgtggggaccaagaagagggtgctgactctgcgcaagtctctgctggtgcagacaagccgtcgtgccctggagaagatcgacctcaagtttatcgacaccacctccaagttcggtcatggtcgcttccagaccgtggaggaaaagaaagttttcatgggacccctcaagaaagaccgcattg---------------ccaaggaagagactgcttaa
>SB-like-Neomee-L3
atgtcccaccgtaagttttcggctccgcgacacggatccctgggctttctgccccgcaagaggagccgtcgtcaccgcggtaaggtcaagagcttccccaaggatgaccccagcaagcccgttcacctgactgccttcctcggctacaaagccggcatgactcacatcgtccgggaggtggacagacctggctcaaaggtgaacaagaaggaagtggttgaggcagtgaccattgtggagactcctcccatgatcgtggttggtgtcgtgggttacgtcaacacaccccgtggtctgcgctccttcaagacagtcttcgctgagcacatgagtgatgagtgcaagcgtcgcttctacaagaactggtacaagtccaagaagaaggctttcactaaatactgcaagaaatggcaggatgaggagggcaagaagcagctggagaaagactttgctgccatgaagaaatactgccaggtcatccgtgtcatttgccacacacagatgcgtatgctgcccctgaggcagaagaaagctcatctcatggaggtgcaggtgaacggaggcaccatctctgataaggtggactgggcccgtgagaagctggagcaggctgtggttgtcaacagtgttttcacccaggacgagatgatcgacatcattggtgtcactaagggtcacggatacaagggtgtcaccagccgttggcacacaaagaagctgcctcgcaaaacccatcgtggtctacgtaaggtggcctgtatcggtgcctggcatcctgcccgtgtggccttctccgtggcccgtgctggtcagaagggctaccaccaccgcacagagatcaacaagaaggtctacaagattggtcagggctaccaccagaaggacggaaaggtggtgaagaacaacgcctcgacagagtacgatctgtccaacaagagcatcaaccccatgggtggatttgtccattacggagaagtgaggaatgactttgtcatgttgaagggctgcgttgtggggaccaagaagagggtgctgactctgcgcaagtctctgctggtgcagacaagccgtcgtgccctggagaagatcgacctcaagtttatcgacaccacctccaagttcggtcatggtcgcttccagaccgtggaggaaaagaaagttttcatgggacccctcaagaaagaccgcattg---------------ccaaggaagagactgcttaa
>SB-like-Neople-L3
atgtcccaccgtaagttttcggctccgcgacacggatccctgggctttctgccccgcaagaggagccgtcgtcaccgcggtaaggtcaagagcttccccaaggatgaccccagcaagcccgttcacctgactgccttcctcggctacaaagccggcatgactcacatcgtccgggaggtggacagacctggctcaaaggtgaacaagaaggaagtggttgaggcagtgaccattgtggagactcctcccatgatcgtggttggtgtcgtgggttacgtcaacacaccccgtggtctgcgctccttcaagacagtcttcgctgagcacatgagtgatgagtgcaagcgtcgcttctacaagaactggtacaagtccaagaagaaggctttcactaaatactgcaagaaatggcaggatgaggagggcaagaagcagctggagaaagactttgctgccatgaagaaatactgccaggtcatccgtgtcatttgccacacacagatgcgtatgctgcccctgaggcagaagaaagctcatctcatggaggtgcaggtgaacggaggcaccatctctgataaggtggactgggcccgtgagaagctggagcaggctgtggttgtcaacagtgttttcacccaggacgagatgatcgacatcattggtgtcactaagggtcacggatacaagggtgtcaccagccgttggcacacaaagaagctgcctcgcaaaacccatcgtggtctacgtaaggtggcctgtatcggtgcctggcatcctgcccgtgtggccttctccgtggcccgtgctggtcagaagggctaccaccaccgcacagagatcaacaagaaggtctacaagattggtcagggctaccaccagaaggacggaaaggtggtgaagaacaatgcctcgacagagtacgatctgtccaacaagagcatcaaccccatgggtggatttgtccattacggagaagtgaggaatgactttgtcatgttgaagggctgcgttgtggggaccaagaagagggtgctgactctgcgcaagtctctgctggtgcagacaagccgtcgtgccctggagaagatcgacctcaagtttatcgacaccacctccaagttcggtcatggtcgcttccagaccgtggaggaaaagaaagttttcatgggacctctcaagaaagaccgcattg---------------ccaaggaagagactgcttaa
>SB-like-Neocauk-L3
atgtcccaccgtaagttttcggctccgcgacacggatccctgggctttctgccccgcaagaggagccgtcgtcaccgcggtaaggtcaagagcttccccaaggatgaccccagcaagcccgttcacctgactgccttcctgggctacaaagccggcatgactcacatcgtccgggaggtggacagacctggctcaaaggtgaacaagaaggaagtggttgaggcagtgaccattgtggagactcctcccatgatcgtggttggtgtcgtgggttacgtcaacacaccccgtggtctgcgctccttcaagacagtcttcgctgagcacatgagtgatgagtgcaagcgtcgcttctacaagaactggtacaagtccaagaagaaggctttcactaaatactgcaagaaatggcaggatgaggagggcaagaagcagctggagaaagactttgctgccatgaagaaatactgccaggtcatccgtgtcatttgccacacacagatgcgtatgctgccgctgaggcagaagaaagctcatctcatggaggtgcaggtgaacggaggcaccatctctgataaggtggactgggcccgtgagaagctggagcaggctgtggttgtcaacagtgttttcacccaggacgagatgatcgacatcattggtgtcactaagggtcacggatacaagggtgtcaccagccgttggcacacaaagaagctgcctcgcaaaacccatcgtggtctacgtaaggtggcctgtatcggtgcctggcatcctgcccgtgtggccttctccgtggcccgtgctggtcagaagggctaccaccaccgcacagagatcaacaagaaggtctacaagattggtcagggctaccaccagaaggacggaaaggtggtgaagaacaacgcctcgacagagtacgatctgtccaacaagagcatcaaccccatgggtggatttgtccattacggagaagtgaggaatgactttgtcatgttgaagggctgcgttgtggggaccaagaagagggtgctgactctgcgcaagtctctgctggtgcagacaagccgtcgtgccctggagaagatcgacctcaagtttatcgacaccacctccaagttcggtcatggtcgcttccagaccgtggaggaaaagaaagttttcatgggacccctcaagaaagaccgcattg---------------ccaaggaagagactgcttaa
>SB-like-Lamorn-L3
atgtcccaccgtaagttttcggctccgcgacacggatccctgggctttctgccccgcaagaggagccgtcgtcaccgcggtaaggtcaagagcttccccaaggatgaccccagcaagcccgttcacctgactgccttcctgggctacaaagccggcatgactcacatcgtccgggaggtggacagacctggctcaaaggtgaacaagaaggaagtggttgaggcagtgaccattgtggagactcctcccatgatcgtggttggtgtcgtgggttacgtcaacacaccccgtggtctgcgctccttcaagacagtcttcgctgagcacatgagtgatgagtgcaagcgtcgcttctacaagaactggtacaagtccaagaagaaggctttcactaaatactgcaagaaatggcaggatgaggagggcaagaagcagctggagaaagactttgctgccatgaagaaatactgccaggtcatccgtgtcatttgccacacacagatgcgtatgctgccgctgaggcagaagaaagctcatctcatggaggtgcaggtgaacggaggcaccatctctgataaggtggactgggcccgtgagaagctggagcaggctgtggttgtcaacagtgttttcacccaggacgagatgatcgacatcattggtgtcactaagggtcacggatacaagggtgtcaccagccgttggcacacaaagaagctgcctcgcaaaacccatcgtggtctgcgtaaggtggcctgtatcggtgcctggcatcctgcccgtgtggccttctccgtggcccgtgctggtcagaagggctaccaccaccgcacagagatcaacaagaaggtctacaagattggtcagggctaccaccagaaggacggaaaggtggtgaagaacaacgcctcgacagagtacgatctgtccaacaagagcatcaaccccatgggtggatttgtccattacggagaagtgaggaatgactttgtcatgttgaagggctgcgttgtggggaccaagaagagggtgctgactctgcgcaagtctctgctggtgcagacaagccgtcgtgccctggagaagatcgacctcaagtttatcgacaccacctccaagttcggtcatggtcgcttccagaccgtggaggaaaagaaagttttcatgggacccctcaagaaagaccgcattg---------------ccaaggaagagactgcttaa
>SB-like-Neobrem-L3
atgtcccaccgtaagttttcggctccgcgacacggatccctgggctttctgccccgcaagaggagccgtcgtcaccggggtaaggtcaagagcttccccaaggatgaccccagcaagcccgttcacctgactgccttcctcggctacaaagccggcatgactcacattgtccgggaggtggacagacctggctcaaaggtgaacaagaaggaagtggttgaggcagtgaccattgtggagactcctcccatgatcgtggttggtgtcgtgggttacgtcaacacaccccgtggtctgcgctccttcaagacagtcttcgctgagcacatgagtgatgagtgcaagcgtcgcttctacaagaactggtacaagtccaagaagaaggctttcactaaatactgcaagaaatggcaggatgaggagggcaagaagcagctggagaaagactttgctgccatgaagaaatactgccaggtcatccgtgtcatttgccacacacagatgcgtatgctgcccctgaggcagaagaaagctcatctcatggaggtgcaggtgaacggaggcaccatctctgataaggtggactgggcccgtgagaagctggagcaggctgtggttgtcaacagtgttttcacccaggacgagatgatcgacatcattggtgtcactaagggtcacggatacaagggtgtcaccagccgttggcacacaaagaagctgcctcgcaaaacccatcgtggtctacgtaaggtggcctgtatcggtgcctggcatcctgcccgtgtggccttctccgtggcccgtgctggtcagaagggctaccaccaccgcacagagatcaacaagaaggtctacaagattggtcagggctaccaccagaaggacggaaaggtggtgaagaacaacgcctcgacagagtacgatctgtccaacaagagcatcaaccccatgggtggatttgtccattacggagaagtgaggaatgactttgtcatgttgaagggctgcgttgtggggaccaagaagagggtgctgactctgcgcaagtctctgctggtgcagacaagccgtcgtgccctggagaagatcgacctcaagtttatcgacaccacctccaagttcggtcatggtcgcttccagaccgtggaggaaaagaaagttttcatgggacccctcaagaaagaccgcattg---------------ccaaggaagagactgcttaa
>SB-like-Lamlap-L3
atgtcccaccgtaagttttcggctccgcgacacggatccctgggctttctgccccgcaagaggagccgtcgtcaccgcggtaaggtcaagagcttccccaaggatgaccccagcaagcccgttcacctgactgccttcctcggctacaaagccggcatgactcacatcgtccgggaggtggacagacctggctcaaaggtgaacaagaaggaagtggttgaggcagtgaccattgtggagactcctcccatgatcgtggttggtgtcgtgggttacgtcaacacaccccgtggtctgcgctccttcaagacagtcttcgctgagcacatgagtgatgagtgcaagcgtcgcttctacaagaactggtacaagtccaagaagaaggctttcactaaatactgcaagaaatggcaggatgaggagggcaagaagcagctggagaaagactttgctgccatgaagaaatactgccaggtcatccgtgtcatttgccacacacagatgcgtatgctgcccctgaggcagaagaaagctcatctcatggaggtgcaggtgaacggaggcaccatctctgataaggtggactgggcccgtgagaagctggagcaggctgtggttgtcaacagtgttttcacccaggacgagatgatcgacatcattggtgtcactaagggtcacggatacaagggtgtcaccagccgttggcacacaaagaagctgcctcgcaaaacccatcgtggtctacgtaaggtggcctgtatcggtgcctggcatcctgcccgtgtggccttctccgtggcccgtgctggtcagaagggctaccaccaccgcacagagatcaacaagaaggtctacaagattggtcagggctaccaccagaaggacggaaaggtggtgaagagcaacgcctcgacagagtacgatctgtccaacaagagcatcaaccccatgggtggatttgtccattatggagaagtgaggaatgactttgtcatgttgaagggttgtgttgtggggaccaagaagagggtgctgactctgcgcaagtctctgctggtgcagacaagccgtcgtgccctggagaagatcgacctcaagtttatcgacaccacctccaagttcggtcatggtcgcttccagaccgtggaggaaaagaaagttttcatgggacccctcaagaaagaccgcattg---------------ccaaggaagagactgcttaa
>SB-like-Neovar-L3
atgtcccaccgtaagttttcggctccgcgacacggatccctgggctttctgccccgcaagaggagccgtcgtcaccgcggtaaggtcaagagcttccccaaggatgaccccagcaagcccgttcacctgactgccttcctcggctacaaagccggcatgactcacatcgtccgggaggtggacagacctggctcaaaggtgaacaagaaggaagtggttgaggcagtgaccattgtggagactcctcccatgatcgtggttggtgtcgtgggttacgtcaacacaccccgtggtctgcgctccttcaagacagtcttcgctgagcacatgagtgatgagtgcaagcgtcgcttctacaagaactggtacaagtccaagaagaaggctttcactaaatactgcaagaaatggcaggatgaggagggcaagaagcagctggagaaagactttgctgccatgaagaaatactgccaggtcatccgtgtcatttgccacacacagatgcgtatgctgcccctgaggcagaagaaagctcatctcatggaggtgcaggtgaacggaggcaccatctctgataaggtggactgggcccgtgagaagctggagcaggctgtggttgtcaacagtgttttcacccaggacgagatgatcgacatcattggtgtcactaagggtcacggatacaagggtgtcaccagccgttggcacacaaagaagctgcctcgcaaaacccatcgtggtctgcgtaaggtggcctgtatcggtgcctggcatcctgcccgtgtggccttctccgtggcccgtgctggtcagaagggctaccaccaccgcacagagatcaacaagaaggtctacaagattggtcagggctaccaccagaaggacggaaaggtggtgaagaacaacgcctccacagagtacgatctgtccaacaagagcatcaaccccatgggtggatttgtccattacggagaagtgaggaatgactttgtcatgttgaagggctgcgttgtggggaccaagaagagggtgctgactctgcgcaagtctctgctggtgcagacaagccgtcgtgccctggagaagatcgacctcaagtttatcgacaccacctccaagttcggtcatggtcgcttccagaccgtggaggaaaagaaagttttcatgggacccctcaagaaagaccgcattg---------------ccaaggaagagactgcttaa
>SB-like-Neomul-L3
atgtcccaccgtaagttttcggctccgcgacacggatccctgggctttctgccccgcaagaggagccgtcgtcaccgcggtaaggtcaagagcttccccaaggatgaccccagcaagcccgttcacctgactgccttcctgggctacaaagccggcatgactcacatcgtccgggaggtggacagacctggctcaaaggtgaacaagaaggaagtggttgaggcagtgaccattgtggagactcctcccatgatcgtggttggtgtcgtgggttatgtcaacacaccccgtggtctgcgctccttcaagacagtcttcgctgagcacatgagtgatgagtgcaagcgtcgcttctacaagaactggtacaagtccaagaagaaggctttcactaaatactgcaagaaatggcaggatgaggagggcaagaagcagctggagaaagactttgctgccatgaagaaatactgccaggtcatccgtgtcatttgccacacacagatgcgtatgctgcccctgaggcagaagaaagctcatctcatggaggtgcaggtgaacggaggtaccatctctgataaggtggactgggcccgtgagaagctggagcaggctgtggttgtcaacagtgttttcacccaggacgagatgatcgacatcattggtgtcactaagggtcacggatacaagggtgtcaccagccgttggcacacaaagaagctgcctcgcaaaacccatcgtggtctacgtaaggtggcctgtatcggtgcctggcatcctgcccgtgtggccttctccgtggcccgtgctggtcagaagggttaccaccaccgcacagagatcaacaagaaggtctacaagattggtcagggctaccaccagaaggacggaaaggtggtgaagaacaacgcctccacggagtacgatctgtccaacaagagcatcaaccccatgggtggatttgtccattacggagaagtgaggaatgactttgtcatgttgaagggctgcgttgtggggaccaagaagagggtgctgactctgcgcaagtctctgctggtgcagacaagccgtcgtgccctggagaagatcgacctcaagtttatcgacaccacctccaagttcggtcatggtcgcttccagaccgtggaggaaaagaaagttttcatgggacccctcaagaaagaccgcattg---------------ccaaggaagagactgcttaa
>SB-like-Neocau-L3
atgtcccaccgtaagttttcggctccgcgacacggatccctgggctttctgccccgcaagaggagccgtcgtcaccgcggtaaggtcaagagcttccccaaggatgaccccagcaagcccgttcacctgactgccttcctgggctacaaagccggcatgactcacatcgtccgggaggtggacagacctggctcaaaggtgaacaagaaggaagtggttgaggcagtgaccattgtggagactcctcccatgatcgtggttggtgtcgtgggttacgtcaacacaccccgtggtctgcgctccttcaagacagtcttcgctgagcacatgagtgatgagtgcaagcgtcgcttctacaagaactggtacaagtccaagaagaaggctttcactaaatactgcaagaaatggcaggatgaggagggcaagaagcagctggagaaagactttgctgccatgaagaaatactgccaggtcatccgtgtcatttgccacacacagatgcgtatgctgccgctgaggcagaagaaagctcatctcatggaggtgcaggtgaacggaggcaccatctctgataaggtggactgggcccgtgagaagctggagcaggctgtggttgtcaacagtgttttcacccaggacgagatgatcgacatcattggtgtcactaagggtcacggatacaagggtgtcacaagccgttggcacacaaagaagctgcctcgcaaaacccatcgtggtctgcgtaaggtggcctgtatcggtgcctggcatcctgcccgtgtggccttctctgtggcccgtgctggtcagaagggctaccaccaccgcacagagatcaacaagaaggtctacaagattggtcagggctaccaccagaaggacggaaaggtggtgaagaacaacgcctccacagagtacgatctgtccaacaagagcatcaaccccatgggtggatttgtccattacggagaagtgaggaatgactttgtcatgttgaagggctgcgttgtggggaccaagaagagggtgctgactctgcgcaagtctctgctggtgcagacaagccgtcgtgccctggagaagatcgacctcaagtttatcgacaccacctccaagttcggtcatggtcgcttccagaccgtggaggaaaagaaagttttcatgggacccctcaagaaagaccgcattg---------------ccaaggaagagactgcttaa
>SB-like-Lammel-L3
---tcccaccgtaagttttcggctccgcgacacggatccctgggctttctgccccgcaagaggagccgtcgtcaccgcggtaaggtcaagagcttccccaaggatgaccccagcaagcccgttcacctgactgccttcctcggctacaaagccggcatgactcacatcgtccgggaggtggacagacctggctcaaaggtgaacaagaaggaagtggttgaggcagtgaccattgtggagactcctcccatgatcgtggttggtgtcgtgggttacgtcaacacaccccgtggtctgcgctccttcaagacagtcttcgctgagcacatgagtgatgagtgcaagcgtcgcttctacaagaactggtacaagtccaagaagaaggctttcactaaatactgcaagaaatggcaggatgaggagggcaagaagcagctggagaaagactttgctgccatgaagaaatactgccaggtcatccgtgtcatttgccacacacagatgcgtatgctgccgctgaggcagaagaaagctcatctcatggaggtgcaggtgaacggaggcaccatctctgataaggtggactgggcccgtgagaagctggagcaggctgtggttgtcaacagtgttttcacccaggacgagatgatcgacatcattggtgtcactaagggtcacggatacaagggtgtcaccagccgttggcacacaaagaagctgcctcgcaaaacccatcgtggtctacgtaaggtggcctgtatcggtgcctggcatcctgcccgtgtggccttctctgtggcccgtgctggtcagaagggttaccaccaccgcacagagatcaacaagaaggtctacaagattggtcagggctaccaccagaaagacggaaaggtggtgaagaacaacgcctcgacagagtacgatctgtccaacaagagcatcaaccccatgggtggatttgtccattacggagaagtgaggaatgactttgtcatgttgaagggctgcgttgtggggaccaagaagagggtgctgactctgcgcaagtctctgctggtgcagacaagccgccgtgccctggagaagatcgacctcaagtttatcgacaccacctccaagttcggtcatggtcgcttccagaccgtggaggaaaagaaagttttcatgggacccctcaagaaagaccgcattg---------------ccaaggaagagactgcttaa
>SB-like-Lamoce-L3
atgtcccaccgtaagttttcggctccgcgacacggatccctgggctttctgccccgcaagaggagccgtcgtcaccgcggtaaggtcaagagcttccccaaggatgaccccagcaagcccgttcacctgactgccttcctcggctacaaagccggcatgactcacatcgtccgggaggtggacagacctggctcaaaggtgaacaagaaggaagtggttgaggcagtgaccattgtggagactcctcccatgatcgtggttggtgtcgtgggttacgtcaacacaccccgtggtctgcgctccttcaagacagtcttcgctgagcacatgagtgatgagtgcaagcgtcgcttctacaagaactggtacaagtccaagaagaaggctttcactaaatactgcaagaaatggcaggatgaggagggcaagaagcagctggagaaagactttgctgccatgaagaaatactgccaggtcatccgtgtcatttgccacacacagatgcgtatgctgccgctgaggcagaagaaagctcatctcatggaggtgcaggtgaacggaggcaccatctctgataaggtggactgggcccgtgagaagctggagcaggctgtggttgtcaacagtgttttcacccaggacgagatgatcgacatcattggtgtcactaagggtcacggatacaagggtgtcaccagccgttggcacacaaagaagctgcctcgcaaaacccatcgtggtctacgtaaggtggcctgtatcggtgcctggcatcctgcccgtgtggccttctccgtggcccgtgctggtcagaagggctaccaccaccgcacagagatcaacaagaaggtctacaagattggtcagggctaccaccagaaggacggaaaggtggtgaagaacaacgcctcgacagagtacgatctgtccaacaagagcatcaaccccatgggtggatttgtccattacggagaagtgaggaatgactttgtcatgttgaagggctgcgttgtggggaccaagaagagggtgctgactctgcgcaagtctctgctggtgcagacaagccgccgtgccctggagaagatcgacctcaagtttatcgacaccacctccaagttcggtcatggtcgcttccagaccgtggaggaaaagaaagttttcatgggacccctcaagaaagaccgcattg---------------ccaaggaagagactgcttaa
>SB-like-Lepmee-L3
atgtcccaccgtaagttttcggctccgcgacacggatccctgggctttctgccccgcaagaggagccgtcgtcaccgcggtaaggtcaagagcttccccaaggatgaccccagcaagcccgttcacctgactgccttcctcggctacaaagccggcatgactcacatcgtccgggaggtggacagacctggctcaaaggtgaacaagaaggaagtggttgaggcagtgaccattgtggagactcctcccatgatcgtggttggtgtcgtgggttacgtcaacacaccccgtggtctgcgctccttcaagacagtcttcgctgagcacatgagtgatgagtgcaagcgtcgcttctacaagaactggtacaagtccaagaagaaggctttcactaaatactgcaagaaatggcaggatgaggagggcaagaagcagctggagaaagactttgctgccatgaagaaatactgccaggtcatccgtgtcatttgccacacacagatgcgtatgctgcccctgaggcagaagaaagctcatctcatggaggtgcaggtgaacggaggcaccatctctgataaggtggactgggcccgtgagaagctggagcaggctgtggttgtcaacagtgttttcacccaggacgagatgatcgacatcattggtgtcactaagggtcacggatacaagggtgtcaccagccgttggcacacaaagaagctgcctcgcaaaacccatcgtggtctacgtaaggtggcctgtatcggtgcctggcatcctgcccgtgtggccttctccgtggcccgtgctggtcagaagggctaccaccaccgcacagagatcaacaagaaggtctacaagattggtcagggctaccaccagaaggacggaaaggtggtgaagaacaacgcctcgacagagtacgatctgtccaacaagagcatcaaccccatgggtggatttgtccattacggagaagtgaggaatgactttgtcatgttgaagggctgcgttgtggggaccaagaagagggtgctgactctgcgcaagtctctgctggtgcagacaagccgtcgtgccctggagaagatcgacctcaagtttatcgacaccacctccaagttcggtcatggtcgcttccagaccgtggaggaaaagaaagttttcatgggacccctcaagaaagaccgcattg---------------ccaaggaagagactgcttaa
>SB-like-Neobre-L3
atgtcccaccgtaagttttcggctccgcgacacggatccctgggctttctgccccgcaagaggagccgtcgtcaccgcggtaaggtcaagagcttccccaaggatgaccccagcaagcccgttcacctgactgccttcctcggctacaaagccggcatgactcacatcgtccgggaggtggacagacctggctcaaaggtgaacaagaaggaagtggttgaggcagtgaccattgtggagactcctcccatgatcgtggttggtgtcgtgggttacgtcaacacaccccgtggtctgcgctccttcaagacagtcttcgctgagcacatgagtgatgagtgcaagcgtcgcttctacaagaactggtacaagtccaagaagaaggctttcactaaatactgcaagaaatggcaggatgaggagggcaagaagcagctggagaaagactttgctgccatgaagaaatactgccaggtcatccgtgtcatttgccacacacagatgcgtatgctgcccctgaggcagaagaaagctcatctcatggaggtgcaggtgaacggaggcaccatctctgataaggtggactgggcccgtgagaagctggagcaggctgtggttgtcaacacagttttcacccaggacgagatgatcgacatcattggtgtcactaagggtcacggatacaagggtgtcaccagccgttggcacacaaagaagctgcctcgcaaaacccatcgtggtctacggaaggtggcctgtatcggtgcctggcatcctgcccgtgtggccttctccgtggcccgtgctggtcagaagggctaccaccaccgcacagagatcaacaagaaggtctacaagattggtcagggctaccaccagaaggacggaaaggtggtgaagaacaacgcctcgacagagtacgatctgtccaacaagagcatcaaccccatgggtggatttgtccactacggagaagtgaggaatgactttgtcatgttgaagggctgcgttgtggggaccaagaagagggtgctgactctgcgcaagtctctgctggtgcagacaagccgtcgtgccctggagaagatcgacctcaagtttatcgacaccacctcaaagttcggtcatggtcgcttccagaccgtggaggaaaagaaagttttcatgggacccctcaagaaagaccgcattg---------------ccaaggaagagactgcttaa
>SB-like-Chabif-L3
atgtcccaccgtaagttttcggctccgcgacacggatccctgggctttctgccccgcaagaggagccgtcgtcaccgcggtaaggtcaagagcttccccaaggatgaccccagcaagcccgttcacctgactgccttcctgggctacaaagccggcatgactcacatcgtccgggaggtggacagacctggctcaaaggtgaacaagaaggaagtggttgaggcagtgaccattgtggagactcctcccatgatcgtggttggtgtcgtgggctacgtcaacacaccccgtggtctgcgctccttcaagacagtcttcgctgagcacatgagtgatgagtgcaagcgtcgcttctacaagaactggtacaaatccaagaagaaggctttcactaaatactgcaagaaatggcaggatgaggagggcaagaagcagctggagaaagactttgctgccatgaagaaatactgccaggtcatccgtgtcatttgccacacacagatgcgtatgctgcccctgaggcagaagaaagctcatcttatggaggtgcaggtgaacggaggcaccatctctgataaggtggactgggcccgtgagaagctggagcaggctgtggttgtcaacacagtcttcacccaggacgagatgatcgacatcattggtgtcactaagggtcacggatacaagggtgtcaccagccgttggcacacaaagaagctgcctcgcaaaacccatcgtggtctacgtaaggtggcctgtatcggtgcctggcatcctgcccgtgtggccttctccgtggcccgtgctggtcagaagggttaccaccaccgcacagagatcaacaagaagatctacaagattggtcagggctaccaccagaaggacggaaaggtggtgaagaacaacgcctccacagagtacgatctgtccaacaagagcatcaaccccatgggtggatttgtccattacggagaagtgaggaatgactttgtcatgttgaagggctgtgtcgtggggaccaagaagagggtgctgactctgcgcaagtctctgctggtgcagacaagccgtcgtgccctggagaagattgacctcaagtttatcgacaccacctcaaagttcggtcatggtcgcttccagaccgtggaggaaaagaaagttttcatgggacccctcaagaaagaccgccttg---------------ccaaggaagagactgcttaa
>SB-like-Chacya-L3
atgtcccaccgtaagttttcggctccgcgacacggatccctgggctttctgccccgcaagaggagccgtcgtcaccgcggtaaggtcaagagcttccccaaggatgaccccagcaagcccgttcacctgactgccttcctgggctacaaagccggcatgactcacatcgtccgggaggtggacagacctggctcaaaggtgaacaagaaggaagtggttgaggcagtgaccattgtggagactcctcccatgatcgtggttggtgtcgtgggctacgtcaacacaccccgtggtctgcgctccttcaagacagtcttcgctgagcacatgagtgatgagtgcaagcgtcgcttctacaagaactggtacaagtccaagaagaaggctttcactaaatactgcaagaaatggcaggatgaggagggcaagaagcagctggagaaagactttgctgccatgaagaaatactgccaggtcatccgtgtcatttgccacacacagatgcgtatgctgcccctgaggcagaagaaagctcatctcatggaggtgcaggtgaacggaggcaccatctctgataaggtggactgggcccgtgagaagctggagcaggctgtggttgtcaacacagttttcacccaggacgagatgatcgacatcattggtgtcactaagggtcacggatacaagggtgtcaccagccgttggcacacaaagaagctgcctcgcaaaacccatcgtggtctacgtaaggtggcctgtatcggtgcctggcatcctgcccgtgtggccttctccgtggcccgtgctggtcagaagggttaccaccaccgcacagagatcaacaagaagatctacaagattggtcagggctaccaccagaaggacggaaaggtggtgaagaacaacgcctccacagagtacgatctgtccaacaagagcatcaaccccatgggtggatttgtccattacggagaagtgaggaatgactttgtcatgttgaagggctgtgtcgtggggaccaagaagagggtgctgactctgcgcaagtctctgctggtgcagacaagccgtcgtgccctggagaagattgacctcaagtttatcgacaccacctcaaagttcggtcatggtcgcttccagaccgtggaggaaaagaaagttttcatgggacccctcaagaaagaccgccttg---------------ccaaggaagagactgcttaa
>SB-like-Neofur-L3
atgtcccaccgtaagttttcggctccgcgacacggatccctgggctttctgccccgcaagaggagccgtcgtcaccgcggtaaggtcaagagcttccccaaggatgaccccagcaagcccgttcacctgactgccttcctgggctacaaagccggcatgactcacatcgtccgggaggtggacagacctggctcaaaggtgaacaagaaggaagtggttgaggcagtgaccattgtggagactcctcccatgatcgtggttggtgtcgtgggctacgtcaacacaccccgtggtctgcgctccttcaagacagtcttcgctgagcacatgagtgatgagtgcaagcgtcgcttctacaagaactggtacaagtccaagaagaaggctttcactaaatactgcaagaaatggcaggatgaggagggcaagaagcagctggagaaagactttgctgccatgaagaaatactgccaggtcatccgtgtcatttgccacacacagatgcgtatgctgccactgaggcagaagaaagctcatctcatggaggtgcaggtgaacggaggcaccatctctgataaggtggactgggcccgtgagaagctggagcaggctgtggttgtcaacacagtcttcacccaggacgagatgatcgacatcattggtgtcactaagggtcacggatacaagggtgtcaccagccgttggcacacaaagaagctgcctcgcaaaacccatcgtggtctacgtaaggtggcctgtatcggtgcctggcatcctgcccgtgtggccttctccgtggcccgtgctggtcagaagggttaccaccaccgcacagagatcaacaagaagatctacaagattggtcagggctaccaccagaaggacggaaaggtggtgaagaacaacgcctccacagagtacgatctgtccaacaagagcatcaaccccatgggtggatttgtccattacggagaagtgaggaatgactttgtcatgttgaagggctgtgtcgtggggaccaagaagagggtgctgactctgcgcaagtctctgctggtgcagacaagccgtcgtgccctggagaagatcgacctcaagtttatcgacaccacctcaaagttcggtcatggtcgcttccagaccgtggaggaaaagaaagttttcatgggacccctcaagaaagaccgccttg---------------ccaaggaagagactgcttaa
>SB-like-Neofuru-L3
atgtcccaccgtaagttttcggctccgcgacacggatccctgggctttctgccccgcaagaggagccgtcgtcaccgcggtaaggtcaagagcttccccaaggatgaccccagcaagcccgttcacctgactgccttcctgggctacaaggccggcatgactcacatcgtccgggaggtggacagacctggctcaaaggtgaacaagaaggaagtggttgaggcagtgaccattgtggagactcctcccatgatcgtggttggtgtcgtgggttacgtcaacacaccccgtggtctgcgctccttcaagacagtcttcgctgagcacatgagtgatgagtgcaagcgtcgcttctacaagaactggtacaagtccaagaagaaggctttcactaaatactgcaagaaatggcaggatgaggagggcaagaagcagctggagaaagactttgctgccatgaagaaatactgccaggtcatccgtgtcatttgccacacacagatgcgtatgctgccactgaggcagaagaaagctcatctcatggaggtgcaggtgaacggaggcaccatctctgataaggtggactgggcccgtgagaagctggagcaggctgtggttgtcaacacagtcttcacccaggacgagatgatcgacatcattggtgtcactaagggtcacggatacaagggtgtcaccagccgttggcacacaaagaagctgcctcgcaaaacccatcgtggtctacgtaaggtggcctgtatcggtgcctggcatcctgcccgtgtggccttctccgtggcccgtgctggtcagaagggttaccaccaccgcacagagatcaacaagaagatctacaagattggtcagggctaccaccagaaggacggaaaggtggtgaagaacaacgcctccacagagtacgatctgtccaacaagagcatcaaccccatgggtggatttgtccattacggagaagtgaggaatgactttgtcatgttgaagggctgtgtcgtggggaccaagaagagggtgctgactctgcgcaagtctctgctggtgcagacaagccgtcgtgccctggagaagatcgacctcaagtttatcgacaccacctcaaagttcggtcatggtcgcttccagaccgtggaggaaaagaaagttttcatgggacccctcaagaaagaccgccttg---------------ccaaggaagagactgcttaa
>SB-like-Neobue-L3
atgtcccaccgtaagttttcggctccgcgacacggatccctgggctttctgccccgcaagaggagccgtcgtcaccgcggtaaggtcaagagcttccccaaggatgaccccagcaagcccgttcacctgactgccttcctgggctacaaggccggcatgactcacatcgtccgggaggtggacagacctggctcaaaggtgaacaagaaggaagtggttgaggcagtgaccattgtggagactcctcccatgatcgtggttggtgtcgtgggttacgtcaacacaccccgtggtctgcgctccttcaagacggtcttcgctgagcacatgagtgatgagtgcaagcgtcgcttctacaagaactggtacaagtccaagaagaaggctttcactaaatactgcaagaaatggcaggatgaggagggcaagaagcagctggagaaagactttgctgccatgaagaaatactgccaggtcatccgtgtcatttgccacacacagatgcgtatgctgcccctgaggcagaagaaagctcatctcatggaggtgcaggtgaacggaggcaccatctctgataaggtggactgggcccgtgagaagctggagcaggctgtggttgtcaacacagtcttcacccaggacgagatgatcgacatcattggtgtcactaagggtcacggatacaagggtgtcaccagccgttggcacacaaagaagctgcctcgcaaaacccatcgtggtctacgtaaggtggcctgtatcggtgcctggcatcctgcccgtgtggccttctccgtggcccgtgctggtcagaagggttaccaccaccgcacagagatcaacaagaagatctacaagattggtcagggctaccaccagaaggacggaaaggtggtgaagaacaacgcctccacagagtacgatctgtccaacaagagcatcaaccccatgggtggatttgtccattacggagaagtgaggaatgactttgtcatgttgaagggctgtgtcgtggggaccaagaagagggtgctgactctgcgcaagtctctgctggtgcagacaagccgtcgtgccctggagaagatagacctcaagtttatcgacaccacctcaaagttcggtcatggtcgcttccagaccgtggaggaaaagaaagttttcatgggacccctcaagaaagaccgccttg---------------ccaaggaagagactgcttaa
>SB-like-Neocyl-L3
atgtcccaccgtaagttttcggctccgcgacacggatccctgggctttctgccccgcaagaggagccgtcgtcaccgcggtaaggtcaagagcttccccaaggatgaccccagcaagcccgttcacctgactgccttcctgggctacaaggctggcatgactcacatcgtccgggaggtggacagacctggctcaaaggtgaacaagaaggaagtggttgaggcagtgaccattgtggagactcctcccatgatcgtggttggtgtcgtgggttacgtcaacacaccccgtggtctgcgctccttcaagacagtcttcgctgagcacatgagtgatgagtgcaagcgtcgcttctacaagaactggtacaagtccaagaagaaggctttcactaaatactgcaagaaatggcaggatgaggagggcaagaagcagctggagaaagactttgctgccatgaagaaatactgccaggtcatccgtgtcatttgccacacacagatgcgtatgctgcccctgaggcagaagaaagctcatctcatggaggtgcaggtgaacggaggcaccatctctgataaggtggactgggcccgtgagaagctggagcaggctgtggttgtcaacacagtcttcacccaggacgagatgatcgacatcattggtgtcactaagggtcacggatacaagggtgtcaccagccgttggcacacaaagaagctgcctcgcaaaacccatcgtggtctacgtaaggtggcctgtatcggtgcctggcatcctgcccgtgtggccttctctgtggcccgtgctggtcagaagggttaccaccaccgcacagagatcaacaagaagatctacaagattggtcagggctaccaccagaaggacggaaaggtggtgaagaacaacgcctccacagagtacgatctgtccaacaagagcatcaaccccatgggtggatttgtccattacggagaagtgaggaatgactttgtcatgttgaagggctgtgtcgtggggaccaagaagagggtgctgactctgcgcaagtctctgctggtgcagacaagccgtcgtgccctggagaagatcgacctcaagtttatcgacaccacctcaaagttcggtcatggtcgcttccagaccgtggaggaaaagaaagttttcatgggacccctcaagaaagaccgccttg---------------ccaaggaagagactgcttaa
>SB-like-Neolon-L3
atgtcccaccgtaagttttcggctccgcgacacggatccctgggctttctgccccgcaagaggagccgtcgtcaccgcggtaaggtcaagagcttccccaaggatgaccccagcaagcccgttcacctgactgccttcctgggctacaaggccggcatgactcacatcgtccgggaggtggacagacctggctcaaaggtgaacaagaaggaagtggttgaggcagtgaccattgtggagactcctcccatgatcgtggttggtgtcgtgggttacgtcaacacaccacgtggtctgcgctccttcaagacggtcttcgctgagcacatgagtgatgagtgcaagcgtcgcttctacaagaactggtacaagtccaagaagaaggctttcactaaatactgcaagaaatggcaggatgaggagggcaagaagcagctggagaaagactttgctgccatgaagaaatactgccaggtcatccgtgtcatttgccacacacagatgcgtatgctgcccctgaggcagaagaaagctcatctcatggaggtgcaggtgaacggaggcaccatctctgataaggtggactgggcccgtgagaagctggagcaggctgtggttgtcaacacagtcttcacccaggacgagatgatcgacatcattggtgtcactaagggtcacggatacaagggtgtcaccagccgttggcacacaaagaagctgcctcgcaaaacccatcgtggtctacgtaaggtggcctgtatcggtgcctggcatcctgcccgtgtggccttctccgtggcccgtgctggtcagaagggctaccaccaccgcacagagatcaacaagaagatctacaagattggtcagggctaccaccagaaggacggaaaggtggtgaagaacaacgcctccacagagtacgatctgtccaacaagagcatcaaccccatgggtggatttgtccattacggagaagtgaggaatgactttgtcatgttgaagggctgtgtcgtggggaccaagaagagggtgctgactctgcgcaagtctctgctggtgcagacaagccgtcgtgccctggagaagatcgacctcaagtttatcgacaccacctcaaagttcggtcatggtcgcttccagaccgtggaggaaaagaaagttttcatgggacccctcaagaaagaccgccttg---------------ccaaggaagagactgcttaa
>SB-like-Neotim-L3
atgtcccaccgtaagttttcggctccgcgacacggatccctgggctttctgccccgcaagaggagccgtcgtcaccgcggtaaggtcaagagcttccccaaggatgaccccagcaagcccgttcacctgactgccttcctaggctacaaggctggcatgactcacatcgtccgggaggtggacagacctggctcaaaggtgaacaagaaggaagtggttgaggcagtgaccattgtggaggctcctcccatgatcgtggttggtgtcgtgggctacgtcaacacaccccgtggtctgcgctccttcaagacggtcttcgctgagcacatgagtgatgagtgcaagcgtcgcttctacaagaactggtacaagtccaagaagaaggctttcactaaatactgcaagaaatggcaggatgaggagggcaagaagcagctggagaaagactttgctgccatgaagaaatactgccaggtcatccgtgtcatttgccacacacagatgcgtatgctgcccctgaggcagaagaaagctcatctcatggaggtgcaggtgaacggaggcaccatctctgataaggtggactgggcccgtgagaagctggagcaggctgtggttgtcaacacagtcttcacccaggacgagatgatcgacatcattggtgtcactaagggtcacggatacaagggtgtcaccagccgttggcacacaaagaagctgcctcgcaaaacccatcgtggtctacgtaaggtggcctgtattggtgcctggcatcctgcccgtgtggccttctccgtggcccgtgctggtcagaagggttaccaccaccgcacagagatcaacaagaagatctacaagattggtcagggctaccaccagaaggacggaaaggtggtgaagaacaacgcctccacagagtacgatctgtccaacaagagcatcaaccccatgggtggatttgtccattacggagaagtgaggaatgactttgtcatgttgaagggctgtgtcgtggggaccaagaagagggtgctgactctgcgcaagtctctgctggtgcagacaagccgtcgtgccctggagaagatcgacctcaagtttatcgacaccacctcaaagttcggtcatggtcgcttccagaccgtggaggaaaagaaagttttcatgggacccctcaagaaagaccgccttg---------------ccaaggaagagactgcttaa
>SB-like-Lepcun-L3
atgtcccaccgtaagttttcggctccgcgacacggatccctgggctttctgccccgtaagaggagccgtcgtcaccgcggtaaggtcaagagcttccccaaggatgaccccagcaagcccgttcacctgactgccttcctgggctacaaggccggcatgactcacatcgtccgggaggtggacagacctggctcaaaggtgaacaagaaggaagtggttgaggcagtgaccattgtggaaactcctcccatgatcgtggttggtgttgtgggttacgtcaacacaccccgtggtctgcgctccttcaagacggtcttcgctgagcacatgagtgatgagtgcaagcgtcgcttctacaagaactggtacaagtccaagaagaaggctttcactaaatactgcaagaaatggcaggatgaggagggcaagaagcagctggagaaagactttgctgccatgaagaaatactgccaggtcatccgtgtcatttgccacacacagatgcgtatgctgcccctgaggcagaagaaagctcatctcatggaggtgcaggtgaacggaggcaccatctctgataaggtggactgggcccgtgagaagctggagcaggctgtggttgtcaacacagtcttcacccaggacgagatgatcgacatcattggtgtcactaagggtcacggatacaagggtgtcaccagccgttggcacacaaagaagctgcctcgcaaaacccatcgtggtctacgtaaggtggcctgtatcggtgcctggcatcctgcccgtgtggccttctctgtggcccgtgctggtcagaagggttaccaccaccgcacagagatcaacaagaagatctacaagattggtcagggctaccaccagaaggacggaaaggtggtgaagaacaacgcctccacagagtacgatctgtccaacaagagcatcaaccccatgggtggatttgtccattacggagaagtgaggaatgactttgtcatgttgaagggctgtgtcgtggggaccaagaagagggtgctgactctgcgcaagtctctgctggtgcagacaagccgtcgtgccctggagaagatcgacctcaagtttatcgacaccacctcaaagttcggtcatggtcgcttccagaccgtggaggaaaagaaagttttcatgggacccctcaagaaagaccgccttg---------------ccaaggaagagactgcttaa
>SB-like-Neobif-L3
atgtcccaccgtaagttttcggctccgcgacacggatccctgggctttctgccccgcaagaggagccgtcgtcaccgcggtaaggtcaagagcttccccaaggatgaccccagcaagcccgttcacctgactgccttcctgggctacaaggccggcatgactcacatcgtccgggaggtggacagacctggctcaaaggtgaacaagaaggaagtggttgaggcagtgaccattgtggagactcctcccatgatcgtggttggtgttgtgggctacgtcaacacaccccgtggtctgcgctccttcaagacggtcttcgctgagcacatgagtgatgagtgcaagcgtcgcttctacaagaactggtacaagtccaagaagaaggctttcactaaatactgcaagaaatggcaggatgaggagggcaagaagcagctggagaaagactttgctgccatgaagaaatactgccaggtcatccgtgtcatttgccacacacagatgcgtatgctgcccctgaggcagaagaaagctcatctcatggaggtgcaggtgaacggaggcaccatctctgataaggtggactgggcccgtgagaagctggagcaggctgtggttgtcaacacagttttcacccaggacgagatgatcgacatcattggtgtcactaagggtcacggatacaagggtgtcaccagccgttggcacacaaagaagctgcctcgcaaaacccatcgtggtctacgtaaggtggcctgtatcggtgcctggcatcctgcccgtgtggccttctccgtggcccgtgctggtcagaagggttaccaccaccgcacagagatcaacaagaagatctacaagattggtcagggctaccaccagaaggacggaaaggtggtgaagaacaacgcctccacagagtacgatctgtccaacaagagcatcaaccccatgggtggatttgtccattacggagaagtgaggaatgactttgtcatgttgaagggctgtgtcgtggggaccaagaagagggtgctgactctgcgcaagtctctgctggtgcagacaagccgtcgtgccctggagaagatcgacctcaagtttatcgacaccacctccaagttcggtcatggtcgcttccagaccgtggaggaaaagaaagttttcatgggacccctcaagaaagaccgccttg---------------ccaaggaagagactgcttaa
>SB-like-Neotet-L3
atgtcccaccgtaagttttcggctccgcgacacggatccttgggctttctgccccgcaagaggagccgtcgtcaccgcggtaaggtcaagagcttccccaaggatgaccccagcaagcccgttcacctgactgccttcctgggctacaaggccggcatgactcacatcgtccgggaggtggacagacctggctcaaaggtgaacaagaaggaagtggttgaggcagtgaccattgtggagactcctcccatgatcgtggttggtgttgtgggctacgtcaacacaccccgtggtctgcgctccttcaagacggtcttcgctgagcacatgagtgatgagtgcaagcgtcgcttctacaagaactggtacaagtccaagaagaaggctttcactaaatactgcaagaaatggcaggatgaggagggcaagaagcagctggagaaagactttgctgccatgaagaaatactgccaggtcatccgtgtcatttgccacacacagatgcgtatgctgcccctgaggcagaagaaagctcatctcatggaggtgcaggtgaacggaggcaccatctctgataaggtggactgggcccgtgagaagctggagcaggctgtggttgtcaacacagtcttcacccaggacgagatgatcgacatcattggtgtcactaagggtcacggatacaagggtgtcaccagccgttggcacacaaagaagctgcctcgcaaaacccatcgtggtctacgtaaggtggcctgtatcggtgcctggcatcctgcccgtgtggccttctctgtggcccgtgctggtcagaagggttaccaccaccgcacagagatcaacaagaagatctacaagattggtcagggctaccaccagaaggacggaaaggtggtgaagaacaacgcctccacagagtacgatctgtccaacaagagcatcaaccccatgggtggatttgtccattacggagaagtgaggaatgactttgtcatgttgaagggctgtgtcgtggggaccaagaagagggtgctgactctgcgcaagtctctgctggtgcagacaagccgtcgtgccctggagaagatcgacctcaagtttatcgacaccacctccaagttcggtcatggtcgcttccagaccgtggaggaaaagaaagttttcatgggacccctcaagaaagaccgccttg---------------ccaaggaagagactgcttaa
>SB-like-Neoobs-L3
atgtcccaccgtaagttttcggctccgcgacacggatccctgggctttctgccccgcaagaggagccgtcgtcaccgcggtaaggtcaagagcttccccaaggatgaccccagcaagcccgttcacctgactgccttcctgggctacaaggccggcatgactcacattgtccgggaggtggacagacctggctcaaaggtgaacaagaaggaagtggttgaggcagtgaccattgtggagactcctcccatgatcgtggttggtgtcgtgggttacgtcaacacaccccgtggtctgcgctccttcaagacggtcttcgctgagcacatgagtgatgagtgcaagcgtcgcttctacaagaactggtacaagtccaagaagaaggctttcactaaatactgcaagaaatggcaggatgaggagggcaagaagcagctggagaaagactttgctgccatgaagaaatactgccaggtcatccgtgtcatttgccacacacagatgcgtatgctgcccctgaggcagaagaaagctcatctcatggaggtgcaggtgaacggaggcaccatctctgataaggtggactgggcccgtgagaagctggagcaggctgtggttatcaacacagtcttcacccaggacgagatgatcgacatcattggtgtcactaagggtcacggatacaagggtgtcaccagccgttggcacacaaagaagctgcctcgcaaaacccatcgtggtctacgtaaggtggcctgtatcggtgcctggcatcctgcccgtgtggccttctccgtggcccgtgctggtcagaagggttaccaccaccgcacagagatcaacaagaagatctacaagattggtcagggctaccaccagaaggacggaaaggtggtgaagaacaacgcctccacagagtacgatctgtccaacaagagcatcaaccccatgggtggatttgtccattacggagaagtgaggaatgactttgtcatgttgaagggctgtgtcgtggggaccaagaagagggtgctgactctgcgcaagtctctgctggtgcagacaagccgtcgtgccctggagaagatcgacctcaagtttatcgacaccacctccaagttcggtcatggtcgcttccagaccatggaggaaaagaaagttttcatgggacccctcaagaaagaccgccttg---------------ccaaggaagagactgcttaa
>SB-like-Neochi-L3
atgtcccaccgtaagttttcggctccgcgacacggatccctgggctttctgccccgcaagaggagccgtcgtcaccgcggtaaggtcaagagcttccccaaggatgaccccagcaagcccgttcacctgactgccttcctgggctacaaagccggcatgactcacatcgtccgggaggtggacagacctggctcaaaggtgaacaagaaggaagtggttgaggcagtgaccattgtggagactcctcccatgatcgtggttggtgtcgtgggttacgtcaacacaccccgtggtctgcgctccttcaagacagtcttcgctgagcacatgagtgatgagtgcaagcgtcgcttctacaagaactggtacaagtccaagaagaaggctttcactaaatactgcaagaaatggcaggatgaggagggcaagaagcagctggagaaagactttgctgccatgaagaaatactgccaggtcatccgtgtcatttgccacacacagatgcgtatgctgcccctgaggcagaagaaagctcatctcatggaggtgcaggtgaacggaggcaccatctctgataaggtggactgggcccgtgagaagctggagcaggctgtggttgtcaacacagttttcacccaggacgagatgatcgacatcattggtgtcactaagggtcacggatacaagggtgtcaccagccgttggcacacaaagaagctgcctcgcaaaacccatcgtggtctacgtaaggtggcctgtatcggtgcctggcatcctgcccgtgtggccttctccgtggcccgtgctggtcagaagggttaccaccaccgcacagagatcaacaagaagatctacaagattggtcagggctaccaccagaaggacggaaaggtggtgaagaacaacgcctccacagagtacgatctgtccaacaagagcatcaaccccatgggtggatttgtccattacggagaagtgaggaatgactttgtcatgttgaagggctgcgttgtggggaccaagaagagggtgctgactctgcgcaagtctctgctggtgcagacaagccgtcgtgccctggagaagatcgacctcaagtttatcgacaccacctccaagttcggtcatggtcgcttccagaccatggaggaaaagaaagttttcatgggacccctcaagaaagaccgcattg---------------ccaaggaagagactgcttaa
>SB-like-Neofal-L3
atgtcccaccgtaagttttcggctccgcgacacggatccctgggctttctgccccgcaagaggagccgtcgtcaccgcggtaaggtcaagagcttccccaaggatgaccccagcaagcccgttcacctgactgccttcctgggctacaaagccggcatgactcacatcgtccgggaggtggacagacctggctcaaaggtgaacaagaaggaagtggttgaggcagtgaccattgtggagactcctcccatgatcgtggttggtgtcgtgggttacgtcaacacaccccgtggtctgcgctccttcaagacagtcttcgctgagcacatgagtgatgagtgcaagcgtcgcttctacaagaactggtacaagtccaagaagaaggctttcactaaatactgcaagaaatggcaggatgaggagggcaagaagcagctggagaaagactttgctgccatgaagaaatactgccaggtcatccgtgtcatttgccacacacagatgcgtatgctgcccctgaggcagaagaaagctcatctcatggaggtgcaggtgaacggaggcaccatctctgataaggtggactgggcccgtgagaagctggagcaggctgtggttgtcaacacagttttcacccaggacgagatgatcgacatcattggtgtcactaagggtcacggatacaagggtgtcaccagccgttggcacacaaagaagctgcctcgcaaaacccatcgtggtctacgtaaggtggcctgtatcggtgcctggcatcctgcccgtgtggccttctccgtggcccgtgctggtcagaagggctaccaccaccgcacagagatcaacaagaagatctacaagattggtcagggctaccaccagaaggacggaaaggtggtgaagaacaatgcctccacagagtacgatctgtccaacaagagcatcaaccccatgggtggatttgtccattacggagaagtgaggaatgactttgtcatgttgaagggctgcgttgtggggaccaagaagagggtgctgactctgcgcaagtctctgctggtgcagacaagccgtcgtgccctggagaagatcgacctcaagtttatcgacaccacctccaagttcggtcatggtcgcttccagaccatggaggaaaagaaaattttcatgggacccctcaagaaagaccgcattg---------------ccaaggaagagactgcttaa
>SB-like-Neowal-L3
atgtcccaccgtaagttttcggctcctcgacacggatccctgggctttctgccccgcaagaggagccgtcgtcaccgcggtaaggtcaagagcttccccaaggatgaccccagcaagcccgttcacctgactgccttcctgggctacaaagccggcatgactcacatcgtccgggaggtggacagacctggctcaaaggtgaacaagaaggaagtggttgaggcagtgaccattgtggagactcctcccatgatcgtggttggtgtcgtgggttacgtcaacacaccccgtggtctgcgctccttcaagacagtcttcgctgagcacatgagtgatgagtgcaagcgtcgcttctacaagaactggtacaagtccaagaagaaggctttcactaaatactgcaagaaatggcaggatgaggagggcaagaagcagctggagaaagactttgctgccatgaagaaatactgccaggtcatccgtgtcatttgccacacacagatgcgtatgctgcccctgaggcagaagaaagctcatctcatggaggtgcaggtgaacggaggcaccatctctgataaggtggactgggcccgtgagaagctggagcaggctgtggttgtcaacacagttttcacccaggacgagatgatcgacatcattggtgtcactaagggtcacggatacaagggtgtcaccagccgttggcacacaaagaagctgcctcgcaaaacccatcgtggtctacgtaaggtggcctgtatcggtgcctggcatcctgcccgtgtggccttctccgtggcccgtgctggtcagaagggctaccaccaccgcacagagatcaacaagaagatctacaagattggtcagggctaccaccagaaggacggaaaggtggtgaagaacaacgcctccacagagtacgatctgtccaacaagagcatcaaccccatgggtggatttgtccattacggagaagtgaggaatgactttgtcatgttgaagggctgcgttgtggggaccaagaagagggtgctgactctgcgcaagtctctgctggtgcagacaagccgtcgtgccctggagaagatcgacctcaagtttatcgacaccacctccaagttcggtcatggtcgcttccagaccatggaggaaaagaaaattttcatgggacccctcaagaaagaccgcattg---------------ccaaggaagagactgcttaa
>SB-like-Tellon-L3
atgtcccaccgtaagttttcggctccgcgacacggatccctgggctttctgccccgcaagaggagccgtcgtcaccgcggtaaggtcaagagcttccccaaggatgaccccagcaagcccgttcacctgactgccttcctcggctacaaagccggcatgactcacatcgtccgggaggtggacagacctggctcaaaggtgaacaagaaggaagtggttgaggcagtgaccattgtggagactcctcccatgatcgtggttggtgtcgtgggttacgtcaacacaccccgtggtctgcgctccttcaagacagtcttcgctgagcacatgagtgatgagtgcaagcgtcgcttctacaagaactggtacaagtccaagaagaaggctttcactaaatactgcaagaaatggcaggatgaggagggcaagaagcagctggagaaagactttgctgccatgaagaaatactgccaggtcatccgtgtcatttgccacacacagatgcgtatgctgcccctgaggcagaagaaagctcatctcatggaggtgcaggtgaacggaggcacaatctctgataaggtggactgggcccgtgagaagctggagcaggctgtggttgtcaacacagttttcacccaggacgagatgatcgacatcattggtgtcactaagggtcacggatacaagggtgtcaccagccgttggcacacaaagaagctgcctcgcaaaacccatcgtggtctacgtaaggtggcctgtatcggtgcctggcatcctgcccgtgtggccttctccgtggcccgtgctggtcagaagggctaccaccaccgcacagagatcaacaagaagatctacaagattggtcagggctaccaccagaaggacggaaaggtggtgaagagcaacgcctccacagagtacgatctgtccaacaagagcatcaaccccatgggtggatttgtccattacggagaagtgaggaatgactttgtcatgttgaagggctgcgttgtggggaccaagaagagggtgctgactctgcgcaagtctctgctggtgcagacaagccgtcgtgccctggagaagatcgacctcaagtttatcgacaccacctccaagttcggtcatggtcgcttccagaccatggaggaaaagaaaattttcatgggacccctcaagaaagaccgcattg---------------ccaaggaagagactgcttaa
>SB-like-Telluf-L3
atgtcccaccgtaagttttcggctccgcgacacggatccctgggctttctgccccgcaagaggagccgtcgtcaccgcggtaaggtcaagagcttccccaaggatgaccccagcaagcccgttcacctgactgccttcctcggctacaaagccggcatgactcacatcgtccgggaggtggacagacctggctcaaaggtgaacaagaaggaagtggttgaggcagtgaccattgtggagactcctcccatgatcgtggttggtgtcgtgggttacgtcaacacaccccgtggtctgcgctccttcaagacagtcttcgctgagcacatgagtgatgagtgcaagcgtcgcttctacaagaactggtacaagtccaagaagaaggctttcactaaatactgcaagaaatggcaggatgaggagggcaagaagcagctggagaaagactttgctgccatgaagaaatactgccaggtcatccgtgtcatttgccacacacagatgcgtatgctgcccctgaggcagaagaaagctcatctcatggaggtgcaggtgaacggaggcaccatctctgataaggtggactgggcccgtgagaagctggagcaggctgtggttgtcaacacagtcttcacccaggacgagatgatcgacatcattggtgtcactaagggtcacggatacaagggtgtcaccagccgttggcacacaaagaagctgcctcgcaaaacccatcgtggtctacgtaaggtggcctgtatcggtgcctggcatcctgcccgtgtggccttctccgtggcccgtgctggtcagaagggctaccaccaccgcacagagatcaacaagaagatctacaagattggtcagggctaccaccagaaggacggaaaggtggtgaagagcaacgcctccacagagtacgatctctccaacaagagcatcaaccccatgggtggatttgtccattacggagaagtgaggaatgactttgtcatgttgaagggctgcgttgtggggaccaagaagagggtgctgactctgcgtaagtctctgctggtgcagacaagccgccgtgccctggagaagatcgacctcaagtttatcgacaccacctccaagttcggtcatggtcgcttccagaccgtggaggaaaagaaaattttcatgggacccctcaagaaagaccgcattg---------------ccaaggaagagactgcttaa
>SB-like-Neocra-L3
atgtcccaccgtaagttttcggctccgcgacacggatccctgggctttctgccccgcaagaggagccgtcgtcaccgcggtaaggtcaagagcttccccaaggatgaccccagcaagcccgttcacctgactgccttcctgggctacaaagccggcatgactcacatcgtccgggaggtggacagacctggctcaaaggtgaacaagaaggaagtggttgaggcagtgaccattgtggagactcctcccatgatcgtggttggtgtcgtgggttacgtcaacacaccccgtggtctgcgctccttcaagacagtcttcgctgagcacatgagtgatgagtgcaagcgtcgcttctacaagaactggtacaagtccaagaagaaggctttcactaaatactgcaagaaatggcaggatgaggagggcaagaagcagctggagaaagactttgctgccatgaagaaatactgccaggtcatccgtgtcatttgccacacacagatgcgtatgctgcccctgaggcagaagaaagctcatctcatggaggtgcaggtgaacggaggcaccatctctgataaggtggactgggcccgtgagaagctggagcaggctgtggttgtcaacacagtcttcacccaggacgagatgatcgacatcattggtgtcactaagggtcacggatacaagggtgtcaccagccgttggcacacaaagaagctgcctcgcaaaacccatcgtggtctacgtaaggtggcctgtatcggtgcctggcatcctgcccgtgtggccttctccgtggcccgtgctggtcagaagggttaccaccaccgcacagagatcaacaagaagatctacaagattggtcagggctaccaccagaaggacggaaaggtggtgaagaacaacgcctccacagagtacgatctgtccaacaagagcatcaaccccatgggtggatttgtccattatggagaagtgaggaatgactttgtcatgttgaagggctgtgtcgtggggaccaagaagagggtgctgactctgcgcaagtctctgctggtgcagacaagccgtcgtgccctggagaagatcgacctcaagtttatcgacaccacctccaagttcggtcatggtcgcttccagaccatggaggaaaagaaaattttcatgggacccctcaagaaagaccgcattg---------------ccaaggaagagactgcttaa
>SB-like-Neomar-L3
atgtcccaccgtaagttttcggctccgcgacacggatccctgggctttctgccccgcaagaggagccgtcgtcaccgcggtaaggtcaagagcttccccaaggatgaccccagcaagcccgttcacctgactgccttcctgggctacaaggccggcatgactcacatcgtccgggaggtggacagacctggctcaaaggtgaacaagaaggaagtggttgaggcagtgaccattgtggagactcctcccatgatcgtggttggtgtcgtgggttacgtcaacacaccccgtggtctgcgctccttcaagacagtcttcgctgagcacatgagtgatgagtgcaagcgtcgcttctacaagaactggtacaagtccaagaagaaggctttcactaaatactgcaagaaatggcaggatgaggagggcaagaagcagctggagaaagactttgctgccatgaagaaatactgccaggtcatccgtgtcatttgccacacacagatgcgtatgctgcccctgaggcagaagaaagctcatctcatggaggtgcaggtgaacggaggcaccatctctgataaggtggactgggcccgtgagaagctggagcaggctgtggttgtcaacacagtcttcacccaggacgagatgatcgacatcattggtgtcactaagggtcacggatacaagggtgtcaccagccgttggcacacaaagaagctgcctcgcaaaacccatcgtggtctacgtaaggtggcctgtatcggtgcctggcatcctgcccgtgtggccttctccgtggcccgtgctggtcagaagggctaccaccaccgcacagagatcaacaagaagatctacaagattggtcagggctaccaccagaaggacggaaaggtggtgaagaacaacgcctccacagagtacgatctgtccaacaagagcatcaaccccatgggtggatttgtccattacggagaagtgaggaatgactttgtcatgttgaagggctgtgtcgtggggaccaagaagagggtgctgactctgcgcaagtctctgctggtgcagacaagccgtcgtgccctggagaagatcgacctcaagtttatcgacaccacctccaagttcggtcatggtcgcttccagaccatggaggaaaagaaaattttcatgggacccctcaagaaagaccgcattg---------------ccaaggaagagactgcttaa
>SB-like-Neokom-L3
atgtcccaccgtaagttttcggctccgcgacacggatccctgggctttctgccccgcaagaggagccgtcgtcaccgcggtaaggtcaagagcttccccaaggatgaccccagcaagcccgttcacctgactgccttcctgggctacaaagccggcatgactcacatcgtccgggaggtggacagacctggctcaaaggtgaacaagaaggaagtggttgaggcagtgaccattgtggagactcctcccatgatcgtggttggtgtcgtgggttacgtcaacacaccacgtggtctgcgctccttcaagacagtcttcgctgagcacatgagtgatgagtgcaagcgtcgcttctacaagaactggtacaagtccaagaagaaggctttcactaaatactgcaagaaatggcaggatgaggagggcaagaagcagctggagaaagactttgctgccatgaagaaatactgccaggtcatccgtgtcatttgccacacacagatgcgtatgctgcccctgaggcagaagaaagctcatctcatggaggtgcaggtgaacggaggcaccatctctgataaggtggactgggcccgtgagaagctggagcaggctgtggttgtcaacacagttttcacccaggacgagatgatcgacatcattggtgtcactaagggtcacggatacaagggtgtcaccagccgttggcacacaaagaagctgcctcgcaaaacccatcgtggtctacgtaaggtggcctgtatcggtgcctggcatcctgcccgtgtggccttctccgtggcccgtgctggtcagaagggctaccaccaccgcacagagatcaacaagaagatctacaagattggtcagggctaccaccagaaggacggaaaggtggtgaagaacaacgcctccacagagtacgatctgtccaacaagagcatcaaccccatgggtggatttgtccattacggagaagtgaggaatgactttgtcatgttgaagggctgcgttgtggggaccaagaagagggtgctgactctgcgcaagtctctgctggtgcagacaagccgtcgtgccctggagaagatcgacctcaagtttatcgacaccacctcaaagttcggtcatggtcgcttccagaccatggaggaaaagaaaattttcatgggacccctcaagaaagaccgcattg---------------ccaaggaagagactgcttaa
>SB-like-Neomod-L3
atgtcccaccgcaagttttcggctccgcgacacggatccttgggctttctgccccgcaagaggagccgtcgtcaccgcggtaaggtcaagagcttccccaaggatgaccccagcaagcccgttcacctgactgccttcctgggctacaaggccggcatgactcacatcgtccgggaggtggacagacctggctcaaaggtgaacaagaaggaagtggttgaggcagtgaccattgtggagactcctcccatgatcgtggttggtgttgtgggttacgtcaacacaccacgtggtctgcgctccttcaagacagtcttcgctgagcacatgagtgatgagtgcaagcgtcgcttctacaagaactggtacaagtccaagaagaaggctttcactaaatactgcaagaaatggcaggatgaggagggcaagaagcagctggagaaagactttgctgccatgaagaaatactgccaggtcatccgtgtcatttgccacacacagatgcgtatgctgcccctgaggcagaagaaagctcatctcatggaggtgcaggtgaacggaggcaccatctctgataaggtggactgggcccgtgagaagctggagcaggctgtggttgtcaacacagtcttcacccaggacgagatgatcgacatcattggtgtcactaagggtcacggatacaagggtgtcaccagccgttggcacacaaagaagctgcctcgcaaaacccatcgtggtctacgtaaggtggcctgtatcggtgcctggcatcctgcccgtgtggccttctccgtggcccgtgctggtcagaagggctaccaccaccgcacagagatcaacaagaagatctacaagattggtcagggctaccaccagaaggacggaaaggtggtgaagaacaacgcctccacagagtacgatctgtccaacaagagcatcaaccccatgggtggatttgtccattacggagaagtgaggaatgactttgtcatgttgaagggctgtgtcgtggggaccaagaagagggtgctgactctgcgcaagtctctgctggtgcagacaagccgccgtgccctggagaagatcgacctcaagtttatcgacaccacctccaagttcggtcatggtcgcttccagaccatggaggaaaagaaagttttcatgggacccctcaagaaagaccgcattg---------------ccaaggaagagactgcttaa
>SB-like-Neosav-L3
atgtcccaccgtaagttttcggctccgcgacacggatccctgggctttctgccccgcaagaggagccgtcgtcaccgcggtaaggtcaagagcttccccaaggatgaccctagcaagcccgttcacctgactgccttcctgggctacaaggccggcatgactcacatcgtccgggaggtggacagacctggctcaaaggtgaacaagaaggaagtggttgaggcagtgaccattgtggagactcctcccatgatcgtggttggtgtcgtgggctacgtcaacacaccccgtggtctgcgctcgttcaagacagtcttcgctgagcacatgagtgatgagtgcaagcgtcgcttctacaagaactggtacaagtccaagaagaaggctttcactaaatactgcaagaaatggcaggatgaggagggcaagaagcagctggagaaagactttgctgccatgaagaaatactgccaggtcatccgtgtcatttgccacacacagatgcgtatgctgcccctgaggcagaagaaagctcatctcatggaggtgcaggtgaacggaggcaccatctctgataaggtggactgggcccgtgagaagctggagcaggctgtggttgtcaacacagttttcacccaggacgagatgatcgacatcattggtgtcactaagggtcacggatacaagggtgtcaccagccgttggcacacaaagaagctgcctcgcaaaacccatcgtggtctacgtaaggtggcctgtatcggtgcctggcatcctgcccgtgtggccttctctgtggcccgtgctggtcagaagggttaccaccaccgcacagagatcaacaagaagatctacaagattggtcagggctaccaccagaaggacggaaaggtggtgaagaacaacgcctccacagagtacgatctgtccaacaagagcatcaaccccatgggtggatttgtccattacggagaagtgaggaatgactttgtcatgttgaagggctgtgtcgtggggaccaagaagagggtgctgactctgcgcaagtctctgctggtgcagacaagccgtcgtgccctggagaagatcgacctcaagtttatcgacaccacctccaagttcggtcatggtcgcttccagaccatggaggaaaagaaaattttcatgggacccctcaagaaagaccgcattg---------------ccaaggaagagactgcttaa
>SB-like-Teldhon-L3
atgtcccaccgcaagttttcggctccgcgacacggatccctgggctttctgccccgcaagaggagccgtcgtcaccgcggtaaggtcaagagcttccccaaggatgaccccagcaagcccgttcacctgactgccttcctcggctacaaagccggcatgactcacatcgtccgggaggtggacagacctggctcaaaggtgaacaagaaggaagtggttgaggcagtgaccattgtggagactcctcccatgatcgtggttggtgtcgtgggttacgtcaacacaccccgtggtctgcgctccttcaagacagtcttcgctgagcacatgagtgatgagtgcaagcgtcgcttctacaagaactggtacaagtccaagaagaaggctttcactaaatactgcaagaaatggcaggatgaggagggcaagaagcagctggagaaagactttgctgccatgaagaaatactgccaggtcatccgtgtcatttgccacacacagatgcgtatgctgcccctgaggcagaagaaagctcatctcatggaggtgcaggtgaacggaggcaccatctctgataaggtggactgggcccgtgagaagctggagcaggctgtggttgtcaacacagtcttcacccaggacgagatgatcgacatcattggtgtcactaagggtcacggatacaagggtgtcaccagccgttggcacacaaagaagctgcctcgcaaaacacatcgtggtctacgtaaggtggcctgtatcggtgcctggcatcctgcccgtgtggccttctccgtggcccgtgctggtcagaagggctaccaccaccgcacagagatcaacaagaagatctacaagattggtcagggctaccaccagaaggacggaaaggtggtgaagagcaacgcctccacagagtacgatctgtccaacaagagtatcaaccccatgggtggatttgtccattacggagaagtgaggaatgactttgtcatgttgaagggctgcgttgtggggaccaagaagagggtgctgactctgcgcaagtctctgctggtgcagacaagccgtcgtgccctggagaagatcgacctcaagtttatcgacaccacctcaaagttcggtcatggtcgcttccagaccatggaggaaaagaaaattttcatgggacccctcaagaaagaccgcattg---------------ccaaggaagagactgcttaa
>SB-like-Teldhot-L3
atgtcccaccgtaagttttcggctccgcgacacggatccctgggctttctgccccgcaagaggagccgtcgtcaccgcggtaaggtcaagagcttccccaaggatgaccccagcaagcccgttcacctgactgccttcctcggctacaaagccggcatgactcacatcgtccgggaggtggacagacctggctcaaaggtgaacaagaaggaagtggttgaggcagtgaccattgtggagactcctcccatgatcgtggttggtgtcgtgggttacgtcaacacaccccgtggtctgcgctccttcaagacagtcttcgctgagcacatgagtgatgagtgcaagcgtcgcttctacaagaactggtacaagtccaagaagaaggctttcactaaatactgcaagaaatggcaggacgaggagggcaagaagcagctggagaaagactttgctgccatgaagaaatactgccaggtcatccgtgtcatttgccacacacagatgcgtatgctgcccctgaggcagaagaaagctcatctcatggaggtgcaggtgaacggaggcaccatctctgataaggtggactgggcccgtgagaagctggagcaggctgtggttgtcaacacagtcttcacccaggacgagatgatcgacatcattggtgtcactaagggtcacggatacaagggtgtcaccagccgttggcacacaaagaagctgcctcgcaaaacccatcgtggtctacgtaaggtggcctgtatcggtgcctggcatcctgcccgtgtggccttctccgtggcccgtgctggtcagaagggctaccaccaccgcacagagatcaacaagaagatctacaagattggtcagggctaccaccagaaggacggaaaggtggtgaagagcaacgcctccacagagtacgatctgtccaacaagagtatcaaccccatgggtggatttgtccattacggagaagtgaggaatgactttgtcatgttgaagggctgcgttgtggggaccaagaagagggtgctgactctgcgcaagtctctgctggtgcagacgagccgccgtgccctggagaagatcgacctcaagtttatcgacaccacctcaaagttcggtcatggtcgcttccagaccgtggaggaaaagaaaattttcatgggacccctcaagaaagaccgcattg---------------ccaaggaagagactgcttaa
>SB-like-Telshe-L3
atgtcccaccgtaagttttcggctccgcgacacggatccctgggctttttgccccgcaagaggagccgtcgtcaccgcggtaaggtcaagagcttccccaaggatgaccccagcaagcccgttcacctgactgccttcctcggctacaaagccggcatgactcacatcgtccgggaggtggacagacctggctcaaaggtgaacaagaaggaagtggttgaggcagtgaccattgtggagactcctcccatgatcgtggttggtgtcgtgggttacgtcaacacaccacgtggtctgcgctccttcaagacagtcttcgctgagcacatgagtgatgagtgcaagcgtcgcttctacaaaaactggtacaagtccaagaagaaggctttcactaaatactgcaagaaatggcaggatgaggagggcaagaagcagctggagaaagactttgctgccatgaagaaatactgccaggtcatccgtgtcatttgccacacacagatgcgtatgctgcccctgaggcagaagaaagctcatctcatggaggtgcaggtgaacggaggcaccatctctgataaggtggactgggcccgtgagaagctggagcaggctgtggttgtcaacacagtcttcacccaggacgagatgatcgacatcattggtgtcactaagggtcacggatacaagggtgtcaccagccgttggcacacaaagaagctgcctcgcaaaacccatcgtggtctacgtaaggtggcctgtatcggtgcctggcatcctgcccgtgtggccttctccgtggcccgtgctggtcagaagggctaccaccaccgcacagagatcaacaagaagatctacaagattggtcagggctaccaccagaaggacggaaaggtggtgaagagcaacgcctccacagagtacgatctgtccaacaagagcatcaaccccatgggtggatttgtccattacggagaagtgaggaatgactttgtcatgttgaagggctgtgttgtggggaccaagaagagggtgctgactctgcgcaagtctctgttggtgcagacaagccgccgtgccctggagaagatcgacctcaagtttatcgacaccacctccaagttcggtcatggtcgcttccagaccatggaggaaaagaaaattttcatgggacccctcaagaaagaccgcattg---------------ccaaggaagagactgcttaa
>SB-like-Telvit-L3
atgtcccaccgtaagttttcggctccgcgacacggatccctgggctttctgccccgcaagaggagccgtcgtcaccgcggtaaggtcaagagcttccccaaggatgaccccagcaagcccgttcacctgactgccttcctcggctacaaagccggcatgactcacatcgtccgggaggtggacagacctggctcaaaggtgaacaagaaggaagtggttgaggcagtgaccattgtggagactcctcccatgatcgttgttggtgtcgtgggttacgtcaacacaccccgtggtctgcgctccttcaagacagtcttcgctgagcacatgagtgatgagtgcaagcgtcgcttctacaagaactggtacaagtccaagaagaaggctttcactaaatactgcaagaaatggcaggatgaggagggcaagaagcagctggagaaagactttgctgccatgaagaaatactgccaggtcatccgtgtcatttgccacacacagatgcgtatgctgcccctgaggcagaagaaagctcatctcatggaggtgcaggtgaacggaggcaccatctctgataaggtggactgggcccgtgagaagctggagcaggctgtggttgtcaacacagtcttcacccaggacgagatgatcgacatcattggtgtcactaagggtcacggatacaagggtgtcaccagccgttggcacacaaagaagctgcctcgcaaaacccatcgtggtctacgtaaggtggcctgtatcggtgcctggcatcctgcccgtgtggccttctccgtggcccgtgctggtcagaagggctaccaccaccgcacagagatcaacaagaagatctacaagattggtcagggctaccaccagaaggacggaaaggtggtgaagagcaacgcctccacagagtacgatctgtccaacaagagcatcaaccccatgggtggatttgtccattacggagaagtgaggaatgactttgtcatgttgaagggctgtgtcgtggggaccaagaagagggtgctgactctgcgcaagtctctgctggtgcagacaagccgtcgtgccctggagaagatcgacctcaagtttatcgacaccacctccaagttcggtcatggtcgcttccagaccatggaggaaaagaaaattttcatgggacccctcaagaaagaccgcattg---------------ccaaggaagagactgcttaa
>SB-like-Telbif-L3
atgtcccaccgtaagttttcggctccgcgacacggatccctgggctttctgccccgcaagaggagccgtcgtcaccgcggtaaggtcaagagcttccccaaggatgaccccagcaagcccgttcacctgactgccttcctgggctacaaggccggcatgactcacatcgtccgggaggtggacagacctggctcaaaggtgaacaagaaggaagtggttgaggcagtgaccattgtggagactcctcccatgatcgtggttggtgtcgtgggttacgtcaacacaccacgtggtctgcgctccttcaagacagtcttcgctgagcacatgagtgatgagtgcaagcgtcgcttctacaagaactggtacaagtccaagaagaaggctttcactaaatactgcaagaaatggcaggatgaggagggcaagaagcagctggagaaagactttgctgccatgaagaaatactgccaggtcatccgtgtcatttgccacacacagatgcgtatgctgcccctgaggcagaagaaagctcatctcatggaggtgcaggtgaacggaggcaccatctctgataaggtggactgggcccgtgagaagctggagcaggctgtggttgtcaacacagtcttcacccaggacgagatgatcgacatcattggtgtcactaagggtcacggatacaagggtgtcaccagccgttggcacacaaagaagctgcctcgcaaaacccatcgtggtctacgtaaggtggcctgtatcggtgcctggcatcctgcccgtgtggccttctccgtggcccgtgctggtcagaagggctaccaccaccgcacagagatcaacaagaagatctacaagattggtcagggctaccaccagaaggacggaaaggtggtgaagagcaacgcctcgacagagtacgatctgtccaacaagagcatcaaccccatgggtggatttgtccattacggagaagtgaggaatgactttgtcatgttgaagggctgcgttgtggggaccaagaagagggtgctgactctgcgtaagtctctgctggtgcagacaagccgtcgtgccctggagaagatcgacctcaagtttatcgacaccacctccaagttcggtcatggtcgcttccagaccatggaggaaaagaaaattttcatgggacccctcaagaaagaccgcattg---------------ccaaggaagagactgcttaa
>SB-like-Neogra-L3
atgtcccaccgtaagttttcggctccgcgacacggatccctgggctttctgccccgcaagaggagccgtcgtcaccgcggtaaggtcaagagcttccccaaggatgaccccagcaagcccgttcacctgactgccttcctgggctacaaggccggcatgactcacatcgtccgggaggtggacagacctggctcaaaggtgaacaagaaggaagtggttgaggcagtgaccattgtggagactcctcccatgatcgtggttggtgtcgtgggctacgtcaacacaccccgtggtctgcgctccttcaagacagtcttcgctgagcacatgagtgatgagtgcaagcgtcgcttctacaagaactggtacaagtccaagaagaaggctttcactaaatactgcaagaaatggcaggatgaggagggcaagaagcagctggagaaagactttgctgccatgaagaaatactgccaggtcatccgtgtcatttgccacacacagatgcgtatgctgcccctgaggcagaagaaagctcatctcatggaggtgcaagtgaacggaggcaccatctctgataaggtggactgggcccgtgagaagctggagcaggctgtggttgtcaacacagtcttcacccaggacgagatgatcgacatcattggtgtcactaagggtcacggatacaagggtgtcaccagccgttggcacacaaagaagctgcctcgcaaaacccatcgtggtctacgtaaggtggcctgtatcggtgcctggcatcctgcccgtgtggccttctccgtggcccgtgctggtcagaagggctaccaccaccgcacagagatcaacaagaagatctacaagattggtcagggctaccaccagaaggacggaaaggtggtgaagaacaacgcctccacagagtacgatctgtccaacaagagcatcaaccccatgggtggatttgtccattacggagaagtgaggaatgactttgtcatgttgaagggctgcgttgtggggaccaagaagagggtgctgactctgcgcaagtctctgctggtgcaaacaagccgtcgtgccctggagaagatcgacctcaagtttatcgacaccacctccaagttcggccatggtcgcttccagaccatggaggaaaagaaaattttcatgggacccctcaagaaagaccgcattg---------------ccaaggaagagactgcttaa
>SB-like-Altcoms-L3
---tcccaccgtaagttttcggctccgcgacacggatccctgggctttctgccccgcaagaggagccgtcgtcaccgcggtaaggtcaagagcttccccaaggatgaccccagcaagcccgttcacctgactgccttcctcggctacaaagccggcatgactcacatcgtccgggaggtggacagacctggctcaaaggtgaacaagaaggaagtggttgaggcagtgaccattgtggagactcctcccatgatcgtggttggtgtcgtgggttacgtcaacacaccccgtggtctgcgctccttcaagacagtcttcgctgagcacatgagtgatgagtgcaagcgtcgcttctacaagaactggtacaagtccaagaagaaggctttcactaaatactgcaagaaatggcaggatgaggagggcaagaagcagctggagaaagactttgctgccatgaagaaatactgccaggtcatccgtgtcatttgccacacacagatgcgtatgctgcccctgaggcagaagaaagctcatctcatggaggtgcaggtgaacggaggcaccatctctgataaggtggactgggcccgtgagaagctggagcaggctgtggttgtcaacagtgttttcacccaggacgagatgatcgacatcattggtgtcactaagggtcacggatacaagggtgtcaccagccgttggcacacaaagaagctgcctcgcaaaacccatcgtggtctacgtaaggtggcctgtatcggtgcctggcatcctgcccgtgtggccttctccgtggcccgtgctggtcagaagggctaccaccaccgcacagagatcaacaagaaggtctacaagattggtcagggctaccaccagaaggacggaaaggtggtgaagaacaacgcctcgacagagtacgatctgtccaacaagagcatcaaccccatgggtggatttgtccattacggagaagtgaggaatgactttgtcatgttgaagggctgtgttgtggggaccaagaagagggtgctgactctgcgcaagtctctgctggtgcagacaagccgtcgtgccctggagaagatcgacctcaagtttatcgacaccacctccaagttcggtcatggtcgcttccagaccgtggaggaaaagaaagttttcatg------------------------------------------------------------
>SB-like-Neodev-L3
---tcccaccgtaagttttcggctccgcgacacggatccctgggctttctgccccgcaagaggagccgtcgtcaccgcggtaaggtcaagagcttccccaaggatgaccccagcaagcccgttcacctgactgccttcctcggctacaaagccggcatgactcacatcgtccgggaggtggacagacctggctcaaaggtgaacaagaaggaagtggttgaggcagtgaccattgtggagactcctcccatgatcgtggttggtgtcgtgggttacgtcaacacaccccgtggtctgcgctccttcaagacagtcttcgctgagcacatgagtgatgagtgcaagcgtcgcttctacaagaactggtacaagtccaagaagaaggctttcactaaatactgcaagaaatggcaggatgaggagggcaagaagcagctggagaaagactttgctgccatgaagaaatactgccaggtcatccgtgtcatttgccacacacagatgcgtatgctgcccctgaggcagaagaaagctcatctcatggaggtgcaggtgaacggaggcaccatctctgataaggtggactgggcccgtgagaagctggagcaggctgtggttgtcaacacagtcttcacccaggacgagatgatcgacatcattggtgtcactaagggtcacggatacaagggtgtcaccagccgttggcacacaaagaagctgcctcgcaaaacccatcgtggtctacgtaaggtggcctgtatcggtgcctggcatcctgcccgtgtggccttctccgtggcccgtgctggtcagaagggctaccaccaccgcacagagatcaacaagaagatctacaagattggtcagggctaccaccagaaggacggaaaggtggtgaagagcaacgcctccacagagtacgatctgtccaacaagagcatcaaccccatgggtggatttgtccattacggagaagtgaggaatgactttgtcatgttgaagggctgcgttgtggggaccaagaagagggtgctgactctgcgcaagtctctgctggtgcagacaagccgtcgtgccctggagaagatcgacctcaagtttatcgacaccacctccaagttcggtcatggtcgcttccagaccatggaggaaaagaaaattttcatg------------------------------------------------------------
>SB-like-Telbri-L3
---tcccaccgtaagttttcggctccgcgacacggatccctgggctttctgccccgcaagaggagccgtcgtcaccgcggtaaggtcaagagcttccccaaggatgaccccagcaagcccgttcacctgactgccttcctcggctacaaagccggcatgactcacatcgtccgggaggtggacagacctggctcaaaggtgaacaagaaggaagtggttgaggcagtgaccattgtggagactcctcccatgatcgtggttggtgtcgtgggctacgtcaacacaccccgtggtctgcgctccttcaagacagtcttcgctgagcacatgagtgatgagtgcaagcgtcgcttctacaaaaactggtacaagtccaagaagaaggctttcactaaatactgcaagaaatggcaggatgaggagggcaagaagcagctggagaaagactttgctgccatgaagaaatactgccaggtcatccgtgtcatttgccacacacagatgcgtatgctgcccctgaggcagaagaaagctcatctcatggaggtgcaggtgaacggaggcaccatctctgataaggtggactgggcccgtgagaagctggagcaggctgtggttgtcaacacagttttcacccaggacgagatgatcgacatcattggtgtcactaagggtcacggatacaagggtgtcaccagccgttggcacacaaagaagctgcctcgcaaaacccatcgtggtctacgtaaggtggcctgtatcggtgcctggcatcctgcccgtgtggccttctccgtggcccgtgctggtcagaagggctaccaccaccgcacagagatcaacaagaagatctacaagattggtcagggctaccaccagaaggacggaaaggtggtgaagagcaacgcctccacagagtacgatctgtccaacaagagcatcaaccccatgggtggatttgtccattacggagaagtgaggaatgactttgtcatgttgaagggctgcgttgtggggaccaagaagagggtgctgactctgcgtaagtctctgctggtgcagacaagccgccgtgccctggagaagatcgacctcaagtttatcgacaccacctccaagttcggtcatggtcgcttccagaccatggaggaaaagaaaattttcatgggacccctcaagaaagaccgcattg---------------ccaaggaagagactgcttaa
>SB-like-Teltem-L3
---tcccaccgtaagttttcggctccgcgacacggatccctgggctttctgccccgcaagaggagccgtcgtcaccgcggtaaggtcaagagcttccccaaggatgaccccagcaagcccgttcacctgactgccttcctcggctacaaagccggcatgactcacatcgtccgggaggtggacagacctggctcaaaggtgaacaagaaggaagtggttgaggcagtgaccattgtggagactcctcccatgatcgtggttggtgtcgtgggttacgtcaacacaccccgtggtctgcgctccttcaagacagtcttcgctgagcacatgagtgatgagtgcaagcgtcgcttctacaagaactggtacaagtccaagaagaaggctttcactaaatactgcaagaaatggcaggatgaggagggcaagaagcagctggagaaagactttgctgccatgaagaaatactgccaggtcatccgtgtcatttgccacacacagatgcgtatgctgcccctgaggcagaagaaagctcatctcatggaggtgcaggtgaacggaggcacaatctctgataaggtggactgggcccgtgagaagctggagcaggctgtggttgtcaacacagtcttcacccaggacgagatgatcgacatcattggtgtcactaagggtcacggatacaagggtgtcaccagccgttggcacacaaagaagctgcctcgcaaaacccatcgtggtctacgtaaggtggcctgtatcggtgcctggcatcctgcccgtgtggccttctccgtggcccgtgctggtcagaagggctaccaccaccgcacagagatcaacaagaagatctacaagattggtcagggctaccaccagaaggacggaaaggtggtgaagagcaacgcctccacagagtacgatctgtccaacaagagcatcaaccccatgggtggatttgtccattacggagaagtgaggaatgactttgtcatgttgaagggctgcgttgtggggaccaagaagagggtgctgactctgcgcaagtctctgctggtgcagacaagccgtcgtgccctggagaagatcgacctcaagtttatcgacaccacctcaaagttcggtcatggtcgcttccagaccatggaggaaaagaaaattttcatgggacccctcaagaaagaccgcattg---------------ccaaggaagagactgcttaa
>SB-like-Neobri-L3
atgtcccaccgtaagttttcggctccgcgacacggatccctgggctttctgccccgcaagaggagccgtcgtcaccgcggtaaggtcaagagcttccccaaggatgaccccagcaagcccgttcacctgactgccttcctcggctacaaagccggcatgactcacatcgtccgggaggtggacagacctggctcaaaggtgaacaagaaggaagtggttgaggcagtgaccattgtggagactcctcccatgatcgtggttggtgtcgtgggttacgtcaacacaccacgtggtctgcgctccttcaagacagtcttcgctgagcacatgagtgatgagtgcaagcgtcgcttctacaagaactggtacaagtccaagaagaaggctttcactaaatactgcaagaaatggcaggatgaggagggcaagaagcagctggagaaagactttgctgccatgaagaaatactgccaggtcatccgtgtcatttgccacacacagatgcgtatgctgcccctgaggcagaagaaagctcatctcatggaggtgcaggtgaacggaggcaccatctctgataaggtggactgggcccgtgagaagctggagcaggctgtggttgtcaacacagtcttcacccaggacgagatgatcgacatcattggtgtcactaagggtcacggatacaagggtgtcaccagccgttggcacacaaagaagctgcctcgcaaaacccatcgtggtctacgtaaggtggcctgtatcggtgcctggcatcctgcccgtgtggccttctccgtggcccgtgctggtcagaagggctaccaccaccgcacagagatcaacaagaagatctacaagattggtcagggctaccaccagaaggacggaaaggtggtgaagaacaacgcctccacagagtacgatctgtccaacaagagcatcaaccccatgggtggatttgtccattacggagaagtgaggaatgactttgtcatgttgaagggctgcgttgtggggaccaagaagagggtgctgactctgcgcaagtctctgctggtgcagacaagccgtcgtgccctggagaagatcgacctcaagtttatcgacaccacctccaagttcggtcatggtcgcttccagaccatggaggaaaagaaaattttcatgggacccctcaagaaagaccgcattg---------------ccaaggaagagactgcttaa
>SB-like-Chando-L3
atgtcccaccgtaagttttcggctccgcgacacggatccctgggctttctgccccgcaagaggagccgtcgtcaccgcggtaaggtcaagagcttccccaaggatgaccccagcaagcccgttcacctgactgccttcctgggctacaaagccggcatgactcacatcgtccgggaggtggacagacctggctcaaaggtgaacaagaaggaagtggttgaggcagtgaccattgtggagactcctcccatgatcgtggttggtgtcgtgggatacgtcaacacaccccgtggtctgcgctccttcaagacagtcttcgctgagcacatgagtgatgagtgcaagcgtcgcttctacaagaactggtacaagtccaagaagaaggctttcactaaatactgcaagaaatggcaggatgaggagggcaagaagcagctggagaaagactttgctgccatgaagaaatactgccaggtcatccgtgtcatttgccacacacagatgcgtatgctgccactgaggcagaagaaagctcatctcatggaggtgcaggtgaacggaggcaccatctctgataaggtggactgggcccgtgagaagctggagcaggctgtggttgtcaacacagttttcacccaggacgagatgatcgacatcattggtgtcactaagggtcacggatacaagggtgtcaccagccgttggcacacaaagaagctgcctcgcaaaacccatcgtggtctacgtaaggtggcctgtatcggtgcctggcatcctgcccgtgtggccttctccgtggcccgtgctggtcagaagggttaccaccaccgcacagagatcaacaagaagatctacaagattggtcagggctaccaccagaaggacggaaaggtggtgaagaacaacgcctccacagagtacgatctgtccaacaagagcatcaaccccatgggtggatttgtccattacggagaagtgaggaatgactttgtcatgttgaagggctgtgtcgtggggaccaagaagagggtgctgactctgcgcaagtctctgctggtgcagacaagccgtcgtgccctggagaagatcgacctcaagtttatcgacaccacctcaaagttcggtcatggtcgcttccagaccgtggaggaaaagaaagttttcatgggacccctcaagaaagaccgccttg---------------ccaaggaagagactgcttaa
>SB-like-Chapop-L3
atgtcccaccgtaagttttcggctccgcgacacggatccctgggctttctgccccgcaagaggagccgtcgtcaccgcggtaaggtcaagagcttccccaaggatgaccccagcaagcccgttcacctgactgccttcctgggctacaaagccggcatgactcacatcgtccgggaggtggacagacctggctcaaaggtgaacaagaaggaagtggttgaggcagtgaccattgtggagactcctcccatgatcgtggttggtgtcgtgggctacgtcaacacaccccgtggtctgcgctccttcaagacagtcttcgctgagcacatgagtgatgagtgcaagcgtcgcttctacaagaactggtacaagtccaagaagaaggctttcactaaatactgcaagaaatggcaggatgaggagggcaagaagcagctggagaaagactttgctgccatgaagaaatactgccaggtcatccgtgtcatttgccacacacagatgcgtatgctgccactgaggcagaagaaagctcatctcatggaggtgcaggtgaacggaggcaccatctctgataaggtggactgggcccgtgagaagctggagcaggctgtggttgtcaacacagtcttcacccaggacgagatgattgacatcattggtgtcactaagggtcacggatacaagggtgtcaccagccgttggcacacaaagaagctgcctcgcaaaacccatcgtggtctacgtaaggtggcctgtatcggtgcctggcatcctgcccgtgtggccttctccgtggcccgtgctggtcagaagggttaccaccaccgcacagagatcaacaagaagatctacaagattggtcagggctaccaccagaaggacggaaaggtggtgaagaacaacgcctccacagagtacgatctgtccaacaagagcatcaaccccatgggtggatttgtccattacggagaagtgaggaatgactttgtcatgttgaaaggctgtgtcgtggggaccaagaagagggtgctgactctgcgcaagtctctgctggtgcagacaagccgtcgtgccctggagaagatcgacctcaagtttatcgacaccacctcaaagttcggtcatggtcgcttccagaccgtggaggaaaagaaagttttcatgggacccctcaagaaagaccgccttg---------------ccaaggaagagactgcttaa
>SB-like-Jultra-L3
atgtcccaccgtaagttttcggctccgcgacacggatccctgggctttctgccccgcaagaggagccgtcgtcaccgcggtaaggtcaagagcttccccaaggatgaccccagcaagcccgttcacctgactgccttcctgggctacaaagccggcatgactcacatcgtccgggaggtggacagacctggctcaaaggtgaacaagaaggaagtggttgaggcagtgaccattgtggagactcctcccatgatcgtggttggtgtcgtgggctacgtcaacacaccccgtggtctgcgctccttcaagacagtcttcgctgagcacatgagtgatgagtgcaagcgtcgcttctacaagaactggtacaagtccaagaagaaggctttcactaaatactgcaagaaatggcaggatgaggagggcaagaagcagctggagaaagactttgctgccatgaagaaatactgccaggtcatccgtgtcatttgccacacacagatgcgtatgctgccactgaggcagaagaaagctcatctcatggaggtgcaggtgaacggaggcaccatctctgataaggtggactgggcccgtgagaagctggagcaggctgtggttgtcaacacagtcttcacccaggacgagatgatcgacatcattggtgtcactaagggtcacggatacaagggtgtcaccagccgttggcacacaaagaagctgcctcgcaaaacccatcgtggtctacgtaaggtggcctgtatcggtgcctggcatcctgcccgtgtggccttctccgtggcccgtgctggtcagaagggttaccaccaccgcacagagatcaacaagaagatctacaagattggtcagggctaccaccagaaggacggaaaggtggtgaagaacaacgcctccacagagtacgatctgtccaacaagagcatcaaccccatgggtggatttgtccattacggagaagtgaggaatgactttgtcatgttgaaaggctgtgtcgtggggaccaagaagagggtgctgactctgcgcaagtctctgctggtgcagacaagccgtcgtgccctggagaagatcgacctcaagtttatcgacaccacctccaagttcggtcatggtcgcttccagaccgtggaggaaaagaaagttttcatgggacccctcaagaaagaccgccttg---------------ccaaggaagagactgcttaa
>SB-like-Juldic-L3
atgtcccaccgtaagttttcggctccgcgacacggatccctgggctttctgccccgcaagaggagccgtcgtcaccgcggtaaggtcaagagcttccccaaggatgaccccagcaagcccgttcacctgactgccttcctgggctacaaagccggcatgactcacatcgtccgggaggtggacagacctggctcaaaggtgaacaagaaggaagtggttgaggcagtgaccattgtggagactcctcccatgatcgtggttggtgtcgtgggctacgtcaacacaccccgtggtctgcgctccttcaagacagtcttcgctgagcacatgagtgatgagtgcaagcgtcgcttctacaagaactggtacaagtccaagaagaaggctttcactaaatactgcaagaaatggcaggatgaggagggcaagaagcagctggagaaagactttgctgccatgaagaaatactgccaggtcatccgtgtcatttgccacacacagatgcgtatgctgcccctgaggcagaagaaagctcatctcatggaggtgcaggtgaacggaggcaccatctctgataaggtggactgggcccgtgagaagctggagcaggctgtggttgtcaacacagttttcacccaggacgagatgatcgacatcattggtgtcactaagggtcacggatacaagggtgtcaccagccgttggcacacaaagaagctgcctcgcaaaacccatcgtggtctacgtaaggtggcctgtatcggtgcctggcatcctgcccgtgtggccttctccgtggcccgtgctggtcagaagggttaccaccaccgcacagagatcaacaagaagatctacaagattggtcagggctaccaccagaaggacggaaaggtggtgaagaacaacgcctccacagagtacgatctgtccaacaagagcatcaaccccatgggtggatttgtccattacggagaagtgaggaatgactttgtcatgttgaagggctgtgtcgtggggaccaagaagagggtgctgactctgcgcaagtctctgctggtgcagacaagccgtcgtgccctggagaagattgacctcaagtttatcgacaccacctcaaagttcggtcatggtcgcttccagaccgtggaggaaaagaaagttttcatgggacccctcaagaaagaccgccttg---------------ccaaggaagagactgcttaa
>SB-like-Julunt-L3
atgtcccaccgtaagttttcggctccgcgacacggatccctgggctttctgccccgcaagaggagccgtcgtcaccgcggtaaggtcaagagcttccccaaggatgaccccagcaagcccgttcacctgactgccttcctgggctacaaagccggcatgactcacatcgtccgggaggtggacagacctggctcaaaggtgaacaagaaggaagtggttgaggcagtgaccattgtggagactcctcccatgatcgtggttggtgtcgtgggctacgtcaacacaccccgtggtctgcgctccttcaagacagtcttcgctgagcacatgagtgatgagtgcaagcgtcgcttctacaagaactggtacaagtccaagaagaaggctttcactaaatactgcaagaaatggcaggatgaggagggcaagaagcagctggagaaagactttgctgccatgaagaaatactgccaggtcatccgtgtcatttgccacacacagatgcgtatgctgcccctgaggcagaagaaagctcatctcatggaggtgcaggtgaacggaggcaccatctctgataaggtggactgggcccgtgagaagctggagcaggctgtggttgtcaacacagtcttcacccaggacgagatgatcgacatcattggtgtcactaagggtcacggatacaagggtgtcaccagccgttggcacacaaagaagctgcctcgcaaaacccatcgtggtctacgtaaggtggcctgtatcggtgcctggcatcctgcccgtgtggccttctccgtggcccgtgctggtcagaagggttaccaccaccgcacagagatcaacaagaagatctacaagattggtcagggctaccaccagaaggacggaaaggtggtgaagaacaacgcctccacagagtacgatctgtccaacaagagcatcaaccccatgggtggatttgtccattacggagaagtgaggaatgactttgtcatgttgaaaggctgtgtcgtggggaccaagaagagggtgctgactctgcgcaagtctctgctggtgcagacaagccgtcgtgccctggagaagatcgacctcaagtttatcgacaccacctcaaagttcggtcatggtcgcttccagaccgtggaggaaaagaaagttttcatgggacccctcaagaaagaccgccttg---------------ccaaggaagagactgcttaa
>SB-like-Julmarl-L3
atgtcccaccgtaagttttcggctccgcgacacggatccctgggctttctgccccgcaagaggagccgtcgtcaccgcggtaaggtcaagagcttccccaaggatgaccccagcaagcccgttcacctgactgccttcctgggctacaaagccggcatgactcacatcgtccgggaggtggacagacctggctcaaaggtgaacaagaaggaagtggttgaggcagtgaccattgtggagactcctcccatgatcgtggttggtgtcgtgggctacgtcaacacaccccgtggtctgcgctccttcaagacagtcttcgctgagcacatgagtgatgagtgcaagcgtcgcttctacaagaactggtacaagtccaagaagaaggctttcactaaatactgcaagaaatggcaggatgaggagggcaagaagcagctggagaaagactttgctgccatgaagaaatactgccaggtcatccgtgtcatttgccacacacagatgcgtatgctgcccctgaggcagaagaaagctcatctcatggaggtgcaggtgaacggaggcaccatctctgataaggtggactgggcccgtgagaagctggagcaggctgtggttgtcaacacagtcttcacccaggacgagatgatcgacatcattggtgtcactaagggtcacggatacaagggtgtcaccagccgttggcacacaaagaagctgcctcgcaaaacccatcgtggtctacgtaaggtggcctgtatcggtgcctggcatcctgcccgtgtggccttctccgtggcccgtgctggtcagaagggttaccaccaccgcacagagatcaacaagaagatctacaagattggtcagggctaccaccagaaggacggaaaggtggtgaagaacaacgcctccacagagtacgatctgtccaacaagagcatcaaccccatgggtggatttgtccattacggagaagtgaggaatgactttgtcatgttgaagggctgtgtcgtggggaccaagaagagggtgctgactctgcgcaagtctctgctggtgcagacaagccgtcgtgccctggagaagatcgacctcaagtttatcgacaccacctccaagttcggtcatggtcgcttccagaccatggaggaaaagaaaattttcatgggacccctcaagaaagaccgccttg---------------ccaaggaagagactgcttaa
>SB-like-Julmars-L3
atgtcccaccgtaagttttcggctccgcgacacggatccctgggctttctgccccgcaagaggagccgtcgtcaccgcggtaaggtcaagagcttccccaaggatgaccccagcaagcccgttcacctgactgccttcctgggctacaaagccggcatgactcacatcgtccgggaggtggacagacctggctcaaaggtgaacaagaaggaagtggttgaggcagtgaccattgtggagactcctcccatgatcgtggttggtgtcgtgggctacgtcaacacaccccgtggtctgcgctccttcaagacagtcttcgctgagcacatgagtgatgagtgcaagcgtcgcttctacaagaactggtacaagtccaagaagaaggctttcactaaatactgcaagaaatggcaggatgaggagggcaagaagcagctggagaaagactttgctgccatgaagaaatactgccaggtcatccgtgtcatttgccacacacagatgcgtatgctgcccctgaggcagaagaaagctcatctcatggaggtgcaggtgaacggaggcaccatctctgataaggtggactgggcccgtgagaagctggagcaggctgtggttgtcaacacagtcttcacccaggacgagatgatcgacatcattggtgtcactaagggtcacggatacaagggtgtcaccagccgttggcacacaaagaagctgcctcgcaaaacccatcgtggtctacgtaaggtggcctgtatcggtgcctggcatcctgcccgtgtggccttctccgtggcccgtgctggtcagaagggttaccaccaccgcacagagatcaacaagaagatctacaagattggtcagggctaccaccagaaggacggaaaggtggtgaagaacaacgcctccacagagtacgatctgtccaacaagagcatcaaccccatgggtggatttgtccattacggagaagtgaggaatgactttgtcatgttgaagggctgtgtcgtggggaccaagaagagggtgctgactctgcgcaagtctctgctggtgcagacaagccgtcgtgccctggagaagatcgacctcaagtttatcgacaccacctccaagttcggtcatggtcgcttccagaccatggaggaaaagaaaattttcatgggacccctcaagaaagaccgccttg---------------ccaaggaagagactgcttaa
>SB-like-Julreg-L3
atgtcccaccgtaagttttcggctccgcgacacggatccctgggctttctgccccgcaagaggagccgtcgtcaccgcggtaaggtcaagagcttccccaaggatgaccccagcaagcccgttcacctgactgccttcctgggctacaaagccggcatgactcacatcgtccgggaggtggacagacctggctcaaaggtgaacaagaaggaagtggttgaggcagtgaccattgtggagactcctcccatgatcgtggttggtgtcgtgggctacgtcaacacaccccgtggtctgcgctccttcaagacagtcttcgctgagcacatgagtgatgagtgcaagcgtcgcttctacaagaactggtacaagtccaagaagaaggctttcactaaatactgcaagaaatggcaggatgaggagggcaagaagcagctggagaaagactttgctgccatgaagaaatactgccaggtcatccgtgtcatttgccacacacagatgcgtatgctgcccctgaggcagaagaaagctcatctcatggaggtgcaggtgaacggaggcaccatctctgataaggtggactgggcccgtgagaagctggagcaggctgtggttgtcaacacagtcttcacccaggacgagatgatcgacatcattggtgtcactaagggtcacggatacaagggtgtcaccagccgttggcacacaaagaagctgcctcgcaaaacccatcgtggtctacgtaaggtggcctgtatcggtgcctggcatcctgcccgtgtggccttctccgtggcccgtgctggtcagaagggttaccaccaccgcacagagatcaacaagaagatctacaagattggtcagggctaccaccagaaggacggaaaggtggtgaagaacaacgcctccacagagtacgatctgtccaacaagagcatcaaccccatgggtggatttgtccattacggagaagtgaggaatgactttgtcatgttgaagggctgtgtcgtggggaccaagaagagggtgctgactctgcgcaagtctctgctggtgcagacaagccgtcgtgccctggagaagatcgacctcaagtttatcgacaccacctccaagttcggtcatggtcgcttccagaccatggaggaaaagaaaattttcatgggacccctcaagaaagaccgccttg---------------ccaaggaagagactgcttaa
>SB-like-Julmar-L3
atgtcccaccgtaagttttcggctccgcgacacggatccctgggctttctgccccgcaagaggagccgtcgtcaccgcggtaaggtcaagagcttccccaaggatgaccccagcaagcccgttcacctgactgccttcctgggctacaaagccggcatgactcacatcgtccgggaggtggacagacctggctcaaaggtgaacaagaaggaagtggttgaggcagtgaccattgtggagactcctcccatgatcgtggttggtgtcgtgggctacgtcaacacaccccgtggtctgcgctccttcaagacagtcttcgctgagcacatgagtgatgagtgcaagcgtcgcttctacaagaactggtacaagtccaagaagaaggctttcactaaatactgcaagaaatggcaggatgaggagggcaagaagcagctggagaaagactttgctgccatgaagaaatactgccaggtcatccgtgtcatttgccacacacagatgcgtatgctgcccctgaggcagaagaaagctcatctcatggaggtgcaggtgaacggaggcaccatctctgataaggtggactgggcccgtgagaagctggagcaggctgtggttgtcaacacagtcttcacccaggacgagatgatcgacatcattggtgtcactaagggtcacggatacaagggtgtcaccagccgttggcacacaaagaagctgcctcgcaaaacccatcgtggtctacgtaaggtggcctgtatcggtgcctggcatcctgcccgtgtggccttctctgtggcccgtgctggtcagaagggttaccaccaccgcacagagatcaacaagaagatctacaagattggtcagggctaccaccagaaggacggaaaggtggtgaagaacaacgcctccacagagtacgatctgtccaacaagagcatcaaccccatgggtggatttgtccattacggagaagttaggaatgactttgtcatgttgaagggctgtgtcgtggggaccaagaagagggtgctgactctgcgcaagtctctgctggtgcagacaagccgtcgtgccctggagaagatcgacctcaagtttatcgacaccacctcaaagttcggtcatggtcgcttccagaccgtggaggaaaagaaagttttcatgggacccctcaagaaagaccgccttg---------------ccaaggaagagactgcttaa
>SB-like-Julorn-L3
atgtcccaccgtaagttttcggctccgcgacacggatccctgggctttctgccccgcaagaggagccgtcgtcaccgcggtaaggtcaagagcttccccaaggatgaccccagcaagcccgttcacctgactgccttcctgggctacaaagccggcatgactcacatcgtccgggaggtggacagacctggctcaaaggtgaacaagaaggaagtggttgaggcagtgaccattgtggagactcctcccatgatcgtggttggtgtcgtgggttacgtcaacacaccccgtggtctgcgctccttcaagacagtcttcgctgagcacatgagtgatgagtgcaagcgtcgcttctacaagaactggtacaagtccaagaagaaggctttcactaaatactgcaagaaatggcaggatgaggagggcaagaagcagctggagaaagactttgctgccatgaagaaatactgccaggtcatccgtgtcatttgccacacacagatgcgtatgctgcccctgaggcagaagaaagctcatctcatggaggtgcaggtgaacggaggcaccatctctgataaggtggactgggcccgtgagaagctggagcaggctgtggttgtcaacacagtcttcacccaggacgagatgatcgacatcattggtgtcactaagggtcacggatacaagggtgtcaccagccgttggcacacaaagaagctgcctcgcaaaacccatcgtggtctacgtaaggtggcctgtatcggtgcctggcatccagcccgtgtggccttctccgtggcccgtgctggtcagaagggttaccaccaccgcacagagatcaacaagaagatctacaagattggtcagggctaccaccagaaggatggaaaggtggtgaagaacaacgcctccacagagtacgatctgtccaacaagagcatcaaccccatgggtggatttgtccattacggagaagtgaggaatgactttgtcatgttgaagggctgtgtcgtggggaccaagaagagggtgctgactctgcgcaagtctctgctggtgcagacaagccgtcgtgccctggagaagattgacctcaagtttatcgacaccacctcaaagttcggtcatggtcgcttccagaccgtggaggaaaagaaagttttcatgggacccctcaagaaagaccgccttg---------------ccaaggaagagactgcttaa
>SB-like-Neonig-L3
atgtcccaccgtaagttttcggctccgcgacacggatccctgggctttctgccccgcaagaggagccgtcgtcaccgcggtaaggtcaagagcttccccaaggatgaccccagcaagcccgttcacctgactgccttcctcggctacaaagccggcatgactcacatcgtccgggaggtggacagacctggctcaaaggtgaacaagaaggaagtggttgaggcagtgaccattgtggagactcctcccatgatcgtggttggtgttgtgggctacgtcaacacaccccgtggtctgcgctccttcaagacagtcttcgctgagcacatgagtgatgagtgcaagcgtcgcttctacaagaactggtacaagtccaagaagaaggctttcactaaatactgcaagaaatggcaggatgaggagggcaagaagcagctggagaaagactttgctgccatgaagaaatactgccaggtcatccgtgtcatttgccacacacagatgcgtatgctgcccctgaggcagaagaaagctcatctcatggaggtgcaggtgaacggaggcaccatctctgataaggtggactgggcccgtgagaagctggagcaggctgtggttgtcaacacagttttcacccaggacgagatgatcgacatcattggtgtcactaagggtcacggatacaagggtgtcaccagccgttggcacacaaagaagctgcctcgcaaaacccatcgtggtctacgtaaggtggcctgtatcggtgcctggcatcctgcccgtgtggccttctctgtggcccgtgctggtcagaagggttaccaccaccgcacagagatcaacaagaagatctacaagattggtcagggctaccaccagaaggacggaaaggtggtgaagaacaacgcctcgacagagtacgatctgtccaacaagagcatcaaccccatgggtggatttgtccattacggagaagtgaggaatgactttgtcatgttgaagggctgtgtcgtggggaccaagaagagggtgctgactctgcgcaagtctctgctggtgcagacaagccgtcgtgccctggagaagatcgacctcaagtttatcgacaccacctcaaagttcggtcatggtcgcttccagaccatggaggaaaagaaagttttcatgggacccctcaagaaagaccgccttg---------------ccaaggaagagactgcttaa
>SB-like-Neochr-L3
atgtcccaccgtaagttttcggctccgcgacacggatccctgggctttctgccccgcaagaggagccgtcgtcaccgcggtaaggtcaagagcttccccaaggatgaccccagcaagcccgttcacctgactgccttcctgggctacaaggccggcatgactcacatcgtccgggaggtggacagacctggctcaaaggtgaacaagaaggaagtggttgaggcagtgaccattgtggagactcctcccatgatcgttgttggtgtcgtgggttacgtcaacacaccacgtggtctgcgctccttcaagacagtcttcgctgagcacatgagtgatgagtgcaagcgtcgcttctacaaaaactggtacaagtccaagaagaaggctttcactaaatactgcaagaaatggcaggatgaggagggcaagaagcagctggagaaagactttgctgccatgaagaaatactgccaggtcatccgtgtcatttgccacacacagatgcgtatgctgcccctgaggcagaagaaagctcatctcatggaggtgcaggtgaacggaggcaccatctctgataaggtggactgggcccgtgagaagctggagcaggctgtggttgtcaacacagtcttcacccaggacgagatgattgacatcattggtgtcactaagggtcacggatacaagggtgtcaccagccgttggcatacaaagaagctgcctcgcaaaacccatcgtggtctacgtaaggtggcctgtatcggtgcctggcatcctgcccgtgtggccttctccgtggcccgtgctggtcagaagggctaccaccaccgcacagagatcaacaagaagatctacaagattggtcagggctaccaccagaaggacggaaaggtggtgaagaacaacgcctccacagagtacgatctgtccaacaagagcatcaaccccatgggtggatttgtccattatggagaagtgaggaatgactttgtcatgttgaagggctgtgtcgtggggaccaagaagagggtgctgactctgcgcaagtctctgctggtgcagacaagccgccgtgccctggagaagatcgacctcaagtttatcgacaccacctccaagttcggtcatggtcgcttccagaccatggaggaaaagaaagttttcatgggacccctcaagaaagaccgcattg---------------ccaaggaagagactgcttaa
>SB-like-Neofalm-L3
atgtcccaccgtaagttttcggctccgcgacacggatccctgggctttctgccccgcaagaggagccgtcgtcaccgcggtaaggtcaagagcttccccaaggatgaccccagcaagcccgttcacctgactgccttcctcggctacaaagccggcatgactcacatcgtccgggaggtggacagacctggctcaaaggtgaacaagaaggaagtggttgaggcagtgaccattgtggagactcctcccatgatcgtggttggtgtcgtgggctacgtcaacacaccccgtggtctgcgctccttcaagacagtcttcgctgagcacatgagtgatgagtgcaagcgtcgcttctacaagaactggtacaagtccaagaagaaggctttcactaaatactgcaagaaatggcaggatgaggagggcaagaagcagctggagaaagactttgctgccatgaagaaatactgccaggtcatccgtgtcatttgccacacacagatgcgtatgctgcccctgaggcagaagaaagctcatctcatggaggtgcaggtgaatggaggcacaatctctgataaggtggactgggcccgtgagaagctggagcaggctgtggttgtcaacacagttttcacccaggacgagatgatcgacatcattggtgtcactaagggtcacggatacaagggtgtcaccagccgttggcacacaaagaagctgcctcgcaaaacccatcgtggtctacgtaaggtggcctgtatcggtgcctggcatcctgcccgtgtggccttctctgtggcccgtgctggtcagaagggttaccaccaccgcacagagatcaacaagaagatctacaagattggtcagggctaccaccagaaggacggaaaggtggtgaagaacaacgcctccacagagtacgatctgtccaacaagagcatcaaccccatgggtggatttgtccattacggagaagtgaggaatgactttgtcatgttgaagggctgcgttgtggggaccaagaagagggtgctgactctgcgcaagtctctgctggtgcagacaagccgtcgtgccctggagaagatcgacctcaagtttatcgacaccacctccaagttcggtcatggtcgcttccagaccatggaggaaaagaaagttttcatgggacccctcaagaaagaccgcattg---------------ccaaggaagagactgcttaa
>SB-like-Neonigr-L3
atgtcccaccgtaagttttcggctccgcgacacggatctctgggctttctgccccgcaagaggagccgtcgtcaccgcggtaaggtcaagagcttccccaaggatgaccccagcaagcccgttcacctgactgccttcctgggctacaaagccggcatgactcacatcgtccgggaggtggacagacctggctcaaaggtgaacaagaaggaagtggttgaggcagtgaccattgtggagactcctcccatgatcgttgttggtgtcgtgggctacgtcaacacaccacgtggtctgcgctccttcaagacagtcttcgctgagcacatgagtgatgagtgcaagcgtcgcttctacaagaactggtacaagtccaagaagaaggctttcactaaatactgcaagaaatggcaggatgaggagggcaagaagcagctggagaaagactttgctgccatgaagaaatactgccaggtcatccgtgtcatttgccacacacagatgcgtatgctgcccctgaggcagaagaaagctcatctcatggaggtgcaggtgaacggaggcaccatctctgataaggtggactgggcccgtgagaagctggagcaggctgtggttgtcaacacagtcttcacccaggacgagatgatcgacatcattggtgtcactaagggtcacggatacaagggtgtcaccagccgttggcacacaaagaagctgcctcgcaaaacccatcgtggtctacgtaaggtggcctgtatcggtgcctggcatcctgcccgtgtggccttctccgtggcccgtgctggtcagaagggttaccaccaccgcacagagatcaacaagaagatctacaagattggtcagggctaccaccagaaggacggaaaggtggtgaagaacaacgcctccacagagtacgatctgtccaacaagagcatcaaccccatgggtggatttgtccattatggagaagtgaggaatgactttgtcatgttgaagggctgcgttgtggggaccaagaagagggtgctgactctgcgcaagtctctgctggtgcagacaagccgtcgtgccctggagaagatcgacctcaagtttatcgacaccacctccaagttcggtcatggtcgcttccagaccatggaggaaaagaaaattttcatgggacccctcaagaaagaccgcattg---------------ccaaggaagagactgcttaa
>SB-like-Neopec-L3
atgtcccaccgtaagttttcggctccgcgacacggatccctgggctttctgccccgcaagaggagccgtcgtcaccgcggtaaggtcaagagcttccccaaggatgaccccagcaagcccgttcacctgactgccttcctgggctacaaggccggcatgactcacatcgtccgggaggtggacagacctggctcaaaggtgaacaagaaggaagtggttgaggcagtgaccattgtggagactcctcccatgatcgttgttggtgtcgtgggttacgtcaacacaccccgtggtctgcgctccttcaagacagtcttcgctgagcacatgagtgatgagtgcaagcgtcgcttctacaagaactggtacaagtccaagaagaaggctttcactaaatactgcaagaaatggcaggatgaggagggcaagaagcagctggagaaagactttgctgccatgaagaaatactgccaggtcatccgtgtcatttgccacacacagatgcgtatgctgcccctgaggcagaagaaagctcatctcatggaggtgcaggtgaacggaggcaccatctctgataaggtggactgggcccgtgagaagctggagcaggctgtggttgtcaacacagttttcacccaggacgagatgatcgacatcattggtgtcactaagggtcatggatacaagggtgtcaccagccgttggcacacaaagaagctgcctcgcaaaacccatcgtggtctacgtaaggtggcctgtatcggtgcctggcatcctgcccgtgtggccttctccgtggcccgtgctggtcagaagggttaccaccaccgcacagagatcaacaagaagatctacaagattggtcagggctaccaccagaaggacggaaaggtggtgaagaacaacgcctccacagagtacgatctgtccaacaagagcatcaaccccatgggtggatttgtccattatggagaagtgaggaatgactttgtcatgttgaagggctgcgttgtggggaccaagaagagggtgctgactctgcgcaagtctctgctggtgcagacaagccgtcgtgccctggagaagatcgacctcaagtttatcgacaccacctccaagttcggtcatggtcgcttccagaccatggaggaaaagaaaattttcatgggacccctcaagaaagaccgcattg---------------ccaaggaagagactgcttaa
>SB-like-Neograt-L3
atgtcccaccgtaagttttcggctccgcgacacggatccctgggctttctgccccgcaagaggagccgtcgtcaccgcggtaaggtcaagagcttccccaaggatgaccccagcaagcccgttcacctgactgccttcctcggctacaaagccggcatgactcacatcgtccgggaggtggacagacctggctcaaaggtgaacaagaaggaagtggttgaggcagtgaccattgtggagactcctcccatgatcgtggttggtgtcgtgggctacgtcaacacaccccgtggtctgcgctccttcaagacagtcttcgctgagcacatgagtgatgagtgcaagcgtcgcttctacaagaactggtacaagtccaagaagaaggctttcactaaatactgcaagaaatggcaggatgaggagggcaagaagcagctggagaaagactttgctgccatgaagaaatactgccaggtcatccgtgtcatttgccacacacagatgcgtatgctgcccctgaggcagaagaaagctcatctcatggaggtgcaggtgaatggaggcaccatctctgataaggtggactgggcccgtgagaagctggagcaggctgtggttgtcaacacagttttcacccaggacgagatgatcgacatcattggtgtcactaagggtcacggatacaagggtgtcaccagccgttggcacacaaagaagctgcctcgcaaaacccatcgtggtctacgtaaggtggcctgtatcggtgcctggcatcctgcccgtgtggccttctctgtggcccgtgctggtcagaagggttaccaccaccgcacagagatcaacaagaagatctacaagattggtcagggctaccaccagaaggacggaaaggtggtgaagaacaacgcctccacagagtacgatctgtccaacaagagcatcaaccccatgggtggatttgtccattatggagaagtgaggaatgactttgtcatgttgaagggttgcgttgtggggaccaagaagagggtgctgactctgcgcaagtctctgctggtgcagacaagccgtcgtgccctggagaagatagacctcaagtttatcgacaccacctccaagttcggtcatggtcgcttccagaccatggaggaaaagaaaattttcatgggacccctcaagaaagaccgcattg---------------ccaaggaagagactgcttaa
>SB-like-Neocyg-L3
atgtcccaccgtaagttttcggctccgcgacacggatccctgggctttctgccccgcaagaggagccgtcgtcaccgcggtaaggtcaagagcttccccaaggatgaccccagcaagcccgttcacctgactgccttcctcggctacaaagccggcatgactcacatcgtccgggaggtggacagacctggctcaaaggtgaacaagaaggaagtggttgaggcagtgaccattgtggagactcctcccatgatcgtggttggtgtcgtgggctacgtcaacacaccccgtggtctgcgctccttcaagacagtcttcgctgagcacatgagtgatgagtgcaagcgtcgcttctacaagaactggtacaagtccaagaagaaggctttcactaaatactgcaagaaatggcaggatgaggagggcaagaagcagctggagaaagactttgctgccatgaagaaatactgccaggtcatccgtgtcatttgccacacacagatgcgtatgctgcccctgaggcagaagaaagctcatctcatggaggtgcaggtgaacggaggcaccatctctgataaggtggactgggctcgtgagaagctggagcaggctgtggttgtcaacacagtcttcacccaggacgagatgatcgacatcattggtgtcactaagggtcacggatacaagggtgtcaccagccgttggcacacaaagaagctgcctcgcaaaacccatcgtggtctacgtaaggtggcctgtatcggtgcctggcatcctgcccgtgtggccttctccgtggcccgtgctggtcagaagggttaccaccaccgcacagagatcaacaagaagatctacaagattggtcagggctaccaccagaaggacggaaaggtggtgaagaacaacgcctccacagagtacgatctgtccaacaagagcatcaaccccatgggtggatttgtccattacggagaagtgaggaatgactttgtcatgttgaagggctgtgtcgtggggaccaagaagagggtgctcactctgcgcaagtctctgctggtgcagacaagccgtcgtgccctggagaagatcgacctcaagtttatcgacaccacctccaagttcggtcatggtcgcttccagaccatggaggaaaagaaagttttcatgggacccctcaagaaagaccgccttg---------------ccaaggaagagactgcttaa
>SB-like-Neotre-L3
atgtcccaccgtaagttttcggctccgcgacacggatccctgggctttctgccccgcaagaggagccgtcgtcaccgcggtaaggtcaagagcttccccaaggatgaccccagcaagcccgttcacctgactgccttcctgggctacaaagccggcatgactcacatcgtccgggaggtggacagacctggctcaaaggtgaacaagaaggaagtggttgaggcagtgaccattgtggagactcctcccatgatcgtggttggtgtcgtgggttacgtcaacacaccacgtggtctgcgctccttcaagacagtcttcgctgagcacatgagtgatgagtgcaagcgtcgcttctacaagaactggtacaagtccaagaagaaggctttcactaaatactgcaagaaatggcaggatgaggagggcaagaagcagctggagaaagactttgctgccatgaagaaatactgccaggtcatccgtgtcatttgccacacacagatgcgtatgctgccactgaggcagaagaaagctcatctcatggaggtgcaggtgaacggaggcaccatctctgataaggtggactgggcccgtgagaagctggagcaggctgtgattgtcaacacagttttcacccaggacgagatgatcgacatcattggtgtcactaagggtcacggatacaagggtgtcaccagccgttggcacacaaagaagctgcctcgcaaaacccatcgtggtctacgtaaggtggcctgtatcggtgcctggcatcctgcccgtgtggccttctccgtggcccgtgctggtcagaagggttaccaccaccgcacagagatcaacaagaagatctacaagattggtcagggctaccaccagaaggacggaaaggtggtgaagaacaacgcctcgacagagtacgatctgtccaacaagagcatcaaccccatgggtggatttgtccattacggagaagtgaggaatgactttgtcatgttgaagggctgtgtcgtggggaccaagaagagggtgctgactctgcgcaagtctctgctggtgcagacaagccgtcgtgccctggagaagatcgacctcaagtttatcgacaccacctccaagttcggtcatggtcgcttccagaccgtggaggaaaagaaagttttcatgggacccctcaagaaagaccgccttg---------------ccaaggaagagactgcttaa
>SB-like-Neotoa-L3
atgtcccaccgtaagttttcggctccgcgacacggatccctgggctttctgccccgcaagaggagccgtcgtcaccgcggtaaggtcaagagcttccccaaggatgaccccagcaagcccgttcacctgactgccttcctcggctacaaagccggcatgactcacatcgtccgggaggtggacagacctggctcaaaggtgaacaagaaggaagtggttgaggcagtgaccattgtggagactcctcccatgattgtggttggtgttgtgggttacgtcaatacaccacgtggtctgcgctccttcaagacagtcttcgctgagcacatgagtgatgagtgcaagcgtcgcttctacaagaactggtacaagtccaagaagaaggctttcactaaatactgcaagaaatggcaggatgaggagggcaagaagcagctggagaaagactttgctgccatgaagaaatactgccaggtcatccgtgtcatttgccacacacagatgcgtatgctgcccctgaggcagaagaaagctcatctcatggaggtgcaggtgaacggaggcaccatctctgataaggtggactgggcccgtgagaagctggagcaggctgtggttgtcaacacagttttcacccaggacgagatgatcgacatcattggtgtcaccaagggtcacggatacaagggtgtcaccagccgttggcacacaaagaagctgcctcgcaaaacccatcgtggtctacgtaaggtggcctgtatcggtgcctggcatcctgcccgtgtggccttctccgtggcccgtgctggtcagaagggttaccaccaccgcacagagatcaacaagaagatctacaagattggtcagggctaccaccagaaggacggaaaggtggtgaagaacaacgcctccacagagtacgatctgtccaacaagagcatcaaccccatgggtggatttgtccattacggagaagtgaggaatgactttgtcatgttgaagggctgcgttgtggggaccaagaagagggtgctgactctgcgcaagtctctgctggtgcagacaagccgtcgtgccctggagaagatcgacctcaagtttatcgacaccacctccaagttcggtcatggtcgcttccagactgtggaggaaaagaaagttttcatgggacccctcaagaaagaccgcattg---------------ccaaagaagagactgcttaa
>SB-like-Astcal-L3
atgtcccaccgtaagttttcggctccgcgacacggatccctgggctttctgccccgcaagaggagtcgtcgtcaccgcggtaaggtcaagagcttccccaaggatgaccccagcaaacccgttcacctgactgccttcctgggctacaaggccggcatgactcacatcgtccgggaggtggacagacctggctcaaaggtgaacaagaaggaagtggttgaggcagtgaccattgtggagactcctcccatgatcgtggttggtgttgtgggttacgtcaacacacctcgtggtctgcgctccttcaagacagtcttcgctgagcacatgagtgatgagtgcaagcgtcgcttctacaagaactggtacaagtccaagaagaaggctttcactaaatactgcaagaaatggcaggatgaggagggcaagaagcagctggagaaagactttgcagccatgaaaaaatactgccaggtcatccgtgtcatttgccacacacagatgcgtatgctgcccctgaggcagaagaaagctcatctcatggaggtgcaggtgaacggaggcaccatctctgataaggtggactgggcccgtgagaagctggagcaggctgtggttgtcaacaaagttttcacccaggacgagatgatcgacatcattggtgtcactaagggtcacggatacaagggtgtcaccagccgttggcacacaaagaagctgcctcgcaaaacccatcgtggtctacgtaaggtggcctgtatcggtgcctggcatcctgcccgtgtggccttctctgtggcccgtgctggtcagaagggttaccaccaccgcacagagatcaacaagaagatctacaagattggtcagggctaccaccagaaggacggaaaggtggtgaagaacaacgcctccacagagtacgatctgtccaacaagagcatcaaccccatgggtggatttgtccattacggagaagtgaggaatgactttgtcatgttgaagggctgtgttgtggggaccaagaagagggtgctgactctgcgcaagtctctgctggtgcagacaagccgtcgtgcccaggagaagatcgacctcaagtttatcgacaccacctccaagttcggtcatggtcgcttccagaccgtggaggaaaagaaagttttcatgggacccctcaagaaagaccgcattg---------------ccaaggaagagactgcttaa
>SB-like-Mayzeb-L3
atgtcccaccgtaagttttcggctccgcgacacggatccctgggctttctgccccgcaagaggagtcgtcgtcaccgcggtaaggtcaagagcttccccaaggatgaccccagcaaacccgttcacctgactgccttcctgggctacaaggccggcatgactcacatcgtccgggaggtggacagacctggctcaaaggtgaacaagaaggaagtggttgaggcagtgaccattgtggagactcctcccatgatcgtggttggtgttgtgggttacgtcaacacacctcgtggtctgcgctccttcaagacagtcttcgctgagcacatgagtgatgagtgcaagcgtcgcttctacaagaactggtacaagtccaagaagaaggctttcactaaatactgcaagaaatggcaggatgaggagggcaagaagcagctggagaaagactttgcagccatgaaaaaatactgccaggtcatccgtgtcatttgccacacacagatgcgtatgctgcccctgaggcagaagaaagctcatctcatggaggtgcaggtgaacggaggcaccatctctgataaggtggactgggcccgtgagaagctggagcaggctgtggttgtcaacaaagttttcacccaggacgagatgatcgacatcattggtgtcactaagggtcacggatacaagggtgtcaccagccgttggcacacaaagaagctgcctcgcaaaacccatcgtggtctacgtaaggtggcctgtatcggtgcctggcatcctgcccgtgtggccttctctgtggcccgtgctggtcagaagggttaccaccaccgcacagagatcaacaagaagatctacaagattggtcagggctaccaccagaaggacggaaaggtggtgaagaacaacgcctccacagagtacgatctgtccaacaagagcatcaaccccatgggtggatttgtccattacggagaagtgaggaatgactttgtcatgttgaagggctgtgttgtggggaccaagaagagggtgctgactctgcgcaagtctctgctggtgcagacaagccgtcgtgcccaggagaagatcgacctcaagtttatcgacaccacctccaaattcggtcatggtcgcttccagaccgtggaggaaaagaaagttttcatgggacccctcaagaaagaccgcattg---------------ccaaggaagagactgcttaa
>SB-like-Punnye-L3
atgtcccaccgtaagttttcggctccgcgacacggatccctgggctttctgccccgcaagaggagtcgtcgtcaccgcggtaaggtcaagagcttccccaaggatgaccccagcaaacccgttcacctgactgccttcctgggctacaaggccggcatgactcacatcgtccgggaggtggacagacctggctcaaaggtgaacaagaaggaagtggttgaggcagtgaccattgtggagactcctcccatgatcgtggttggtgttgtgggttacgtcaacacaccccgtggtctgcgctccttcaagacagtcttcgctgagcacatgagtgatgagtgcaagcgtcgcttctacaagaactggtacaaatccaagaagaaggctttcactaaatactgcaagaaatggcaggatgaggagggcaagaagcagctggagaaagactttgctgccatgaagaaatactgccaggtcatccgtgtcatttgccacacacagatgcgtatgctgcccctgaggcagaagaaagctcatctcatggaggtgcaggtgaacggaggcaccatctctgataaggtggactgggcccgtgagaagctggagcaggctgtggttgtcaacaaagttttcacccaggacgagatgatcgacatcattggtgtcaccaagggtcacggatacaagggtgtcaccagccgttggcacacaaagaagctgcctcgcaaaacccatcgtggtctacgtaaggtggcctgtatcggtgcctggcatcctgcccgtgtggccttctctgtggcccgtgctggtcagaagggttaccaccaccgcacagagatcaacaagaagatctacaagattggtcagggctaccaccagaaggacggaaaggtggtgaagaacaacgcctccacagagtacgatctgtccaacaagagcatcaaccccatgggtggatttgtccattacggagaagtgaggaatgactttgtcatgttgaagggctgtgttgtggggaccaagaagagggtgctgactctgcgcaagtctctgctggtgcagacaagccgtcgtgccctggagaagatcgacctcaagtttatcgacaccacctccaagttcggtcatggtcgcttccagaccgtggaggaaaagaaagttttcatgggacccctcaagaaagaccgcattg---------------ccaaggaagagactgcttaa
>SB-like-Simdia-L3
atgtcccaccgtaagttttcggctccgcgacacggatccctgggctttctgccccgcaagaggagccgtcgtcaccgcggtaaggtcaagagcttccccaaggatgaccccagcaagcccgttcacctgactgccttcctgggctacaaggccggcatgactcacatcgtccgggaggtggacagacctggctcaaaggtgaacaagaaggaagtggttgaggcagtgaccattgtggagactcctcccatgatcgtggttggtgttgtgggttacgtcaacacaccccgtggtctgcgctccttcaagacagtcttcgctgagcacatgagtgatgagtgcaagcgtcgcttctacaagaactggtacaagtccaagaagaaggctttcactaaatactgcaagaaatggcaggatgaggagggcaagaagcagctggagaaagactttgctgccatgaagaaatactgccaggtcatccgtgtcatttgccacacacagatgcgtatgctgcccctgaggcagaagaaagctcatctcatggaggtgcaggtgaacggaggtaccatctctgataaggtggactgggcccgtgagaagctggagcaggctgtggttgtcaacaaagttttcacccaggacgagatgatcgacatcattggtgtcaccaagggtcacggatacaagggtgtcaccagccgttggcacacaaagaagctgcctcgcaaaacccatcgtggtctacgtaaggtggcctgtatcggtgcctggcatcctgcccgtgtggccttctctgtggcccgtgctggtcagaagggttaccaccaccgcacagagatcaacaagaagatctacaagattggtcagggctaccaccagaaggacggaaaggtggtgaagaacaacgcctccactgagtacgatctgtccaacaagagcatcaaccccatgggtggatttgtccattacggagaagtgaggaatgactttgtcatgttgaagggctgtgttgtggggaccaagaagagggtgctgactctgcgcaagtctctgctggtgcagacaagccgtcgtgcccaggagaagatcgacctcaagtttatcgacaccacctccaagttcggtcatggtcgcttccagaccgtggaggaaaagaaagttttcatgggacccctcaagaaagaccgcattg---------------ccaaggaagagactgcttaa
>SB-like-Hapbur-L3
atgtcccaccgtaagttttcggctccgcgacacggatccctgggctttctgccccgcaagaggagccgtcgtcaccgcggtaaggtcaagagcttccccaaggatgaccccagcaagcccgttcacctgactgccttcctgggctacaaggccggcatgactcacatcgtccgggaggtggacagacctggctcaaaggtgaacaagaaggaagtggttgaggcagtgaccattgtggagactcctcccatgatcgtggttggtgttgtgggttacgtcaacacaccccgtggtctgcgctccttcaagacagtgttcgctgagcacatgagtgatgagtgcaagcgtcgcttctacaagaactggtacaagtccaagaagaaggctttcactaaatactgcaagaaatggcaggatgaggagggcaagaagcagctggagaaagactttgctgccatgaagaaatactgccaggtcatccgtgtcatttgccacacacagatgcgtatgctgcccctgaggcagaagaaagctcatctcatggaggtgcaattgaacggaggcaccatctctgataaggtggactgggcccgtgagaagctggagcaggctgtggttgtcaacaaagttttcacccaggacgagatgatcgacatcattggtgtcactaagggtcacggatacaagggtgtcaccagccgttggcacacaaagaagctgcctcgcaaaacccatcgtggtctacgtaaggtggcctgtatcggtgcctggcatcctgcccgtgtggccttctctgtggcccgtgctggtcagaagggttaccaccaccgcacagagatcaacaagaagatctacaagattggtcagggctaccaccagaaggacggaaaggtggtgaagaacaacgcctcgacagagtacgatctgtccaacaagagcatcaaccccatgggtggatttgtccattacggagaagtgaggaatgactttgtcatgttgaagggctgtgttgtggggaccaagaagagggtgctgactctgcgcaagtctctgctggtgcagacaagccgtcgtgcccaggagaagatcgacctcaagtttatcgacaccacctccaagttcggtcatggtcgcttccagaccgtggaggaaaagaaagttttcatgggacccctcaagaaagaccgcattg---------------ccaaggaagagactgcttaa
>SB-like-Aststr-L3
atgtcccaccgtaagttttcggctccgcgacacggatccctgggctttctgccccgcaagaggagtcgtcgtcaccgcggtaaggtcaagagcttccccaaggatgaccccagcaagcccgttcacctgactgccttcctgggctacaaggccggcatgactcacatcgtccgggaggtggacagacctggctcaaaggtgaacaagaaggaagtggttgaggcagtgaccattgtggagactcctcccatgatcgtggttggtgttgtgggttacgtcaacacaccccgtggtctgcgctccttcaagacagtcttcgctgagcacatgagtgatgagtgcaagcgtcgcttctacaagaactggtacaagtccaagaagaaggctttcactaaatactgcaagaaatggcaggatgaggagggcaagaagcagctggagaaagactttgctgccatgaagaaatactgccaggtcatccgtgtcatttgccacacacagatgcgtatgctgcccctgaggcagaagaaagctcatctcatggaggtgcaggtgaacggaggcaccatctctgataaggtggactgggcccgtgagaagctggagcaggctgtggttgtcaacaaagttttcacccaggacgagatgatcgacatcattggtgtcactaagggtcacggatacaagggtgtcaccagccgttggcacacaaagaagctgcctcgcaaaacccatcgtggtctacgtaaggtggcctgtatcggtgcctggcatcctgcccgtgtggccttctctgtagcccgtgctggtcagaagggttaccaccaccgcacagagatcaacaagaagatctacaagattggtcagggctaccaccagaaggacggaaaggtggtgaagaacaacgcctccacagagtacgatctgtccaacaagagcatcaaccccatgggtggatttgtccattacggagaagtgaggaatgactttgtcatgttgaagggctgtgttgtggggaccaagaagagggtgctgactctgcgcaagtctctgctggtgcagacaagccgtcgtgcccaggagaagatcgacctcaagtttatcgacaccacctccaagttcggtcatggtcgcttccagaccgtggaggaaaagaaagttttcatgggacccctcaagaaagaccgcattg---------------ccaaggaagagactgcttaa
>SB-like-Ctehor-L3
atgtcccaccgtaagttttcggctccgcgacacggatccctgggctttctgccccgcaagaggagccgtcgtcaccgcggtaaggtcaagagcttccccaaggatgaccccagcaagcccgttcacctgactgccttcctgggctacaaggccggcatgactcacatcgtccgggaggtggacagacctggctcaaaggtgaacaagaaggaagtggttgaggcagtgaccattgtggagactcctcccatgatcgtggttggtgttgtgggttacgtcaacacaccccgtggtctgcgctccttcaagacagtcttcgctgagcacatgagtgatgagtgcaagcgtcgcttctacaagaactggtacaagtccaagaagaaggctttcactaaatactgcaagaaatggcaggatgaggagggcaagaagcagctggagaaagactttgctgccatgaagaaatactgccaggtcatccgtgtcatttgccacacacagatgcgtatgctgcccctgaggcagaagaaagctcatctcatggaggtgcaggtgaacggaggtaccatctctgataaggtggactgggcccgtgagaagctggagcaggctgtggttgtcaacaaagttttcacccaggacgagatgatcgacatcattggtgtcaccaagggtcatggatacaagggtgtcaccagccgttggcacacaaagaagctgcctcgcaaaacccatcgtggtctacgtaaggtggcctgtatcggtgcctggcatcctgcccgtgtggccttctctgtggcccgtgctggtcagaagggttaccaccaccgcacagagatcaacaagaagatctacaagattggtcagggctaccaccagaaggacggaaaggtggtgaagaacaacgcctccacagagtacgatctgtccaacaagagcatcaaccccatgggtggatttgtccattacggagaagtgaggaatgactttgtcatgttgaagggctgtgttgtggggaccaagaagagggtgctgactctgcgcaagtctctgctggtgcagacaagccgtcgtgccctggagaagatcgacctcaagtttatcgacaccacctccaagttcggtcatggtcgcttccagaccgtggaggaaaagaaagttttcatgggacccctcaagaaagaccgcattg---------------ccaaggaagagactgcttaa
>SB-like-Loblab-L3
atgtcccaccgtaagttttcggctccgcgacacggatccctgggctttctgccccgcaagaggagccgtcgtcaccgcggtaaggtcaagagcttccccaaggatgaccccagcaagcccgttcacctgactgccttcctgggctacaaggccggcatgactcacatcgtccgggaggtggacagacctggctcaaaggtgaacaagaaggaagtggttgaggcagtgaccattgtggagactcctcccatgatcgtggttggtgttgtgggttacgtcaacacaccccgtggtctgcgctccttcaagacagtcttcgctgagcacatgagtgatgagtgcaagcgtcgcttctacaagaactggtacaagtccaagaagaaggctttcactaaatactgcaagaaatggcaggatgaggagggcaagaagcagctggagaaagactttgctgccatgaagaaatactgccaggtcatccgtgtcatttgccacacacagatgcgtatgctgcccctgaggcagaagaaagctcatctcatggaggtgcaggtgaacggaggcaccatctctgataaggtggactgggcccgtgagaagctggagcaggctgtggttgtcaacaaagttttcactcaggacgagatgatcgacatcattggtgtcactaagggtcacggatacaagggtgtcaccagccgttggcacacaaagaagctgcctcgcaaaacccatcgtggtctacgtaaggtggcctgtatcggtgcctggcatcctgcccgtgtggccttctctgtggcccgtgctggtcagaagggttaccaccaccgcacagagatcaacaagaagatctacaagattggtcagggctaccaccagaaggacggaaaggtggtgaagaacaacgcctccacagagtatgatctgtccaacaagagcatcaaccccatgggtggatttgtccattacggagaagtgaggaatgactttgtcatgttgaagggctgtgttgtggggaccaagaagagggtgctgactctgcgcaagtctctgctggtgcagacaagccgtcgtgcccaggagaagatcgacctcaagtttatcgacaccacctccaagttcggtcatggtcgcttccagaccgtggaggaaaagaaagttttcatgggacccctcaagaaagaccgcattg---------------ccaaggaagagactgcttaa
>SB-like-Petfas-L3
atgtcccaccgtaagttttcggctccgcgacacggatccctgggctttctgccccgcaagaggagccgtcgtcaccgcggtaaggtcaagagcttccccaaggatgaccccagcaagcccgttcacctgactgccttcctgggctacaaggccggcatgactcacatcgtccgggaggtggacagacctggctcaaaggtgaacaagaaggaagtggttgaggcagtgaccattgtggagactcctcccatgatcgtggttggtgttgtgggttacgtcaacacaccccgtggtctgcgctccttcaagacagtcttcgctgagcacatgagtgatgagtgcaagcgtcgcttctacaagaattggtacaagtccaagaagaaggctttcactaaatactgcaagaaatggcaggatgaggagggcaagaagcagctggagaaagactttgctgccatgaagaaatactgccaggtcatccgtgtcatttgccacacacagatgcgtatgctgcccctgaggcagaagaaagctcatctcatggaggtgcaggtgaacggaggcaccatctctgataaggtggactgggcccgtgagaagctggagcaggctgtggttgtcaacaaagttttcacccaggacgagatgatcgacatcattggtgtcactaagggtcacggatacaagggtgtcaccagccgttggcacacaaagaagctgcctcgcaaaacccatcgtggtctacgtaaggtggcctgtatcggtgcctggcatcctgcccgtgtggccttctctgtggcccgtgctggtcagaagggttaccaccaccgcacagagatcaacaagaagatctacaagattggtcagggctaccaccagaaggacggaaaggtggtgaagaacaacgcctccacagagtacgatctgtccaacaagagcatcaaccccatgggtggatttgtccattacggagaagtgaggaatgactttgtcatgttgaagggctgtgttgtggggaccaagaagagggtgctgactctgcgcaagtctctgctggtgcagacaagccgtcgtgcccaggagaagatcgacctcaagtttatcgacaccacctccaagttcggtcatggtcgcttccagaccgtggaggaaaagaaagttttcatgggacccctcaagaaagaccgcattg---------------ccaaggaagagactgcttaa
>SB-like-Petmos-L3
atgtcccaccgtaagttttcggctccgcgacacggatccctgggctttctgccccgcaagaggagccgtcgtcaccgcggtaaggtcaagagcttccccaaggatgaccccagcaagcccgttcacctgactgccttcctgggctacaaggccggcatgactcacatcgtccgggaggtggacagacctggctcaaaggtgaacaagaaggaagtggttgaggcagtgaccattgtggagactcctcccatgatcgtggttggtgttgtgggttacgtcaacacaccccgtggtctgcgctccttcaagacagtcttcgctgagcacatgagtgatgagtgcaagcgtcgcttctacaagaactggtacaagtccaagaagaaggctttcactaaatactgcaagaaatggcaggatgaggagggcaagaagcagctggagaaagactttgctgccatgaagaaatactgccaggtcatccgtgtcatttgccacacacagatgcgtatgctgcccctgaggcagaagaaagctcatctcatggaggtgcaggtgaacggaggcaccatctctgataaggtggactgggcccgtgagaagctggagcaggctgtggttgtcaacaaagttttcacccaggacgagatgatcgacatcattggtgtcactaagggtcacggatacaagggtgtcaccagccgttggcacacaaagaagctgcctcgcaaaacccatcgtggtctacgtaaggtggcctgtatcggtgcctggcatcctgcccgtgtggccttctctgtggcccgtgctggtcagaagggttaccaccaccgcacagagatcaacaagaagatctacaagattggtcagggctaccaccagaaggacggaaaggtggtgaagaacaacgcctccacagagtacgatctgtccaacaagagcatcaaccccatgggtggatttgtccattacggagaagtgaggaatgactttgtcatgttgaagggctgtgttgtggggaccaagaagagggtgctgactctgcgcaagtctctgctggtgcagacaagccgtcgtgcccaggagaagatcgacctcaagtttatcgacaccacctccaagttcggtcatggtcgcttccagaccgtggaggaaaagaaagttttcatgggacccctcaagaaagaccgcattg---------------ccaaggaagagactgcttaa
>SB-like-Trobri-L3
atgtcccaccgtaagttttcggctccgcgacacggatccctgggctttctgccccgcaagaggagccgtcgtcaccgcggtaaggtcaagagcttccccaaggatgaccccagcaagcccgttcacctgactgccttcctgggctacaaggccggcatgactcacatcgtccgggaggtggacagacctggctcaaaggtgaacaagaaggaagtggttgaggcagtgaccattgtggagactcctcccatgatcgtggttggtgttgtgggttacgtcaacacaccccgtggtctgcgctccttcaagacagtcttcgctgagcacatgagtgatgagtgcaagcgtcgcttctacaagaactggtacaagtccaagaagaaggctttcactaaatactgcaagaaatggcaggatgaggagggcaagaagcagctggagaaagactttgctgccatgaagaaatactgccaggtcatccgtgtcatttgccacacacagatgcgtatgctgcccctgaggcagaagaaagctcatctcatggaggtgcaggtgaacggaggtaccatctctgataaggtggactgggcccgtgagaagctggagcaggctgtggttgtcaacaaagttttcacccaggacgagatgatcgacatcattggtgtcactaagggtcacggatacaagggtgtcaccagccgttggcacacaaagaagctgcctcgcaaaacccatcgtggtctacgtaaggtggcctgtatcggtgcctggcatcctgcccgtgtggccttctctgtggcccgtgctggtcagaagggttaccatcaccgcacagagatcaacaagaagatctacaagattggtcagggctaccaccagaaggacggaaaggtggtgaagaacaacgcctccacagagtacgatctgtccaacaagagcatcaaccccatgggtggatttgtccattacggagaagtgaggaatgactttgtcatgttgaagggctgtgttgtggggaccaagaagagggtgctgactctgcgcaagtctctgctggtgcagacaagccgtcgtgccctggagaagatcgacctcaagtttatcgacaccacctccaagttcggtcatggtcgcttccagaccgtggaggaaaagaaagttttcatgggacccctcaagaaagaccgcattg---------------ccaaggaagagactgcttaa
>SB-like-Troluk-L3
atgtcccaccgtaagttttcggctccgcgacacggatccctgggctttctgccccgcaagaggagccgtcgtcaccgcggtaaggtcaagagcttccccaaggatgaccccagcaagcccgttcacctgactgccttcctgggctacaaggccggcatgactcacatcgtccgggaggtggacagacctggctcaaaggtgaacaagaaggaagtggttgaggcagtgaccattgtggagactcctcccatgatcgtggttggtgttgtgggttacgtcaacacaccccgtggtctgcgctccttcaagacagtcttcgctgagcacatgagtgatgagtgcaagcgtcgcttctacaagaactggtacaagtccaagaagaaggctttcactaaatactgcaagaaatggcaggatgaggagggcaagaagcagctggagaaagactttgctgccatgaagaaatactgccaggtcatccgtgtcatttgccacacacagatgcgtatgctgcccctgaggcagaagaaagctcatctcatggaggtgcaggtgaacggaggtaccatctctgataaggtggactgggcccgtgagaagctggagcaggctgtggttgtcaacaaagttttcacccaggacgagatgatcgacatcattggtgtcactaagggtcacggatacaagggtgtcaccagccgttggcacacaaagaagctgcctcgcaaaacccatcgtggtctacgtaaggtggcctgtatcggtgcctggcatcctgcccgtgtggccttctctgtggcccgtgctggtcagaagggttaccaccaccgcacagagatcaacaagaagatctacaagattggtcagggctaccaccagaaggacggaaaggtggtgaagaacaacgcctccacagagtacgatctgtccaacaagagcatcaaccccatgggtggatttgtccattacggagaagtgaggaatgactttgtcatgttgaagggctgtgttgtggggaccaagaagagggtgctgactctgcgcaagtctctgctggtgcagacaagccgtcgtgccctggagaagatcgacctcaagtttatcgacaccacctccaagttcggtcatggtcgcttccagaccgtagaggaaaagaaagttttcatgggacccctcaagaaagaccgcattg---------------ccaaggaagagactgcttaa
>SB-like-Trolun-L3
atgtcccaccgtaagttttcggctccgcgacacggatccctgggctttctgccccgcaagaggagccgtcgtcaccgcggtaaggtcaagagcttccccaaggatgaccccagcaagcccgttcacctgactgccttcctgggctacaaggccggcatgactcacatcgtccgggaggtggacagacctggctcaaaggtgaacaagaaggaagtggttgaggcagtgaccattgtggagactcctcccatgatcgtggttggtgttgtgggttacgtcaacacaccccgtggtctgcgctccttcaagacagtcttcgctgagcacatgagtgatgagtgcaagcgtcgcttctacaagaactggtacaagtccaagaagaaggctttcactaaatactgcaagaaatggcaggatgaggagggcaagaagcagctggagaaagactttgctgccatgaagaaatactgccaggtcatccgtgtcatttgccacacacagatgcgtatgctgcccctgaggcagaagaaagctcatctcatggaggtgcaggtgaacggaggtaccatctctgataaggtggactgggcccgtgagaagctggagcaggctgtggttgtcaacaaagttttcacccaggacgagatgatcgacatcattggtgtcactaagggtcacggatacaagggtgtcaccagccgttggcacacaaagaagctgcctcgcaaaacccatcgtggtctacgtaaggtggcctgtatcggtgcctggcatcctgcccgtgtggccttctctgtggcccgtgctggtcagaagggttaccaccaccgcacagagatcaacaagaagatctacaagattggtcagggctaccaccagaaggacggaaaggtggtgaagaacaacgcctccacagagtacgatctgtccaacaagagcatcaaccccatgggtggatttgtccattacggagaagtgaggaatgactttgtcatgttgaagggctgtgttgtggggaccaagaagagggtgctgactctgcgcaagtctctgctggtgcagacaagccgtcgtgccctggagaagatcgacctcaagtttatcgacaccacctccaagttcggtcatggtcgcttccagaccgtggaggaaaagaaagttttcatgggacccctcaagaaagaccgcattg---------------ccaaggaagagactgcttaa
>SB-like-Tromoo-L3
atgtcccaccgtaagttttcggctccgcgacacggatccctgggctttctgccccgcaagaggagccgtcgtcaccgcggtaaggtcaagagcttccccaaggatgaccccagcaagcccgttcacctgactgccttcctgggctacaaggccggcatgactcacatcgtccgggaggtggacagacctggctcaaaggtgaacaagaaggaagtggttgaggcagtgaccattgtggagactcctcccatgatcgtggttggtgttgtgggttacgtcaacacaccccgtggtctgcgctccttcaagacagtcttcgctgagcacatgagtgatgagtgcaagcgtcgcttctacaagaactggtacaagtccaagaagaaggctttcactaaatactgcaagaaatggcaggatgaggagggcaagaagcagctggagaaagactttgctgccatgaagaaatactgccaggtcatccgtgtcatttgccacacacagatgcgtatgctgcccctgaggcagaagaaagctcatctcatggaggtgcaggtgaacggaggtaccatctctgataaggtggactgggcccgtgagaagctggagcaggctgtggttgtcaacaaagttttcacccaggacgagatgatcgacatcattggtgtcactaagggtcacggatacaagggtgtcaccagccgttggcacacaaagaagctgcctcgcaaaacccatcgtggtctacgtaaggtggcctgtatcggtgcctggcatcctgcccgtgtggccttctctgtggcccgtgctggtcagaagggttaccaccaccgcacagagatcaacaagaagatctacaagattggtcagggctaccaccagaaggacggaaaggtggtgaagaacaacgcctccacagagtacgatctgtccaacaagagcatcaaccccatgggtggatttgtccattacggagaagtgaggaatgactttgtcatgttgaagggctgtgttgtggggaccaagaagagggtgctgactctgcgcaagtctctgctggtgcagacaagccgtcgtgccctggagaagattgacctcaagtttatcgacaccacctccaagttcggtcatggtcgcttccagaccgtggaggaaaagaaagttttcatgggacccctcaagaaagaccgcattg---------------ccaaggaagagactgcttaa
>SB-like-Tromur-L3
atgtcccaccgtaagttttcggctccgcgacacggatccctgggctttctgccccgcaagaggagccgtcgtcaccgcggtaaggtcaagagcttccccaaggatgaccccagcaagcccgttcacctgactgccttcctgggctacaaggccggcatgactcacatcgtccgggaggtggacagacctggctcaaaggtgaacaagaaggaagtggttgaggcagtgaccattgtggagactcctcccatgatcgtggttggtgttgtgggttacgtcaacacaccccgtggtctgcgctccttcaagacagtcttcgctgagcacatgagtgatgagtgcaagcgtcgcttctacaagaactggtacaagtccaagaagaaggctttcactaaatactgcaagaaatggcaggatgaggagggcaagaagcagctggagaaagactttgctgccatgaagaaatactgccaggtcatccgtgtcatttgccacacacagatgcgtatgctgcccctgaggcagaagaaagctcatctcatggaggtgcaggtgaacggaggcaccatctctgataaggtggactgggcccgtgagaagctggagcaggctgtggttgtcaacaaagttttcacccaggacgagatgatcgacatcattggtgtcactaagggtcacggatacaagggtgtcaccagccgttggcacacaaagaagctgcctcgcaaaacccatcgtggtctacgtaaggtggcctgtatcggtgcctggcatcctgcccgtgtggccttctctgtggcccgtgctggtcagaagggttaccaccaccgcacagagatcaacaagaagatctacaagattggtcagggctaccaccagaaggacggaaaggtggtgaagaacaacgcctccacagagtacgatctgtccaacaagagcatcaaccccatgggtggatttgtccattacggagaagtgaggaatgactttgtcatgttgaagggctgtgttgtggggaccaagaagagggtgctgactctgcgcaagtctctgctggtgcagacaagccgtcgtgccctggagaagatcgacctcaagtttatcgacaccacctccaagttcggtcatggtcgcttccagaccgtggaggaaaagaaagttttcatgggacccctcaagaaagaccgcattg---------------ccaaggaagagactgcttaa
>SB-like-Trored-L3
atgtcccaccgtaagttttcggctccgcgacacggatccctgggctttctgccccgcaagaggagccgtcgtcaccgcggtaaggtcaagagcttccccaaggatgaccccagcaagcccgttcacctgactgccttcctgggctacaaggccggcatgactcacatcgtccgggaggtggacagacctggctcaaaggtgaacaagaaggaagtggttgaggcagtgaccattgtggagactcctcccatgatcgtggttggtgttgtgggttacgtcaacacaccccgtggtctgcgctccttcaagacagtcttcgctgagcacatgagtgatgagtgcaagcgtcgcttctacaagaactggtacaagtccaagaagaaggctttcactaaatactgcaagaaatggcaggatgaggagggcaagaagcagctggagaaagactttgctgccatgaagaaatactgccaggtcatccgtgtcatttgccacacacagatgcgtatgctgcccctgaggcagaagaaagctcatctcatggaggtgcaggtgaacggaggcaccatctctgataaggtggactgggcccgtgagaagctggagcaggctgtggttgtcaacaaagttttcacccaggacgagatgatcgacatcattggtgtcactaagggtcacggatacaagggtgtcaccagccgttggcacacaaagaagctgcctcgcaaaacccatcgtggtctacgtaaggtggcctgtatcggtgcctggcatcctgcccgtgtggccttctctgtggcccgtgctggtcagaagggttaccaccaccgcacagagatcaacaagaagatctacaagattggtcagggctaccaccagaaggacggaaaggtggtgaagaacaacgcctccacagagtacgatctgtccaacaagagcatcaaccccatgggtggatttgtccattacggagaagtgaggaatgactttgtcatgttgaagggctgtgttgtggggaccaagaagagggtgctgactctgcgcaagtctctgctggtgcagacaagccgtcgtgccctggagaagatcgacctcaagtttatcgacaccacctccaagttcggtcatggtcgcttccagaccgtggaggaaaagaaagttttcatgggacccctcaagaaagaccgcattg---------------ccaaggaagagactgcttaa
>SB-like-Tropol-L3
atgtcccaccgtaagttttcggctccgcgacacggatccctgggctttctgccccgcaagaggagccgtcgtcaccgcggtaaggtcaagagcttccccaaggatgaccccagcaagcccgttcacctgactgccttcctgggctacaaggccggcatgactcacatcgtccgggaggtggacagacctggctcaaaggtgaacaagaaggaagtggttgaggcagtgaccattgtggagactcctcccatgatcgtggttggtgttgtgggttacgtcaacacaccccgtggtctgcgctccttcaagacagtcttcgctgagcacatgagtgatgagtgcaagcgtcgcttctacaagaactggtacaagtccaagaagaaggctttcactaaatactgcaagaaatggcaggatgaggagggcaagaagcagctggagaaagactttgctgccatgaagaaatactgccaggtcatccgtgtcatttgccacacacagatgcgtatgctgcccctgaggcagaagaaagctcatctcatggaggtgcaggtgaatggaggcaccatctctgataaggtggactgggcccgtgagaagctggagcaggctgtggttgtcaacaaagttttcacccaggacgagatgatcgacatcattggtgtcactaagggtcacggatacaagggtgtcaccagccgttggcacacaaagaagctgcctcgcaaaacccatcgtggtctacgtaaggtggcctgtatcggtgcctggcatcctgcccgtgtggccttctctgtggcccgtgctggtcagaagggttaccaccaccgcacagagatcaacaagaagatctacaagattggtcagggctaccaccagaaggacggaaaggtggtgaagaacaacgcctccacagagtacgatctgtccaacaagagcatcaaccccatgggtggatttgtccattacggagaagtgaggaatgactttgtcatgttgaagggctgtgttgtggggaccaagaagagggtgctgactctgcgcaagtctctgctggtgcagacaagccgtcgtgccctggagaagatcgacctcaagtttatcgacaccacctccaagttcggtcatggtcgcttccagaccgtggaggaaaagaaagttttcatgggacccctcaagaaagaccgcattg---------------ccaaggaagagactgcttaa
>SB-like-Trobrik-L3
atgtcccaccgtaagttttcggctccgcgacacggatccctgggctttctgccccgcaagaggagccgtcgtcaccgcggtaaggtcaagagcttccccaaggatgaccccagcaagcccgttcacctgactgccttcctgggctacaaggccggcatgactcacatcgtccgggaggtggacagacctggctcaaaggtgaacaagaaggaagtggttgaggcagtgaccattgtggagactcctcccatgatcgtggttggtgttgtgggttacgtcaacacaccccgtggtctgcgctccttcaagacagtcttcgctgagcacatgagtgatgagtgcaagcgtcgcttctacaagaactggtacaagtccaagaagaaggctttcactaaatactgcaagaaatggcaggatgaggagggcaagaagcagctggagaaagactttgctgccatgaagaaatactgccaggtcatccgtgtcatttgccacacacagatgcgtatgctgcccctgaggcagaagaaagctcatctcatggaggtgcaggtgaacggaggtaccatctctgataaggtggactgggcccgtgagaagctggagcaggctgtggttgtcaacaaagttttcacccaggacgagatgatcgacatcattggtgtcactaagggtcacggatacaagggtgtcaccagccgttggcacacaaagaagctgcctcgcaaaacccatcgtggtctacgtaaggtggcctgtatcggtgcctggcatcctgcccgtgtggccttctctgtggcccgtgctggtcagaagggttaccaccaccgcacagagatcaacaagaagatctacaagattggtcagggctaccaccagaaggacggaaaggtggtgaagaacaacgcctccacagagtacgatctgtccaacaagagcatcaaccccatgggtggatttgtccattacggagaagtgaggaatgactttgtcatgttgaagggctgtgttgtggggaccaagaagagggtgctgactctgcgcaagtctctgctggtgcagacaagccgtcgtgccctggagaagatcgacctcaagtttatcgacaccacctccaagttcggtcatggtcgcttccagaccgtggaggaaaagaaagttttcatgggacccctcaagaaagaccgcattg---------------ccaaggaagagactgcttaa
>SB-like-Trompi-L3
atgtcccaccgtaagttttcggctccgcgacacggatccctgggctttctgccccgcaagaggagccgtcgtcaccgcggtaaggtcaagagcttccccaaggatgaccccagcaagcccgttcacctgactgccttcctgggctacaaggccggcatgactcacatcgtccgggaggtggacagacctggctcaaaggtgaacaagaaggaagtggttgaggcagtgaccattgtggagactcctcccatgatcgtggttggtgttgtgggttacgtcaacacaccccgtggtctgcgctccttcaagacagtcttcgctgagcacatgagtgatgagtgcaagcgtcgcttctacaagaactggtacaagtccaagaagaaggctttcactaaatactgcaagaaatggcaggatgaggagggcaagaagcagctggagaaagactttgctgccatgaagaaatactgccaggtcatccgtgtcatttgccacacacagatgcgtatgctgcccctgaggcagaagaaagctcatctcatggaggtgcaggtgaacggaggtaccatctctgataaggtggactgggcccgtgagaagctggagcaggctgtggttgtcaacaaagttttcacccaggacgagatgatcgacatcattggtgtcactaagggtcacggatacaagggtgtcaccagccgttggcacacaaagaagctgcctcgcaaaacccatcgtggtctacgtaaggtggcctgtatcggtgcctggcatcctgcccgtgtggccttctctgtggcccgtgctggtcagaagggttaccaccaccgcacagagatcaacaagaagatctacaagattggtcagggctaccaccagaaggatggaaaggtggtgaagaacaacgcctccacagagtacgatctgtccaacaagagcatcaaccccatgggtggatttgtccattacggagaagtgaggaatgactttgtcatgttgaagggctgtgttgtggggaccaagaagagggtgctgactctgcgcaagtctctgctggtgcagacaagccgtcgtgccctggagaagatcgacctcaagtttatcgacaccacctccaagttcggtcatggtcgcttccagaccgtggaggaaaagaaagttttcatgggacccctcaagaaagaccgcattg---------------ccaaggaagagactgcttaa
>SB-like-Petkip-L3
atgtcccaccgtaagttttcggctccgcgacacggatccctgggctttctgccccgcaagaggagtcgtcgtcaccgcggtaaggtcaagagcttccccaaggatgaccccagcaagcccgttcacctgactgccttcctgggctacaaggccggcatgactcacatcgtccgggaggtggacagacctggctcaaaggtgaacaagaaggaagtggttgaggcagtgaccattgtggagactcctcccatgatcgtggttggtgttgtgggttacgtcaacacaccccgtggtctgcgctccttcaagacagtcttcgctgagcacatgagtgatgagtgcaagcgtcgcttctacaagaactggtacaagtccaagaagaaggctttcactaaatactgcaagaaatggcaggatgaggagggcaagaagcagctggagaaagactttgctgccatgaagaaatactgccaggtcatccgtgtcatttgccacacacagatgcgtatgctgcccctgaggcagaagaaagctcatctcatggaggtgcaggtgaacggaggtaccatctctgataaggtggactgggcccgtgagaagctggagcaggctgtggttgtcaacaaagttttcacccaggatgagatgatcgacatcattggtgtcactaagggtcacggatacaagggtgtcaccagccgttggcacacaaagaagctgcctcgcaaaacccatcgtggtctacgtaaggtggcctgtatcggtgcctggcatcctgcccgtgtggccttctctgtggcccgtgctggtcagaagggttaccaccaccgcacagagatcaacaagaagatctacaagattggtcagggctaccaccagaaggacggaaaggtggtgaagaacaacgcctccacagagtacgatctgtccaacaagagcatcaaccccatgggtggatttgtccattacggagaagtgaggaatgactttgtcatgttgaagggctgtgttgtggggaccaagaagagggtgctgactctgcgcaagtctctgctggtgcagacaagccgtcgtgcccaggagaagatcgacctcaagtttatcgacaccacctccaagttcggtcatggtcgcttccagaccgtggaggaaaagaaagttttcatgggacccctcaagaaagaccgcattg---------------ccaaggaagagactgcttaa
>SB-like-Petmacr-L3
atgtcccaccgtaagttttcggctccgcgacacggatccctgggctttctgccccgcaagaggagccgtcgtcaccgcggtaaggtcaagagcttccccaaggatgaccccagcaagcccgttcacctgactgccttcctgggctacaaggccggcatgactcacatcgtccgggaggtggacagacctggctcaaaggtgaacaagaaggaagtggttgaggcagtgaccattgtggagactcctcccatgatcgtggttggtgttgtgggttacgtcaacacaccccgtggtctgcgctccttcaagacagtcttcgctgagcacatgagtgatgagtgcaagcgtcgcttctacaagaactggtacaagtccaagaagaaggctttcactaaatactgcaagaaatggcaggatgaggagggcaagaagcagctggagaaagactttgctgccatgaagaaatactgccaggtcatccgtgtcatttgccacacacagatgcgtatgctgcccctgaggcagaagaaagctcatctcatggaggtgcaggtgaacggaggtaccatctctgataaggtggactgggcccgtgagaagctggagcaggctgtggttgtcaacaaagttttcacccaggacgagatgatcgacatcattggtgtcaccaagggtcacggatacaagggtgtcaccagccgttggcacacaaagaagctgcctcgcaaaacccatcgtggtctacgtaaggtggcctgtatcggtgcctggcatcctgcccgtgtggccttctctgtggcccgtgctggtcagaagggttaccaccaccgcacagagatcaacaagaagatctacaagattggtcagggctaccaccagaaggacggaaaggtggtgaagaacaacgcctccacagagtacgatctgtccaacaagagcatcaaccccatgggtggatttgtccattacggagaagtgaggaatgactttgtcatgttgaagggctgtgttgtggggaccaagaagagggtgctgactctgcgcaagtctctgctggtgcagacaagccgtcgtgcccaggagaagatcgacctcaagtttatcgacaccacctccaagttcggtcatggtcgcttccagaccgtggaggaaaagaaagttttcatgggacccctcaagaaagaccgcattg---------------ccaaggaagagactgcttaa
>SB-like-Petpol-L3
atgtcccaccgtaagttttcggctccgcgacacggatccctgggctttctgccccgcaagaggagccgtcgtcaccgcggtaaggtcaagagcttccccaaggatgaccccagcaagcccgttcacctgactgccttcctgggctacaaggccggcatgactcacatcgtccgggaggtggacagacctggctcaaaggtgaacaagaaggaagtggttgaggcagtgaccattgtggagactcctcccatgattgtggttggtgttgtgggttacgtcaacacaccccgtggtctgcgctccttcaagacagtcttcgctgagcacatgagtgatgagtgcaagcgtcgcttctacaagaactggtacaagtccaagaagaaggctttcactaaatactgcaagaaatggcaggatgaggagggcaagaagcagctggagaaagactttgctgccatgaagaaatactgccaggtcatccgtgtcatttgccacacacagatgcgtatgctgcccctgaggcagaagaaagctcatctcatggaggtgcaggtgaacggaggtaccatctctgataaggtggactgggcccgtgagaagctggagcaggctgtggttgtcaacaaagttttcacccaggacgagatgatcgacatcattggtgtcaccaagggtcacggatacaagggtgtcaccagccgttggcacacaaagaagctgcctcgcaaaacccatcgtggtctacgtaaggtggcctgtatcggtgcctggcatcctgcccgtgtggccttctctgtggcccgtgctggtcagaagggttaccaccaccgcacagagatcaacaagaagatctacaagattggtcagggctaccaccagaaggacggaaaggtggtgaagaacaacgcctccacagagtacgatctgtccaacaagagcatcaaccccatgggtggatttgtccattacggagaagtgaggaatgactttgtcatgttgaagggctgtgttgtggggaccaagaagagggtgctgactctgcgcaagtctctgctggtgcagacaagccgtcgtgcccaggagaagatcgacctcaagtttatcgacaccacctccaagttcggtcatggtcgcttccagaccgtggaggaaaagaaagttttcatgggacccctcaagaaagaccgcattg---------------ccaaggaagagactgcttaa
>SB-like-Petpolt-L3
atgtcccaccgtaagttttcggctccgcgacacggatccctgggctttctgccccgcaagaggagccgtcgtcaccgcggtaaggtcaagagcttccccaaggatgaccccagcaagcccgttcacctgactgccttcctgggctacaaggccggcatgactcacatcgtccgggaggtggacagacctggctcaaaggtgaacaagaaggaagtggttgaggcagtgaccattgtggagactcctcccatgatcgtggttggtgttgtgggttacgtcaacacaccccgtggtctgcgctccttcaagacagtcttcgctgagcacatgagtgatgagtgcaagcgtcgcttctacaagaactggtacaagtccaagaagaaggctttcactaaatactgcaagaaatggcaggatgaggagggcaagaagcagctggagaaagactttgctgccatgaagaaatactgccaggtcatccgtgtcatttgccacacacagatgcgtatgctgcccctgaggcagaagaaagctcatctcatggaggtgcaggtgaacggaggtaccatctctgataaggtggactgggcccgtgaaaagctggagcaggctgtggttgtcaacaaagttttcacccaggacgagatgatcgacatcattggtgtcaccaagggtcacggatacaagggtgtcaccagccgttggcacacaaagaagctgcctcgcaaaacccatcgtggtctacgtaaggtggcctgtatcggtgcctggcatcctgcccgtgtggccttctctgtggcccgtgctggtcagaagggttaccaccaccgcacagagatcaacaagaagatctacaagattggtcagggctaccaccagaaggacggaaaggtggtgaagaacaacgcctccacagagtacgatctgtccaacaagagcatcaaccccatgggtggatttgtccattacggagaagtgaggaatgactttgtcatgttgaagggctgtgttgtggggaccaagaagagggtgctgactctgcgcaagtctctgctggtgcagacaagccgtcgtgcccaggagaagatcgacctcaagtttatcgacaccacctccaagttcggtcatggtcgcttccagaccgtggaggaaaagaaagttttcatgggacccctcaagaaagaccgcattg---------------ccaaggaagagactgcttaa
>SB-like-Pettre-L3
atgtcccaccgtaagttttcggctccgcgacacggatccctgggctttctaccccgcaagaggagccgtcgtcaccgcggtaaggtcaagagcttccccaaggatgaccccagcaagcccgttcacctgactgccttcctgggctacaaggccggcatgactcacatcgtccgggaggtggacagacctggctcaaaggtgaacaagaaggaagtggttgaggcagtgaccattgtggagactcctcccatgatcgtggttggtgttgtgggttacgtcaacacaccccgtggtctgcgctccttcaagacagtcttcgctgagcacatgagtgatgagtgcaagcgtcgcttctacaagaactggtacaagtccaagaagaaggctttcactaaatactgcaagaaatggcaggatgaggagggcaagaagcagctggagaaagactttgctgccatgaagaaatactgccaggtcatccgtgtcatttgccacacacagatgcgtatgctgcccctgaggcagaagaaagctcatctcatggaggtgcaggtgaacggaggtaccatctctgataaggtggactgggcccgtgagaagctggagcaggctgtggttgtcaacaaagttttcacccaggacgagatgatcgacatcattggtgtcaccaagggtcacggatacaagggtgtcaccagccgttggcacacaaagaagctgcctcgcaaaacccatcgtggtctacgtaaggtggcctgtatcggtgcctggcatcctgcccgtgtggccttctctgtggcccgtgctggtcagaagggttaccaccaccgcacagagatcaacaagaagatctacaagattggtcagggctaccaccagaaggacggaaaggtggtgaagaacaacgcctccacagagtacgatctgtccaacaagagcatcaaccccatgggtggatttgtccattacggagaagtgaggaatgactttgtcatgttgaagggctgtgttgtggggaccaagaagagggtgctgactctgcgcaagtctctgctggtgcagacaagccgtcgtgcccaggagaagatcgacctcaagtttatcgacaccacctccaagttcggtcatggtcgctttcagaccgtggaggaaaagaaagttttcatgggacccctcaagaaagaccgcattg---------------ccaaggaagagactgcttaa
>SB-like-Trodub-L3
atgtcccaccgtaagttttcggctccgcgacacggatccctgggctttctgccccgcaagaggagccgtcgtcaccgcggtaaggtcaagagcttccccaaggatgaccccagcaagcccgttcacctgactgccttcctgggctacaaggccggcatgactcacatcgtccgggaggtggacagacctggctcaaaggtgaacaagaaggaagtggttgaggcagtgaccattgtggagactcctcccatgatcgtggttggtgttgtgggttacgtcaacacaccccgtggtctgcgctccttcaagacagtcttcgctgagcacatgagtgatgagtgcaagcgtcgcttctacaagaactggtacaagtccaagaagaaggctttcactaaatactgcaagaaatggcaggatgaggagggcaagaagcagctggagaaagactttgctgccatgaagaaatactgccaggtcatccgtgtcatttgccacacacagatgcgtatgctgcccctgaggcagaagaaagctcatctcatggaggtgcaggtgaacggaggcaccatctctgataaggtggactgggcccgtgagaagctggagcaggctgtggttgtcaacaaagttttcacccaggacgagatgatcgacatcattggtgtcactaagggtcacggatacaagggtgtcaccagccgttggcacacaaagaagctgcctcgcaaaacccatcgtggtctacgtaaggtggcctgtatcggtgcctggcatcctgcccgtgtggccttctctgtggcccgtgctggtcagaagggttaccaccaccgcacagagatcaacaagaagatctacaagattggtcagggctaccaccagaaggacggaaaggtggtgaagaacaacgcctccacagagtacgatctgtccaacaagagcatcaaccccatgggtggatttgtccattacggagaagtgaggaatgactttgtcatgttgaagggctgtgttgtggggaccaagaagagggtgctgactctgcgcaagtctctgctggtgcagacaagccgtcgtgccctggagaagatcgacctcaagtttatcgacaccacctccaagttcggtcatggtcgcttccagaccgtggaggaaaagaaagttttcatgggacccctcaagaaagaccgcattg---------------ccaaggaagagactgcttaa
>SB-like-Trokir-L3
atgtcccaccgtaagttttcggctccgcgacacggatccctgggctttctgccccgcaagaggagccgtcgtcaccgcggtaaggtcaagagcttccccaaggatgaccccagcaagcccgttcacctgactgccttcctgggctacaaggccggcatgactcacatcgtccgggaggtggacagacctggctcaaaggtgaacaagaaggaagtggttgaggcagtgaccattgtggagactcctcccatgatcgtggttggtgttgtgggttacgtcaacacaccccgtggtctgcgctccttcaagacagtcttcgctgagcacatgagtgatgagtgcaagcgtcgcttctacaagaactggtacaagtccaagaagaaggctttcactaaatactgcaagaaatggcaggatgaggagggcaagaagcagctggagaaagactttgctgccatgaagaaatactgccaggtcatccgtgtcatttgccacacacagatgcgtatgctgcccctgaggcagaagaaagctcatctcatggaggtgcaggtgaacggaggcaccatctctgataaggtggactgggcccgtgagaagctggagcaggctgtggttgtcaacaaagttttcacccaggacgagatgatcgacatcattggtgtcactaagggtcatggatacaagggtgtcaccagccgttggcacacaaagaagctgcctcgcaaaacccatcgtggtctacgtaaggtggcctgtatcggtgcctggcatcctgcccgtgtggccttctctgtggcccgtgctggtcagaagggttaccaccaccgcacagagatcaacaagaagatctacaagattggtcagggctaccaccagaaggacggaaaggtggtgaagaacaacgcctccacagagtacgatctgtccaacaagagcatcaaccccatgggtggatttgtccattacggagaagtgaggaatgactttgtcatgttgaagggctgtgttgtggggaccaagaagagggtgctgactctgcgcaagtctctgctggtgcagacaagccgtcgtgccctggagaagatcgacctcaagtttatcgacaccacctccaagttcggtcatggtcgcttccagaccgtggaggaaaagaaagttttcatgggacccctcaagaaagaccgcattg---------------ccaaggaagagactgcttaa
>SB-like-Ortind-L3
atgtcccaccgtaagttttcggctccgcgacacggatccctgggctttctgccccgcaagaggagccgtcgtcaccgcggtaaggtcaagagcttccccaaggatgaccccagcaagcccgttcacctgactgccttcctgggctacaaggccggcatgactcacatcgtccgggaggtggacagacctggctcaaaggtgaacaagaaggaagtggttgaggcagtgaccattgtggagactcctcccatgatcgtggttggtgttgtgggttacgtcaacacaccccgtggtctgcgctccttcaagacagtcttcgctgagcacatgagtgatgagtgcaagcgtcgcttctacaagaactggtacaagtccaagaagaaggctttcactaaatactgcaagaaatggcaggatgaggagggcaagaagcagctggagaaagactttgctgccatgaagaaatactgccaggtcatccgtgtcatttgccacacacagatgcgtatgctgcccctgaggcagaagaaagctcatctcatggaggtgcaggtgaacggaggcaccatctctgataaggtggactgggcccgtgagaagctggagcaggctgtggttgtcaacaaagttttcacccaggacgagatgatcgacatcattggtgtcaccaagggtcacggatacaagggtgtcaccagccgttggcacacaaagaagctgcctcgcaaaacccatcgtggtctacgtaaggtggcctgtatcggtgcctggcatcctgcccgtgtggccttctctgtggcccgtgctggtcagaagggttaccaccaccgcacagagatcaacaagaagatctacaagattggtcagggctaccaccagaaggacggaaaggtggtgaagaacaacgcctccacagagtatgatctgtccaacaagagcatcaaccccatgggtggatttgtccattacggagaagtgaggaatgactttgtcatgttgaagggctgtgttgtggggaccaagaagagggtgctgactctgcgcaagtctctgctggtgcagacaagccgtcgtgccctggagaagatcgacctcaagtttatcgacaccacctccaaattcggtcatggtcgcttccagaccgtggaggaaaagaaagttttcatgggacccctcaagaaagaccgcattg---------------ccaaggaagagactgcttaa
>SB-like-Psecur-L3
atgtcccaccgtaagttttcggctccgcgacacggatccctgggctttctgccccgcaagaggagtcgtcgtcaccgcggtaaggtcaagagcttccccaaggatgaccccagcaagcccgttcacctgactgccttcctgggctacaaggccggcatgactcacatcgtccgggaggtggacagacctggctcaaaggtgaacaagaaggaagtggttgaggcagtgaccattgtggagactcctcccatgatcgtggttggtgttgtgggttacgtcaacacaccccgtggtctgcgctccttcaagacagtcttcgctgagcacatgagtgatgagtgcaagcgtcgcttctacaagaactggtacaagtccaagaagaaggctttcactaaatactgcaagaaatggcaggatgaggagggcaagaagcagctggagaaagactttgctgccatgaagaaatactgccaggtcatccgtgtcatttgccacacacagatgcgtatgctgcccctgaggcagaagaaagctcatctcatggaggtgcaggtgaacggaggtaccatctctgataaggtggactgggcccgtgagaagctggagcaggctgtggttgtcaacaaagttttcacccaggacgagatgatcgacatcattggtgtcaccaagggtcacggatacaagggtgtcaccagccgttggcacacaaagaagctgcctcgcaaaacccatcgtggtctacgtaaggtggcctgtatcggtgcctggcatcctgcccgtgtggccttctctgtggcccgtgctggtcagaagggttaccatcaccgcacagagatcaacaagaagatctacaagattggtcagggctaccaccagaaggacggaaaggtggtgaagaacaacgcctccacagagtacgatctgtccaacaagagcatcaaccccatgggtggatttgtccattacggagaagtgaggaatgactttgtcatgttgaagggctgtgttgtggggaccaagaagagggtgctgactctgcgcaagtctctgctggtgcagacaagccgtcgtgccctggagaagatcgacctcaagtttatcgacaccacctccaagttcggtcatggtcgcttccagaccgtggaggaaaagaaagttttcatgggacccctcaagaaagaccgcattg---------------ccaaggaagagactgcttaa
>SB-like-Petort-L3
atgtcccaccgtaagttttcggctccgcgacacggatccctgggctttctgccccgcaagaggagccgtcgtcaccgcggtaaggtcaagagcttccccaaggatgaccctagcaagcccgttcacctgactgccttcctgggctacaaggccggcatgactcacatcgtccgggaggtggacagacctggctcaaaggtgaacaagaaggaagtggttgaggcagtgaccattgtggagactcctcccatgatcgtggttggtgttgtgggttacgtcaacacaccccgtggtctgcgctccttcaagacagtcttcgctgagcacatgagtgatgagtgcaagcgtcgcttctacaagaactggtacaagtccaagaagaaggctttcactaaatactgcaagaaatggcaggatgaggagggcaagaagcagctggagaaagactttgctgccatgaagaaatactgccaggtcatccgtgtcatttgccacacacagatgcgtatgctgcccctgaggcagaagaaagctcatctcatggaggtgcaggtgaacggaggcaccatctctgataaggtggactgggcccgtgagaagctggagcaggctgtggttgtcaacaaagttttcacccaggacgagatgatcgacatcattggtgtcacgaagggtcacggatacaagggtgtcaccagccgttggcacacaaagaagctgcctcgcaaaacccatcgtggtctacgtaaggtggcctgtatcggtgcctggcatcctgcccgtgtggccttctctgtggcccgtgctggtcagaagggttaccaccaccgcacagagatcaacaagaagatctacaagattggtcagggctaccaccagaaggacggaaaggtggtgaagaacaacgcctccacagagtacgatctgtccaacaagagcatcaaccccatgggtggatttgtccattacggagaagtgaggaatgactttgtcatgttgaagggctgtgttgtggggaccaagaagagggtgctgactctgcgcaagtctctgctggtgcagacaagccgtcgtgcccaggagaagatcgacctcaagtttatcgacaccacctccaagttcggtcatggtcgcttccagaccgtggaggaaaagaaagttttcatgggacccctcaagaaagaccgcattg---------------ccaaggaagagactgcttaa
>SB-like-Hapchi-L3
atgtcccaccgtaagttttcggctccgcgacacggatccctgggctttctgccccgcaagaggagtcgtcgtcaccgcggtaaggtcaagagcttccccaaggatgaccccagcaaacccgttcacctgactgccttcctgggctacaaggccggcatgactcacatcgtccgggaggtggacagacctggctcaaaggtgaacaagaaggaagtggttgaggcagtgaccattgtggagactcctcccatgatcgtggttggtgttgtgggttacgtcaacacaccccgtggtctgcgctccttcaagactgtcttcgctgagcacatgagtgatgagtgcaagcgtcgcttctacaagaactggtacaaatccaagaagaaggctttcactaaatactgcaagaaatggcaggatgaggagggcaagaagcagctggagaaagactttgctgccatgaagaaatactgccaggtcatccgtgtcatttgccacacacagatgcgtatgctgcccctgaggcagaagaaagctcatctcatggaggtgcaggtgaacggaggcaccatctctgataaggtggactgggcccgtgagaagctggagcaggctgtggttgtcaacaaagttttcacccaggacgagatgatcgacatcattggtgtcaccaagggtcacggatacaagggtgtcaccagccgttggcacacaaagaagctgcctcgcaaaacccatcgtggtctacgtaaggtggcctgtatcggtgcctggcatcctgcccgtgtggccttctctgtggcccgtgctggtcagaagggttaccaccaccgcacagagatcaacaagaagatctacaagattggtcagggctaccaccagaaggacggaaaggtggtgaagaacaacgcctccacagagtacgatctgtccaacaagagcatcaaccccatgggtggatttgtccattacggagaagtgaggaatgactttgtcatgttgaagggctgtgttgtggggaccaagaagagggtgctgactctgcgcaagtctctgctggtgcagacaagccgtcgtgcccaggagaagatcgacctcaagtttatcgacaccacctccaagttcggtcatggtcgcttccagaccgtggaggaaaagaaagttttcatgggacccctcaagaaagaccgcattg---------------ccaaggaagagactgcttaa
>SB-like-Cypfro-L3
atgtcccaccgtaagttttcggctccgcgacacggatccctgggctttctgccccgcaagaggagccgtcgtcaccgcggtaaggtcaagagcttccccaaggatgaccccagcaagcccgttcacctgactgccttcctgggctacaaggccggcatgactcacatcgtccgggaggtagacagacctggctcaaaggtgaacaagaaggaagtggttgaggcagtgaccattgtggagactcctcccatgatcgtggttggtgttgtgggttacgtcaacacaccccgtggtctgcgctccttcaagacagtcttcgctgagcacatgagtgatgagtgcaagcgtcgcttctacaagaactggtacaagtccaagaagaaggctttcactaaatactgcaagaaatggcaggatgaggagggcaagaagcagctggagaaagactttgctgccatgaagaaatactgccaggtcatccgtgtcatttgccacacacagatgcgtatgctgcccctgaggcagaagaaagctcatctcatggaggtgcaggtgaacggaggcaccatctctgataaggtggactgggcccgtgagaagctggagcaggctgtggttgtcaacacagttttcacccaggacgagatgatcgacatcattggtgtcactaagggtcacggatacaagggtgtcaccagccgttggcacacaaagaagctgcctcgcaaaacccatcgtggtctacgtaaggtggcctgtatcggtgcctggcatcctgcccgtgtggccttctctgtggcccgtgctggtcagaagggttaccaccaccgcacagagatcaacaagaagatctacaagattggtcagggctaccaccagaaggacggaaaggtggtgaagaacaacgcctccacagagtacgatctgtccaacaagagcatcaaccccatgggtggatttgtccattacggagaagtgaggaatgactttgtcatgttgaagggctgtgttgtggggaccaagaagagggtgctgactctgcgcaagtctctgctggtgcagacaagccgtcgttccctggagaagatcgacctcaagtttatcgacaccacctccaagttcggtcatggtcgcttccagaccgtggaggaaaagaaagttttcatgggacccctcaagaaagaccgcattg---------------ccaaggaagagactgcttaa
>SB-like-Cypfron-L3
atgtcccaccgtaagttttcggctccgcgacacggatccctgggctttctgccccgcaagaggagccgtcgtcaccgcggtaaggtcaagagcttccccaaggatgaccccagcaagcccgttcacctgactgccttcctgggctacaaggccggcatgactcacatcgtccgggaggtagacagacctggctcaaaggtgaacaagaaggaagtggttgaggcagtgaccattgtggagactcctcccatgatcgtggttggtgttgtgggttacgtcaacacaccccgtggtctgcgctccttcaagacagtcttcgctgagcacatgagtgatgagtgcaagcgtcgcttctacaagaactggtacaagtccaagaagaaggctttcactaaatactgcaagaaatggcaggatgaggagggcaagaagcagctggagaaagactttgctgccatgaagaaatactgccaggtcatccgtgtcatttgccacacacagatgcgtatgctgcccctgaggcagaagaaagctcatctcatggaggtgcaggtgaacggaggcaccatctctgataaggtggactgggcccgtgagaagctggagcaggctgtggttgtcaacacagttttcacccaggacgagatgatcgacatcattggtgtcactaagggtcacggatacaagggtgtcaccagccgttggcacacaaagaagctgcctcgcaaaacccatcgtggtctacgtaaggtggcctgtatcggtgcctggcatcctgcccgtgtggccttctctgtggcccgtgctggtcagaagggttaccaccaccgcacagagatcaacaagaagatctacaagattggtcagggctaccaccagaaggacggaaaggtggtgaagaacaacgcctccacagagtacgatctgtccaacaagagcatcaaccccatgggtggatttgtccattacggagaagtgaggaatgactttgtcatgttgaagggctgtgttgtggggaccaagaagagggtgctgactctgcgcaagtctctgctggtgcagacaagccgtcgttccctggagaagatcgacctcaagtttatcgacaccacctccaagttcggtcatggtcgcttccagaccgtggaggaaaagaaagttttcatgggacccctcaagaaagaccgcattg---------------ccaaggaagagactgcttaa
>SB-like-Ectdes-L3
atgtcccaccgtaagttttcggctccgcgacacggatccctgggctttctgccccgcaagaggagccgtcgtcaccgcggtaaggtcaagagcttccccaaggatgaccccagcaagcccgttcacctgactgccttcctgggctacaaggccggcatgactcacatcgtccgggaggtagacagacctggctcaaaggtgaacaagaaggaagtggttgaggcagtgaccattgtggagactcctcccatgatcgtggttggtgttgtgggttacgtcaacacaccacgtggtctgcgctccttcaagaccgtcttcgctgagcacatgagtgatgagtgcaagcgtcgcttctacaagaactggtacaagtccaagaagaaggctttcactaaatactgcaagaaatggcaggatgaggagggcaagaagcagctggagaaagactttgctgccatgaagaaatactgccaggtcatccgtgtcatttgccacactcagatgcgtatgctgcccctgaggcagaagaaagctcatctcatggaggtgcaggtgaacggaggcaccatctctgataaggtggactgggcccgtgagaagctggagcaggctgtggttgtcaacacagttttcacccaggacgagatgatcgacatcattggtgtcactaagggtcacggatacaagggcgtcaccagccgttggcacacaaagaagctgcctcgcaaaacccatcgtggtctgcgtaaggtggcctgtatcggtgcctggcatcctgcccgtgtggccttctctgtggcccgtgctggtcagaagggttaccaccaccgcacagagatcaacaagaagatctacaagattggtcagggctaccaccagaaggacggaaaggtggtgaagaacaacgcctccactgagtacgatctgtccaacaagagcatcaaccccatgggtggatttgtccattacggagaagtgaggaatgactttgtcatgttgaagggctgtgttgtggggaccaagaagagggtgctgactctgcgcaagtctctgctggtgcagacaagccgtcgtgccctggagaagatcgacctcaagtttatcgacaccacctccaagttcggtcatggtcgcttccagaccgtggaggaaaagaaagttttcatgggacccctcaagaaagaccgcattg---------------ccaaggaagagactgcttaa
>SB-like-Lesper-L3
atgtcccaccgtaagttttcggctccgcgacacggatccctgggctttctgccccgcaagaggagccgtcgtcaccgcggtaaggtcaagagcttccccaaggatgaccccagcaagcccgttcacctgactgccttcctgggctacaaggccggcatgactcacatcgtccgggaggtagacagacctggctcaaaggtgaacaagaaggaagtggttgaggcagtgaccattgtggagactcctcccatgatcgtggttggtgttgtgggttacgtcaacacaccacgtggtctgcgctccttcaagaccgtcttcgctgagcacatgagtgatgagtgcaagcgtcgcttctacaagaactggtacaagtccaagaagaaggctttcactaaatactgcaagaaatggcaggatgaggagggcaagaagcagctggagaaagactttgctgccatgaagaaatactgccaggtcatccgtgtcatttgccacacacagatgcgtatgctgcccctgaggcagaagaaagctcatctcatggaggtgcaggtgaacggaggcaccatctctgataaggtggactgggcccgtgagaagctggagcaggctgtggttgtcaacacagttttcacccaggacgagatgatcgacatcattggtgtcactaagggtcacggatacaagggcgtcaccagccgttggcacacaaagaagctgcctcgcaaaacccatcgtggtctgcgtaaggtggcctgtatcggtgcctggcatcctgcccgtgtggccttctctgtggcccgtgctggtcagaagggttaccaccaccgcacagagatcaacaagaagatctacaagattggtcagggctaccaccagaaggacggaaaggtggtgaagaacaacgcctccactgagtacgatctgtccaacaagagcatcaaccccatgggtggatttgtccattacggagaagtgaggaatgactttgtcatgttgaagggctgtgttgtggggaccaagaagagggtgctgactctgcgcaagtctctgctggtgcagacaagccgtcgtgccctggagaagatcgacctcaagtttatcgacaccacctccaagttcggtcatggtcgcttccagaccgtggaggaaaagaaagttttcatgggacccctcaagaaagaccgcattg---------------ccaaggaagagactgcttaa
>SB-like-Ophwhi-L3
atgtcccaccgtaagttttcggctccgcgacacggatccctgggctttctgccccgcaagaggagccgtcgtcaccgcggtaaggtcaagagcttccccaaggatgaccccagcaagcccgttcacctgactgccttcctgggctacaaggccggcatgactcacatcgtccgggaggtagacagacctggctcaaaggtgaacaagaaggaagtggttgaggcagtgaccattgtggagactcctcccatgatcgtggttggtgttgtgggctacgtcaacacaccacgtggtctgcgctccttcaagaccgtcttcgctgagcacatgagtgatgagtgcaagcgtcgcttctacaagaactggtacaagtccaagaagaaggctttcactaaatactgcaagaaatggcaggatgaggagggcaagaagcagctggagaaagactttgctgccatgaagaaatactgccaggtcatccgtgtcatttgccacactcagatgcgtatgctgcccctgaggcagaagaaagctcatctcatggaggtgcaggtgaacggaggcaccatctctgataaggtggactgggcccgtgagaagctggagcaggctgtggttgtcaacacagttttcacccaggacgagatgatcgacatcattggtgtcactaagggtcacggatacaagggcgtcaccagccgttggcacacaaagaagctgcctcgcaaaacccatcgtggtctgcgtaaggtggcctgtatcggtgcctggcatcctgcccgtgtggccttctctgtggcccgtgccggtcagaagggttaccaccaccgcacagagatcaacaagaagatctacaagattggtcagggctaccaccagaaggacggaaaggtggtgaagaacaacgcctccactgagtacgatctgtccaacaagagcatcaaccccatgggtggatttgtccattacggagaagtgaggaatgactttgtcatgttgaagggctgtgttgtggggaccaagaagagggtgctgactctgcgcaagtctctgctggtgcagacaagccgtcgtgccctggagaagatcgacctcaagtttatcgacaccacctccaagttcggtcatggtcgcttccagaccgtggaggaaaagaaagttttcatgggacccctcaagaaagaccgcattg---------------ccaaggaagagactgcttaa
>SB-like-Ophnas-L3
atgtcccaccgtaagttttcggctccgcgacacggatccctgggctttctgccccgcaagaggagccgtcgtcaccgcggtaaggtcaagagcttccccaaggatgaccccagcaagcccgttcacctgactgccttcctgggctacaaggccggcatgactcacatcgtccgggaggtagacagacctggctcaaaggtgaacaagaaggaagtggttgaggcagtgaccattgtggagactcctcccatgatcgtggttggtgttgtgggttacgtcaacacaccacgtggtctgcgctccttcaagacagtcttcgctgagcacatgagtgatgagtgcaagcgtcgcttctacaagaactggtacaagtccaagaagaaggctttcactaaatactgcaagaaatggcaggatgaggagggcaagaagcagctggagaaagactttgctgccatgaagaaatactgccaggtcatccgtgtcatttgccacactcagatgcgtatgctgcccctgaggcagaagaaagctcatctcatggaggtgcaggtgaacggaggcaccatctccgataaggtggactgggcccgtgagaagctggagcaggctgtggttgtcaacacagttttcacccaggacgagatgatcgacatcattggtgtcactaagggtcacggatacaagggcgtcaccagccgttggcacacaaagaagctgcctcgcaaaacccatcgtggtctgcgtaaggtggcctgtatcggtgcctggcatcctgcccgtgtggccttctctgtggcccgtgctggtcagaagggttaccaccaccgcacagagatcaacaagaagatctacaagattggtcagggctaccaccagaaggacggaaaggtggtgaagaacaacgcctccactgagtacgatctgtccaacaagagcatcaaccccatgggtggatttgtccattacggagaagtgaggaatgactttgtcatgttgaagggctgtgttgtggggaccaagaagagggtgctgactctgcgcaagtctctgctggtgcagacaagccgtcgtgccctggagaagatcgacctcaagtttatcgacaccacctccaagttcggtcatggtcgcttccagaccgtggaggaaaagaaagttttcatgggacccctcaagaaagaccgcattg---------------ccaaggaagagactgcttaa
>SB-like-Ophpar-L3
atgtcccaccgtaagttttcggctccgcgacacggatccctgggctttctgccccgcaagaggagccgtcgtcaccgcggtaaggtcaagagcttccccaaggatgaccccagcaagcccgttcacctgactgccttcctgggctacaaggccggcatgactcacatcgtccgggaggtagacagacctggctcaaaggtgaacaagaaggaagtggttgaggcagtgaccattgtggagactcctcccatgatcgtggttggtgttgtgggttacgtcaacacaccacgtggtctgcgctccttcaagacagtcttcgctgagcacatgagtgatgagtgcaagcgtcgcttctacaagaactggtacaagtccaagaagaaggctttcactaaatactgcaagaaatggcaggatgaggagggcaagaagcagctggagaaagactttgctgccatgaagaaatactgccaggtcatccgtgtcatttgccacactcagatgcgtatgctgcccctgaggcagaagaaagctcatctcatggaggtgcaggtgaacggaggcaccatctctgataaggtggactgggcccgtgagaagctggagcaggctgtggttgtcaacacagttttcacccaggacgagatgatcgacatcattggtgtcactaagggtcacggatacaagggcgtcaccagccgttggcacacaaagaagctgcctcgcaaaacccatcgtggtctgcgtaaggtggcctgtatcggtgcctggcatcctgcccgtgtggccttctctgtggcccgtgctggtcagaagggttaccaccaccgcacagagatcaacaagaagatctacaagattggtcagggctaccaccagaaggacggaaaggtggtgaagaacaacgcctccactgagtacgatctgtccaacaagagcatcaaccccatgggtggatttgtccattacggagaagtgaggaatgactttgtcatgttgaagggctgtgttgtggggaccaagaagagggtgttgactctgcgcaagtctctgctggtgcagacaagccgtcgtgccctagagaagatcgacctcaagtttatcgacaccacctccaagttcggtcatggtcgcttccagaccgtggaggaaaagaaagttttcatgggacccctcaagaaagaccgcattg---------------ccaaggaagagactgcttaa
>SB-like-Ophven-L3
atgtcccaccgtaagttttcggctccgcgacacggatccctgggctttctgccccgcaagaggagccgtcgtcaccgcggtaaggtcaagagcttccccaaggatgaccccagcaagcccgttcacctgactgccttcctgggctacaaggccggcatgactcacatcgtccgggaggtagacagacctggctcaaaggtgaacaagaaggaagtggttgaggcagtgaccattgtggagactcctcccatgatcgtggttggtgttgtgggttacgtcaacacaccacgtggtctgcgctccttcaagaccgtcttcgctgagcacatgagtgatgagtgcaagcgtcgcttctacaagaactggtacaagtccaagaagaaggctttcactaaatactgcaagaaatggcaggatgaggagggcaagaagcagctggagaaagactttgctgccatgaagaaatactgccaggtcatccgtgtcatttgccacactcagatgcgtatgctgcccctgaggcagaagaaagctcatctcatggaggtgcaggtgaacggaggcaccatctctgataaggtggactgggcccgtgagaagctggagcaggctgtggttgtcaacacagttttcacccaggacgagatgatcgacatcattggtgtcactaagggtcacggatacaagggcgtcaccagccgttggcacacaaagaagctgcctcgcaaaacccatcgtggtctgcgtaaggtggcctgtatcggtgcctggcatcctgcccgtgtggccttctctgtggcccgtgccggtcagaagggttaccaccaccgcacagagatcaacaagaagatctacaagattggtcagggctaccaccagaaggacggaaaggtggtgaagaacaacgcctccactgagtacgatctgtccaacaagagcatcaaccccatgggtggatttgtccattacggagaagtgaggaatgactttgtcatgttgaagggctgtgttgtggggaccaagaagagggtgctgactctgcgcaagtctctgctggtgcagacaagccgtcgtgccctggagaagatcgacctcaagtttatcgacaccacctccaagttcggtcatggtcgcttccagaccgtggaggaaaagaaagttttcatgggacccctcaagaaagaccgcattg---------------ccaaggaagagactgcttaa
>SB-like-Ectnor-L3
atgtcccaccgtaagttttcggctccgcgacacggatccctgggctttctgccccgcaagaggagccgtcgtcaccgcggtaaggtcaagagcttccccaaggatgaccccagcaagcccgttcacctgactgccttcctgggctacaaggccggcatgactcacatcgtccgggaggtagacagacctggctcaaaggtgaacaagaaggaagtggttgaggcagtgaccattgtggagactcctcccatgatcgtggttggtgttgtgggttacgtcaacaccccccgtggtctgcgctccttcaagaccgtcttcgctgagcacatgagtgatgagtgcaagcgtcgcttctacaagaactggtacaagtccaagaagaaggctttcactaaatactgcaagaaatggcaggatgaggagggcaagaagcagctggagaaagactttgctgccatgaagaaatactgccaggtcatccgtgtcatttgccacacacagatgcgtatgctgcccctgaggcagaagaaagctcatctcatggaggtgcaggtgaacggaggcaccatctctgataaggtggactgggcccgtgagaagctggagcaggctgtggttgtcaacacagttttcacccaggacgagatgatcgacatcattggtgtcactaagggtcacggatacaagggcgtcaccagccgttggcacacaaagaagctgcctcgcaaaacccatcgtggtctgcgtaaggtggcctgtatcggtgcctggcatcctgcccgtgtggccttctctgtggcccgtgccggtcagaagggttaccaccaccgcacagagatcaacaagaagatctacaagattggtcagggctaccaccagaaggacggaaaggtggtgaagaacaacgcctccactgagtacgatctgtccaacaagagcatcaaccccatgggtggatttgtccattacggagaagtgaggaatgactttgtcatgttgaagggctgtgttgtggggaccaagaagagggtgctgactctgcgcaagtctctgctggtgcagacaagccgtcgtgccctggagaagatcgacctcaagtttatcgacaccacctccaagttcggtcatggtcgcttccagaccgtggaggaaaagaaagttttcatgggacccctcaagaaagaccgcattg---------------ccaaggaagagactgcttaa
>SB-like-Xennig-L3
atgtcccaccgtaagttttcggctccgcgacacggatccctgggctttctgccccgcaagaggagccgtcgtcaccgcggtaaggtcaagagcttccccaaggatgaccccagcaagcccgttcacctgactgccttcctgggctacaaggccggcatgactcacatcgtccgggaggtagacagacctggctcaaaggtgaacaagaaggaagtggttgaggcagtgaccattgtggagactcctcccatgatcgtggttggtgttgtgggctacgtcaacacaccacgtggtctgcgctccttcaagaccgtcttcgctgagcacatgagtgatgagtgcaagcgtcgcttctacaagaactggtacaagtccaagaagaaggctttcactaaatactgcaagaaatggcaggatgaggagggcaagaagcagctggagaaagactttgctgccatgaagaaatactgccaggtcatccgtgtcatttgccacacacagatgcgtatgctgcccctgaggcagaagaaagctcatctcatggaggtgcaggtgaacggaggcaccatctctgataaggtggactgggctcgtgagaagctggagcaggctgtggttgtcaacacagttttcacccaggacgagatgatcgacatcattggtgtcactaagggtcacggatacaagggcgtcaccagccgttggcacacaaagaagctgcctcgcaaaacccatcgcggtctacgtaaggtggcctgtatcggtgcctggcatcctgcccgtgtggccttctctgtggcccgtgccggtcagaagggttaccaccaccgcacagagatcaacaagaagatctacaagattggtcagggctaccaccagaaggacggaaaggtggtgaagaacaacgcctccacagagtacgatctgtccaacaagagcatcaaccccatgggtggatttgtccattacggagaagtgaggaatgactttgtcatgttgaagggctgcgttgtggggaccaagaagagggtgctgactctgcgcaagtctctgctggtgcagacaagccgtcgtgccctggagaagatcgacctcaagtttatcgacaccacctccaagttcggtcatggtcgcttccagaccgtggaggaaaagaaagttttcatgggacccctcaagaaagaccgcattg---------------ccaaggaagagactgcttaa
>SB-like-Xensim-L3
atgtcccaccgtaagttttcggctccgcgacacggatccctgggctttctgccccgcaagaggagccgtcgtcaccgcggtaaggtcaagagcttccccaaggatgaccccagcaagcccgttcacctgactgccttcctgggctacaaggccggcatgactcacatcgtccgggaggtggacagacctggctcaaaggtgaacaagaaggaagtggttgaggcagtgaccattgtggagactcctcccatgatcgtggttggtgttgtgggctacgtcaacacaccacgtggtctgcgctccttcaagaccgtcttcgctgagcacatgagtgatgagtgcaagcgtcgcttctacaagaactggtacaagtccaagaagaaggctttcactaaatactgcaagaaatggcaggatgaggagggcaagaagcagctggagaaagactttgctgccatgaagaaatactgccaggtcatccgtgtcatttgccacacacagatgcgtatgctgcccctgaggcagaagaaagctcatctcatggaggtgcaggtgaacggaggcaccatctctgataaggtggactgggcccgtgagaagctggagcaggccgtggttgtcaacacagttttcacccaggacgagatgatcgacatcattggtgtcactaagggtcacggatacaagggcgtcaccagccgttggcacacaaagaagctgcctcgcaaaacccatcgcggtctacgtaaggtggcctgtatcggtgcctggcatcctgcccgtgtggccttctctgtggcccgtgccggtcagaagggttaccaccaccgcacagagatcaacaagaagatctacaagattggtcagggctaccaccagaaggacggaaaggtggtgaagaacaacgcctccacagagtacgatctgtccaacaagagcatcaaccccatgggtggatttgtccattacggagaagtgaggaatgactttgtcatgttgaagggctgtgttgtggggaccaagaagagggtgctgactctgcgcaagtctctgctggtgcagacaagccgtcgtgccctggagaagatcgacctcaagtttatcgacaccacctccaagttcggtcatggtcgcttccagaccgtggaggaaaagaaagttttcatgggacccctcaagaaagaccgcattg---------------ccaaggaagagactgcttaa
>SB-like-Xenpap-L3
atgtcccaccgtaagttttcggctccgcgacacggatccctgggctttctgcctcgcaagaggagccgtcgtcaccgcggtaaggtcaagagcttccccaaggatgaccccagcaagcccgttcacctgactgccttcctgggctacaaggccggcatgactcacatcgtccgggaggtagacagacctggctcaaaggtgaacaagaaggaagtggttgaggcagtgaccattgtggagactcctcccatgatcgtggttggtgttgtgggctacgtcaacacaccccgtggtctgcgctccttcaagacagtcttcgctgagcacatgagtgatgagtgcaagcgtcgcttctacaagaactggtacaagtccaagaagaaggctttcactaaatactgcaagaaatggcaggatgaggagggcaagaagcagctggagaaagactttgctgccatgaagaaatactgccaggtcatccgtgtcatttgccacacacagatgcgtatgctgcccctgaggcagaagaaagctcatctcatggaggtgcaggtgaacggaggcaccatctctgataaggtggactgggcccgtgagaagctggagcaggctgtggttgtcaacacagttttcacccaggacgagatgatcgacatcattggtgtcactaagggtcacggatacaagggcgtcaccagccgttggcacacaaagaagctgcctcgcaaaacccatcgtggtctacgtaaggtggcctgtatcggtgcctggcatcctgcccgtgtggccttctctgtggcccgtgctggtcagaagggttaccaccaccgcacagagatcaacaagaagatctacaagattggtcagggctaccaccagaaggacggaaaggtggtgaagaacaacgcctccacagagtacgatctgtccaacaagagcatcaaccccatgggtggatttgtccattacggagaagtgaggaatgactttgtcatgttgaagggctgtgttgtggggaccaagaagagggtgctgactctgcgcaagtctctgctggtgcagacaagccgtcgtgccctggagaagatcgacctcaagtttatcgacaccacctccaagttcggtcatggtcgcttccagaccgtggaggaaaagaaagttttcatgggacccctcaagaaagaccgcattg---------------ccaaggaagagactgcttaa
>SB-like-Xenpaps-L3
atgtcccaccgtaagttttcggctccgcgacacggatccctgggctttctgcctcgcaagaggagccgtcgtcaccgcggtaaggtcaagagcttccccaaggatgaccccagcaagcccgttcacctgactgccttcctgggctacaaggccggcatgactcacatcgtccgggaggtagacagacctggctcaaaggtgaacaagaaggaagtggttgaggcagtgaccattgtggagactcctcccatgatcgtggttggtgttgtgggctacgtcaacacaccacgtggtctgcgctccttcaagacagtcttcgctgagcacatgagtgatgagtgcaagcgtcgcttctacaagaactggtacaagtccaagaagaaggctttcactaaatactgcaagaaatggcaggatgaggagggcaagaagcagctggagaaagactttgctgccatgaagaaatactgccaggtcatccgtgtcatttgccacacacagatgcgtatgctgcccctgaggcagaagaaagctcatctcatggaggtgcaggtgaacggaggcaccatctctgataaggtggactgggcccgtgagaagctggagcaggctgtggttgtcaacacagttttcacccaggacgagatgatcgacatcattggtgtcactaagggtcacggatacaagggcgtcaccagccgttggcacacaaagaagctgcctcgcaaaacccatcgtggtctacgtaaggtggcctgtatcggtgcctggcatcctgcccgtgtggccttctctgtggcccgtgctggtcagaagggttaccaccaccgcacagagatcaacaagaagatctacaagattggtcagggctaccaccagaaggacggaaaggtggtgaagaacaacgcctccacagagtacgatctgtccaacaagagcatcaaccccatgggtggatttgtccattacggagaagtgaggaatgactttgtcatgttgaagggctgtgttgtggggaccaagaagagggtgctgactctgcgcaagtctctgctggtgcagacaagccgtcgtgccctggagaagatcgacctcaagtttatcgacaccacctccaagttcggtcatggtcgcttccagaccgtggaggaaaagaaagttttcatgggacccctcaagaaagaccgcattg---------------ccaaggaagagactgcttaa
>SB-like-Xenlon-L3
atgtcccaccgtaagttttcggctccgcgacacggatccctgggctttctgccccgcaagaggagccgtcgtcaccgcggtaaggtcaagagcttccccaaggatgaccccagcaagcccgttcacctgactgccttcctgggctacaaggccggcatgactcacatcgtccgggaggtagacagacctggctcaaaggtgaacaagaaggaagtggttgaggcagtgaccattgtggagactcctcccatgatcgtggttggtgttgtgggctacgtcaacacaccccgtggtcttcgctccttcaagaccgtctttgctgagcacatgagtgatgagtgcaagcgtcgcttctacaagaactggtacaagtccaagaagaaggctttcactaaatactgcaagaaatggcaggatgaggagggcaagaagcagctggagaaagactttgctgccatgaagaaatactgccaggtcatccgtgtcatttgccacacacagatgcgtatgctgcccctgaggcagaagaaagctcatctcatggaggtgcaggtgaacggaggcaccatctctgataaggtggactgggcccgtgagaagctggagcaggctgtggttgtcaacacagttttcacccaggacgagatgatcgacatcattggtgtcactaagggtcacggatacaagggcgtcaccagccgttggcacacgaagaagctgcctcgcaaaacccatcgcggtctacgtaaggtggcctgtatcggtgcctggcatcctgcccgtgtggccttctctgtggcccgtgccggtcagaagggttaccaccaccgcacagagatcaacaagaagatctacaagattggtcagggctaccaccagaaggatggaaaggtggtgaagaacaacgcctccacagagtacgatctgtccaacaagagcatcaaccccatgggtggatttgtccattacggagaagtgaggaatgactttgtcatgttgaagggctgcgttgtggggaccaagaagagggtgctgactctgcgcaagtctctgctggtgcagacaagccgtcgtgccctggagaagatcgacctcaagtttatcgacaccacctccaagttcggtcatggtcgcttccagaccgtggaggaaaagaaagttttcatgggacccctcaagaaagaccgcattg---------------ccaaggaagagactgcttaa
>SB-like-Xenlep-L3
atgtcccaccgtaagttttcggctccgcgacacggatccctgggctttctgccccgcaagaggagccgtcgtcaccgcggtaaggtcaagagcttccccaaggatgaccccagcaagcccgttcacctgactgccttcctgggctacaaggccggcatgactcacatcgtccgggaggtagacagacctggctcaaaggtgaacaagaaggaagtggttgaggcagtgaccattgtggagactcctcccatgatcgtggttggtgttgtgggctacgtcaacacaccccgtggtctgcgctccttcaagacagtcttcgctgagcacatgagtgatgagtgcaagcgtcgcttctacaagaactggtacaagtccaagaagaaggctttcactaaatactgcaagaaatggcaggatgaggagggcaagaagcagctggagaaagactttgctgccatgaagaaatactgccaggtcatccgtgtcatttgccacacacagatgcgtatgctgcccctgaggcagaagaaagctcatctcatggaggtgcaggtgaacggaggcaccatctctgataaggtggactgggcccgtgagaagctggagcaggctgtggttgtcaacacagttttcacccaggacgagatgatcgacatcattggtgtcactaagggtcacggatacaagggcgtcaccagccgttggcacacaaagaagctgcctcgcaaaacccatcgcggtctacgtaaggtggcctgtatcggtgcctggcatcctgcccgtgtggccttctctgtggcccgtgccggtcagaagggttaccaccaccgcacagagatcaacaagaagatctacaagattggtcagggctaccaccagaaggacggaaaggtggtgaagaacaacgcctccacagagtacgatctgtccaacaagagcatcaaccccatgggtggatttgtccattacggagaagtgaggaatgactttgtcatgttgaagggctgtgttgtggggaccaagaagagggtgctgactctgcgcaagtctctgctggtgcagacaagccgtcgtgccctggagaagatcgacctcaagtttatcgacaccacctccaagttcggtcatggtcgcttccagaccgtggaggaaaagaaagttttcatgggacccctcaagaaagaccgcattg---------------ccaaggaagagactgcttaa
>SB-like-Xennas-L3
atgtcccaccgtaagttttcggctccgcgacacggatccctgggctttctgccccgcaagaggagccgtcgtcaccgcggtaaggtcaagagcttccccaaggatgaccccagcaagcccgttcacctgactgccttcctgggctacaaggccggcatgactcacatcgtccgggaggtggacagacctggctcaaaggtgaacaagaaggaagtggttgaggcagtgaccattgtggagactcctcccatgatcgtggttggtgttgtgggctacgtcaacacaccccgtggtctgcgctccttcaagaccgtcttcgctgagcacatgagtgatgagtgcaagcgtcgcttctacaagaactggtacaagtccaagaagaaggctttcactaaatactgcaagaaatggcaggatgaggagggcaagaagcagctggagaaagactttgctgccatgaagaaatactgccaggtcatccgtgtcatttgccacacacagatgcgtatgctgcccctgaggcagaagaaagctcatctcatggaggtgcaggtgaacggaggcaccatctctgataaggtggactgggcccgtgagaagctggagcaggctgtggttgtcaacacagttttcacccaggacgagatgatcgacatcattggtgtcactaagggtcacggatacaagggcgtcaccagccgttggcacacgaagaagctgcctcgcaaaacccatcgcggtctacgtaaggtggcctgtatcggtgcctggcatcctgcccgtgtggccttctctgtggcccgtgccggtcagaagggttaccaccaccgcacagagatcaacaagaagatctacaagattggtcagggctaccaccagaaggacggaaaggtggtgaagaacaacgcctccacagagtacgatctgtccaacaagagcatcaaccccatgggtggatttgtccattacggagaagtgaggaatgactttgtcatgttgaagggctgtgttgtggggaccaagaagagggtgctgactctgcgcaagtctctgctggtgcagacaagccgtcgtgccctggagaagatcgacctcaagtttatcgacaccacctccaagttcggtcatggtcgcttccagaccgtggaggaaaagaaagttttcatgggacccctcaagaaagaccgcattg---------------ccaaggaagagactgcttga
>SB-like-Benhor-L3
---tcccaccgtaagttttcggctccgcgacacggatccctgggctttctgccccgcaagaggagccgtcgtcaccgcggtaaggtcaagagcttccccaaggatgaccccagcaagcccgttcacctgactgccttcctgggctacaaggccggcatgactcacatcgtccgggaggtggacagacctggctcaaaggtgaacaagaaggaagtggttgaggcagtgaccattgtggagactcctcccatgatcgtggttggtgttgtgggttacgtcaacacaccccgtggtctgcgctccttcaagacagtcttcgctgagcacatgagtgatgagtgcaagcgtcgcttctacaagaactggtacaagtccaagaagaaggctttcactaaatactgcaagaaatggcaggatgaggagggcaagaagcagctggagaaagactttgctgccatgaagaaatactgccaggtcatccgtgtcatttgccacacacagatgcgtatgctgcccctgaggcagaagaaagctcatctcatggaggtgcaggtgaacggaggcaccatctctgataaggtggactgggcccgtgagaagctggagcaggctgtggttgtcaacacagttttcacccaggacgagatgatcgacatcattggtgtcactaagggtcacggatacaagggcgtcaccagccgttggcacacaaagaagctgcctcgcaaaacccatcgtggtctacgtaaggtggcctgtatcggtgcctggcatcctgcccgtgtggccttctctgtggcccgtgctggtcagaagggttaccaccaccgcacagagatcaacaagaagatctacaagattggtcagggctaccaccagaaggacggaaaggtggtgaagagcaacgcctccacagagtacgatctgtccaacaagagcatcaaccccatgggtggatttgtccattacggagaagtgaggaatgactttgtcatgttgaagggctgtgttgtggggaccaagaagagggtgctgactctacgcaagtctctgctggtgcagacaagccgtcgtgcccaggagaagatcgacctcaagtttatcgacaccacctccaagttcggtcatggtcgcttccagaccgtggaggaaaagaaagttttcatgggaccactcaagaaagaccgcattg---------------ccaaggaagagactgcttaa
>SB-like-Permic-L3
---tcccaccgtaagttttcggctccgcgacacggatccctgggctttctgccccgcaagaggagccgtcgtcaccgcggtaaggtcaagagcttccccaaggatgaccccagcaagcccgttcacctgactgccttcctgggctacaaggccggcatgactcacatcgtccgggaggtagacagacctggctcaaaggtgaacaagaaggaagtggttgaggcagtgaccattgtggagactcctcccatgatcgtggttggtgttgtgggttacgtcaacacaccccgtggtctgcgctccttcaagacagtcttcgctgagcacatgagtgatgagtgcaagcgtcgcttctacaagaactggtacaagtccaagaagaaggctttcactaaatactgcaagaaatggcaggatgaggagggcaagaagcagctggagaaagactttgctgccatgaagaaatactgccaggtcatccgtgtcatttgccacacacagatgcgtatgctgcccctgagacagaagaaagctcatctcatggaggtgcaggtgaacggaggcaccatctctgataaggtggactgggcccgtgagaagctggagcaggctgtggttgtcaacacagttttcacccaggacgagatgatcgacatcattggtgtcactaagggtcacggatacaagggcgtcaccagccgttggcacacaaagaagctgcctcgcaaaacccatcgtggtctacgtaaggtggcctgtatcggtgcctggcatcctgcccgtgtggccttctctgtggcccgtgctggtcagaagggttaccaccaccgcacagagatcaacaagaagatctacaagattggtcagggctaccaccagaaggacggaaaggtggtgaagaacaacgcctccacagagtacgatctgtccaacaagagcatcaaccccatgggtggatttgtccattacggagaagtgaggaatgactttgtcatgttgaagggctgtgttgtggggaccaagaagagggtgctgactctgcgcaagtctctgctggtgcagacaagccgtcgtgcccaggagaagatcgacctcaagtttatcgacaccacctccaagttcggtcatggtcgcttccagaccgtggaggaaaagaaagttttcatgggacccctcaagaaagaccgcattg---------------ccaaggaagagactgcttaa
>SB-like-Permul-L3
---tcccaccgtaagttttcggctccgcgacacggatccctgggctttctgccccgcaagaggagccgtcgtcaccgcggtaaggtcaagagcttccccaaggatgaccccagcaagcccgttcacctgactgccttcctgggctacaaggccggcatgactcacatcgtccgggaggtagacagacctggctcaaaggtgaacaagaaggaagtggttgaggcagtgaccattgtggagactcctcccatgatcgtggttggtgttgtgggttacgtcaacacaccccgtggtctgcgctccttcaagacagtcttcgctgagcacatgagtgatgagtgcaagcgtcgcttctacaagaactggtacaagtccaagaagaaggctttcactaaatactgcaagaaatggcaggatgaggagggcaagaagcagctggagaaagactttgctgccatgaagaaatactgccaggtcatccgtgtcatttgccacacacagatgcgtatgctgcccttgagacagaagaaagctcatctcatggaggtgcaggtgaacggaggcaccatctctgataaggtggactgggcccgtgagaagctggagcaggctgtggttgtcaacacagttttcacccaggacgagatgatcgacatcattggtgtcactaagggtcacggatacaagggcgtcaccagccgttggcacacaaagaagctgcctcgcaaaacccatcgtggtctacgtaaggtggcctgtatcggtgcctggcatcctgcccgtgtggccttctctgtggcccgtgctggtcagaagggttaccaccaccgcacagagatcaacaagaagatctacaagattggtcagggctaccaccagaaggacggaaaggtggtgaagaacaacgcctccacagagtacgatctgtccaacaagagcatcaaccccatgggtggatttgtccattacggagaagtgaggaatgactttgtcatgttgaagggctgtgttgtggggaccaagaagagggtgctgactctgcgcaagtctctgctggtgcagacaagccgtcgtgcccaggagaagatcgacctcaagtttatcgacaccacctccaagttcggtcatggtcgcttccagaccgtggaggaaaagaaagttttcatgggacccctcaagaaagaccgcattg---------------ccaaggaagagactgcttaa
>SB-like-Xenhec-L3
---tcccaccgtaagttttcggctccgcgacacggatccctgggctttctgccccgcaagaggagccgtcgtcaccgcggtaaggtcaagagcttccccaaggatgaccccagcaagcccgttcacctgactgccttcctgggctacaaggccggcatgactcacatcgtccgggaggtagacagacctggctcaaaggtgaacaagaaggaagtggttgaggcagtgaccattgtggagactcctcccatgatcgtggttggtgttgtgggttacgtcaacacaccccgtggtctgcgctccttcaagacagttttcgctgagcacatgagtgatgagtgcaagcgtcgcttctacaagaactggtacaagtccaagaagaaggctttcactaaatactgcaagaaatggcaggatgaggagggcaagaagcagctggagaaagactttgctgccatgaagaaatactgccaggtcatccgtgtcatttgccacacacagatgcgtatgctgcccctgagacagaagaaagctcatctcatggaggtgcaggtgaacggaggcaccatctctgataaggtggactgggcccgtgagaagctggagcaggctgtggttgtcaacacagttttcacccaggacgagatgatcgacatcattggtgtcactaagggtcacggatacaagggcgtcaccagccgttggcacacaaagaagctgcctcgcaaaacccatcgtggtctacgtaaggtggcctgtatcggtgcctggcatcctgcccgtgtggccttctctgtggcccgtgctggtcagaagggttaccaccaccgcacagagatcaacaagaagatctacaagattggtcagggctaccaccagaaggacggaaaggtggtgaagaacaacgcctccacagagtacgatctgtccaacaagagcatcaaccccatgggtggatttgtccattacggagaagtgaggaatgactttgtcatgttgaagggctgtgttgtggggaccaagaagagggtgctgactctgcgcaagtctctgctggtgcagacaagccgtcgtgcccaggagaagatcgacctcaagtttatcgacaccacctccaagttcggtcatggtcgcttccagaccgtggaggaaaagaaagttttcatgggacccctcaagaaagatcgcattg---------------ccaaggaagagactgcttaa
>SB-like-Pleela-L3
---tcccaccgtaagttttcggctccgcgacacggatccctgggctttctgccccgcaagaggagtcgtcgtcaccgcggtaaggtcaagagcttccccaaggatgaccccagcaagcccgttcacctgactgccttcctgggctacaaggccggcatgactcacatcgtccgggaggtagacagacctggctcaaaggtgaacaagaaggaagtggttgaggcagtgaccattgtggagactcctcccatgatcgtggttggtgttgtgggttacgtcaacacaccccgtggtctgcgttccttcaagacagtcttcgctgagcacatgagtgatgagtgcaagcgtcgcttctacaagaactggtacaagtccaagaagaaggctttcactaaatactgcaagaaatggcaggatgaggagggcaagaagcagctggagaaagactttgctgccatgaagaaatactgccaggtcatccgtgtcatttgccacacacagatgcgtatgctgcccctgagacagaagaaagctcatctcatggaggtgcaggtgaacggaggcaccatctctgataaggtggactgggcccgtgagaagctggagcaggctgtggttgtcaacacagttttcacccaggacgagatgatcgacatcattggtgtcactaagggtcacggatacaagggcgtcaccagccgttggcacacaaagaagctgcctcgcaaaacccatcgtggtctacgtaaggtggcctgtatcggtgcctggcatcctgcccgtgtggccttctctgtggcccgtgctggtcagaagggttaccaccaccgcacagagatcaacaagaagatctacaagattggtcagggctaccaccagaaggacggaaaggtggtgaagaacagcgcctccacagagtacgatctgtccaacaagagcatcaaccccatgggtggatttgtccattacggagaagtgaggaatgactttgtcatgttgaagggctgtgttgtggggaccaagaagagggtgctgactctgcgcaagtctctgctggtgcagacaagccgtcgtgcccaggagaagatcgacctcaagtttatcgacaccacctccaagttcggtcatggtcgcttccagaccgtggaggaaaagaaagttttcatgggacccctcaagaaagaccgcattg---------------ccaaggaagagactgcttaa
>SB-like-Limdar-L3
---tcccaccgtaagttttcggctccgcgacacggatccctgggctttctgccccgcaagaggagccgtcgtcaccgcggtaaggtcaagagcttccccaaggatgaccccagcaagcccgttcacctgactgccttcctgggctacaaggccggcatgactcacatcgtccgggaggtggacagacctggctcaaaggtgaacaagaaggaagtggttgaggcagtgaccattgtggagactcctcccatgatcgtggttggtgttgtgggttacgtcaacacaccccgtggtctgcgctccttcaagacagtcttcgctgagcacatgagtgatgagtgcaagcgtcgcttctacaagaactggtacaagtccaagaagaaggctttcactaaatactgcaagaaatggcaggatgaggagggcaagaagcagctggagaaagactttgctgccatgaagaaatactgccaggtcatccgtgtcatttgccacacacagatgcgtatgctgcccctgaggcagaagaaagctcatctcatggaggtgcaggtgaacggaggtaccatctctgataaggtggactgggcccgtgagaagctggagcaggctgtggttgtcaacaaagttttcacccaggacgagatgatcgacatcattggtgtcaccaagggtcacggatacaagggtgtcaccagccgttggcacacaaagaagctgcctcgcaaaacccatcgtggtctacgtaaggtggcctgtatcggtgcctggcatcctgcccgtgtggccttctctgtggcccgtgctggtcagaagggttaccaccaccgcacagagatcaacaagaagatctacaagattggtcagggctaccaccagaaggacggaaaggtggtgaagaacaacgcctccacagagtacgatctgtccaacaagagcatcaaccccatgggtggatttgtccattacggagaagtgaggaatgactttgtcatgttgaagggctgtgttgtggggaccaagaagagggtgctgactctgcgcaagtctctgctggtgcagacaagccgtcgtgcccaggagaagatcgacctcaagtttatcgacaccacctccaagttcggtcatggtcgcttccagaccgtggaggaaaagaaagttttcatgggacccctcaagaaagaccgcattg---------------ccaaggaagagactgcttaa
>SB-like-Petmac-L3
---tcccaccgtaagttttcggctccgcgacacggatccctgggctttctgccccgcaagaggagccgtcgtcaccgcggtaaggtcaagagcttccccaaggatgaccccagcaagcccgttcacctgactgccttcctgggctacaaggccggcatgactcacatcgtccgggaggtggacagacctggctcaaaggtgaacaagaaggaagtggttgaggcagtgaccattgtggagactcctcccatgatcgtggttggtgttgtgggttacgtcaacacaccccgtggtctgcgctccttcaagacagtcttcgctgagcacatgagtgatgagtgcaagcgtcgcttctacaagaactggtacaagtccaagaagaaggctttcactaaatactgcaagaaatggcaggatgaggagggcaagaagcagctggagaaagactttgctgccatgaagaaatactgccaggtcatccgtgtcatttgccacacacagatgcgtatgctgcccctgaggcagaagaaagctcatctcatggaggtgcaggtgaacggaggtaccatctctgataaggtggactgggcccgtgagaagctggagcaggctgtggttgtcaacaaagttttcacccaggacgagatgatcgacatcattggtgtcaccaagggtcacggatacaagggtgtcaccagccgttggcacacaaagaagctgcctcgcaaaacccatcgtggtctacgtaaggtggcctgtatcggtgcctggcatcctgcccgtgtggccttctctgtggcccgtgctggtcagaagggttaccaccaccgcacagagatcaacaagaagatctacaagattggtcagggctaccaccagaaggacggaaaggtggtgaagaacaacgcctccacagagtacgatctgtccaacaagagcatcaaccccatgggtggatttgtccattacggagaagtgaggaatgactttgtcatgttgaagggctgtgttgtggggaccaagaagagggtgctgactctgcgcaagtctctgctggtgcagacaagccgtcgtgcccaggagaagatcgacctcaagtttatcgacaccacctccaagttcggtcatggtcgcttccagaccgtggaggaaaagaaagttttcatgggacccctcaagaaagaccgcattg---------------ccaaggaagagactgcttaa
>SB-like-Petgia-L3
---tcccaccgtaagttttcggctccgcgacacggatccctgggctttctgccccgcaagaggagccgtcgtcaccgcggtaaggtcaagagcttccccaaggatgaccccagcaagcccgttcacctgactgccttcctgggctacaaggccggcatgactcacatcgtccgggaggtggacagacctggctcaaaggtgaacaagaaggaagtggttgaggcagtgaccattgtggagactcctcccatgatcgtggttggtgttgtgggttacgtcaacacaccccgtggtctgcgctccttcaagacagtcttcgctgagcacatgagtgatgagtgcaagcgtcgcttctacaagaactggtacaagtccaagaagaaggctttcactaaatactgcaagaaatggcaggatgaggagggcaagaagcagctggagaaagactttgctgccatgaagaaatactgccaggtcatccgtgtcatttgccacacacagatgcgtatgctgcccctgaggcagaagaaagctcatctcatggaggtgcaggtgaacggaggtaccatctctgataaggtggactgggcccgtgaaaagctggagcaggctgtggttgtcaacaaagttttcacccaggacgagatgatcgacatcattggtgtcaccaagggtcacggatacaagggtgtcaccagccgttggcacacaaagaagctgcctcgcaaaacccatcgtggtctacgtaaggtggcctgtatcggtgcctggcatcctgcccgtgtggccttctctgtggcccgtgctggtcagaagggttaccaccaccgcacagagatcaacaagaagatctacaagattggtcagggctaccaccagaaggacggaaaggtggtgaagaacaacgcctccacagagtacgatctgtccaacaagagcatcaaccccatgggtggatttgtccattacggagaagtgaggaatgactttgtcatgttgaagggctgtgttgtggggaccaagaagagggtgctgactctgcgcaagtctctgctggtgcagacaagccgtcgtgcccaggagaagatcgacctcaagtttatcgacaccacctccaagttcggtcatggtcgcttccagaccgtggaggaaaagaaagttttcatgggacccctcaagaaagaccgcattg---------------ccaaggaagagactgcttaa
>SB-like-Pethor-L3
---tcccaccgtaagttttcggctccgcgacacggatccctgggctttctgccccgcaagaggagtcgtcgtcaccgcggtaaggtcaagagcttccccaaggatgaccccagcaagcccgttcacctgactgccttcctgggctacaaggccggcatgactcacatcgtccgggaggtggacagacctggctcaaaggtgaacaagaaggaagtggttgaggcagtgaccattgtggagactcctcccatgatcgtggttggtgttgtgggttacgtcaacacaccccgtggtctgcgctccttcaagacagtcttcgctgagcacatgagtgatgagtgcaagcgtcgcttctacaagaactggtacaagtccaagaagaaggctttcactaaatactgcaagaaatggcaggatgaggagggcaagaagcagctggagaaagactttgctgccatgaagaaatactgccaggtcatccgtgtcatttgccacacacagatgcgtatgctgcccctgaggcagaagaaagctcatctcatggaggtgcaggtgaacggaggcaccatctctgataaggtggactgggcccgtgagaagctggagcaggctgtggttgtcaacaaagttttcacccaggacgagatgatcgacatcattggtgtcactaagggtcacggatacaagggtgtcaccagccgttggcacacaaagaagctgcctcgcaaaacccatcgtggtctacgtaaggtggcctgtatcggtgcctggcatcctgcccgtgtggccttctctgtggcccgtgctggtcagaagggttaccaccaccgcacagagatcaacaagaagatctacaagattggtcagggctaccaccagaaggacggaaaggtggtgaagaacaacgcctccacagagtacgatctgtccaacaagagcatcaaccccatgggtggatttgtccattacggagaagtgaggaatgactttgtcatgttgaagggctgtgttgtggggaccaagaagagggtgctgactctgcgcaagtctctgctggtgcagacaagccgtcgtgcccaggagaagatcgacctcaagtttatcgacaccacctccaagttcggtcatggtcgcttccagaccgtggaggaaaagaaagttttcatgggacccctcaagaaagaccgcattg---------------ccaaggaagagactgcttaa
>SB-like-Psemar-L3
---tcccaccgtaagttttcggctccgcgacacggatccctgggctttctgccccgcaagaggagccgtcgtcaccgcggtaaggtcaagagcttccccaaggatgaccccagcaagcccgttcacctgactgccttcctgggctacaaggccggcatgactcacatcgtccgggaggtggacagacctggctcaaaggtgaacaagaaggaagtggttgaggcagtgaccattgtggagactcctcccatgatcgtggttggtgttgtgggttacgtcaacacaccccgtggtctgcgctccttcaagacagtcttcgctgagcacatgagtgatgagtgcaagcgtcgcttctacaagaactggtacaagtccaagaagaaggctttcactaaatactgcaagaaatggcaggatgaggagggcaagaagcagctggagaaagactttgctgccatgaagaaatactgccaggtcatccgtgtcatttgccacacacagatgcgtatgctgcccctgaggcagaagaaagctcatctcatggaggtgcaggtgaacggaggtaccatctctgataaggtggactgggcccgtgagaagctggagcaggctgtggttgtcaacaaagttttcacccaggacgagatgatcgacatcattggtgtcactaagggtcacggatacaagggtgtcaccagccgttggcacacaaagaagctgcctcgcaaaacccatcgtggtctacgtaaggtggcctgtatcggtgcctggcatcctgcccgtgtggccttctctgtggcccgtgctggtcagaagggttaccaccaccgcacagagatcaacaagaagatctacaagattggtcagggctaccaccagaaggatggaaaggtggtgaagaacaacgcctccacagagtacgatctgtccaacaagagcatcaaccccatgggtggatttgtccattacggagaagtgaggaatgactttgtcatgttgaagggctgtgttgtggggaccaagaagagggtgctgactctgcgcaagtctctgctggtgcagacaagccgtcgtgccctggagaagatcgacctcaagtttatcgacaccacctccaagttcggtcatggtcgcttccagaccgtggaggaaaagaaagttttcatgggacccctcaagaaagaccgcattg---------------ccaaggaagagactgcttaa
>SB-like-Troann-L3
---tcccaccgtaagttttcggctccgcgacacggatccctgggctttctgccccgcaagaggagccgtcgtcaccgcggtaaggtcaagagcttccccaaggatgaccccagcaagcccgttcacctgactgccttcctgggctacaaggccggcatgactcacatcgtccgggaggtggacagacctggctcaaaggtgaacaagaaggaagtggttgaggcagtgaccattgtggagactcctcccatgatcgtggttggtgttgtgggttacgtcaacacaccccgtggtctgcgctccttcaagacagtcttcgctgagcacatgagtgatgagtgcaagcgtcgcttctacaagaactggtacaagtccaagaagaaggctttcactaaatactgcaagaaatggcaggatgaggagggcaagaagcagctggagaaagactttgctgccatgaagaaatactgccaggtcatccgtgtcatttgccacacacagatgcgtatgctgcccctgaggcagaagaaagctcatctcatggaggtgcaggtgaacggaggtaccatctctgataaggtggactgggcccgtgagaagctggagcaggctgtggttgtcaacaaagttttcacccaggacgagatgatcgacatcattggtgtcactaagggtcacggatacaagggtgtcaccagccgttggcacacaaagaagctgcctcgcaaaacccatcgtggtctacgtaaggtggcctgtatcggtgcctggcatcctgcccgtgtggccttctctgtggcccgtgctggtcagaagggttaccaccaccgcacagagatcaacaagaagatctacaagattggtcagggctaccaccagaaggacggaaaggtggtgaagaacaacgcctccacagagtacgatctgtccaacaagagcatcaaccccatgggtggatttgtccattacggagaagtgaggaatgactttgtcatgttgaagggctgtgttgtggggaccaagaagagggtgctgactctgcgcaagtctctgctggtgcagacaagccgtcgtgccctggagaagatcgacctcaagtttatcgacaccacctccaagttcggtcatggtcgcttccagaccgtggaggaaaagaaagttttcatgggacccctcaagaaagaccgcattg---------------ccaaggaagagactgcttaa
>SB-like-Erecya-L3
---tcccaccgtaagttttcggctccgcgacacggatccctgggctttctgccccgcaagaggagtcgtcgtcaccgcggtaaggtcaagagcttccccaaggatgaccccagcaagcccgttcacctgactgccttcctgggctacaaggccggcatgactcacatcgtccgggaggtggacagacctggctcaaaggtgaacaagaaggaagtggttgaggcagtgaccattgtggagactcctcccatgatcgtggttggtgttgtgggttacgtcaacacaccccgtggtctgcgctccttcaagacagtcttcgctgagcacatgagtgatgagtgcaagcgtcgcttctacaagaactggtacaagtccaagaagaaggctttcactaaatactgcaagaaatggcaggatgaggagggcaagaagcagctggagaaagactttgctgccatgaagaaatactgccaggtcatccgtgtcatttgccacacacagatgcgtatgctgcccctgaggcagaagaaagctcatctcatggaggtgcaggtgaacggaggcaccatctctgataaggtggactgggcccgtgagaagctggagcaggctgtgattgtcaacacagttttcacccaggacgagatgatcgacatcattggtgtcactaagggtcacggatacaagggtgtcaccagccgttggcacacaaagaagctgcctcgcaaaacccatcgtggtctacgtaaggtggcctgtatcggtgcctggcatcctgcccgtgtggccttctcagtggcccgtgctggtcagaagggttaccaccaccgcacagagatcaacaagaagatctacaagattggtcagggctaccaccagaaggacggaaaggtggtgaagaacaacgcctccacagagtacgatctgtccaacaagagcatcaaccccatgggtggatttgtccattacggagaagtgaggaatgactttgtcatgttgaagggctgtgttgtggggaccaagaagagggtgctgactctgcgcaagtctctgctggtgcagacaagccgtcgtgccctggagaagatcgacctcaagtttatcgacaccacctccaagttcggtcatggtcgcttccagaccatggaggaaaagaaagttttcatgggacccctcaagaaagaccgcattg---------------ccaaggaagagactgcttaa
>SB-like-Spaery-L3
---tcccaccgtaagttttcggctccgcgacacggatccctgggctttctgccccgcaagaggagtcgtcgtcaccgcggtaaggtcaagagcttccccaaggatgaccccagcaagcccgttcacctgactgccttcctgggctacaaggccggcatgactcacatcgtccgggaggtggacagacctggctcaaaggtgaacaagaaggaagtggttgaggcagtgaccattgtggagactcctcccatgatcgtggttggtgttgtgggttacgtcaacacaccccgtggtctgcgctccttcaagacagtcttcgctgagcacatgagtgatgagtgcaagcgtcgcttctacaagaactggtacaagtccaagaagaaggctttcactaaatactgcaagaaatggcaggatgaggagggcaagaagcagctggagaaagactttgctgccatgaagaaatactgccaggtcatccgtgtcatttgccacacacagatgcgtatgctgcccctgaggcagaagaaagctcatctcatggaggtgcaggtgaacggaggcaccatctctgataaggtggactgggcccgtgagaagctggagcaggctgtgattgtcaacacagttttcacccaggacgagatgatcgacatcattggtgtcactaagggtcacggatacaagggtgtcaccagccgttggcacacaaagaagctgcctcgcaaaacccatcgtggtctacgtaaggtggcctgtatcggtgcctggcatcctgcccgtgtggccttctcagtggcccgtgctggtcagaagggttaccaccaccgcacagagatcaacaagaagatctacaagattggtcagggctaccaccagaaggacggaaaggtggtgaagaacaacgcctccacagaatacgatctgtccaacaagagcatcaaccccatgggtggatttgtccattacggagaagtgaggaatgactttgtcatgttgaagggctgtgttgtggggaccaagaagagggtgctgactctgcgcaagtctctgctggtgcagacaagccgtcgtgccctggagaagatcgacctcaagtttatcgacaccacctccaagttcggtcatggtcgcttccagaccatggaggaaaagaaagttttcatgggacccctcaagaaagaccgcattg---------------ccaaggaagagactgcttaa
>SB-like-Eremar-L3
---tcccaccgtaagttttcggctccgcgacacggatccctgggctttctgccccgcaagaggagtcgtcgtcaccgcggtaaggtcaagagcttccccaaggatgaccccagcaagcccgttcacctgactgccttcctgggctacaaggccggcatgactcacatcgtccgggaggtggacagacctggctcaaaggtgaacaagaaggaagtggttgaggcagtgaccattgtggagactcctcccatgatcgtggttggtgttgtgggttacgtcaacacaccccgtggtctgcgctccttcaagacagtcttcgctgagcacatgagtgatgagtgcaagcgtcgcttctacaagaactggtacaagtccaagaagaaggctttcactaaatactgcaagaaatggcaggatgaggagggcaagaagcagctggagaaagactttgctgccatgaagaaatactgccaggtcatccgtgtcatttgccacacacagatgcgtatgctgcccctgaggcagaagaaagctcatctcatggaggtgcaggtgaacggaggcaccatctctgataaggtggactgggcccgtgagaagctggagcaggctgtgattgtcaacacagttttcacccaggacgagatgatcgacatcattggtgtcactaagggtcacggatacaagggtgtcaccagccgttggcacacaaagaagctgcctcgcaaaacccatcgtggtctacgtaaggtggcctgtatcggtgcctggcatcctgcccgtgtggccttctcagtggcccgtgctggtcagaagggttaccaccaccgcacagagatcaacaagaagatctacaagattggtcagggctaccaccagaaggacggaaaggtggtgaagaacaacgcctccacagaatacgatctgtccaacaagagcatcaaccccatgggtggatttgtccattacggagaagtgaggaatgactttgtcatgttgaagggctgtgttgtggggaccaagaagagggtgctgactctgcgcaagtctctgctggtgcagacaagccgtcgtgccctggagaagatcgacctcaagtttatcgacaccacctccaagtttggtcatggtcgcttccagaccatggaggaaaagaaagttttcatgggacccctcaagaaagaccgcattg---------------ccaaggaagagactgcttaa
>SB-like-Ortmal-L3
---tcccaccgtaagttttcggctccgcgacacggatccctgggctttctgccccgcaagaggagtcgtcgtcaccgcggtaaggtcaagagcttccccaaggatgaccccagcaagcccgttcacctgactgccttcctgggctacaaggccggcatgactcacatcgtccgggaggtggacagacctggctcaaaggtgaacaagaaggaagtggttgaggcagtgaccattgtggagactcctcccatgatcgtggttggtgttgtgggttacgtcaacacaccccgtggtctgcgctccttcaagacagtcttcgctgagcacatgagtgatgagtgcaagcgtcgcttctacaagaactggtacaagtccaagaagaaggctttcactaaatactgcaagaaatggcaggatgaggagggcaagaagcagctggagaaagactttgctgccatgaagaaatactgccaggtcatccgtgtcatttgccacacacagatgcgtatgctgcccctgaggcagaagaaagctcatctcatggaggtgcaggtgaacggaggcaccatctctgataaggtggactgggcccgtgagaagctggagcaggctgtggttgtcaacacagttttcacccaggacgagatgatcgacatcattggtgtcactaagggtcacggatacaagggtgtcaccagccgttggcacacaaagaagctgcctcgcaaaacccatcgtggtctacgtaaggtggcctgtatcggtgcctggcatcctgcccgtgtggccttctctgtggcccgtgctggtcagaagggttaccaccaccgcacagagatcaacaagaagatctacaagattggtcagggctaccaccagaaggacggaaaggtggtgaagagcaacgcctccacagagtacgatctgtccaacaagagcatcaaccccatgggtggatttgtccattacggagaagtgaggaatgactttgtcatgttgaagggctgtgttgtggggaccaagaagagggtgctgactctgcgcaagtctctgctggtgcagacaagccgtcgtgccctggagaagatcgacctcaagtttatcgacaccacctccaagttcggacatggtcgcttccagaccgtggaggaaaagaaagttttcatgggacccctcaagaaagaccgcattg---------------ccaaggaagagactgcttaa
>SB-like-Ortuvi-L3
---tcccaccgtaagttttcggctccgcgacacggatccctgggctttctgccccgcaagaggagtcgtcgtcaccgcggtaaggtcaagagcttccccaaggatgaccccagcaagcccgttcacctgactgccttcctgggctacaaggccggcatgactcacatcgtccgggaggtggacagacctggctcaaaggtgaacaagaaggaagtggttgaggcagtgaccattgtggagactcctcccatgatcgtggttggtgttgtgggttacgtcaacacaccccgtggtctgcgctccttcaagacagtcttcgctgagcacatgagtgatgagtgcaagcgtcgcttctacaagaactggtacaagtccaagaagaaggctttcactaaatactgcaagaaatggcaggatgaggagggcaagaagcagctggagaaagactttgctgccatgaagaaatactgccaggtcatccgtgtcatttgccacacacagatgcgtatgctgcccctgaggcagaagaaagctcatctcatggaggtgcaggtgaacggaggcaccatctctgataaggtggactgggcccgtgagaagctggagcaggctgtggttgtcaacacagttttcacccaggacgagatgatcgacatcattggtgtcactaagggtcacggatacaagggtgtcaccagccgttggcacacaaagaagctgcctcgtaaaacccatcgtggtctacgtaaggtggcctgtatcggtgcctggcatcctgcccgtgtggccttctctgtggcccgtgctggtcagaagggttaccaccaccgcacagagatcaacaagaagatctacaagattggtcagggctaccaccagaaggacggaaaggtggtgaagagcaacgcctccacagagtacgatctgtccaacaagagcatcaaccccatgggtggatttgtccattacggagaagtgaggaatgactttgtcatgttgaagggctgtgttgtggggaccaagaagagggtgctgactctgcgcaagtctctgctggtgcagacaagccgtcgtgccctggagaagatcgacctcaagtttattgacaccacctccaagttcggacatggtcgcttccagaccgtggaggaaaagaaagttttcatgggacccctcaagaaagaccgcattg---------------ccaaggaagagactgcttag
>SB-like-Cypgib-L3
---tcccaccgtaagttttcggctccgcgacacggatccctgggctttctgccccgcaagaggagccgtcgtcaccgcggtaaggtcaagagcttccccaaggatgaccccagcaagcccgttcacctgactgccttcctgggctacaaggccggcatgactcacatcgtccgggaggtagacagacctggctcaaaggtgaacaagaaggaagtggttgaggcagtgaccattgtggagactcctcccatgatcgtggttggtgttgtgggttacgtcaacacaccccgtggcctgcgctccttcaagacagtcttcgctgagcacatgagtgatgagtgcaagcgtcgcttctacaagaactggtacaagtccaagaagaaggctttcactaaatactgcaagaaatggcaggatgaggagggcaagaagcagctggagaaagactttgctgccatgaagaaatactgccaggtcatccgtgtcatttgccacacacagatgcgtatgctgcccctgaggcagaagaaagctcatctcatggaggtgcaggtgaacggaggcaccatctctgataaggtggactgggcccgtgagaagctggagcaggctgtggttgtcaacacagttttcacccaggatgagatgatcgacatcattggtgtcactaagggtcacggatacaagggtgtcaccagccgttggcacacaaagaagctgcctcgcaaaacccatcgtggtctacgtaaggtggcctgtatcggtgcctggcatcctgcccgtgtggccttctctgtggcccgtgctggtcagaagggttaccaccaccgcacagagatcaacaagaagatctacaagattggtcagggctaccaccagaaggacggaaaggtggtgaagaacaacgcctccacagagtacgatctgtccaacaagagcatcaaccccatgggtggatttgtccattacggagaagtgaggaatgactttgtcatgttgaagggctgtgttgtggggaccaagaagagggtgctgactctgcgcaagtctctgctggtgcagacaagccgtcgttccctggagaagatcgacctcaagtttatcgacaccacctccaagttcggtcatggtcgcttccagaccgtggaggaaaagaaagttttcatgggacccctcaagaaagaccgcattg---------------ccaaggaagagactgcttaa
>SB-like-Grechr-L3
---tcccaccgtaagttttcggctccgcgacacggatccctgggctttctgccccgcaagaggagccgtcgtcaccgcggtaaggtcaagagcttccccaaggatgaccccagcaagcccgttcacctgactgccttcctgggctacaaggcaggcatgactcacatcgtccgggaggtagacagacctggctcaaaggtgaacaagaaggaagtggttgaggcagtgaccattgtggagacacctcccatgatcgtggttggtgttgtgggttacgtcaacacaccccgtggtctgcgctccttcaagacagtcttcgctgagcacatgagtgatgagtgcaagcgtcgcttctacaagaactggtacaagtccaagaagaaggctttcactaaatactgcaagaaatggcaggatgaggagggcaagaagcagctggagaaagactttgctgccatgaagaaatactgccaggtcatccgtgtcatttgccacacacagatgcgtatgctgcccctgaggcagaagaaagctcatctcatggaggtgcaggtgaacggaggcaccatctctgataaggtggactgggcccgtgagaagctggagcaggctgtggttgtcaacacagttttcacccaggacgagatgatcgacatcattggtgtcactaagggtcacggatacaagggtgtcaccagccgttggcacacaaagaagctgcctcgcaaaacccatcgtggtctacgtaaggtggcctgtatcggtgcctggcatcctgcccgtgtggccttctctgtggcccgtgctggtcagaagggttaccaccaccgcacagagatcaacaagaagatctacaagattggtcagggctaccaccagaaggacggaaaggtggtgaagaacaacgcctccacagagtacgatctgtccaacaagagcatcaaccccatgggtggatttgtccattatggagaagtgaggaatgactttgtcatgttgaagggctgtgttgtggggaccaagaagagggtgctgactctgcgcaagtctctgctggtgcagacaagccgtcgtgccctggagaagatcgacctcaagtttatcgacaccacctccaagttcggtcatggtcgcttccagaccgtggaggaaaagaaagttttcatgggacccctcaagaaagaccgcattg---------------ccaaggaagagactgcttaa
>SB-like-Limabe-L3
---tcccaccgtaagttttcggctccgcgacacggatccctgggctttctgccccgcaagaggagccgtcgtcaccgcggtaaggtcaagagcttccccaaggatgaccccagcaagcccgttcacctgactgccttcctgggctacaaggcaggcatgactcacatcgtccgggaggtagacagacctggctcaaaggtgaacaagaaggaagtggttgaggcagtgaccattgtggagactcctcccatgatcgtggttggtgttgtgggttacgtcaacacaccccgtggtctgcgctccttcaagacagtcttcgctgagcacatgagtgatgagtgcaagcgtcgcttctacaagaactggtacaagtccaagaagaaggctttcactaaatactgcaagaaatggcaggatgaggagggcaagaagcagctggagaaagactttgctgccatgaagaaatactgccaggtcatccgtgtcatttgccacacacagatgcgtatgctgcccctgaggcagaagaaagctcatctcatggaggtgcaggtgaacggaggcaccatctctgataaggtggactgggcccgtgagaagctggagcaggctgtggttgtcaacacagttttcacccaggacgagatgatcgacatcattggtgtcactaagggtcatggatacaagggtgtcaccagccgttggcacacaaagaagctgcctcgcaaaacccatcgtggtctacgtaaggtggcctgtatcggtgcctggcatcctgcccgtgtggccttctctgtggcccgtgctggtcagaagggttaccaccaccgcacagagatcaacaagaagatctacaagattggtcagggctaccaccagaaggacggaaaggtggtgaagaacaacgcctccacagagtacgatctgtccaacaagagcatcaaccccatgggtggatttgtccattatggagaagtgaggaatgactttgtcatgttgaagggctgtgttgtggggaccaagaagagggtgctgactctgcgcaagtctctgctggtgcagacaagccgtcgtgccctggagaagatcgacctcaagtttatcgacaccacctccaagttcggtcatggtcgcttccagaccgtggaggaaaagaaagttttcatgggacccctcaagaaagaccgcattg---------------ccaaggaagagactgcttaa
>SB-like-Limsta-L3
---tcccaccgtaagttttcggctccgcgacacggatccctgggctttctgccccgcaagaggagccgtcgtcaccgcggtaaggtcaagagcttccccaaggatgaccccagcaagcccgttcacctgactgccttcctgggctacaaggcaggcatgactcacatcgtccgggaggtagacagacctggctcaaaggtgaacaagaaggaagtggttgaggcagtgaccattgtggagactcctcccatgatcgtggttggtgttgtgggttacgtcaacacaccccgtggtctgcgctccttcaagacagtcttcgctgagcacatgagtgatgagtgcaagcgtcgcttctacaagaactggtacaagtccaagaagaaggctttcactaaatactgcaagaaatggcaggatgaggagggcaagaagcagctggagaaagactttgctgccatgaagaaatactgccaggtcatccgtgtcatttgccacacacagatgcgtatgctgcccctgaggcagaagaaagctcatctcatggaggtgcaggtgaacggaggcaccatctctgataaggtggactgggcccgtgagaagctggagcaggctgtggttgtcaacacagttttcacccaggacgagatgatcgacatcattggtgtcactaagggtcacggatacaagggtgtcaccagccgttggcacacaaagaagctgcctcgcaaaacccatcgtggtctacgtaaggtggcctgtatcggtgcctggcatcctgcccgtgtggccttctctgtggcccgtgctggtcagaagggttaccaccaccgcacagagatcaacaagaagatctacaagattggtcagggctaccaccagaaggacggaaaggtggtgaagaacaacgcctccacagagtacgatctgtccaacaagagcatcaaccccatgggtggatttgtccattatggagaagtgaggaatgactttgtcatgttgaagggctgtgttgtggggaccaagaagagggtgctgactctgcgcaagtctctgctggtgcagacaagccgtcgtgccctggagaagatcgacctcaagtttatcgacaccacctccaagttcggtcatggtcgcttccagaccgtggaggaaaagaaagttttcatgggacccctcaagaaagaccgcattg---------------ccaaggaagagactgcttaa
>SB-like-Enamel-L3
atgtcccaccgtaagttttcggctccgcgacacggatccctgggctttctgccccgtaagaggagccgtcgtcaccgcggtaaggtcaagagcttccccaaggatgaccccagcaagcccgttcacctgactgccttcctgggctacaaggccggcatgactcacatcgtccgggaggtggacagacctggctcaaaggtgaacaagaaggaagtggttgaggcagtgaccattgtggagactcctcccatgatcgtggttggtgttgtgggttacgtcaacacaccacgtggtctgcgctccttcaagacagtcttcgctgagcacatgagtgatgagtgcaagcgtcgcttctacaagaactggtacaagtccaagaagaaggctttcactaaatactgcaagaaatggcaggatgaggagggcaagaagcagctggagaaagactttgctgccatgaagaaatactgccaggtcatccgtgtcatttgccacacacagatgcgtatgctgcccctgaggcagaagaaagctcatctcatggaggtgcaggtgaacggaggcaccatctctgataaggtggactgggcccgtgagaagctggagcaggctgtggttgtcaacacagttttcacccaggacgagatgatcgacatcattggtgtcactaagggtcacggatacaagggcgtcaccagccgttggcacacaaagaagctgcctcgcaaaacccatcgcggtctacgtaaggtggcctgtatcggtgcctggcatcctgcccgtgtggccttctctgtggcccgtgctggtcagaagggttaccaccaccgcacagagatcaacaagaagatctacaagattggtcagggctaccaccagaaggacggaaaggtggtgaagaacaacgcctccacagagtacgatctgtccaacaagagcatcaaccccatgggtggatttgtccattacggagaagtgaggaatgactttgtcatgttgaagggctgtgttgtggggaccaagaagagggtgctgactctgcgcaagtctctgctggtgcagacaagccgtcgtgccctggagaagatcgacctcaagtttatcgacaccacctccaagttcggtcatggtcgcttccagaccgtggaggaaaagaaagttttcatgggacccctcaagaaagaccgcattg---------------ccaaggaagagactgcttaa
>SB-like-Xenspin-L3
atgtcccaccgtaagttttcggctccgcgacacggatccctgggctttctgccccgcaagaggagccgtcgtcaccgcggtaaggtcaagagcttccccaaggatgaccccagcaagcccgttcacctgactgccttcctgggctacaaggccggcatgactcacatcgtccgggaggtggacagacctggctcaaaggtgaacaagaaggaagtggttgaggcagtgaccattgtggagactcctcccatgatcgtggttggtgttgtgggctacgtcaacacaccacgtggtctgcgctccttcaagacagtcttcgctgagcacatgagtgatgagtgcaagcgtcgcttctacaagaactggtacaagtccaagaagaaggctttcactaaatactgcaagaaatggcaggatgaggagggcaagaagcagctggagaaagactttgctgccatgaagaaatactgccaggtcatccgtgtcatttgccacacacagatgcgtatgctgcccctgaggcagaagaaggctcatctcatggaggtgcaggtgaacggaggcaccatctctgataaggtggactgggcccgtgagaagctggagcagcctgtggttgtcaacacagttttcacccaggacgagatgatcgacatcattggtgtcactaagggtcacggatacaagggcgtcaccagccgttggcacacaaagaagttgcctcgcaaaacccatcgcggtctacgtaaggtggcctgtatcggtgcctggcatcctgcccgtgtggccttctctgtggcccgtgctggtcagaagggttaccaccaccgcacagagatcaacaagaagatctacaagattggtcagggctaccaccagaaggacggaaaggtggtgaagaacaacgcctccacagagtacgatctgtccaacaagagcatcaaccccatgggtggatttgtccattacggagaagtgaggaatgactttgtcatgttgaagggctgtgttgtggggaccaagaagagggtgctgactctgcgcaagtctctgctggtgcagacaagccgtcgtgccctggagaagatcgacctcaagtttatcgacaccacctccaagttcggtcatggtcgcttccagaccgtggaggaaaagaaagttttcatgggacccctcaagaaagaccgcattg---------------ccaaggaagagactgcttaa
>SB-like-Xenfla-L3
atgtcccaccgtaagttttcggctccgcgacacggatccctgggctttctgccccgcaagaggagccgtcgtcaccgcggtaaggtcaagagcttccccaaggatgaccccagcaagcccgttcacctgactgccttcctgggctacaaggccggcatgactcacatcgtccgggaggtagacagacctggctcaaaggtgaacaagaaggaagtggttgaggcagtgaccattgtggagactcctcccatgatcgtggttggtgttgtgggctacgtcaacacaccacgtggtctacgctccttcaagacagtcttcgctgagcacatgagtgatgagtgcaagcgtcgcttctacaagaactggtacaagtccaagaagaaggctttcactaaatactgcaagaaatggcaggatgaggagggcaagaagcagctggagaaagactttgctgccatgaagaaatactgccaggtcatccgtgtcatttgccacacacagatgcgtatgctgcccctgaggcagaagaaggctcatctcatggaggtgcaggtgaacggaggcaccatctctgataaggtggactgggcccgtgagaagctggagcaggccgtggttgtcaacacagttttcacccaggacgagatgatcgacatcattggtgtcactaagggtcacggatacaagggcgtcaccagccgttggcacacaaagaagctgcctcgcaaaacccatcgcggtctacgtaaggtggcctgtatcggtgcctggcatcctgcccgtgtggccttctctgtggcccgtgctggtcagaagggttaccaccaccgcacagagatcaacaagaagatctacaagattggtcagggctaccaccagaaggacggaaaggtggtgaagaacaacgcctccacagagtacgatctgtccaacaagagcatcaaccccatgggtggatttgtccattacggagaagtgaggaatgactttgtcatgttgaagggctgtgttgtggggaccaagaagagggtgctgactctgcgcaagtctctgctggtgcagacaagccgtcgtgccctggagaagatcgacctcaagtttatcgacaccacctccaagttcggtcatggtcgcttccagaccgtggaggaaaagaaagttttcatgggacccctcaagaaagaccgcattg---------------ccaaggaagagactgcttaa
>SB-like-Plepar-L3
atgtcccaccgtaagttttcggctccgcgacacggatccctgggctttctgccccgcaagaggagtcgtcgtcaccgcggtaaggtcaagagcttccccaaggatgaccccagcaagcccgttcacctgactgccttcctgggctacaaggccggcatgactcacatcgtccgggaggtagacagacctggctcaaaggtgaacaagaaggaagtggttgaggcagtgaccattgtggagactcctcccatgatcgtggttggtgttgtgggttacgtcaacacaccccgtggtctgcgctccttcaagacagtcttcgctgagcacatgagtgatgagtgcaagcgtcgcttctacaagaactggtacaagtccaagaagaaggctttcactaaatactgcaagaaatggcaggatgaggagggcaagaagcagctggagaaagactttgctgccatgaagaaatactgccaggtcatccgtgtcatttgccacacacagatgcgtatgctgcccctgagacagaagaaagctcatctcatggaggtgcaggtgaacggaggcaccatctctgataaggtggactgggcccgtgagaagctggagcaggctgtggttgtcaacacagttttcacccaggacgagatgatcgacatcattggtgtcactaagggtcacggatacaagggcgtcaccagccgttggcacacaaagaagctgcctcgcaaaacccatcgtggtctacgtaaggtggcctgtatcggtgcctggcatcctgcccgtgtggccttctctgtggcccgtgctggtcagaagggttaccaccaccgcacagagatcaacaagaagatctacaagattggtcagggctaccaccagaaggacggaaaggtggtgaagaacaacgcctccacagagtacgatctgtccaacaagagcatcaaccccatgggtggatttgtccattacggagaagtgaggaatgactttgtcatgttgaagggctgtgttgtggggaccaagaagagggtgctgactctgcgcaagtctctgctggtgcagacaagccgtcgtgcccaggagaagatcgacctcaagtttatcgacaccacctccaagttcggtcatggtcgcttccagaccgtggaggaaaagaaagttttcatgggacccctcaagaaagaccgcattg---------------ccaaggaagagactgcttaa
>SB-like-Plestr-L3
atgtcccaccgtaagttttcggctccgcgacacggatccctgggctttctgccccgcaagaggagccgtcgtcaccgcggtaaggtcaagagcttccccaaggatgaccccagcaagcccgttcacctgactgccttcctgggctacaaggccggcatgactcacatcgtccgggaggtagacagacctggctcaaaggtgaacaagaaggaagtggttgaggcagtgaccattgtggagactcctcccatgatcgtggttggtgttgtgggttacgtcaacacaccccgtggtctgcgctccttcaagacagtcttcgctgagcacatgagtgatgagtgcaagcgtcgcttctacaagaactggtacaagtccaagaagaaggctttcactaaatactgcaagaaatggcaggatgaggagggcaagaagcagctggagaaagactttgctgccatgaagaaatactgccaggtcatccgtgtcatttgccacacacagatgcgtatgctgcccctgagacagaagaaagctcatctcatggaggtgcaggtgaacggaggcaccatctctgataaggtggactgggcccgtgagaagctggagcaggctgtggttgtcaacacagttttcacccaggacgagatgatcgacatcattggtgtcactaagggtcacggatacaagggcgtcaccagccgttggcacacaaagaagctgcctcgcaaaacccatcgtggtctacgtaaggtggcctgtatcggtgcctggcatcctgcccgtgtggccttctctgtggcccgtgctggtcagaagggttaccaccaccgcacagagatcaacaagaagatctacaagattggtcagggctaccaccagaaggacggaaaggtggtgaagaacaacgcctccacagagtacgatctgtccaacaagagcatcaaccccatgggtggatttgtccattacggagaagtgaggaatgactttgtcatgttgaagggctgtgttgtggggaccaagaagagggtgctgactctgcgcaagtctctgctggtgcagacaagccgtcgtgcccaggagaagatcgacctcaagtttatcgacaccacctccaagttcggtcatggtcgcttccagaccgtggaggaaaagaaagttttcatgggacccctcaagaaagaccgcattg---------------ccaaggaagagactgcttaa
>SB-like-Psebab-L3
atgtcccaccgtaagttttcggctccgcgacacggatccctgggctttctgccccgcaagaggagccgtcgtcaccgcggtaaggtcaagagcttccccaaggatgaccccagcaagcccgttcacctgactgccttcctgggctacaaggccggcatgactcacatcgtccgggaggtggacagacctggctcaaaggtgaacaagaaggaagtggttgaggcagtgaccattgtggagactcctcccatgatcgtggttggtgttgtgggttacgtcaacacaccccgtggtctgcgctccttcaagacagtcttcgctgagcacatgagtgatgagtgcaagcgtcgcttctacaagaactggtacaagtccaagaagaaggctttcactaaatactgcaagaaatggcaggatgaggagggcaagaagcagctggagaaagactttgctgccatgaagaaatactgccaggtcatccgtgtcatttgccacacacagatgcgtatgctgcccctgaggcagaagaaagctcatctcatggaggtgcaggtgaacggaggtaccatctctgataaggtggactgggcccgtgagaagctggagcaggctgtggttgtcaacaaagttttcacccaggacgagatgatcgacatcattggtgtcactaagggtcacggatacaagggtgtcaccagccgttggcacacaaagaagctgcctcgcaaaacccatcgtggtctacgtaaggtggcctgtatcggtgcctggcatcctgcccgtgtggccttctctgtggcccgtgctggtcaaaagggttaccaccaccgcacagagatcaacaagaagatctacaagattggtcagggctaccaccagaaggacggaaaggtggtgaagaacaacgcctccacagagtacgatctgtccaacaagagcatcaaccccatgggtggatttgtccattacggagaagtgaggaatgactttgtcatgttgaagggctgtgttgtggggaccaagaagagggtgctgactctgcgcaagtctctgctggtgcagacaagccgtcgtgccctggagaagatcgacctcaagtttatcgacaccacctccaagttcggtcatggtcgcttccagaccgtggaggaaaagaaagttttcatgggacccctcaagaaagaccgcattg---------------ccaaggaagagactgcttaa
>SB-like-Thobra-L3
atgtcccaccgtaagttttcggctccgcgacacggatccctgggctttctgccccgcaagaggagccgtcgtcaccgcggtaaggtcaagagcttccccaaggatgaccccagcaagcccgttcacctgactgccttcctgggctacaaggccggcatgactcacatcgtccgggaggtggacagacctggctcaaaggtgaacaagaaggaagtggttgaggcagtgaccattgtggagactcctcccatgatcgtggttggtgttgtgggttacgtcaacacaccccgtggtctgcgctccttcaagacagtcttcgctgagcacatgagtgatgagtgcaagcgtcgcttctacaagaactggtacaagtccaagaagaaggctttcactaaatactgcaagaaatggcaggatgaggagggcaagaagcagctggagaaagactttgctgccatgaagaaatactgccaggtcatccgtgtcatttgccacacacagatgcgtatgctgcccctgaggcagaagaaagctcatctcatggaggtgcaggtgaacggaggcaccatctctgataaggtggactgggcccgtgagaagctggagcaggctgtggttgtcaacagagttttcacccaggacgagatgatcgacgtcattggtgtcactaagggtcacggatacaagggtgtcaccagccgttggcacacaaagaagctgcctcgcaaaacccatcgtggtctacgtaaggtggcctgtatcggtgcctggcatcctgcccgtgtggccttctctgtggcccgtgctggtcagaagggttaccaccaccgcacagagatcaacaagaagatctacaagattggtcagggctaccaccagaaggacggaaaggtggtgaagaacaacgcctccacagagtacgatctgtccaacaagagcatcaaccccatgggtggatttgtccattatggagaagtgaggaatgactttgtcatgttgaagggctgtgttgtggggaccaagaagagggtgctgactctgcgcaagtctctgctggtgcagacaagccgtcgtgccctggagaagatcgacctcaagtttatcgacaccacctccaagttcggtcatggtcgcttccagaccgtggaggaaaagaaagttttcatgggacccctcaagaaagaccgcattg---------------ccaaggaagagactgcttaa
>SB-like-Xensin-L3
---tcccaccgtaagttttcggctccgcgacacggatccctgggctttctgccccgcaagaggagccgtcgtcaccgcggtaaggtcaagagcttccccaaggatgaccccagcaagcccgttcacctgactgccttcctgggctacaaggccggcatgactcacatcgtccgggaggtagacagacctggctcaaaggtgaacaagaaggaagtggttgaggcagtgaccattgtggagactcctcccatgatcgtggttggtgttgtgggctacgtcaacacaccccgtggtctgcgctccttcaagacagtcttcgctgagcacatgagtgatgagtgcaagcgtcgcttctacaagaactggtacaagtccaagaagaaggctttcactaaatactgcaagaaatggcaggatgaggagggcaagaagcagctggagaaagactttgctgccatgaagaaatactgccaggtcatccgtgtcatttgccacacacagatgcgtatgctgcccctgaggcagaagaaggctcatctcatggaggtgcaggtgaacggaggcaccatctctgataaggtggactgggcccgtgagaagttggagcaggctgtggttgtcaacacagttttcacccaggacgagatgatcgacatcattggtgtcactaagggtcacggatacaagggcgtcaccagccgttggcacacaaagaagctgcctcgcaaaacccatcgcggtctacgtaaggtggcctgtatcggtgcctggcatcctgcccgtgtggccttctctgtggcccgtgctggtcagaagggttaccaccaccgcacagagatcaacaagaagatctacaagattggtcagggctaccaccagaaggacggaaaggtggtgaagaacaacgcctccacagagtacgatctgtccaacaagagcatcaaccccatgggtggatttgtccattacggagaagttaggaatgactttgtcatgttgaagggctgtgttgtggggaccaagaagagggtgctgactctgcgcaagtctctgctggtgcagacaagccgtcgtgccctggagaagatcgacctcaagtttatcgacaccacctccaagttcggtcatggtcgcttccagaccgtggaggaaaagaaagttttcatgggacccctcaagaaagaccgcattg---------------ccaaggaagagactgcttaa
>SB-like-Cyafoa-L3
atgtcccaccgtaagttttcggctccgcgacacggatccctgggctttctgccccgcaagaggagccgtcgtcaccgcggtaaggtcaagagcttccccaaggatgaccccagcaagcccgttcacctgactgccttcctgggctacaaggccggcatgactcacatcgtccgggaggtagacagacctggctcaaaggtgaacaagaaggaagtggttgaggcagtgaccattgtggagactcctcccatgatcgtggttggtgttgtgggttacgtcaacacaccacgtggtctgcgctccttcaagaccgtcttcgctgagcacatgagtgatgagtgcaagcgtcgcttctacaagaactggtacaagtccaagaagaaggctttcactaaatactgcaagaaatggcaggatgaggagggcaagaagcagctggagaaagactttgctgccatgaagaaatactgccaggtcatccgtgtcatttgccacacacagatgcgtatgctgcccctgaggcagaagaaagctcatctcatggaggtgcaggtgaacggaggcaccatctctgataaggtggactgggcccgtgagaagctggagcaggctgtggttgtcaacacagttttcacccaggacgagatgatcgacatcattggtgtcactaagggtcacggatacaagggcgtcaccagccgttggcacacaaagaagctgcctcgcaaaacccatcgtggtctgcgtaaggtggcctgtatcggtgcctggcatcctgcccgtgtggccttctctgtggcccgtgctggtcagaagggttaccaccaccgcacagagatcaacaagaagatctacaagattggtcagggctaccaccagaaggacggaaaggtggtgaagaacaacgcctccacagagtacgatctgtccaacaagagcatcaaccccatgggtggatttgtccattacggagaagtgaggaatgactttgtcatgttgaagggctgtgttgtggggaccaagaagagggtgctgactctgcgcaagtctctgctggtgcagacaagccgtcgtgccctggagaagatcgaccttaagtttatcgacaccacctccaagttcggtcatggtcgcttccagaccgtggaggaaaagaaagttttcatgggacccctcaagaaagaccgcattg---------------ccaaggaagagactgcttaa
>SB-like-Gralem-L3
---tcccaccgtaagttttcggctccgcgacacggatccctgggctttctgccccgcaagaggagccgtcgtcaccgcggtaaggtcaagagcttccccaaggatgaccccagcaagcccgttcacctgactgccttcctgggctacaaggccggcatgactcacatcgtccgggaggtagacagacctggctcaaaggtgaacaagaaggaagtggttgaggcagtgaccattgtggagactcctcccatgatcgtggttggtgttgtgggttacgtcaacacaccacgtggtctgcgctccttcaagaccgtctttgctgagcacatgagtgatgagtgcaagcgtcgcttctacaagaactggtacaagtccaagaagaaggctttcactaaatactgcaagaaatggcaggatgaggagggcaagaagcagctggagaaagactttgctgccatgaagaaatactgccaggtcatccgtgtcatttgccacacacagatgcgtatgctgcccctgaggcagaagaaagctcatctcatggaggtgcaggtgaacggaggcaccatctctgataaggtggactgggcccgtgagaagctggagcaggccgtggttgtcaacacggttttcacccaggacgagatgatcgacatcattggtgtcactaagggtcacggatacaagggcgtcaccagccgttggcacacaaagaagctgcctcgcaaaacccatcgtggtctacgtaaggtggcctgtatcggtgcctggcatcctgcccgtgtggccttctctgtggcccgtgctggtcagaagggttaccaccaccgcacagagatcaacaagaagatctacaagattggtcagggctaccaccagaaggacggaaaggtggtgaagaacaacgcctccacagagtacgatctgtccaacaagagcatcaaccccatgggtggatttgtccattacggagaagtgaggaatgactttgtcatgttgaagggctgtgttgtggggaccaagaagagggtgctgactctgcgcaagtctctgctggtgcagacaagccgtcgtgccctggagaagatcgacctcaagtttatcgacaccacctccaagttcggtcatggtcgcttccagaccgtggaggaaaagaaagttttcatgggacccctcaagaaagaccgcattg---------------ccaaggaagagactgcttaa
>SB-like-Cypcol-L3
---tcccaccgtaagttttcggctccgcgacacggatccctgggctttctgccccgcaagaggagccgtcgtcaccgcggtaaggtcaagagcttccccaaggatgaccccagcaagcccgttcacctgactgccttcctgggctacaaggccggcatgactcacatcgtccgggaggtagacagacctggctcaaaggtgaacaagaaggaagtggttgaggcagtgaccattgtggagactcctcccatgatcgtggttggtgtcgtgggttacgtcaacacaccacgtggtctgcgctccttcaagacagtcttcgctgagcacatgagtgatgagtgcaagcgtcgcttctacaagaactggtacaagtccaagaagaaggctttcactaaatactgcaagaaatggcaggatgaggagggcaagaagcagctggagaaagactttgctgccatgaagaaatactgccaggtcatccgtgtcatttgccacacacagatgcgtatgctgcccctgaggcagaagaaagctcatctcatggaggtgcaggtgaacggaggcaccatctctgataaggtggactgggcccgtgagaagctggagcagcctgtggttgtcaacacagttttcacccaggacgagatgatcgacatcattggtgtcactaagggtcacggatacaagggtgtcaccagccgttggcacacaaagaagctgcctcgcaaaacccatcgtggtctacgtaaggtggcctgtatcggtgcctggcatcctgcccgtgtggccttctctgtggcccgtgctggtcagaagggttaccaccaccgcacagagattaacaagaagatctacaagattggtcagggctaccaccagaaggacggaaaggtggtgaagaacaacgcctccacagagtacgatctgtccaacaagagcatcaaccccatgggtggatttgtccattatggagaagtgaggaatgactttgtcatgttgaagggctgtgttgtggggaccaagaagagggtgctgactctgcgcaagtctctgctggtgcagacaagccgtcgtgcccaggagaagatcgacctcaagtttatcgacaccacctccaagttcggtcatggtcgcttccagaccgtggaggaaaagaaagttttcatg------------------------------------------------------------
>SB-like-Cypdwa-L3
---tcccaccgtaagttttcggctccgcgacacggatctctgggctttctgccccgcaagaggagccgtcgtcaccgcggtaaggtcaagagcttccccaaggatgaccccagcaagcccgttcacctgactgccttcctgggctacaaggccggcatgactcacatcgtccgggaggtagacagacctggctcaaaggtgaacaagaaggaagtggttgaggcagtgaccattgtggagactcctcccatgattgtggttggtgtcgtgggttacgtcaacacaccacgtggtctgcgctccttcaagacagtcttcgctgagcacatgagtgatgagtgcaagcgtcgcttctacaagaactggtacaagtccaagaagaaggctttcactaaatactgcaagaaatggcaggatgaggagggcaagaagcagctggagaaagactttgctgccatgaagaaatactgccaggtcatccgtgtcatttgccacacacagatgcgtatgctgcccctgaggcagaagaaagctcatctcatggaggtgcaggtgaacggaggcaccatctctgataaggtggactgggcccgtgagaagctggagcagcctgtggttgtcaacacagttttcacccaggacgagatgatcgacatcattggtgtcactaagggtcacggatacaagggtgtcaccagccgttggcacacaaagaagctgcctcgcaaaacccatcgtggtctacgtaaggtggcctgtatcggtgcctggcatcctgcccgtgtggccttctctgtggcccgtgctggtcagaagggttaccaccaccgcacagagatcaacaagaagatctacaagattggtcagggctaccaccagaaggacggaaaggtggtgaagaacaacgcctccacagagtacgatctgtccaacaagagcatcaaccccatgggtggatttgtccattatggagaagtgaggaatgactttgtcatgttgaagggctgtgttgtggggaccaagaagagggtgctgactctgcgcaagtctctgctggtgcagacaagccgtcgtgcccaggagaagatcgacctcaagtttatcgacaccacctccaagttcggtcatggtcgcttccagaccgtggaggaaaagaaagttttcatg------------------------------------------------------------
>SB-like-Cypzon-L3
---tcccaccgtaagttttcggctccgcgacacggatctctgggctttctgccccgcaagaggagccgtcgtcaccgcggtaaggtcaagagcttccccaaggatgaccccagcaagcccgttcacctgactgcctttctgggctacaaggccggcatgactcacatcgtccgggaggtagacagacctggctcaaaggtgaacaagaaggaagtggttgaggcagtgaccattgtggagactcctcccatgatcgtggttggtgtcgtgggttacgtcaacacaccacgtggtctgcgctccttcaagacagtcttcgctgagcacatgagtgatgagtgcaagcgtcgcttctacaagaactggtacaagtccaagaagaaggctttcactaaatactgcaagaaatggcaggatgaggagggcaagaagcagctggagaaagactttgctgccatgaagaaatactgccaggtcatccgtgtcatttgccacacacagatgcgtatgctgcccctgaggcagaagaaagctcatctcatggaggtgcaggtgaacggaggcaccatctctgataaggtggactgggcccgtgagaagctggagcagcctgtggttgtcaacacagttttcacccaggacgagatgatcgacatcattggtgtcactaagggtcacggatacaagggtgtcaccagccgttggcacacaaagaagctgcctcgcaaaacccatcgtggtctacgtaaggtggcctgtatcggtgcctggcatcctgcccgtgtggccttctctgtggcccgtgctggtcagaagggttaccaccaccgcacagagatcaacaagaagatctacaagattggtcagggctaccaccagaaggacggaaaggtggtgaagaacaacgcctccacggagtacgatctgtccaacaagagcatcaaccccatgggtggatttgtccattatggagaagtgaggaatgactttgtcatgttgaagggctgtgttgtggggaccaagaagagggtgctgactctgcgcaagtctctgctggtgcagacaagccgtcgtgcccaggagaagatcgacctcaagtttatcgacaccacctccaagttcggtcatggtcgcttccagaccgtggaggaaaagaaagttttcatg------------------------------------------------------------
>SB-like-Cypmic-L3
---tcccaccgtaagttttcggctccgcgacacggatctctgggctttctgccccgcaagaggagccgtcgtcaccgcggtaaggtcaagagcttccccaaggatgaccccagcaagcccgttcacctgactgccttcctgggctacaaggccggcatgactcacatcgtccgggaggtagacagacctggctcaaaggtgaacaagaaggaagtggttgaggcagtgaccattgtggagactcctcccatgatcgtggttggtgtcgtgggttacgtcaacacaccacgtggtctgcgctccttcaagacagtcttcgctgagcacatgagtgatgagtgcaagcgtcgcttctacaagaactggtacaagtccaagaagaaggctttcactaaatactgcaagaaatggcaggatgaggagggcaagaagcagctggagaaagactttgctgccatgaagaaatactgccaggtcatccgtgtcatttgccacacacagatgcgtatgctgcccctgaggcagaagaaagctcatctcatggaggtgcaggtgaacggaggcaccatctctgataaggtggactgggcccgtgagaagctggagcagcctgtggttgtcaacacagttttcacccaggacgagatgatcgacatcattggtgtcactaagggtcacggatacaagggtgtcaccagccgttggcacacaaagaagctgcctcgcaaaacccatcgtggtctacgtaaggtggcctgtatcggtgcctggcatcctgcccgtgtggccttctctgtggcccgtgctggtcagaagggttaccaccaccgcacagagatcaacaagaagatctacaagattggtcagggctaccaccagaaggacggaaaggtggtgaagaacaacgcctccacagagtacgatctgtccaacaagagcatcaaccccatgggtggatttgtccattatggagaagtgaggaatgactttgtcatgttgaagggctgtgttgtggggaccaagaagagggtgctgactctgcgcaagtctctgctggtgcagacaagccgtcgtgcccaggagaagatcgacctcaagtttatcgacaccacctccaagttcggtcatggtcgcttccagaccgtggaggaaaagaaagttttcatgggacccctcaagaaagaccgcattg---------------ccaaggaagagactgcttaa
>SB-like-Baicen-L3
---tcccaccgtaagttttcggctccgcgacacggatccctgggctttctgccccgcaagaggagccgtcgtcaccgcggtaaggtcaagagcttccccaaggatgaccccagcaagcccgttcacctgactgccttcctgggctacaaagcaggcatgactcacatcgtccgggaggtagacagacctggctcaaaggtgaacaagaaggaagtggttgaggcagtgaccattgtggagactcctcccatgatcgtggttggtgttgtgggttacgtcaacacaccccgtggtctgcgctccttcaagacagtcttcgctgagcacatgagtgatgagtgcaagcgtcgcttctacaagaactggtacaagtccaagaagaaggctttcactaaatactgcaagaaatggcaggatgaggagggcaagaagcagctggagaaagactttgctgccatgaagaaatactgccaggtcatccgtgtcatttgccacacacagatgcgtatgctgcccctgaggcagaagaaagctcatctcatggaggtgcaggtgaacggaggcaccatctctgataaggtggactgggcccgtgagaagctggagcaggctgtggttgtcaacacagttttcacccaggacgagatgatcgacatcattggcgtcactaagggtcacggatacaagggtgtcaccagccgttggcacacaaagaagctgcctcgcaaaacccatcgtggtctacgtaaggtggcctgtatcggtgcctggcatcctgcccgtgtggccttctctgtggcccgtgctggtcagaagggttaccaccaccgcacagagatcaacaagaagatctacaagattggtcagggctaccaccagaaggacggaaaggtggtgaagaacaacgcctccacagagtacgatctgtccaacaagagcatcaaccccatgggtggatttgtccattacggagaagtgaggaatgactttgtcatgttgaagggctgtgttgtggggaccaagaagagggtgctgactctgcgcaagtctctgctggtgcagacaagccgtcgtgccctggagaagatcgacctcaagtttatcgacaccacctccaagttcggtcatggtcgcttccagaccgtggaggaaaagaaagttttcatg------------------------------------------------------------
>SB-like-Gnaper-L3
---tcccaccgtaagttttcggctccgcgacacggatccctgggctttctgccccgcaagaggagccgtcgtcaccgcggtaaggtcaagagcttccccaaggatgaccccagcaagcccgttcacctgactgccttcctgggttacaaggcaggcatgactcacatcgtccgggaggtagacagacctggctcaaaggtgaacaagaaggaagtggttgaggcagtgaccattgtggagactcctcccatgatcgtggttggtgttgtgggttacgtcaacacaccccgtggtctgcgctccttcaagacagtcttcgctgagcacatgagtgatgagtgcaagcgtcgcttctacaagaactggtacaagtccaagaagaaggctttcactaaatactgcaagaaatggcaggatgaggagggcaagaagcagctggagaaagactttgctgccatgaagaaatactgccaggtcatccgtgtcatttgccacacacagatgcgtatgctgcccctgaggcagaagaaagctcatctcatggaggtgcaggtgaacggaggcaccatctctgataaggtggactgggcccgtgagaagctggagcaggctgtggttgtcaacacagttttcacccaggacgagatgatcgacatcattggtgtcactaagggtcacggatacaagggtgtcaccagccgttggcacacaaagaagctgcctcgcaaaacccatcgtggtctacgtaaggtggcctgtatcggtgcctggcatcctgcccgtgtggccttctctgtggcccgtgctggtcagaagggttaccaccaccgcacagagatcaacaagaagatctacaagattggtcagggctaccaccagaaggacggaaaggtggtgaagaacaacgcctccacagagtacgatctgtccaacaagagcatcaaccccatgggtggatttgtccattacggagaagtgaggaatgactttgtcatgttgaagggctgtgttgtggggaccaagaagagggtgctgactctgcgcaagtctctgctggtgcagacaagccgtcgtgccctggagaagatcgacctcaagtttatcgacaccacctccaagttcggtcatggtcgcttccagaccgtggaggaaaagaaagttttcatg------------------------------------------------------------
>SB-like-Batfas-L3
---tcccaccgtaagttttcggctccgcgacacggatccctgggctttctgccccgcaagaggagccgtcgtcaccgcggtaaggtcaagagcttccccaaggatgaccccagcaagcccgttcacctgactgccttcctgggctacaaggccggcatgactcacatcgtccgggaggtggacagacctggctcaaaggtgaacaagaaggaagtggttgaggcagtgaccattgtggagactcctcccatgatcgtggtcggtgttgtgggttacgtcaacacgccccgtggtctgcgctccttcaagacggtcttcgctgagcacatgagtgatgagtgcaagcgtcgcttctacaagaactggtacaagtccaagaagaaggctttcacgaaatactgcaagaaatggcaggatgaggagggcaagaagcagctggagaaagactttgctgccatgaagaaatactgccaggtcatccgtgtcatttgccacacacagatgcgtatgctgcccctgaggcagaagaaggctcatctcatggaggtgcaggtgaacggaggcaccatctctgataaggtggactgggcccgtgagaagctggagcaggctgtggttgtcaacacagttttcacccaggacgagatgatcgacatcattggtgtcactaagggtcacggatacaagggcgtcaccagccgttggcacacaaagaagctgcctcgcaaaacccatcgtggtctccgtaaggtggcctgtatcggtgcctggcatcctgcccgtgtggccttctctgtggcccgtgctggtcagaaaggttaccaccaccgcacagagatcaacaagaagatctacaagattggtcagggctaccaccagaaggacggaaaggtggtgaagaacaacgcctccacagagtacgatctgtccaacaagagcatcaaccccatgggtggatttgtccattatggagaagtgaggaatgactttgtcatgttgaagggctgcgttgtggggaccaagaagagggtgctgactctgcgcaagtctctgctggtgcagacgagccgtcgtgccctggagaagatcgacctcaagtttatcgacaccacctccaagttcggtcatggtcgcttccagaccgtggaggaaaagaaagttttcatg------------------------------------------------------------
>SB-like-Batfer-L3
---tcccaccgtaagttttcggctccgcgacacggatccctgggctttctgccccgcaagaggagccgtcgtcaccgcggtaaggtcaagagcttccccaaggatgaccccagcaagcccgttcacctgactgccttcctgggctacaaggccggcatgactcacatcgtccgggaggtggacagacctggctcaaaggtgaacaagaaggaagtggttgaggcagtgaccattgtggagactcctcccatgatcgtggtcggtgttgtgggttacgtcaacacgccccgtggtctgcgctccttcaagacggtcttcgctgagcacatgagtgatgagtgcaagcgtcgcttctacaagaactggtacaagtccaagaagaaggctttcactaaatactgcaagaaatggcaggatgaggagggcaagaagcagctggagaaagactttgctgccatgaagaaatactgccaggtcatccgtgtcatttgccacacacagatgcgtatgctgcccctgaggcagaagaaggctcatctcatggaggtgcaggtgaacggaggcaccatctctgataaggtggactgggcccgtgagaagctggagcaggctgtggttgtcaacacagttttcacccaggacgagatgatcgacatcattggtgtcactaagggtcacggatacaagggcgtcaccagccgttggcacacaaagaagctgcctcgcaaaacccatcgtggtctacgtaaggtggcctgtatcggtgcctggcatcctgcccgtgtggccttctctgtggcccgtgctggtcagaagggttaccaccaccgcacagagatcaacaagaagatctacaagattggtcagggctaccaccagaaggacggaaaggtggtgaagaacaacgcctccacagagtacgatctgtccaacaagagcatcaaccccatgggtggatttgtccattacggagaagtgaggaatgactttgtcatgttgaagggctgcgttgtggggaccaagaagagggtgctgactctgcgcaagtctctgctggtgcagacgagccgtcgtgccctggagaagatcgacctcaagtttatcgacaccacctccaagttcggtcatggtcgcttccagaccgtggaggaaaagaaagttttcatg------------------------------------------------------------
>SB-like-Bathor-L3
---tcccaccgtaagttttcggctccgcgacacggatccctgggctttctgccccgcaagaggagccgtcgtcaccgcggtaaggtcaagagcttccccaaggatgaccccagcaagcccgttcacctgactgccttcctgggctacaaggccggcatgactcacatcgtccgggaggtggacagacctggctcaaaggtgaacaagaaggaagtggttgaggcagtgaccattgtggagactcctcccatgatcgtggtcggtgttgtgggttacgtcaacacgccccgtggtctgcgctccttcaagacggtcttcgctgagcacatgagtgatgagtgcaagcgtcgcttctacaagaactggtacaagtccaagaagaaggctttcactaaatactgcaagaaatggcaggatgaggagggcaagaagcagctggagaaagactttgctgccatgaagaaatactgccaggtcatccgtgtcatttgccacacacagatgcgtatgctgcccctgaggcagaagaaagctcatctcatggaggtgcaggtgaacggaggcaccatctctgataaggtggactgggcccgtgagaagctggagcaggctgtggttgtcaacacagttttcacccaggacgagatgatcgacatcattggtgtcactaagggtcacggatacaagggcgtcaccagccgttggcacacaaagaagctgcctcgcaaaacccatcgtggtctacgtaaggtggcctgtatcggtgcctggcatcctgcccgtgtggccttctctgtggcccgtgctggtcagaagggttaccaccaccgcacagagatcaacaagaagatctacaagattggtcagggctaccaccagaaggacggaaaggtggtgaagaacaacgcctccacagagtatgatctgtccaacaagagcatcaaccccatgggtggatttgtccattacggagaagtgaggaatgactttgtcatgttgaagggctgcgttgtggggaccaagaagagggtgctgactctgcgcaagtctctgctggtgcagacgagccgtcgtgccctggagaagatcgacctcaagtttatcgacaccacctccaagttcggtcatggtcgcttccagaccgtggaggaaaagaaagttttcatg------------------------------------------------------------
>SB-like-Batmin-L3
---tcccaccgtaagttttcggctccgcgacacggatccctgggctttctgccccgcaagaggagccgtcgtcaccgcggtaaggtcaagagcttccccaaggatgaccccagcaagcccgttcacctgactgccttcctgggctacaaggccggcatgactcacatcgtccgggaggtggacagacctggctcaaaggtgaacaagaaggaagtggttgaggcagtgaccattgtggagactcctcccatgatcgtggtcggtgttgtgggttacgtcaacacgccccgtggtctgcgctccttcaagacggtcttcgctgagcacatgagtgatgagtgcaagcgtcgcttctacaagaactggtacaagtccaagaagaaggctttcactaaatactgcaagaaatggcaggatgaggagggcaagaagcagctggagaaagactttgctgccatgaagaaatactgccaggtcatccgtgtcatttgccacacacagatgcgtatgctgcccctgaggcagaagaaagctcatctcatggaggtgcaggtgaacggaggcaccatctctgataaggtggactgggcccgtgagaagctggagcaggctgtggttgtcaacacggttttcacccaggacgagatgatcgacatcattggtgtcactaagggtcacggatacaagggcgtcaccagccgttggcacacaaagaagctgcctcgcaaaacccatcgtggtctacgtaaggtggcctgtatcggtgcctggcatcctgcccgtgtggccttctctgtggcccgtgctggtcagaagggttaccaccaccgcacagagatcaacaagaagatctacaagattggtcagggctaccaccagaaggacggaaaggtggtgaagaacaacgcctccacagagtacgatctgtccaacaagagcatcaaccccatgggtggatttgtccattacggagaagtgaggaatgactttgtcatgttgaagggctgcgttgtggggaccaagaagagggtgctgactctgcgcaagtctctgctggtgcagacgagccgtcgtgccctggagaagatcgacctcaagtttatcgacaccacctccaagttcggtcatggtcgcttccagaccgtggaggaaaagaaagttttcatg------------------------------------------------------------
>SB-like-Hemste-L3
---tcccaccgtaagttttcggctccgcgacacggatccctgggctttctgccccgcaagaggagccgtcgtcaccgcggtaaggtcaagagcttccccaaggatgaccccagcaagcccgttcacctgactgccttcctgggctacaaggccggcatgactcacatcgtccgggaggtggacagacctggctcaaaggtgaacaagaaggaagtggttgaggcagtgaccattgtggagactcctcccatgatcgtggttggtgttgtgggttacgtcaacacgccccgtggtctgcgctccttcaagacagtcttcgctgagcacatgagtgatgagtgcaagcgtcgcttctacaagaactggtacaagtccaagaagaaggctttcactaaatactgcaagaaatggcaggatgaggagggcaagaagcagctggagaaagactttgctgccatgaagaaatactgccaggtcatccgtgtcatttgccacacacagatgcgtatgctgcccctgaggcagaagaaagctcatctcatggaggtgcaggtgaacggaggcaccatctctgataaggtggactgggcccgtgagaagctggagcaggctgtggttgtcaacacggttttcacccaggacgagatgatcgacatcattggtgtcactaagggtcacggatacaagggcgtcaccagccgttggcacacaaagaagctgcctcgcaaaacccatcgtggtctacgtaaggtggcctgtatcggtgcctggcatcctgcccgcgtggccttctctgtggcccgtgctggtcagaagggttaccaccaccgcacagagatcaacaagaagatctacaagattggtcagggctaccaccagaaggacggaaaggtggtgaagaacaacgcctccacagagtacgatctgtccaacaagagcatcaaccccatgggtggatttgtccattacggagaagtgaggaatgactttgtcatgttgaagggctgtgttgtggggaccaagaagagggtgctgactctgcgcaagtctctgctggtgcagacgagccgtcgtgccctggagaagatcgacctcaagttcatcgacaccacctccaagttcggtcatggtcgcttccagaccgtggaagaaaagaaagttttcatg------------------------------------------------------------
>SB-like-Batgra-L3
---tcccaccgtaagttttcggctccgcgacacggatccctgggctttctgccccgcaagaggagccgtcgtcaccgcggtaaggtcaagagcttccccaaggatgaccccagcaagcccgttcacctgactgccttcctgggctacaaggccggcatgactcacatcgtccgggaggtggacagacctggctcaaaggtgaacaagaaggaagtggttgaggcagtgaccattgtggagactcctcccatgatcgtggtcggtgttgtgggttacgtcaacacgccccgtggtctgcgctccttcaagacggtcttcgctgagcacatgagtgatgagtgcaagcgtcgcttctacaagaactggtacaagtccaagaagaaggctttcacgaaatactgcaagaaatggcaggatgaggagggcaagaagcagctggagaaagactttgctgccatgaagaaatactgccaggtcatccgtgtcatttgccacacacagatgcgtatgctgcccctgaggcagaagaaggctcatctcatggaggtgcaggtgaacggaggcaccatctctgataaggtggactgggcccgtgagaagctggagcaggctgtggttgtcaacacagttttcacccaggacgagatgatcgacatcattggtgtcactaagggtcacggatacaagggcgtcaccagccgttggcacacaaagaagctgcctcgcaaaacccatcgtggtctccgtaaggtggcctgtatcggtgcctggcatcctgcccgtgtggccttctctgtggcccgtgctggtcagaagggttaccaccaccgcacagagatcaacaagaagatctacaagattggtcagggctaccaccagaaggacggaaaggtggtgaagaacaacgcctccacagagtacgatctgtccaacaagagcatcaaccccatgggtggatttgtccattacggagaagtgaggaatgactttgtcatgttgaagggctgcgttgtggggaccaagaagagggtgctgactctgcgcaagtctctgctggtgcagacgagccgtcgtgccctggagaagatcgacctcaagtttatcgacaccacctccaagttcggtcatggtcgcttccagaccgtggaggaaaagaaagttttcatgggacccctcaagaaagaccgcattg---------------ccaaggaagagactgcttaa
>SB-like-Copren-L3
---tcccaccgtaagttttcggctccgcgacacggatccctgggctttctgccccgcaagaggagccgtcgtcaccgcggtaaggtcaagagcttccccaaggatgaccccagcaagcccgttcacctgactgccttcctgggctacaaggccggcatgactcacatcgtccgggaggtggacagacctggctcaaaggtgaacaagaaggaagtggttgaggcagtgaccattgtggagactcctcccatgatcgtggtcggtgttgtgggttacgtcaacacgccccgtggtctgcgctccttcaagacggtcttcgctgagcacatgagtgatgagtgcaagcgtcgcttctacaagaactggtacaagtccaagaagaaggctttcacgaaatactgcaagaaatggcaggatgaggagggcaagaagcagctggagaaagactttgctgccatgaagaaatactgccaggtcatccgtgtcatttgccacacacagatgcgtatgctgcccctgaggcagaagaaggctcatctcatggaggtgcaggtgaacggaggcaccatctctgataaggtggactgggcccgtgagaagctggagcaggctgtggttgtcaacacagttttcacccaggacgagatgatcgacatcattggtgtcactaagggtcacggatacaagggcgtcaccagccgttggcacacaaagaagctgcctcgcaaaacccatcgtggtctccgtaaggtggcctgtatcggtgcctggcatcctgcccgtgtggccttctctgtggcccgtgctggtcagaagggttaccaccaccgcacagagatcaacaagaagatctacaagattggtcagggctaccaccagaaggacggaaaggtggtgaagaacaacgcctccacagagtacgatctgtccaacaagagcatcaaccccatgggtggatttgtccattacggagaagtgaggaatgactttgtcatgttgaagggctgcgttgtggggaccaagaagagggtgctgactctgcgcaagtctctgctggtgcagacgagccgtcgtgccctggagaagatcgacctcaagtttatcgacaccacctccaagttcggtcatggtcgcttccagaccgtggaggaaaagaaagttttcatgggacccctcaagaaagaccgcattg---------------ccaaggaagagactgcttaa
>SB-like-Batvit-L3
---tcccaccgtaagttttcggctccgcgacacggatccctgggctttctgccccgcaagaggagccgtcgtcaccgcggtaaggtcaagagcttccccaaggatgaccccagcaagcccgttcacctgactgccttcctgggctacaaggccggcatgactcacatcgtccgggaggtggacagacctggctcaaaggtgaacaagaaggaagtggttgaggcagtgaccattgtggagactcctcccatgatcgtggtcggtgttgtgggttacgtcaacacgccccgtggtctgcgctccttcaagacggtcttcgctgagcacatgagtgatgagtgcaagcgtcgcttctacaagaactggtacaagtccaagaagaaggctttcacgaaatactgcaagaaatggcaggatgaggagggcaagaagcagctggagaaagactttgctgccatgaagaaatactgccaggtcatccgtgtcatttgccacacacagatgcgtatgctgcccctgaggcagaagaaagctcatctcatggaggtgcaggtgaacggaggcaccatctctgataaggtggactgggcccgtgagaagctggagcaggctgtggttgtcaacacagttttcacccaggacgagatgatcgacatcattggtgtcactaagggtcacggatacaagggcgtcaccagccgttggcacacaaagaagctgcctcgcaaaacccatcgtggtctacgtaaggtggcctgtatcggtgcctggcatcctgcccgtgtggccttctctgtggcccgtgctggtcagaagggttaccaccaccgcacagagatcaacaagaagatctacaagattggtcagggctaccaccagaaggacggaaaggtggtgaagaacaacgcctccacagagtacgatctgtccaacaagagcatcaaccccatgggtggatttgtccattacggagaagtgaggaatgactttgtcatgttgaagggctgtgttgtggggaccaagaagagggtgctgactctgcgcaagtctctgctggtgcagacgagccgtcgtgccctggagaagatcgacctcaagtttatcgacaccacctccaagttcggtcatggtcgcttccagaccgtggaggaaaagaaagttttcatgggacccctcaagaaagaccgcattg---------------ccaaggaagagactgcttaa
>SB-like-Cypkib-L3
atgtcccaccgtaagttttcggctccgcgacacggatccctgggctttctgccccgcaagaggagccgtcgtcaccgcggtaaggtcaagagcttccccaaggatgaccccagcaagcccgttcacctgactgccttcctgggctacaaggccggcatgactcacatcgtccgggaggtagacagacctggctcaaaggtgaacaagaaggaagtggttgaggcagtgaccattgtggagactcctcccatgatcgtggttggtgtcgtgggttacgtcaacacaccacgtggtctgcgctccttcaagacagtcttcgctgagcacatgagtgatgagtgcaagcgtcgcttctacaagaactggtacaagtccaagaagaaggctttcactaaatactgcaagaaatggcaggatgaggagggcaagaagcagctggagaaagactttgctgccatgaagaaatactgccaggtcatccgtgtcatttgccacacacagatgcgtatgctgcccctgaggcagaagaaagctcatctcatggaggtgcaggtgaacggaggcaccatctctgataaggtggactgggcccgtgagaagctggagcagcctgtggttgtcaacacagttttcacccaggacgagatgatcgacatcattggtgtcactaagggtcacggatacaagggtgtcaccagccgttggcacacaaagaagctgcctcgcaaaacccatcgtggtctacgtaaggtggcctgtatcggtgcctggcatcctgcccgtgtggccttctctgtggcccgtgctggtcagaagggttaccaccaccgcacagagatcaacaagaagatctacaagattggtcagggctaccaccagaaggacggaaaggtggtgaagaacaacgcctccacagagtacgatctgtccaacaagagcatcaaccccatgggtggatttgtccattatggagaagtgaggaatgactttgtcatgttgaagggctgtgttgtggggaccaagaagagggtgctgactctgcgcaagtctctgctggtgcagacaagccgtcgtgcccaggagaagatcgacctcaagtttatcgacaccacctccaagttcggtcatggtcgcttccagaccgtggaggaaaagaaagttttcatg------------------------------------------------------------
>SB-like-Gnapfe-L3
---tcccaccgtaagttttcggctccgcgacacggatccctgggctttctgccccgcaagaggagccgtcgtcaccgcggcaaggtcaagagcttccccaaggatgaccccagcaagcccgttcacctgactgccttcctgggctacaaggccggcatgactcacatcgtccgggaggtggacagacctggctcaaaggtgaacaagaaggaagtggttgaggcagtgaccattgtggagactcctcccatgatcgtggttggtgttgtgggttacgtcaacacaccccgtggtctgcgctccttcaagacagtcttcgctgagcacatgagtgatgagtgcaagcgtcgcttctacaagaactggtacaagtcaaagaagaaggctttcactaaatactgcaagaaatggcaggatgaggagggcaagaagcagctggagaaagactttgctgccatgaagaaatactgccaggtcatccgtgtcatttgccacacacagatgcgtatgctgcccctgaggcagaagaaagctcatctcatggaggtgcaggtgaacggaggtaccatctctgataaggtggactgggcccgtgagaagctggagcaggctgtggttgtcaacaaagttttcacccaggacgagatgatcgacatcattggtgtcaccaagggtcacggatacaagggtgtcaccagccgttggcacacaaagaagctgcctcgcaaaacccatcgtggtctacgtaaggtggcctgtatcggtgcctggcatcctgcccgtgtggccttctctgtggcccgtgctggtcagaagggttaccaccaccgcacagagatcaacaagaagatctacaagattggtcagggctaccaccagaaggacggaaaggtggtgaagaacaacgcctccacagagtacgatctgtccaacaagagcatcaaccccatgggtggatttgtccattacggagaagtgaggaatgactttgtcatgttgaagggctgtgttgtggggaccaagaagagggtgctgactctgcgcaagtctctgctggtgcagacaagccgtcgttccctggagaagatcgacctcaagtttatcgacaccacctccaagttcggtcatggtcgcttccagaccgtggaggaaaagaaagttttcatg------------------------------------------------------------
>SB-like-Calmel-L3
---tcccaccgtaagttttcggctccgcgacacggatccctgggctttctgccccgcaagaggagccgtcgtcatcgcggtaaggtcaagagcttccccaaggatgaccccagcaagcccgttcacctgactgccttcctgggctacaaggccggcatgactcacatcgtccgggaggtagacagacctggctcaaaggtgaacaagaaggaagtggttgaggcagtgaccattgtggagactcctcccatgatcgtggttggtgttgtgggctacgtcaacacaccccgtggtctgcgctccttcaagaccgtcttcgctgagcacatgagtgatgagtgcaagcgtcgcttctacaagaactggtacaagtccaagaagaaggctttcactaaatactgcaagaaatggcaggatgaggagggcaagaagcagctggagaaagactttgctgccatgaagaaatactgccaggtcatccgtgtcatttgccacacacagatgcgtatgctgcccctgaggcagaagaaagctcatctcatggaggtgcaggtgaacggaggcaccatctctgataaggtggactgggcccgtgagaagctggagcaggctgtggttgtcaacacagttttcactcaggacgagatgatcgacatcattggtgtcactaagggtcacggatacaagggcgtcaccagccgttggcacacgaagaagctgcctcgcaaaacccatcgtggtctacgtaaggtggcctgtatcggtgcctggcatcctgcccgtgtggccttctctgtggcccgtgccggtcagaagggttaccaccaccgcaccgagatcaacaagaagatctacaagattggtcagggctaccaccagaaggacggaaaggtggtgaagaacaacgcctccacagagtacgatctgtccaacaagagcatcaaccccatgggtggatttgtccattacggagaagtgaggaatgactttgtcatgttgaagggctgtgttgtggggaccaagaagagggtgctgactctgcgcaagtctctgctggtgcagacaagccgtcgtgccctggagaagatcgacctcaagtttatcgacaccacctccaagttcggtcatggtcgcttccagaccgtggaggaaaagaaagttttcatgggacctctcaagaaagaccgcattg---------------ccaaggaagagactgcttaa
>SB-like-Calple-L3
atgtcccaccgtaagttttcggctccgcgacacggatccctgggctttctgccccgcaagaggagccgtcgtcaccgcggtaaggtcaagagcttccccaaggatgaccccagcaagcccgttcacctgactgccttcctgggctacaaggccggcatgactcacatcgtccgggaggtagacagacctggctcaaaggtgaacaagaaggaagtggttgaggcagtgaccattgtggagactcctcccatgatcgtggttggtgttgtgggctacgtcaacacaccccgtggtctgcgctccttcaagaccgtcttcgctgagcacatgagtgatgagtgcaagcgtcgcttctacaagaactggtacaagtcaaagaagaaggctttcactaaatactgcaagaaatggcaggatgaggagggcaagaagcagctggagaaagactttgctgccatgaagaaatactgccaggtcatccgtgtcatttgccacacacagatgcgtatgctgcccctgaggcagaagaaagctcatctcatggaggtgcaggtgaacggaggcaccatctctgataaggtggactgggcccgtgagaagctggagcaggctgtggttgtcaacacagttttcactcaggacgagatgatcgacatcattggtgtcactaagggtcacggatacaagggcgtcaccagccgttggcacacgaagaagctgcctcgcaaaacccatcgtggtctacgtaaggtggcctgtatcggtgcctggcatcctgcccgtgtggccttctctgtggcccgtgccggtcagaagggttaccaccaccgcaccgagatcaacaagaagatctacaagattggtcagggctaccaccagaaggacggaaaggtggtgaagaacaacgcctccacagagtacgatctgtccaacaagagcatcaaccccatgggtggatttgtccattacggagaagtgaggaatgactttgtcatgttgaagggctgtgttgtggggaccaagaagagggtgctgactctgcgcaagtctctgctggtgcagacaagccgtcgtgccctggagaagatcgacctcaagtttatcgacaccacctccaagttcggtcatggtcgcttccagaccgtggaggaaaagaaagttttcatgggacctctcaagaaagaccgcattg---------------ccaaggaagagactgcttaa
>SB-like-Varmoo-L3
atgtcccaccgtaagttttcggctccgcgacacggatccctgggctttctgccccgcaagaggagccgtcgtcaccgcggtaaggtcaagagcttccccaaggatgaccccagcaagcccgttcacctgactgccttcctgggctacaaagccggcatgactcacatcgtccgggaggtggacagacctggctcaaaggtgaacaagaaggaagtggttgaggcagtgaccattgtggagactcctcccatgatcgtggttggtgtcgtgggctacgtcaacacaccccgtggtctgcgctccttcaagacggtcttcgctgagcacatgagtgatgagtgcaagcgtcgcttctacaagaactggtacaagtccaagaagaaggctttcactaaatactgcaagaaatggcaggatgaggagggcaagaagcagctggagaaagactttgctgccatgaagaaatactgccaggtcatccgtgtcatttgccacacacagatgcgtatgctgcccctgaggcagaagaaagctcatctcatggaggtgcaggtgaacggaggcaccatctctgataaggtggactgggcccgtgagaagctggagcaggctgtggttgtcaacacagtcttcacccaggacgagatgatcgacatcattggtgtcactaagggtcacggatacaagggtgtcaccagccgttggcacacaaagaagctgcctcgcaaaacccatcgtggtctacgtaaggtggcctgtatcggtgcctggcatcctgcccgtgtggccttctccgtggcccgtgctggtcagaagggttaccaccaccgcacagagatcaacaagaagatctacaagattggtcagggctaccaccagaaggacggaaaggtggtgaagaacaacgcctccacagagtacgatctgtccaacaagagcatcaaccccatgggtggatttgtccattacggagaagtgaggaatgactttgtcatgttgaagggctgcgttgtggggaccaagaagagggtgctgactctgcgcaagtctctgctggtgcagacaagccgccgtgccctggagaagatcgacctcaagtttatcgacaccacctccaagttcggtcatggtcgcttccagaccgtggaggaaaagaaagttttcatgggacccctcaagaaagaccgcattg---------------ccaaggaagagactgcttaa
>SB-like-Xenbou-L3
------------------------------------------------------------aggagccgtcgtcaccgcggtaaggtcaagagcttccccaaggatgaccccagcaagcccgttcacctgactgccttcctgggctacaaggccggcatgactcacatcgtccgggaggtagacagacctggctcaaaggtgaacaagaaggaagtggttgaggcagtgaccattgtggagactcctcccatgatcgtggttggtgttgtgggctacgtcaacacaccccgtggtctgcgctccttcaagacagtcttcgctgagcacatgagtgatgagtgcaagcgtcgcttctacaagaactggtacaagtccaagaagaaggctttcactaaatactgcaagaaatggcaggatgaggagggcaagaagcagctggagaaagactttgctgccatgaagaaatactgccaggtcatccgtgtcatttgccacacacagatgcgtatgctgcccctgaggcagaagaaggctcatctcatggaggtgcaggtgaacggaggcaccatctctgataaggtggactgggcccgtgagaagctggagcaggctgtggttgtcaacacagttttcacccaggacgagatgatcgacatcattggtgtcactaagggtcacggatacaagggcgtcaccagccgttggcacacaaagaagctgcctcgcaaaacccatcgtggtctgcgtaaggtggcctgtatcggtgcctggcatcctgcccgtgtggccttctctgtggcccgtgctggtcagaagggttaccaccaccgcacagagatcaacaagaagatctacaagattggtcagggctaccaccagaaggacggaaaggtggtgaagaacaacgcctccacagagtacgatctgtccaacaagagcatcaaccccatgggtggatttgtccattacggagaagtgaggaatgactttgtcatgttgaagggctgtgttgtggggaccaagaaaagggtgctgactctgcgcaagtctctgctggtgcagacaagccgtcgtgccctggagaagatcgacctcaagtttatcgacaccacctccaagttcggtcatggtcgcttccagaccgtggaggaaaagaaagttttcatgggacccctcaagaaagaccgcattg---------------ccaaggaagagactgcttaa
>SB-like-Xenten-L3
atgtcccaccgtaagttttcggctccgcgacacggatccctgggctttctgccccgcaagaggagccgtcgtcaccgcggtaaggtcaagagcttccccaaggatgaccccagcaagcccgttcacctgactgccttcctgggctacaaggccggcatgactcacatcgtccgggaggtagacagacctggctcaaaggtgaacaagaaggaagtggttgaggcagtgaccattgtggagactcctcccatgatcgtggttggtgttgtgggctacgtcaacacaccccgtggtctgcgctccttcaagacagtcttcgctgagcacatgagtgatgagtgcaagcgtcgcttctacaagaactggtacaagtccaagaagaaggctttcactaaatactgcaagaaatggcaggatgaggagggcaagaagcagctggagaaagactttgctgccatgaagaaatactgccaggtcatccgtgtcatttgccacactcagatgcgtatgctgcccctgaggcagaagaaagctcatctcatggaggtgcaggtgaacggaggcaccatctctgataaggtggactgggctcgtgagaagctggagcaggctgtggttgtcaacacagttttcacccaggacgagatgatcgacatcattggtgtcactaagggtcacggatacaagggcgtcaccagccgttggcacacgaagaagctgcctcgcaaaacccatcgcggtctacgtaaggtggcctgtatcggtgcctggcatcctgcccgtgtggccttctctgtggcccgtgccggtcagaagggttaccaccaccgcacagagatcaacaagaagatctacaagattggtcagggctaccaccagaaggacggaaaggtggtgaagaacaacgcctccacagagtacgatctgtccaacaagagcatcaaccccatgggtggatttgtccattacggagaagtgaggaatgactttgtcatgttgaagggctgtgttgtggggaccaagaagagggtgctgactctgcgcaagtctctgctggtgcagacaagccgtcgtgccctggagaagatcgacctcaagtttatcgacaccacctccaagttcggtcatggccgcttccagaccgtggaggaaaagaaagttttcatgggacccctcaagaaagaccgcattg---------------ccaaggaagagactgcttaa
>SB-like-Hapsau-L3
---tcccaccgtaagttttcggctccgcgacacggatccctgggctttctgccccgcaagaggagtcgtcgtcaccgcggtaaggtcaagagcttccccaaggatgaccccagcaaacccgttcacctgactgccttcctgggctacaaggccggcatgactcacatcgtccgggaggtggacagacctggctcaaaggtgaacaagaaggaagtggttgaggcagtgaccattgtggagactcctcccatgatcgtggttggtgttgtgggttacgtcaacacaccccgtggtctgcgctccttcaagactgtcttcgctgagcacatgagtgatgagtgcaagcgtcgcttctacaagaactggtacaaatccaagaagaaggctttcactaaatactgcaagaaatggcaggatgaggagggcaagaagcagctggagaaagactttgctgccatgaagaaatactgccaggtcatccgtgtcatttgccacacacagatgcgtatgctgcccctgaggcagaagaaagctcatctcatggaggtgcaggtgaacggaggcaccatctctgataaggtggactgggcccgtgagaagctggagcaggctgtggttgtccacagagttttcacccaggacgagatgatcgacatcattggtgtcaccaagggtcacggatacaagggtgtcaccagccgttggcacacaaagaagctgcctcgcaaaacccatcgtggtctccgtaaagtggcctgtatcggtgcctggcatcctgcccgtgtggccttctctgtggcccgtgctggtcagaagggttaccaccaccgcacagagatcaacaagaagatctacaagattggtcatggctaccaccagaaggacggaaaggtggtgaagaacaacgcctccacagagtacgatctgtccaacaagagcatcaaccccatgggtggatttgtccattacggagaagtgaggaatgactttgtcatgttgaagggttgtgttgtggggaccaagaagagggtgctgactctgcgcaagtctctgctggtgcagacaagccgtcgtgccctggagaagatcgacctcaagtttatcgacaccacctccaagttcggtcatggtcgcttccagaccgtggaggaaaagaaagttttcatgggacccctcaagaaagaccgcattg---------------ccaaggaagagactgcttaa
>SB-like-Copbak1-L3
---tcccaccgtaagttttcggctccgcgacacggatccctgggctttctgccccgcaagaggagccgtcgtcaccgcggtaaggtcaagagcttccccaaggatgaccctagcaagcccgttcacctgactgccttcctgggctacaaggccggcatgactcacatcgtccgggaggtggacagacctggctcaaaggtgaacaagaaggaagtggttgaggcagtgaccattgtggagactcctcccatgattgtggttggtgttgtgggttacgtcaacacaccccgtggtctgcgctccttcaagacagtcttcgccgagcacatgagtgacgagtgcaagcgtcgcttctacaagaactggtacaagtccaagaagaaggctttcactaaatactgcaagaaatggcaggatgaggagggcaagaagcagctggagaaagactttgctgccatgaagaaatactgccaggtcatccgtgtcatttgccacacacagatgcgtatgctgcctctgaggcagaagaaagctcatctcatggaggtgcaggtgaacggaggcaccatctctgataaggtggactgggcccgtgagaagctggagcaggctgtggttgtcaacagcgttttcacccaggacgagatgatcgacatcattggtgtcaccaagggtcacggatacaagggtgtcaccagccgttggcacacaaagaagctgcctcgcaaaacccatcgtggtctgcgtaaggtggcctgtattggtgcctggcatcctgcccgtgtggccttctctgtggcccgtgctggtcagaagggttaccaccaccgcacagagatcaacaagaagatctacaagattggtcagggctaccaccagaaggacggaaaggtggtgaagaacaacgcctccacagagtacgatctgtccaacaagagcatcaaccccatgggtggatttgtccattacggagaagtgaggaatgactttgtcatgttgaagggctgtgttgtggggaccaagaagagggtgctgactctgcgcaagtctctgctggtgcagtcaagccgtcgtgccctggagaagatcgacctcaagtttatcgacaccacttccaagtttggtcatggtcgcttccagaccgtggaggaaaagaaagttttcatg------------------------------------------------------------
>SB-like-Punmac-L3
---tcccaccgtaagttttcggctccgcgacacggatccctgggctttctgccccgcaagaggagccgtcgtcaccgcggtaaggtcaagagcttccccaaggatgaccccagcaagcccgttcacctgactgccttcctgggctacaaggccggcatgactcacatcgtccgggaggtggacagacctggttcaaaggtgaacaagaaggaagtggttgaggccgtgaccattgtggagactcctcccatgattgtggttggtgttgtgggttacgtcaacacaccccgtggtctgcgctccttcaagacagtcttcgccgagcacatgagtgacgagtgcaagcgtcgcttctacaagaactggtacaagtccaagaagaaggctttcactaaatactgcaagaaatggcaggatgaggagggcaagaagcagctggagaaagactttgctgccatgaagaaatactgccaggtcatccgtgtcatttgccacacacagatgcgtatgctgcccctgaggcagaagaaagctcatctcatggaggtgcaggtgaacggaggcaccatctctgataaggtggactgggcccgtgagaagctggagcaggctgtgattgtcaacaccgttttcacccaggacgaaatgatcgacatcattggtgtcactaagggtcacggatacaagggcgtcaccagccgttggcacacaaagaagctgcctcgcaaaacccatcgtggtctgcgtaaggtggcctgtatcggtgcctggcatcctgcccgtgtggccttctctgtggctcgtgctggtcagaagggttaccaccaccgcacagagatcaacaagaagatctacaagattggtcagggctaccaccagaaggacggaaagttggtgaagaacaacgcctccacagagtacgatctgtccaacaagagcatcaaccccatgggtggatttgtccattacggagaagtgaggaatgactttgtcatgttgaagggctgtgttgtggggaccaagaagagggtgctgactctgcgcaagtctctgctggtgcagacaagccgtcgtgcccaggagaagatcgacctcaagtttatcgacaccacctccaagttcggtcatggtcgcttccagaccgtggaggaaaagaaggctttcatg------------------------------------------------------------
>SB-like-Perecc-L3
atgtcccaccgtaagttttcggctccgcgacacggatccctgggctttctgccccgcaagaggagtcgtcgtcaccgcggtaaggtcaagagcttccccaaggatgaccccagcaagcccgttcacctgactgccttcctgggctacaaggccggcatgactcacatcgtccgggaggtagacagacctggctcaaaggtgaacaagaaggaagtggttgaggcagtgaccattgtggagactcctcccatgatcgtggttggtgttgtgggttacgtcaacaccccccgtggtctgcgctccttcaagacagtcttcgctgagcacatgagtgatgagtgcaagcgtcgcttctacaagaactggtacaagtccaagaagaaggctttcactaaatactgcaagaaatggcaggatgaggagggcaagaagcagctggagaaagactttgctgccatgaagaaatactgccaggtcatccgtgtcatttgccacacacagatgcgtatgctgcccctgagacagaagaaagctcatctcatggaggtgcaggtgaacggaggcaccatctctgataaggtggactgggcccgtgagaagctggagcaggctgtggttgtcaacacagttttcacccaggacgagatgatcgacatcattggtgtcactaagggtcacggatacaagggcgtcaccagccgttggcacacaaagaagctgcctcgcaaaacccatcgtggtctacgtaaggtggcctgtatcggtgcctggcatcctgcccgtgtggccttctctgtggcccgtgctggtcagaagggttaccaccaccgcacagagatcaacaagaagatctacaagattggtcagggctaccaccagaaggacggaaaggtggtgaagaacaacgcctccacagagtacgatctgtccaacaagagcatcaaccccatgggtggatttgtccattatggagaagtgaggaatgactttgtcatgttgaagggctgtgttgtggggaccaagaagagggtgctgactctgcgcaagtctctgctggtgcagacaagccgtcgtgcccaggagaagatcgacctcaagtttatcgacaccacctccaagttcggtcatggtcgcttccagaccgtggaggaaaagaaagttttcatg------------------------------------------------------------
>SB-like-Oreaur-L3
atgtcccaccgtaagttttcggctccgcgacacggatccctgggctttctgccccgcaagaggagccgtcgtcaccgcggtaaggtcaagagcttccccaaggatgaccccagcaagcccgttcacctgactgccttcctgggctacaaggccggcatgactcacatcgtccgggaggtggacagacctggctcaaaggtgaacaagaaggaagtggttgaggccgtgaccattgtggagactcctcccatgattgtggttggtgttgtgggttacgtcaacacaccccgtggtctgcgctccttcaagacagtctttgccgagcacatgagtgacgagtgcaagcgtcgcttctacaagaactggtacaagtccaagaagaaggctttcactaaatactgcaagaaatggcaggatgaggagggcaagaagcagctggagaaagactttgctgccatgaagaaatactgccaggtcatccgtgtcatttgccacacacagatgcgtatgctgcccctgaggcagaagaaggctcatctcatggaggtgcaggtgaacggaggcaccatctctgataaggtggactgggcccgtgagaagctggagcagcctgtgattgtcaacaacgttttcacacaggacgaaatgattgacatcattggtgtcactaagggtcacggatacaagggtgtcaccagccgttggcacacaaagaagctgcctcgcaaaacccatcgtggtctgcgtaaggtggcctgtatcggtgcctggcatcctgcccgtgtggccttctctgtggcccgtgctggtcagaagggttaccaccaccgcacagagatcaacaagaagatctacaagattggtcagggctaccaccagaaggacggaaagttggtgaagaacaacgcctccacagagtacgatctgtccaacaagagcatcaaccccatgggtggatttgtccattacggagaagtgaggaatgactttgtcatgttgaagggctgtgttgtgggcaccaagaagagggtgctgactctgcgcaagtctctgctggtgcagacaagccgtcgtgcccaggagaagatcgacctcaagtttatcgacaccacctccaagttcggtcatggtcgcttccagaccgtggaggaaaagaaggttttcatgggaccactcaagaaagaccgcattg---------------ccaaggaagagactgcttaa
>SB-like-Orenil-L3
atgtcccaccgtaagttttcggctccgcgacacggatccctgggctttctgccccgcaagaggagccgtcgtcaccgcggtaaggtcaagagcttccccaaggatgaccccagcaagcccgttcacctgactgccttcctgggctacaaggccggcatgactcacatcgtccgggaggtggacagacctggctcaaaggtgaacaagaaggaagtggttgaggccgtgaccattgtggagactcctcccatgattgtggttggtgttgtgggttacgtcaacacaccccgtggtctgcgctccttcaagacagtcttcgccgagcacatgagtgacgagtgcaagcgccgcttctacaagaactggtacaagtccaagaagaaggctttcactaaatactgcaagaaatggcaggatgaggagggcaagaagcagctggagaaagactttgctgccatgaagaaatactgccaggtcatccgtgtcatttgccacacacagatgcgtatgctgcccctgaggcagaagaaggctcatctcatggaggtgcaggtgaacggaggcaccatctctgataaggtggactgggcccgtgagaagctggagcaggctgtgcttgtcaacaacgttttcacacaggacgaaatgattgacatcattggtgtcactaagggtcacggatacaagggtgtcaccagccgttggcacacaaagaagctgcctcgcaaaacccatcgtggtctgcgtaaggtggcctgtatcggtgcctggcatcctgcccgtgtggccttctctgtggcccgtgctggtcagaagggttaccaccaccgcacagagatcaacaagaagatctacaagattggtcagggctaccaccagaaggacggaaagttggtgaagaacaacgcctccacagagtacgatctgtccaacaagagcatcaaccccatgggtggatttgtccattacggagaagtgaggaatgactttgtcatgttgaagggctgtgttgtggggaccaagaagagggtgctgactctgcgcaagtctctgctggtgcagacaagccgtcgtgcccaggagaagatcgacctcaagtttatcgacaccacctccaagttcggtcatggtcgcttccagaccgtggaggaaaagaaggttttcatgggaccactcaagaaagaccgcattg---------------ccaaggaagagactgcttaa
>SB-like-Trezeb-L3
atgtcccaccgtaagttttcggctccgcgacacggatccctgggctttctgccccgcaagaggagccgtcgtcaccgcggtaaggtcaagagcttccccaaggatgaccccagcaagcccgttcacctgactgccttcctgggctacaaggccggcatgactcacattgtccgggaggtggacagacctggctcaaaggtgaacaagaaggaagtggttgaggcagtgaccattgtggagactcctcccatgatggtggttggtgttgtgggttacgtcaacacaccccgtggcctgcgctccttcaagacggtcttcgctgagcacatgagtgatgagtgcaagcgtcgcttctacaagaactggtacaagtccaagaagaaggctttcactaaatactgcaagaaatggcaggatgaggagggcaagaagcagctggagaaagactttgctgccatgaagaaatactgccaggtcatccgtgtcatttgccacacacagatgcgtatgctgcccctgaggcagaagaaagctcatctcatggaggtgcaggtgaacggaggcaccatctccgataaggtggactgggcccgtgagaagctagagcaggctgtgcttgtcaacacggttttcacccaggacgagatgatcgacgtcattggtgtcactaaggggcacggatacaagggtgtcaccagccgttggcacacaaagaagctgcctcgcaaaacccatcgtggtctgcgtaaggtggcctgtatcggtgcctggcatcctgcccgtgtggccttctctgtggcccgtgctggtcagaagggttaccaccaccgcacagagatcaacaagaagatctacaaggttggtcagggctaccaccagaaggacggaaaggtggtgaagaacaacgcctccacagagtacgatctgtccaacaagagcatcaaccccatgggtggatttgtccattatggagaagtgaggaatgactttgtcatgttgaagggctgtgttgtggggaccaagaagagggtgctgactctgcgcaagtctctgctggtgcagacaagccgtcgtgccctggagaagatcgacctcaagtttatcgacaccacctccaagttcggtcatggtcgcttccagaccgtggaggaaaagaaagttttcatgggacccctcaagaaagaccgcattg---------------ccaaggaagagactgcctaa
>SB-like-Etingu-L3
---tcccaccgtaagttttcggctccgcgacacggatccctgggctttctgccccgcaagaggagccgtcgtcaccgcggtaaggtcaagagcttccccaaggatgaccccagcaagcccgttcacctgactgccttcctgggctacaaggccggcatgactcacattgtccgggaggtggacagacctggctcaaaggtgaacaagaaggaagtggttgaggcagtgaccgttgtggagactcctcccatgatcgtggttggtgttgtgggttacgtcaacaccccccgtggtctgcgctccttcaagacggtgttcgccgagcacatgagtgacgagtgcaagcgtcgcttctacaagaactggtacaagtccaagaagaaggctttcaccaaatactgcaagaaatggcaggatgaggagggcaagaagcagctggagaaagactttgctgccatgaagaaatactgccaggtcatccgtgtcatttgtcacacacagatgcgtatgctgcccctgaggcagaagaaagctcacctcatggaggtgcaggtgaatggaggcaccatctctgataaggtagactgggcccgtgagaagctggagcaggctgtagctgtcaacaccgttttcacccaggacgagatgatcgacatcattggtgtcactaagggtcacggatacaagggtgtcaccagccgttggcacacaaagaagctgcctcgcaaaacccatcgtggtctgcgtaaggtggcctgtatcggtgcctggcatcctgcccgtgtggccttttctgtggcccgtgctggtcagaagggttaccaccaccgcacagagatcaacaagaagatctacaagattggtcagggctaccaccagaaggacggaaaggtggtgaagaacaacgcctccacagagtacgatctgtccaacaagagcatcaaccccatgggtggatttgtccattacggagaagtgaggaatgactttgtcatgttgaagggctgtgttgtggggaccaagaagagggtgctgactctgcgcaagtctctgctggtgcagacaagccgtcgtgctctggagaagatcgacctcaagtttatcgacaccacctccaagttcggtcatggtcgcttccagaccgtggaggaaaagaaggctttcatgggaccactcaagaaagaccgcattg---------------ccaaggaagagactgcttaa
>SB-like-Tilbre-L3
---tcccaccgtaagttttcggctccgcgacacggatccctgggctttctgccccgcaagagaagccgtcgtcatcgcggtaaggtcaagagcttccccaaggatgaccccagcaggcccgttcacctgactgccttcctgggctacaaggccggcatgactcacatcgtccgggaggtggacagacctggctcaaaggtgaacaagaaggaagtggttgaggcagtgaccattgtggagactcctcccatgatcgtggttggtgttgtgggttacgtcaacacacctcgtggtctgcgctccttcaagacagtcttcgccgagcacatgagtgacgagtgcaagcgtcgcttctacaagaactggtacaagtccaagaagaaggctttcactaaatactgcaagaaatggcaggatgaggagggcaagaagcagctggagaaagactttgctgccatgaagaaatactgccaggtcatccgtgtcatttgccacacacagatgcgtatgctgcccctgaggcagaagaaagctcatctcatggaggtgcaggtgaacggaggcaccatctctgataaggtggactgggcccgtgagaagctggagcaggctgtggttgtcaacaccgttttcagccaggacgagatgatcgacatcattggtgtcactaagggtcacggatacaagggtgtcaccagccgttggcacacaaagaagctgcctcgcaaaacccatcgtggtctgcgtaaggtagcctgtatcggtgcctggcatcctgcccgtgtggccttctctgtggcccgtgctggtcagaagggttaccaccaccgcacagagatcaacaagaagatctacaagattggtcagggctaccaccagaaggacggaaagttggtgaagaacaacgcctccacagagtacgatctgtccaacaagagcatcaaccccatgggtggatttgtccattacggagaagtgaggaatgactttgtcatgttgaagggctgtgttgtggggaccaagaagagggtgctgactctgcgcaagtctctgctggtgcagtcaagccgtcgggccctggagaagatcgacctcaagtttatcgacaccacctccaagttcggtcatggtcgcttccagaccgtggaggaaaagaaggttttcatgggacccctcaagaaagaccgcattg---------------ccaaggaagagactgcttaa
>SB-like-Pelmar-L3
atgtcccaccgtaagttttcggctccgcgacacggatccctgggctttctgccccgcaagaggagccgtcgtcaccgcggtaaggtcaagagcttccccaaggatgaccccagcaagcccgttcacctgactgccttcctgggctacaaggccggcatgactcacattgtccgggaggtggacagacctggctcaaaggtgaacaagaaggaagtggttgaggcagtgaccattgtggagactcctcccatgatggtggttggtgttgtgggttacgtcaacacgccccgtggtctgcgctccttcaagacagtcttcgctgagcacatgagtgacgagtgcaagcgtcgcttctacaagaactggtacaagtccaagaagaaggctttcactaaatactgcaagaaatggcaggatgaggagggcaagaagcagctggagaaagactttgctgccatgaagaaatactgccaggtcatccgcgtcatttgccacacacagatgcgtatgctgcccctgaggcagaagaaagctcatctcatggaggtgcaggtgaacggaggcaccatctctgataaggtggactgggcccgtgagaagctggagcaggctgtgcttgtcaacacagtttttggccaggacgaaatgatcgacatcattggtgtcactaagggtcacggatacaagggtgtcaccagccgttggcacacaaagaagctgcctcgtaaaacccatcgtggtctgcgtaaggtggcctgtatcggtgcctggcatcctgcccgtgtggccttctctgtggcccgtgctggtcagaagggttaccaccaccgcacagagatcaacaagaagatctacaagattggtcagggctaccaccagaaggatggaaagttggtgaagaacaacgcctccacagagtacgatctgtccaacaagagcatcaaccccatgggtggatttgtccattacggagaagtgaggaatgactttgtcatgttgaagggctgtgttgtggggaccaagaagagggtgctgactctgcgcaagtctctgctggtgcagacaagccgtcgtgccctggagaagatcgacctcaagtttatcgacaccacctccaagttcggtcatggtcgcttccagaccgtggaggaaaagaaagttttcatgggacccctcaagaaagaccgcattg---------------ccaaggaagagactgcttga
>SB-like-Petfam-L3
atgtcccaccgtaagttttcggctccgcgacacggatccctgggctttctgccccgcaagaggagccgtcgtcaccgcggtaaggtcaagagcttccccaaggatgaccccagcaagcccgttcacctgactgccttcctgggctacaaggccggcatgactcacatcgtccgggaggtggacagacctggctcaaaggtgaacaagaaggaagtggttgaggcagtgaccattgtggagactcctcccatgatcgtggttggtgttgtgggttacgtcaacacaccccgtggtctgcgctccttcaagacagtcttcgctgagcacatgagtgatgagtgcaagcgtcgcttctacaagaactggtacaagtccaagaagaaggctttcactaaatactgcaagaaatggcaggatgaggagggcaagaagcagctggagaaagactttgctgccatgaagaaatactgccaggtcatccgtgtcatttgccacacacagatgcgtatgctgcccctgaggcagaagaaagctcatctcatggaggtgcaggtgaacggaggtaccatctctgataaggtggactgggcccgtgagaagctggagcaggctgtggttgtcaacaaagttttcacccaggacgagatgatcgacatcattggtgtcactaagggtcacggatacaagggtgtcaccagccgttggcacacaaagaagctgcctcgcaaaacccatcgtggtctacgtaaggtggcctgtatcggtgcctggcatcctgcccgtgtggccttctctgtggcccgtgctggtcagaagggttaccaccaccgcacagagatcaacaagaagatctacaagattggtcagggctaccaccagaaggacggaaaggtggtgaagaacaacgcctccacagagtacgatctgtccaacaagagcatcaaccccatgggtggatttgtccattacggagaagtgaggaatgactttgtcatgttgaagggctgtgttgtggggaccaagaagag------------------gtctctgctggtgcagacaagccgtcgtgcccaggagaagatcgacctcaagtttatcgacaccacctccaagttcggtcatggtcgcttccagaccgtggaggaaaagaaagttttcatgggacccctcaagaaagaccgcattg---------------ccaaggaagagactgcttaa
>SB-like-Xenspi-L3
atgtcccaccgtaagttttcggctccgcgacacggatccctgggctttctgccccgcaagaggagccgtcgtcaccgcggtaaggtcaagagcttccccaaggatgaccccagcaagcccgttcacctgactgccttcctgggctacaaggccggcatgactcacatcgtccggg------------------------------agaaggaagtggttgaggcagtgaccattgtggagactcctccaatgatcgtggttggtgttgtgggttacgtcaacacaccccgtggtctgcgctccttcaagaccgtctttgctgagcacatgagtgatgagtgcaagcgtcgcttctacaagaactggtacaagtccaagaagaaggctttcactaaatactgcaagaaatggcaggatgaggagggcaagaagcagctggagaaagactttgctgccatgaagaaatactgccaggtcatccgtgtcatttgccacacacagatgcgtatgctgcccctgaggcagaagaaggctcatctcatggaggtgcaggtgaacggaggcaccatctctgataaggtggactgggcccgtgagaagctggagcaggctgtggttgtcaacacagttttcacccaggacgagatgatcgacatcattggtgtcactaagggtcacggatacaagggcgtcaccagccgttggcacacaaagaagctgcctcgcaaaacccatcgcggtctacgtaaggtggcctgtatcggtgcctggcatcctgcccgtgtggccttctctgtggcccgtgctggtcagaagggttaccaccaccgcacagagatcaacaagaagatctacaagattggtcagggctaccaccagaaggacggaaaggtggtgaagaacaacgcctccactgagtacgatctgtccaacaagagcatcaaccccatgggtggatttgtccattacggagaagtgaggaatgactttgtcatgttgaagggctgtgttgtggggaccaagaagagggtgctgactctgcgcaagtctctgctggtgcagacaagccgtcgtgccctggagaagatcgacctcaagtttatcgacaccacctccaagttcggtcatggtcgcttccagaccgtggaggaaaagaaagttttcatgggacccctcaagaaagaccgcattg---------------ccaaggaagagactgcttaa
>SB-like-Limaur-L3
---tcccaccgtaagttttcggctccgcgacacggatccctgggctttctgccccgcaagaggagccgtcgtcaccgcggtaaggtcaagagcttccccaaggatgaccccagcaagcccgttcacctgactgccttcctgggctacaaggcaggcatgactcacatcgtccgggaggtagacagacctggctcaaaggtgaacaagaaggaagtggttgaggcagtgaccattgtggagactcctcccatgatcgtggttggtgttgtgggttacgtcaacacaccccgtggtctgcgctccttcaagacagtcttcgctgagcacatgagtgatgagtgcaagcgtcgcttctacaagaactggtacaagtccaagaagaaggctttcactaaatactgcaagaaatggcaggatgaggagggcaagaagcagctggagaaagactttgcttccatgaagaaatactgccaggtcatccgtgtcatttgccacacacagatgcgtatgctgcccctgaggcagaagaaagctcatctcatggaggtgcaggtgaacggaggcaccatctctgataaggtggactgggcccgtgagaagctggagcaggctgtggttatcaacacagttttcacccaggacgagatgatcgacatcattggtgtcactaagggtcacggatacaagggtgtcaccagccgttggcacacaaagaagctgcctcgcaaaacccatcgtggtctacgtaaggtggcctgtatcggtgcctggcatcctgcccgtgtggccttctctgtggcccgtgctggtcagaagggttaccaccaccgcacagagatcaacaagaagatctacaagattggtcagggctaccaccagaaggacggaaaggtggtgaagaacaacgcctccacagagtacgatctgtccaacaagagcatcaaccccat------------------------------------------------------------------------------------------------gtctctgctggtgcagacaagccgtcgtgccctggagaagatcgacctcaagtttatcgacaccacctccaaattcggtcatggtcgcttccagaccgtggaggaaaagaaagttttcatgggacccctcaagaaagaccgcattg---------------ccaaggaagagactgcttaa
>SB-like-Neoese-L3
atgtcccaccgtaagttttcggctccgcgacacggatccctgggctttctgccccgcaagaggagccgtcgtcaccgcggtaaggtcaagagcttccccaaggatgaccccagcaagcccgttcacctgactgccttcctgggctacaaggccggcatgactcacatcgtccgggaggtggacagacctggctcaaaggtgaacaagaaggaagtggttgaggcagtgaccattgtggagactcctcccatgatcgttgttggtgtcgtgggttacgtcaacacaccccgtggtctgcgctccttcaagacagtcttcgctgagcacatgagtgatgagtgcaagcgtcgcttctacaaaaactggtacaagtccaagaagaaggctttcactaaatactgcaagaaatggcaggatgaggagggcaagaagcagctggagaaagactttgctgccatgaagaaatactgccaggtcatccgtgtcatttgccacacacagatgcgtatgctgcccctgaggcagaagaaagctcatctcatggaggtgcaggtgaacggaggcaccatctctgataaggtggactgggcccgtgagaagctggagcaggctgtggttgtcaacacagttttcacccaggacgagatgattgacatcattggtgtcactaagggtcacggatacaagggtgtcaccagccgttggcacacaaagaagctgcctcgcaaaacccatcgtggtctacgtaaggtggcctgtatcggtgcctggcatcctgcccgtgtggccttctccgtggcccgtgctggtcagaagggctaccaccaccgcacagagatcaacaagaagatctacaagattggtcagggctaccaccagaaggacggaaa------------------------------------------------------------gggtggatttgtccattacggagaagtgaggaatgactttgtcatgttgaagggctgtgtcgtggggaccaagaagagggtgctgactctgcgcaagtctctgctggtgcagacaagccgccgtgccctggagaagatcgacctcaagtttatcgacaccacctccaagttcggtcatggtcgcttccagaccatggaggaaaagaaagttttcatgggacccctcaagaaagaccgcattg---------------ccaaggaagagactgcttaa
>SB-like-Regcal-L3
---tcccaccgtaagttttcggctccgcgacacggatccctgggctttctgccccgcaagaggagccgtcgtcaccgcggtaaggtcaagagcttccccaaggatgaccccagcaagcccgttcacctgactgccttcctgggctacaaggcaggcatgactcacatcgtccgggaggtagacagacctggctcaaaggtgaacaagaaggaagtggttgaggcagtgaccattgtggagactcctcccatgatcgtggttggtgttgtgggttacgtcaacacaccccgtggtctgcgctccttcaagacagtcttcgctgagcacatgagtgatgagtgcaagcgtcgcttctacaagaactggtacaagtccaagaagaaggctttcactaagtactgcaagaaatggcaggatgaggagggcaagaagcagctggagaaagactttgctgccatgaagaaatactgccaggtcatccgtgtcatttgccacacacagatgcgtatgctgcccctgaggcagaagaaagctcatctcatggaggtgcaggtgaacggaggcaccatctctgataaggtggactgggcccgtgagaagctggagcaggctgtggttgtcaacacagttttcacccaggacgagatgatcgacatcattggtgtcactaagggtcacggatacaagggtgtcaccagccgttggcacacaaagaagctgcctcgcaaaacccatcgtggtctacgtaaggtggcctgtatcggtgcctggcatcctgcccgtgtggccttctctgtggcccgtgctggtcagaagggttaccaccaccgcacagagatcaacaagaagatctacaagattggtcagggctaccaccagaaggacggaaaggtggtgaagaacaacgcctccacagagtacgatctgtccaacaagagcatcaaccccatgggtggatttgtccattacggagaagtgaggaatgactttgtcatgttgaagggctgtgttgtggggaccaagaagagggtgctgactctgcgcaagtctctgctggtgcagacaagccgtcgtgccctggagaagatcgacctcaagtttatcgacaccacctccaagttcggtcatggtcgcttccagaccgtggaggaaaagaaagttttcatgggacccctcaagaaagaccgcattg---------------ccaaggaagagactgcttaa
>SB-like-Trioto-L3
---tcccaccgtaagttttcggctccgcgacacggatccctgggctttctgccccgcaagaggagccgtcgtcaccgcggtaaggtcaagagcttccccaaggatgaccccagcaagcccgttcacctgactgccttcctgggctacaaggcaggcatgactcacatcgtccgggaggtagacagacctggctcaaaggtgaacaagaaggaagtggttgaggcagtgaccattgtggagactcctcccatgatcgtggttggtgttgtgggttacgtcaacacaccccgtggtctgcgctccttcaagacagtcttcgctgagcacatgagtgatgagtgcaagcgtcgcttctacaagaactggtacaagtccaagaagaaggctttcactaaatactgcaagaaatggcaggatgaggagggcaagaagcagctggagaaagactttgctgccatgaagaaatactgccaggtcatccgtgtcatttgccacacacagatgcgtatgctgcccctgaggcagaagaaagctcatctcatggaggtgcaggtgaacggaggcaccatctctgataaggtggactgggcccgtgagaagctggagcaggctgtggttgtcaacacagttttcacccaggacgagatgatcgacatcattggtgtcactaagggtcacggatacaagggtgtcaccagccgttggcacacaaagaagctgcctcgcaaaacccatcgtggtctacgtaaggtggcctgtatcggtgcctggcatcctgcccgtgtggccttctctgtggcccgtgctggtcagaagggttaccaccaccgcacagagatcaacaagaagatctacaagattggtcagggctaccaccagaaggacggaaaggtggtgaagaacaacgcctccacagagtacgatctgtccaacaagagcatcaaccccatgggtggatttgtccattatggagaagtgaggaatgactttgtcatgttgaagggctgtgttgtggggaccaagaagagggtgctgactctgcgcaagtctctgctggtgcagacaagccgtcgtgccctggagaagatcgacctcaagtttatcgacaccacctccaagttcggtcatggtcgcttccagaccgtggaggaaaagaaagttttcatgggacccctcaagaaagaccgcattg---------------ccaaggaagagactgcttaa
>SB-like-Tilspa-L3
---tcccaccgtaagttttcggctccgcgacacggatccctgggctttctgccccgcaagaggagccgtcgtcaccgcggtaaggtcaagagcttccccaaggatgaccccagcaaacccgttcatctgactgccttcctgggctacaaggccggcatgactcacatcgtccgggaggtggacagacctggctcaaaggtgaacaagaaggaagtggttgaggcagtgaccattgtggagactcctcctatgatcgtggttggtgttgtgggttacgtcaacacaccccgtggtctgcgctccttcaagacagtttttgccgagcacatgagtgacgagtgcaagcgtcgcttttacaagaactggtacaagtccaagaagaaggctttcactaaatactgcaagaaatggcaggatgaggagggcaagaagcagctggagaaagactttgctgccatgaagaaatactgccaggtcatccgtgtcatttgccacacacagatgcgtatgctgcccctgaggcagaagaaagctcatctcatggaggtgcaggtgaacggaggcaccatctctgataaggtggactgggcccgtgagaagctggagcaggctgtggttgtcaacacagttttcacccaggacgagatgatcgacatcattggtgtcactaagggtcatggatacaagggtgtcaccagccgttggcacacaaagaagctgcctcgcaaaacccatcgtggtctacgtaaggtggcctgtatcggtgcctggcatcctgcccgtgtggccttctctgtggcccgtgctggtcagaagggttaccaccaccgcacagagatcaacaagaagatctacaagattggtcagggctaccaccagaaggatggaaaggtggtgatgaacaacgcctccacagagtacgatctgtccaacaagagcatcaaccccatgggtggatttgtccattacggagaagtgaggaatgactttgtcatgttgaagggctgtgttgtggggaccaagaagagggtgctgactctgcgcaagtctctgctggtgcagacaagccgtcgtgccctggagaagatcgacctcaagtttatcgacaccacctcaaagttcggtcatggtcgcttccagactgtggaggaaaagaaggttttcatg------------------------------------------------------------
>SB-like-Lamtig-L3
atgtcccaccgtaagttttcggctccgcgacacggatccctgggctttctgccccgcaagaggagccgtcgtcaccgcggtaaggtcaagagcttccccaaggatgaccccagcaagcccgttcacctgactgccttcctgggctacaaagccggcatgactcacatcgtccgggaggtggacagacctggctcaaaggtgaacaagaaggaagtggttgaggcagtgaccattgtggagactcctcccatgatcgtggttggtgtcgtgggctacgtcaacacaccccgtggtctgcgctccttcaagacagtcttcgctgagcacatgagtgatgagtgcaagcgtcgcttctacaagaactggtacaagtccaagaagaaggctttcactaaatactgcaagaaatggcaagatgaggagggcaagaagcagctggagaaagactttgctgccatgaagaaatactgccaggtcatccgtgtcatttgccacacacagatgcgtatgctgcccctgaggcagaagaaagctcatctcatggaggtgcaggtgaacggaggtaccatctctgataaggtggactgggcccgtgagaagctggagcaggctgtggttgtcaacacagttttcacgcaggacgagatgattgacatcattggtgtcactaagggtcacggatacaagggtgtcaccagccgttggcacacaaagaagctgcctcgcaaaacccatcgtggtctacgtaaggtggcctgtatcggtgcctggcatcctgcccgtgtggccttctcagtggcccgtgctggtcagaagggttaccaccaccgcacagagatcaacaagaagatctacaagattggtcagggctaccaccagaaggacggaaaggtggtgaagaacaacgcctccacagagtacgatctgtccaacaagagcatcaaccccatgggtggatttgtccattacggagaagtgaggaatgactttgtcatgttgaagggctgtgtcgtggggaccaagaagagggtgctgactctgcgcaagggacccctca---agaaagaccgcattgccaaggaagagactgcttaa------------------------------------------------------------------------------------------------------------------------------------
>SB-like-Neooli-L3
atgtcccaccgtaagttttcggctccgcgacacggatccctgggctttctgccccgcaagaggagccgtcgtcaccgcggtaaggtcaagagcttccccaaggatgaccccagcaagcccgttcacctgactgccttcctgggctacaaagccggcatgactcacatcgtccgggaggtggacagacctggctcaaaggtgaacaagaaggaagtggttgaggcagtgaccattgtggagactcctcccatgatcgtggttggtgtcgtgggctacgtcaacacaccccgtggtctgcgctccttcaagacagtcttcgctgagcacatgagtgatgagtgcaagcgtcgcttctacaagaactggtacaagtccaagaagaaggctttcactaaatactgcaagaaatggcaggatgaggagggcaagaagcagctggagaaagactttgctgccatgaagaaatactgccaggtcatccgtgtcatttgccacacacagatgcgtatgctgcccctgaggcagaagaaagctcatctcatggaggtgcaggtgaacggaggcaccatctctgataaggtggactgggcccgtgagaagctggagcaggctgtggttgtcaacacagttttcacccaggacgagatgatcgacatcattggtgtcactaagggtcacggatacaagggtgtcaccagccgttggcacacaaagaagctgcctcgcaaaacccatcgtggtctacgtaaggtggcctgtatcggtgcctggcatcctgcccgcgtggccttctccgtggcccgtgctggtcagaagggctaccaccaccgcacagagatcaacaagaagatctacaagattggtcagggctaccaccagaaggacggaaaggtggtgaagaacaacgcctccacagagtacgatctgtccaacaagagcatcaaccccatgggtggatttgtccattatggagaagtgaggaatgactttgtcatgttgaagggctgcgtcgtggggaccaagaagagggtgctgactctgcgcaagggacccctca---agaaagaccgcattgccaaggaagagactgcttaa------------------------------------------------------------------------------------------------------------------------------------
>SB-like-Neosim-L3
atgtcccaccgtaagttttcggctccgcgacacggatccctgggctttctgccccgcaagaggagccgtcgtcaccgcggtaaggtcaagagcttccccaaggatgaccccagcaagcccgttcacctgactgccttcctgggctacaaagccggcatgactcacatcgtccgggaggtggacagacctggctcaaaggtgaacaagaaggaagtggttgaggcagtgaccattgtggagactcctcccatgatcgtggttggtgtcgtgggttacgtcaacacaccccgtggtctgcgctccttcaagacagtcttcgctgagcacatgagtgatgagtgcaagcgtcgcttctacaagaactggtacaagtccaagaagaaggctttcactaaatactgcaagaaatggcaggatgaggagggcaagaagcagctggagaaagactttgctgccatgaagaaatactgccaggtcatccgtgtcatttgccacacacagatgcgtatgctgcccctgaggcagaagaaagctcatctcatggaggtgcaggtgaacggaggtaccatctctgataaggtggactgggcccgtgagaagctggagcaggctgtggttgtcaacagtgttttcacccaggacgagatgatcgacatcattggtgtcactaagggtcacggatacaagggtgtcaccagccgttggcacacaaagaagctgcctcgcaaaacccatcgtggtctacgtaaggtggcctgtatcggtgcctggcatcctgcccgtgtggccttctccgtggcccgtgctggtcagaagggttaccaccaccgcacagagatcaacaagaaggtctacaagattggtcagggctaccaccagaaggacggaaaggtggtgaagaacaacgcctccacggagtacgatctgtccaacaagagcatcaaccccatgggtggatttgtccattacggagaagtgaggaatgactttgtcatgttgaagggctgcgttgtggggaccaagaagagggtgctgactctgcgcaagggacccctca---agaaagaccgcattgccaaggaagagactgcttaa------------------------------------------------------------------------------------------------------------------------------------
>SB-like-Cunlon-L3
atgtcccaccgtaagttttcggctccgcgacacggatccctgggctttctgccccgcaagaggagccgtcgtcaccgcggtaaggtcaagagcttccccaaggatgaccccagcaagcccgttcacctgactgccttcctgggctacaaggccggcatgactcacatcgtccgggaggtagacagacctggctcaaaggtgaacaagaaggaagtggttgaggcagtgaccattgtggagactcctcccatgatcgtggttggtgttgtgggttacgtcaacacaccccgtggtctgcgctccttcaagacagtcttcgctgagcacatgagtgatgagtgcaagcgtcgcttctacaagaactggtacaagtccaagaagaaggctttcactaaatactgcaagaaatggcaggatgaggagggcaagaagcagctggagaaagactttgctgccatgaagaaatactgc---------------------------cagatgcgtatgctgcccctgaggcagaagaaagctcatctcatggaggtgc------------------------------------------------agctggagcaggctgtggttgtcaacacagttttcacccaggacgagatgatcgacatcattggtgtcactaagggtcacggatacaagggcgtcaccagccgttggcacacaaagaagctgcctcgcaaaacccatcgtggtctgcgtaaggtggcctgtatcggtgcctggcatcctgcccgtgtggccttctctgtggcccgtgctggtcagaagggttaccaccaccgcacagagatcaacaagaagatctacaagattggtcagggctaccaccagaaggacggaaaggtggtgaagaacaacgcctccactgagtacgatctgtccaacaagagcatcaaccccatgggtggatttgtccattacggagaagtgaggaatgactttgtcatgttgaagggctgtgttgtggggaccaagaagagggtgctgactctgcgcaagtctctgctggtgcagacaagccgtcgtgccctggagaagatcgacctcaagtttatcgacaccacctccaagttcggtcatggtcgcttccagaccgtggaggaaaagaaagttttcatgggacccctcaagaaagaccgcattg---------------ccaaggaagagactgcttaa
>SB-like-Ortmaz-L3
---tcccaccgtaagttttcggctccgcgacacggatccctgggctttctgccccgcaagaggagtcgtcgtcaccgcggtaaggtcaagagcttccccaaggatgaccccagcaagcccgttcacctgactgccttcctgggctacaaggccggcatgactcacatcgtccgggaggtggacagacctggctcaaaggtgaacaagaaggaagtggttgaggcagtgaccattgtggagactcctcccatgatcgtggttggtgttgtgggttacgtcaacacaccccgtggtctgcgctccttcaagacagtcttcgctgagcacatgagtgatgagtgcaagcgtcgcttctacaagaactggtacaagtccaagaagaaggctttcactaaatactgcaagaaatggcaggatgaggagggcaagaagcagctggagaaagactttgctgccatgaagaaatactgccaggtcatccgtgtcatttgccacacacagatgcgtatgctgcccctgaggcagaagaaagctcatctcatggaggtgcaggtgaacggaggcaccatctctgataaggtggactgggcccgtgagaagctggagcaggctgtggttgtcaacacagttttcacccaggacgagatgatcgacatcattggtgtcactaagggtcacggatacaagggtgtcaccagccgttggcacacaaagaagctgcctcgcaaaacccatcgtggtctacgtaaggtggcctgtatcggtgcctggcatcctgcccgtgtggccttctctgtggcccgtgctggtcagaagggttaccaccaccgcacagagatcaacaagaagatctacaagattggtcagggctaccaccagaaggacggaaaggtggtgaagagcaacgcctccacagagtacgatctgtccaacaagagcatcaaccccatgggtggatttgtccattacggagaagtgaggaatgactttgtcatgttgaagggctgtgttgtggggaccaagaagagggtgctgactctgcgcaagtctctgctggtgcagacaagccgtcgtgccctggagaagatcgacctcaagtttatcgacaccacctccaagttcggacatggtcgcttccagaccgtggaggaaaagaaagttttcatg------------------------------------------------------------
>SB-like-Lepkam-L3
atgtcccaccgtaagttttcggctccgcgacacggatccctgggctttctgccccgcaagaggagccgtcgtcaccgcggtaaggtcaagagcttccccaaggatgaccccagcaagcccgttcacctgactgccttcctgggctacaaagccggcatgactcacatcgtccgggaggtggacagacctggctcaaaggtgaacaagaaggaagtggttgaggcagtgaccattgtggagactcctcccatgatcgtggttggtgtc------------------------------------------------------------------------------------------------------------------------------------------------------------ggcaagaagcagctggagaaagactttgctgccatgaagaaatactgccaggtcatccgtgtcatttgccacacacagatgcgtatgctgcccctgaggcagaagaaagctcatctcatggaggtgcaggtgaacggaggcaccatctctgataaggtggactgggcccgtgagaagctggagcaggctgtggttgtcaacagtgttttcacccaggacgagatgatcgacatcattggtgtcactaagggtcacggatacaagggtgtcaccagccgttggcacacaaagaagctgcctcgcaaaacccatcgtggtctacgtaaggtggcctgtatcggtgcctggcatcctgcccgtgtggccttctccgtggcccgtgctggtcagaagggctaccaccaccgcacagagatcaacaagaaggtctacaagattggtcagggctaccaccagaaggacggaaaggtggtgaagaacaacgcctcgacagagtacgatctgtccaacaagagcatcaaccccatgggtggatttgtccattacggagaagtgaggaatgactttgtcatgttgaagggctgcgttgtggggaccaagaagagggtgctgactctgcgcaagtctctgctggtgcagacaagccgtcgtgccctggagaagatcgacctcaagtttatcgacaccacctcaaagttcggtcatggtcgcttccagaccgtggaggaaaagaaagttttcatgggaccccttaagaaagaccgcattg---------------ccaaggaagagactgcttaa
>SB-like-Braori1-L3
---tcccaccgtaagttttcggctccgcgccacggatctctggggttcctgccccgcaagaggagccgccgccaccgcggtaaggccaagagcttccccaaggatgacccgaacaagcccgttcatctgaccgccttcttgggctacaaggctggcatgacccacatcgtccgtgaggtcgacagacccggatcaaaggtcaacaagaaggaagtggttgaggccgtgaccattgtggagactcctcccatgatggtggtcggagtcgttggatacgtgaacactccccgcggcctgcgttccttcaagaccatctttgccgagcacatcagcgacgagtgcaagcgtcgcttttacaagaattggtacaagtccaagaagaaggctttcaccaaatactgcaagaaatggcaggatgacgagggaaagaagcagctggagaaggactttgcttccatgaagaagtactgccaggtcatccgcgtcatcgctcacacacagatgcgtctgcttcccctgaagcagaagagagctcacctcatggaggttcagctgaacggaggaaccatctctgacaaggtggactgggcccgcgagaagctggagcaggccgtgcccgtcaacacagtcttcacccaggacgagatgatcgatgtgatcggtgtcaccaagggtcacgggtacaagggtgtcaccagccgttggcacacgaagaagcttcctcgcaagacccatcgcggtctgcgtaaggtggcctgtatcggtgcctggcatcccgcccgcgtggccttctctgtggcccgtgccggtcagaagggctaccatcaccgcacggagatcaacaagaagatctacaagatcggtcagggctaccacaccaaggagggaaagctggtgaagaacaacgcctccactgaatacgatctgtctaacaagagcatcaaccctctgggtggatttgtccactacggagaagtgaccaacgactttgtgatggtgaagggctgcgttgtagggaccaagaagagggtgctgactctgcgcaagtctctgctggtgcagaccaaccgtcgcgctctggagaagatcgacctcaagttcatcgacaccacctccaagtttggtcacggccgcttccagactgtggaagagaagaaggccttcatg------------------------------------------------------------
>SB-like-Carmel-L3
---tcccaccgtaagttttcggctccgcgccacggatccctgggctttttgccccgcaagaggagccgtcgtcatcgcggtaaggccaagagcttccccaaggatgaccccagcaagcccgtgcacctgaccgccttcctgggctacaaggccggcatgacacacatcgtccgcgaggtcgacagacctggctcaaaggtgaacaagaaggaagtggtcgaggccgtgaccattgtggagactcctcccatgattgttgtcggcgttgttggatacgtcaacacaccccgtggcctccgctccttcaagaccatcttcgccgagcatgtcagtgatgagtgcaaacgtcggttctacaagaactggtacaagtccaagaagaaggctttcaccaagtactgcaagaaatggcaggatgaggagggcaagaagcagctggagaaggactttgctgccatgaagaagtactgccaggtcatccgtgtcatcgcccacacacagatgcgtctgctgcccctgaggcagaagaagtctcacctgatggaggtgcagctgaacggaggcaccatctctgataaggtggactgggcccgtgagaagctggagcaggccgttcccgtcaacactgtcttcacccaggacgagatgatcgatgtcattggtgtcaccaagggtcacggatacaagggtgtcaccagccgttggcacacaaagaagcttcctcgcaagacccatcgtggtctgcgtaaggttgcctgtatcggtgcctggcatcctgcccgtgtggccttctccgtggcccgtgccggtcagaagggttaccaccaccgcacagagatcaacaagaagatctacaagattggccagggctaccacaccaaggatggaaagctggtgaagaacaacgcctccaccgagtacgacctgtccaacaagagcatcaaccccctgggtggattcgtccactacggtgaggtgaccaacgacttcgtcatggtgaagggctgcgttgtgggaaccaagaagagggtgctgactctgcgcaagtctctgctggtgcagacgagccgtcgtgctctggagaagatcgacctcaagttcatcgacacaacctccaagtttggtcacggccgcttccagactgtggaggagaagaaggcgttcatgggaccactcaagaaggaccgcattg---------------ccaaggaggagactgcttaa
>SB-like-Serdum1-L3
atgtcccaccgtaagttttcggctccgcgccacggatccctgggcttcctgccccgcaagaggagccgtcgtcaccgcggtaaggccaagagcttccccaaggatgaccccagcaagcccgtgcacctgactgccttcctgggctacaaggccggcatgacccacatcgtccgcgaggtcgacagacccggctcaaaggtgaacaagaaggaagtggttgaggccgtgaccattgtggagacacctcccatgattgttgttggagttgtgggctacgtcaacactccccgcggcctgcgttccttcaagaccatcttcgccgagcacgtcagtgacgagtgcaagcgtcggttctacaagaactggtacaagtccaagaagaaggctttcaccaaatactgcaagaaatggcaggatgaggagggcaagaagcagctggagaaggactttgccgccatgaagaagtactgccaggtcgtccgcatcattgcccacacacagatgcgtctgctgcccgtgaggcagaagaagtctcacctcatggaggtgcagctgaacggaggcaccatctccgataaggtggactgggcccgtgagaagctggagcaggccgttcccgtcaacaccgtcttcactcaggacgagatgatcgatgtcattggtgtaaccaagggtcacggatacaagggtgtcaccagccgttggcacacaaagaagcttcctcgcaagacccatcgtggtctgcgtaaggtggcctgtatcggtgcctggcatcctgcccgtgtggccttctctgtggcccgtgccggtcagaagggctaccaccatcgtacagagatcaacaagaagatctacaaaatcggccagggctaccacaccaaggatggaaaggtggtgaagaacaacgcctccactgagtacgatctgtccaacaagagcatcaaccccctgggtggatttgtccactacggagaggtgaccaatgacttcgtcatggtgaagggctgtgttgtgggaaccaagaagagggtgctgactctgcgcaagtctctgctggtgcagaccagccgtcgtgccttggagaagattgacctcaagttcatcgacaccacttccaagtttgggcatggccgcttccagactgtggaggagaagaaggcgtttatgggaccactcaagaaggaccgcattg---------------ccaaggaagagaccgcctaa
>SB-like-Serriv1-L3
atgtcccaccgtaagttttcggctccgcgccacggatccctgggcttcctgccccgcaagaggagccgtcgtcaccgcggtaaggccaagagcttccccaaggatgaccccagcaagcccgtgcacctgactgccttcctgggctacaaggccggcatgacccacatcgtccgcgaggtcgacagacccggctcaaaggtgaacaagaaggaagtggttgaggccgtgaccattgtagagacacctcccatgattgtcgttggagttgtgggctacgtcaacactccccgcggcctgcgttccttcaagaccatcttcgccgagcacgtcagtgacgagtgcaagcgtcggttctacaagaactggtacaagtccaagaagaaggctttcaccaaatactgcaagaaatggcaggatgaggagggcaagaagcagctggagaaggactttgccgccatgaagaagtactgccaggtcgtccgcatcattgcccacacacagatgcgtctgctgcccgtgaggcagaagaagtctcacctcatggaggtgcagctgaacggaggcaccatctctgataaggtggactgggcccgtgagaagctggagcaggccgttcccgtcaacaccgtcttcactcaggacgagatgatcgatgtcattggtgtaaccaagggtcacggatacaagggtgtcaccagccgttggcacacaaagaagcttcctcgcaagacccatcgtggtctgcgtaaggtggcctgtatcggtgcctggcatcctgcccgtgtggccttctctgtggcccgtgctggtcagaagggctaccaccatcgtacagagatcaacaagaagatctacaaaatcggccagggctaccacaccaaggatggaaaggtggtgaagaacaacgcctccactgagtacgatctgtccaacaagagcatcaaccccctgggtggatttgtccactacggagaggtgaccaatgacttcgtcatggtgaagggctgtgtcgtgggaaccaagaagagggtgctgactctgcgcaagtctctgctggtgcagaccagccgtcgtgccttggagaagattgacctcaagttcatcgacaccacttccaagtttgggcacggccgcttccagacggtggaggagaagaaggcgtttatgggaccactcaagaaggaccgcattg---------------ccaaggaagagaccgcttaa
>SB-like-Serlal-L3
atgtcccaccgtaagttttcggctccgcgccacggatccctgggcttcctgccccgcaagaggagccgtcgtcaccgcggtaaggccaagagcttccccaaggatgaccccagcaagcccgtgcacctgactgccttcctgggctacaaggccggcatgacacacatcgtccgcgaggtcgatagacccggctcaaaggtgaacaagaaggaagtggttgaggccgtgaccattgtggagacacctcccatgattgttgttggagttgtgggctacgtcaacactccccgcggcctgcgttccttcaagaccatcttcgccgagcacgtcagtgacgagtgcaagcgtcggttctacaagaactggtacaagtccaagaagaaggctttcaccaaatactgcaagaaatggcaggatgaggagggcaagaagcagctggagaaggactttgccgccatgaagaagtactgccaggtcgtccgcatcattgcccacacacagatgcgtctgctgcccgtgaggcagaagaagtctcacctcatggaggtgcagctgaacggaggcaccatctccgataaggtggactgggcccgtgagaagctggagcaggccgttcctgtcaacaccgtcttcactcaggacgagatgatcgatgtcattggtgtaaccaagggtcacggatacaagggtgtcaccagccgttggcacacaaagaagcttcctcgcaagacccatcgtggtctgcgtaaggtggcctgtatcggtgcctggcatcctgcccgtgtggccttctctgtggcccgtgccggtcagaagggctaccaccatcgtacagagatcaacaagaagatctacaaaattggccagggctaccacaccaaggatggaaaggtggtgaagaacaacgcctccactgagtacgatctgtccaacaagagcatcaaccccctgggtggatttgtccactacggagaggtgaccaatgacttcgtcatggtgaagggctgtgttgtgggaaccaagaagagggtgctgactctgcgcaagtctctgctggtgcagaccagccgtcgtgccctggagaagattgacctcaagttcatcgacaccacttccaagtttgggcacggccgcttccagactgtggaggagaagaaggcatttatgggaccactcaagaaggaccgcattg---------------ccaaggaagagaccgcttaa
>SB-like-Serqui-L3
atgtcccaccgtaagttttcggctccgcgccacggatccctgggcttcctgccccgcaagaggagccgtcgtcaccgcggtaaggccaagagcttccccaaggatgaccccagcaagcccgtgcacctgactgccttcctgggctacaaggccggcatgacacacatcgtccgcgaggtcgacagacccggctcaaaggtgaacaagaaggaagtggttgaggccgtgaccattgtggagacacctcccatgattgttgttggagttgtgggctacgtcaacactccccgcggcctgcgttccttcaagaccatcttcgccgagcacgtcagtgacgagtgcaagcgtcggttctacaagaactggtacaagtccaagaagaaggctttcaccaaatactgcaagaaatggcaggatgaggagggcaagaagcagctggagaaggactttgccgccatgaagaagtactgccaggtcgtccgcatcattgcccacacacagatgcgtctgctgcctgtgaggcagaagaagtctcacctcatggaggtgcagctgaacggaggcaccatctctgataaggtggactgggcccgtgagaagctggagcaggccgttcctgtcaacaccgtcttcactcaggacgagatgatcgatgtcattggtgtaaccaagggtcacggatacaagggtgtcaccagccgttggcacacaaagaagcttccccgcaagacccatcgtggtctgcgtaaggtggcctgtatcggtgcctggcatcctgcccgtgtggccttctctgtggcccgtgccggtcagaagggctaccaccatcgtacagagatcaacaagaagatctacaaaatcggccagggctaccacaccaaggatggaaaggtggtgaagaacaacgcctccactgagtacgatctgtccaacaagagcatcaaccccctgggtggatttgtccactacggagaggtgaccaatgacttcgtcatggtgaagggctgtgttgtgggaaccaagaagagggtgctgactctgcgcaagtctctgctggtgcagaccagccgtcgtgccctggagaagattgacctcaagttcattgacaccacttccaagtttgggcacggccgcttccagactgtggaggagaagaaggcgtttatgggaccactcaagaaggaccgcattg---------------ccaaggaagagaccgcttaa
>SB-like-Macamb-L3
atgtcccaccgtaagttttcggctccgcgccacggatccctgggcttcctgccccgcaagaggagtcgtcgtcaccgtggtaaggctaagagcttccccaaggatgaccccagcaagcccgtgcacctgactgccttcctgggctacaaggccggcatgacacacatcgtgcgtgaagtcgacagacctggctcaaaggtgaacaagaaggaagtggttgaggctgtgaccattgtggagacacctcccatgattgtggtcggagttgtgggttacgttaacaccccccgcggcctgcgttccttcaagaccatcttcgcagagcatgtcagtgacgagtgcaagcgtcgcttctacaagaactggtacaagtccaagaagaaggctttcaccaaatactgcaagaaatggcaggatgatgagggcaagaagcagctggagaaggactttgccgccatgaagaagtactgccaggtcgtccgtgtcattgcccacacgcagatgcgtctgctgcccgtgaggcagaagaagtctcaccttatggaggtgcagctgaacggcggcaccatctctgacaaggtggactgggcccgtgagaagctggagcaggccgtggctgtcaacactgtcttcacccaggacgagatgatcgatgtcattggtgtcaccaagggtcacggatacaagggtgtcactagccgttggcacacaaagaagcttcctcgcaaaacccatcgtggtctgcgtaaggtggcctgtatcggtgcctggcatcctgcccgcgtggcgttctctgtggcccgtgctggtcagaagggttaccaccaccgtacagagatcaacaagaagatctacaagattggccagggctaccacaccaaggatggaaagctggtgaagaacaatgcctccactgagtatgatctgtccaacaagagcatcaaccccctgggtggatttgtccactatggagatgtgaccaatgacttcgtcatggtgaagggatgtgttgtggggaccaaaaagagggtgctgactctgcgcaagtctctgctggtgcagagcaaccgccgtgccatggagaagatcgacctcaagttcatcgacacgacctcaaagtttggtcacggtcgcttccagaccgtggaggagaagaaggcgttcatgggaccactcaagaaggaccgtgttg---------------ccaaggaagagactgcttga
>SB-like-Sinkne1-L3
atgtcccaccgtaagttttcggctccgcgccacggatcgctgggcttcctgccccgcaagaggagtcgtcgtcaccgtggtaaggccaagagcttccccaaggatgaccccagcaagcccgtgcatctgactgccttcctgggctacaaggccggcatgactcacatcgtgcgtgaggtcgacagacctggctcaaaggtgaacaagaaggaagtggttgaggctgtgaccattgtggagacgcctcccatgattgtggtcggagttgtgggttacgttaacaccccccgcggtctgcgttccttcaagaccatcttcgctgagcatgtcagcgacgagtgcaagcgtcgcttctacaagaactggtacaagtcaaagaagaaggctttcaccaaatactgcaagaaatggcaggatgatgagggaaagaagcagctggagaaggactttgctgccatgaagaagtactgccaggtcatccgtgtcattgcccacacacagatgcgtcttctgcccctgaggcagaagaagtcgcaccttatggaggtgcagctgaacggaggcaccatctctgacaaggtggactgggcccgtgagaagcttgagcaggccgtgcctgtcagcacagttttcacccaggacgagatgattgatgtcattggtgtcaccaagggtcacggatacaagggtgtcaccagccgttggcacacaaagaagcttcctcgcaaaacccatcgtggtctgcgtaaggtggcctgtatcggtgcctggcatcctgcccgtgtggctttctctgtggcccgtgctggtcagaagggttaccaccaccgtacagagatcaacaagaagatctacaagattggccagggctaccacaataaggatggaaagctggtgaagaacaacgcctccacagagtatgatctgtccaacaagagcatcaaccccctgggtggctttgtccactatggagaggtgaccaatgacttcgtcatggtgaagggctgtgttgtggggaccaagaagagggtgctgactctgcgcaagtctctgctggtgcagacaagccgccgtgccttggagaagatcgacctcaagttcatcgacaccacctccaagtttggtcacggccgcttccagactgtggaggaaaagaaggcgttcatgggaccactcaagaaggaccgtcttg---------------ccaaggaagagactgcttga
>SB-like-Sinsch1-L3
atgtcccaccgtaagttttcggctccgcgccacggatcgctgggcttcctgccccgcaagaggagtcgtcgtcaccgtggtaaggccaagagcttccccaaggatgaccccagcaagcccgtgcacctgactgccttcctgggctacaaggccggcatgactcacatcgtgcgtgaggtcgacagacctggctcaaaggtgaacaagaaggaagtggttgaggctgtgaccattgtggagacgcctcccatgattgtggtcggagttgtgggttacgttaacaccccccgcggtctgcgttccttcaagaccatctttgctgagcatgtcagcgacgagtgcaagcgtcgcttctacaagaactggtacaagtccaagaagaaggctttcaccaaatactgcaagaaatggcaggatgatgagggaaagaagcagctggagaaggactttgctgccatgaagaagtactgccaggtcatccgtgtcattgcccacacacagatgcgtcttctgcccctgaggcagaagaagtcgcaccttatggaggtgcagctgaacggaggcaccatctctgacaaggtggactgggcccgtgagaagctggagcaggccgtgcccgtcagcacagttttcacccaggacgagatgattgatgtcattggtgtcaccaagggtcacggatacaagggtgtcaccagccgttggcacacaaagaagcttcctcgcaaaacccatcgtggtctgcgtaaggtggcctgtatcggtgcctggcatcctgcccgtgtggctttctctgtggcccgtgctggtcagaagggttaccaccaccgtacagagatcaacaagaagatctacaagattggccagggctaccacaataaggatggaaagctggtgaagaacaacgcctccacagagtatgatctgtccaacaagagcatcaaccccctgggtggctttgtccactatggagaggtgaccaatgacttcgtcatggtgaagggctgtgttgtggggaccaagaagagggtgctgactctgcgcaagtctctgctggtgcagacaagccgccgtgccttggagaagatcgacctcaagttcatcgacaccacctccaagtttggtcacggccgcttccagaccgtggaggaaaagaaggcgttcatgggaccactcaagaaggaccgtattt---------------ccaaggaagagactgcttga
>SB-like-Oplfas-L3
---tcccaccgtaagttctcggctccacgccacggatcgctgggcttcctgccccgcaagaggagtcgtcgtcaccgcggtaaggccaagagtttccccaaggatgaccccagcaagcccgtgcacctcactgccttcctgggctacaaggccggcatgactcacatcgtccgtgaggtggacagacctggatcaaaggtgaacaagaaggaagtggttgaggccgtgaccattgtggagacacctcccatgatggtggtcggcgttgtgggctacgtcaacaccccccgcggcctgcgctccttcaagaccatcttcgccgagcacgtcagtgacgagtgcaagcgtcggttctacaagaactggtacaagtccaagaagaaggctttcaccaagtactgcaagaaatggcaggatgatgagggcaagaagcagctggagaaggacttcgctgccatgaagaagtactgccaggtcgtccgtgtcattgcccacacacagatgcgtctgctgcccctgaggcagaagaagtctcacctgatggaggtgcagctgaacggaggcaccatctctgacaaggtggactgggcccgggagaagctggagcaggctgtccccgtcaacaccgttttcacccaggacgagatgatcgatgtcattggtgtcaccaagggtcacggatacaagggtgtcaccagccgttggcacacaaagaagcttccccgcaaaacccatcgtggtctgcgtaaggtggcctgtatcggtgcctggcatcctgcccgtgtggctttctccgtggcccgtgccggtcagaagggttaccaccaccgtacagagatcaacaagaagatctacaagattggccagggctaccacaccaaggacggaaagctggtgaagaacaacgcctccactgagtacgatctgtccaacaagagcatcaaccccctgggtggattcgtccattatggagaggtgaccaatgacttcgtcatggtgaagggctgcgttgtcgggaccaagaagagggtgctgactctgcgcaagtctctgctggtgcagagcagccgccgtgccttggagaagatcgacctcaagtttatcgacaccacctccaagttcggtcacggccgcttccagaccgtggaggaaaagaaggcgttcatgggaccactcaagaaggaccgtatca---------------ccaaggaagagactgcttaa
>SB-like-Dipsar-L3
atgtctcaccgtaagttttcggcgccccgccacggatccctgggcttcctgccccgcaagaggagtcgtcgtcaccgtggtaaggccaagagcttccccaaggatgaccccagcaaacccgtgcacctgaccgccttcctgggctacaaggctggcatgacccacatcgtccgtgaggtcgacagacctggctcaaaggtgaacaagaaggaagtggttgaggccgtgaccattgtggagactcctcccatgatggtggtcggtgtcgtgggctacgtcaacaccccccgcggcctgcgttccttcaagaccatcttcgccgagcacgtcagtgatgagtgcaagcgtcgcttctacaagaactggtacaagtccaagaagaaggccttcactaagtactgcaagaaatggcaggatgatgagggcaagaagcagctggagaaggactttgcagccatgaagaagtactgccaggtcatccgcatcatcgcccacacacagatgcgcctgctgcccgtgaggcagaagaagtctcacctgatggaggtgcagctgaatggcggcaccatctctgataaggttgactgggcccgtgagaagctggagcaggccgtgcccgtgggcacagtcttcactcaggacgagatgatcgacgtcattggtgtcacaaagggtcacggatacaagggtgtcaccagccgttggcacacaaagaagctcccccgtaaaacccatcgtggtctgcgtaaggtggcctgtatcggtgcctggcatcctgcccgtgtggctttctctgtggcccgtgccggtcagaagggttaccaccaccgcacagagatcaacaagaagatctacaagatcggccagggctaccacaccaaggatggaaagctggtgaagaacaacgcctccactgagtatgatctgtcaaacaagagcatcaaccccctgggtggattcgtccactatggagatgtgaccaatgacttcgtcatggtgaagggctgtgttgtgggagtcaagaagagggtgctgactctgcgcaagtctctgctggtgcagactagccgccgtgcattggagaagatcgacctcaagtttatcgataccacctccaagttcggtcacggccgcttccagaccgtggaggaaaagaaggcgttcatgggaccactcaagaaggaccgtatca---------------ccaaggaagagactgcttaa
>SB-like-Spaaur1-L3
atgtcccaccgtaagttttcggcgccccgccacggatccctgggcttcctgccccgcaagaggagtcgtcgtcaccgtggtaaggccaagagcttcccgaaggatgaccctagcaagcccgtgcacctgactgccttcctgggctacaaggctggcatgacccacatcgtccgtgaggtcgacagacctggctcaaaggtgaacaagaaggaagtggttgaggccgtgaccattgtggagactcctcccatgatggtggtcggcgttgtgggttacgtcaacaccccccgcggcctgcgttccttcaagaccatctttgccgagcacgtcagtgatgagtgcaagcgtcgcttctacaagaactggtacaagtccaagaagaaggccttcactaaatactgcaagaaatggcaggatgatgagggcaagaagcagctggagaaggactttgcagccatgaagaagtactgccaggtcatccgcatcattgcccacacacagatgcgtctgctgcccgtgaggcagaagaagtctcacctgatggaggtgcagctgaacggcggcaccatctctgacaaggttgactgggcccgcgagaagctggagcaggccgtgcccgtcggcacagtcttcactcaggacgagatgatcgacgtcattggtgtcacaaagggtcacggatacaagggtgtcaccagccgttggcacacaaagaagcttccccgcaaaacccatcgtggtctgcgtaaggtggcctgtattggtgcctggcatcctgcccgtgtggctttctctgtggcccgtgccggtcagaagggttaccaccaccgtacagagatcaacaagaagatctacaagattggccagggctaccacacaaaggatggaaagctggtgaagaacaacgcctccactgagtatgatctgtccaacaagagcatcaaccccctgggtggattcgtccactatggagatgtgaccaatgacttcgtcatggtgaagggctgtgttgtgggagtgaagaagagggtactgactctgcgcaagtctctgctggtgcagactagccgccgtgcattggagaagattgacctcaagtttattgataccacctccaaattcggtcatggtcgcttccagaccgtggaggaaaagaaggcgttcatgggaccactcaagaaggaccgtatca---------------ccaaggaagagactgcttaa
>SB-like-Sercab-L3
---tcccaccgaaaattttcggctccgcgccacggatccctgggcttcttgccccgcaagaggagtcgtcgtcaccgtggtaaggccaagagcttccccaaggatgaccccagcaagcccgtgcatctgacggccttcctgggctacaaggccggcatgacacacattgtccgtgaggtcgacagacctggctcaaaggtgaacaagaaggaagtggtcgaggctgtgaccattgtggagactcctcccatgattgtggttggagttgtgggttacgtcaacacccctcgtggccttcgttccttcaagaccatcttcgctgagcatgtcagtgacgagtgcaagcgtcgcttctacaagaactggtacaagtccaagaagaaggctttcaccaaatactgcaagaaatggcaggatgatgagggcaagaagcagctggagaaggactttgcttccatgaagaagtactgccaggtcgtccgcatcattgcccacacacagatgcgtctgctgcccctgaggcagaagaagtcccatctgatggaggtgcagctcaacggaggctccatctctgacaaagtggactgggcccgtgagaagctggagcaggccgtgcctgtcaacaccgtgttcacccaggatgagatgatcgacgtcatcggcatcaccaagggtcacggatacaagggtgtcaccagccgttggcacacaaagaagctccctcgcaaaacccatcgtggtctgcgtaaggtggcctgtatcggtgcctggcatcctgcccgcgtggccttctccgtggcccgcgctggtcagaagggttaccaccaccgcacagagatcaacaagaagatctacaagatcggccagggctaccacaccaaggacggcaagctggtgaagaacaacgcctccacagagtacgatctgtccaacaagagcatcaaccccctgggtggatttgtccactacggtgatgtgaccaatgacttcgtcatggtgaaaggctgtgttgtggggaccaagaagagggtgctgactctgcgcaagtctctgctggtgcagtccagccgtcgtgccttggagaagatcgacctcaagttcatcgacaccacctccaagttcggtcacggccgcttccagaccgtggaggagaagaaggcgttcatgggaccactcaagaaggaccgtatca---------------ccaaggaagagactgcttaa
>SB-like-Diclab1-L3
atgtcccaccgtaagttttcggctccccgccacggatccctggggttcctgccccgcaagaggagtcggcgtcaccgcggtaaggccaagagcttccctaaggatgaccccagcaagcccgttcacctgaccgccttcctgggctacaaggccggcatgacccacatcgtccgtgaggtcgacagacctggctcaaaggtgaacaagaaggaagtggttgaggctgtgaccattgtggagacaccgcccatgatggtggttggagtcgtgggttacgttaacactccccgtggcctgcgctcattcaagaccatcttcgccgagcacgtcagtgacgagtgcaagcgtcggttctacaagaactggtacaagtccaagaagaaggctttcaccaaatactgcaagaaatggcaggatgatgagggcaagaagcaactggagaaggactttgcttccatgaagaagtactgccaggtcatccgcatcattgcccacacacagatgcgtctgctgcccctgaggcagaagaagtctcacctcatggaggtgcagctgaacggaggcaccatctctgataaggtggactgggcccgtgagaagctggagcaggccgtgcccgtcagcacagtttttacccaggacgagatgatcgacgtcatcggcatcaccaagggtcacggatacaagggtgtcaccagccgttggcacacaaagaagcttccccgcaaaacccatcgtggtctgcgtaaggtggcctgtatcggtgcctggcatccggcccgtgtggcattctctgtggcccgtgctggtcagaagggttaccaccaccgcacagagatcaacaagaagatctacaagatcggccaaggctaccacaccaaggagggaaagctggtgaaaaacaacgcctccacagagtatgatctgtccaacaagagcatcaaccccctgggtggctttgtccattatggtgatgtgaccaacgactttgtcatggtgaagggatgtgttgtgggaacaaagaagagggtgctgactctgcgcaagtctctgctggtgcagacaagccgccgtgccttggagaagatcgacctcaagtttatcgacaccacctccaagttcggtcacggccgattccagaccgtggaggaaaagaaggcgttcatgggaccactcaagaaggaccgtattg---------------ccaaggaagagactgcctga
>SB-like-Masarm1-L3
atgtctcaccgtaagttttcggctccgcgccacggatccctgggcttcctgccccgcaaaaggagccgtcgtcaccgcggtaaggccaagagcttccccaaggatgaccccagcaaacccgtccatcttaccgccttcctgggctacaaggccggcatgacgcacattgtccgtgaggtcgacagacccggttcaaaggtgaacaagaaggaggtggttgaggctgtgaccattgtggagacgcctcccatgatcgtggtcggagttgtgggttatgtcagcacccctcgcggcctgcgatccttcaagaccatcttcgctgagcacatcagtgatgagtgcaagcgtcgattctacaagaactggtacaagtccaagaagaaggcttttaccaagtactgcaagaaatggcaggatgaggagggcaagaagcagctggagaaggactttgctgccatgaagaagtactgccaggtcatccgtgtcattgtccacacacagatgcgtctgctgcccctgaggcagaagaagtctcacctcatggagatacagctcaatggagggaccatctctgataaggtggactgggcccgtgagaagctggagcaggccgtgcctgtcaacaccgtcttcacccaggacgagatgatcgatgtgattggtgtcaccaagggtcatggctacaagggtgtcaccagccgctggcacacaaagaaacttcctcgcaaaacccatcgtggtctgcgcaaggtggcctgtatcggtgcctggcatcctgcccgtgtggctttctctgtggcccgtgccggtcagaagggttaccaccaccggacagagatcaacaagaagatttacaagattggccagggctaccacaccaaggacggaaagctggtgaagaacaatgcatccactgagtacgatctgtccaacaagagcatcaaccctctgggtggatttgtccactatggagaagtgacaaatgactttgtcatggtgaagggatgtgtggtgggaaccaagaagagggtgctgactctgcgtaagtccctgttggtgcagaccagtcgtcgtgctttggagaagatcgacctcaagtttatcgacaccacctccaagtttggtcacggccgtttccagactgtgcaggaaaagaaagcattcatgggaccactcaagaaggatcgcatta---------------ccaaggaagagactgcttaa
>SB-like-Trimac-L3
---tcccaccggaagttttcggctccgcgccacgggtctctgggcttcttgccccgcaagaggagccgtcgccaccgcggtaaggccaagagcttccccaaggatgatcccagcaagcccgtccatttgaccgctttcctgggctacaaggccggcatgacccacatcgtccgtgaggtcgacagacctggctcaaaggtgaacaagaaggaggtggtggaggctgtgaccattgtggagacaccacccatgattgtggttggagttgttggatacgtcaacactccccgcggcctgcgttccttcaagaccatttttgccgagcacgtcagtgacgagtgcaaacgccgcttctacaagaactggtacaagtctaagaagaaggcttttaccaaatactgcaagaagtggcaggatgaggatggaaagaagcagctggagaaggactttgctgccatgaagaaatactgccaggtcattcgcatcatctcccacacacagatgcgtctgctgcctcttaggcagaagaaggctcacctcatggaggtgcagctgaatggaggcaccatctctgataaggtggactgggcccgtgagaagctggagcagtctgtgcccgtcaacactgtcttcactcaggatgagatgattgatgtgattggtgtcaccaagggacacggatacaaaggtgtcaccagccgttggcacacaaagaagcttcctcgcaaaacccatcgtggtctgcgtaaggtggcctgtatcggtgcctggcatcccgctcgtgtggcgttctctgtggcccgtgctggtcagaagggataccaccaccgcacagagatcaacaagaagatttacaagatcggccagggctaccacaccaaggatggaaaggtggtgaagaacaacgcttccactgaatacgatctgtccaacaagagcatcaaccccctgggtggatttgtccactatggagaggtaaccaatgactttgtcatggtgaagggctgtgttgtggggaccaagaagagggtgctgactctgcgcaagtctctgctggtgcagaccagccgccgtgccctggagaagattgacctcaaattcattgacaccacctccaagtttggtcatggccgcttccagactgtggaagaaaagaaggccttcatgggaccactcaagaaggaccgcattg---------------ccaaggaagagactgcttaa
>SB-like-Ethspe-L3
atgtctcaccgtaaattttcggctcctcgccacggatctttgggcttcttgccccgcaagaggagtcgtcgtcaccgtggtaaggccaagagcttccccaaggatgacgccagcaaacccgtgcacctgactgccttcctgggctacaaggccggcatgacacacatcgtccgcgaggttgacagacctggctcaaaggttaacaagaaagaagtggttgaggctgtgaccattgtggagacaccacccatgattgttgtcggcgttgtgggttacgtcgaaacacccagaggcctgcgctccttcaagaccatcttcgctgaacatgtcagtgacgagtgcaagcgccggttctacaagaactggtacaagtccaagaagaaggctttcaccaagtactgcaagaaatggcaagatgatgacggcaagaagcagctggagaaggactttgcttccatgaagaagtactgccaggtcatccgcatcattgcccacacacagatgcgtctgctgcccctgaggcagaagaagtctcacctgatggaggtgcagctgaacggtggcaatatctctgacaaggtagactgggcccgcgagaagctggagcaggctgtctccatcaacactgtcttcactcaggacgagatgatcgacgtgattggtatcacaaagggtcacggatacaaaggtgtcaccagccgatggcacacaaagaagcttccccgcaaaacccatcgtggtctgcgtaaggtggcctgtatcggagcctggcatcctgcccgtgtggccttctctgtggcccgtgctggtcagaagggctaccaccaccgtacagagatcaacaagaagatctacaagatcggccagggttaccacacaaaggatggaaagctggtgaagaacaacgcctccactgaatatgatctgtccaacaagagcatcaaccccctgggtggatttgtccactatggagatgtgaccaatgattttatcatggtgaagggctgtgttgtggggaccaaaaagagggtgctgactctgcgcaagtctctgcttgtgcagaccagccgtcgtgccttggagaagatcgacctcaagtttatcgacacaacttccaagtttggtcacggccgcttccagaccgtggaggaaaagaaggcgttcatgggaccactcaaaaaggaccgcatca---------------ccaaggaagaaactgcttga
>SB-like-Percap-L3
atgtctcaccgtaaattttcggctccccgccacggatctttgggcttcttgccccgcaagaggagtcgtcgtcatcgtggtaaggccaagagcttccccaaggatgaccccagcaagcccgtgcacctgactgccttcctgggctacaaggccggaatgacacacatcgtccgcgaggttgacagacctggctcaaaggtgaacaagaaagaagtggtcgaggctgtgaccattgtggagacgccacccatgattgttgtcggagttgtgggttacgtcgaaacacccagaggcctgcgttcattcaagaccatcttcgctgagcatgtcagtgatgagtgcaagcgtcggttctacaagaactggtacaagtccaagaagaaggctttcaccaagtactgcaagaaatggcaggatgatgatggcaagaagcagctggagaaggactttgcttccatgaagaagtactgccaggtcatccgtatcattgcccacacacagatgcgtctgctgcccctgaggcagaagaagtctcacctgatggaggtgcagctgaacggtggcaacatctctgacaaggtagactgggcccgtgagaagctggagcaggctgtctctatcaacacagtcttcactcaggacgagatgatcgatgtcattggtatcaccaagggtcacggatacaagggtgtcaccagccgatggcacacaaagaagcttccccgcaaaacccatcgtggtctgcgtaaggtggcctgtatcggagcctggcatcctgcccgtgtggccttctctgtggcccgtgctggtcagaagggctaccaccaccgtacagagatcaacaagaagatctacaagattggccagggctaccacaccaaggatgggaagctggtgaagaacaatgcctccactgaatatgatctgtccaacaagagcatcaaccccctgggtggatttgtccactatggagatgtgacaaatgattttatcatggtgaagggctgtgttgtggggaccaaaaaaagggtgctgactctgcgca---------------agaccagccgtcgtgccttggagaagatcgacctcaagtttatcgacacaacctccaagtttggtcacggccgcttccagactgtggaggaaaagaaggcgttcatgggaccactcaagaaggaccgtatca---------------ccaaggaagaaactgcttga
>SB-like-Gasacu-L3
---tctcaccgtaagttttcggctccccgccacggatccctgggcttcttgccccgcaagaggagtcgtcgtcaccgcggcaaggccaagagcttccccaaggatgaccccagcaaacccgtgcacctgacggccttcctgggctacaaggccggcatgacccacatcgtgcgtgaggtcgaccgacctggttccaaggtgaacaagaaggaggtggtcgaggctgtgaccatcctggagaccccccccatgatcgtagttggcgtcatcggttacgtgaacacgccacgcggcctgcgctccttgaagaccatcttcgccgagcacatcagtgacgagtgcaagcgtcgcttctacaggaactggtacaagtccaagaagaaggccttcaccaagtactgcaagaaatggcaggacgatgatggcaagaagcaactggccaaagactttggggccatgaagaagtactgccaggtcatccgcatcatcgcccacacgcagatgcgactgttgcccctgaagcagaagaagtctcaccttatggaggtgcagctcaacggcggcaccatctccgacaaggtggactgggcccgcgagaagctggagcaggccgtgcccatcaacaccgtgttcacccaggacgagatgattgacgtcatcggcatcaccaagggtcacggatacaagggtgtcaccagccgttggcacaccaagaagctcccgcgcaaaactcatcgtggtctgcgtaaggtggcctgcatcggcgcctggcatcctgcccgcgtggccttctccgtggcccgcgctggtcagaagggttaccaccaccgcacagagatcaacaagaagatctacaagatcggccagggctaccacaccaaagacgggaagctggtgaagaacaacgcctccaccgagtacgatctgtccaacaagagcatcaaccccctgggaggatttgtccactacggagatgtgaccaatgacttcgtcatggtgaagggctgcgttgtggggaccaagaagagggttttgactctgcgcaagtctctgctggtgcagacgagccgtcgcgcatccgagaagatcgacctcaagttcatagacaccacctccaaattcggtcacggccgcttccagaccgccgaggagaagaaggcgttcatgggaccactcaagaaggaccgtatcg---------------ccaaggaggagactgcctga
>SB-like-Gasacua-L3
atgtctcaccgtaagttttcggctccccgccacggatccctgggcttcttgccccgcaagaggagtcgtcgtcaccgcggcaaggccaagagcttccccaaggatgaccccagcaaacccgtgcacctgacggccttcctgggctacaaggccggcatgacccacatcgtgcgtgaggtcgaccgacctggttccaaggtgaacaagaaggaggtggtcgaggctgtgaccatcctggagaccccccccatgatcgtagttggcgtcatcggttacgtgaacacgccacgcggcctgcgctccttgaagaccatcttcgccgagcacatcagtgacgagtgcaagcgtcgcttctacaggaactggtacaagtccaagaagaaggccttcaccaagtactgcaagaaatggcaggacgatgatggcaagaagcaactggccaaagactttggggccatgaagaagtactgccaggtcatccgcatcatcgcccacacgcagatgcgactgttgcccctgaagcagaagaagtctcaccttatggaggtgcagctcaacggcggcaccatctccgacaaggtggactgggcccgcgagaagctggagcaggccgtgcccatcaacaccgtgttcacccaggacgagatgattgacgtcatcggcatcaccaagggtcacggatacaagggtgtcaccagccgttggcacaccaagaagctcccgcgcaaaactcatcgtggtctgcgtaaggtggcctgcatcggcgcctggcatcctgcccgcgtggccttctccgtggcccgcgctggtcagaagggttaccaccaccgcacagagatcaacaagaagatctacaagatcggccagggctaccacaccaaagacgggaagctggtgaagaacaacgcctccaccgagtacgatctgtccaacaagagcatcaaccccctgggaggatttgtccactacggagatgtgaccaatgacttcgtcatggtgaagggctgcgttgtggggaccaagaagagggttttgactctgcgcaagtctctgctggtgcagacgagccgtcgcgcatccgagaagatcgacctcaagttcatagacaccacctccaaattcggtcacggccgcttccagaccgccgaggagaagaaggcgttcatgggaccactcaagaaggaccgtatcg---------------ccaaggaggagactgcctga
>SB-like-Monjap-L3
---tctcaccgcaagttttcggctccgcgccacggatccctgggcttccttccccgcaagaggagtcgtcgtcaccgtggcaaggtgaagagcttccccaaggatgaccccagcaagcccgtgcacttgactgccttcctcggctacaaggctggcatgactcacattgtccgtgaggtcgacagacccggctcaaaggtgaacaagaaggaagtggttgaagctgtgactattgtggagactcctcccatggtcgtggttggagtagtgggctacgtacagaccccccgtggcctgcgctccttcaagactatcttcgctgagcacgtcagtgatgagtgcaagcgtcgcttctacaagaactggtataagtccaagaagaaggccttcaccaagtactgcaagaaatggcaggatgatgagggcaagaagcagctggagaaagactttgcatccatgaagaagtactgccaagttgtccgcatcattgctcacacgcagatgcgcctgctgcccctgaggcagaagaagtctcacctcatggaggtgcagctgaacggcggctccatctctgacaaggtggactgggcccgtgagaagctggagcaggctgtgcccgtcaacaccgttttcacccaggatgagatgattgatatcattggtgtcaccaagggtcatgggtacaagggtgtcaccagccgttggcacacaaagaagcttcctcgcaagactcatcgtggtctgcgcaaggtggcctgtattggtgcctggcatcctgcccgtgtagctttctctgtggcccgtgctggtcagaagggctaccaccaccgtacagagatcaacaagaagatctacaagataggccagggctaccacacaaaggatggaaaggtggtgaagaacaacgcatccacagagtatgacctgtccaacaagagcatcaaccccctgggtggctttgtccactatggagaggtgaccaatgactttgtcatgctgaagggctgtgtgatcgggaccaagaagagggtactcaccctgcgca---------------agacaagccgccgtgccctggaaaagatcgacctcaagttcatcgacactacttcaaagtttggtcatggccgcttccagactgtggaggaaaagaaggcgttcatgggaccactcaagaaggaccgcattg---------------ccaaggaagagactgcttga
>SB-like-Poljap-L3
atgtcccaccgtaagttctcggctccacgccacggatccctgggcttcctgccccgtaagaggagtcgccgtcaccgcggaaaggtgaagagcttccccaaggatgaccccagcaagccggttcacctgaccgccttcctcggctacaaggccggcatgacacacattgtccgtgaggtcgacagacctggatccaaggtgaacaaaaaggaagtggtggaggcagtgacaattgtggagactcctcccatggttgtggtcggtgttgtgggatacatcatgacccctcgtggtctgcgctccttcaagaccatcttcgccgagcacatcagcgatgagtgcaagcgccgcttctacaagaactggtacaagtccaagaagaaggccttcacaaagtactgcaagaggtggcaggatgaagagggcaagaagcagttggagaaggacttcgcctccatgaagaagtactgccaggtcgtccgcatcatcgcccacacccagatgcgcctgctgccccatagacagaagaaggctcacctcatggaggtacagctgaacggaggctccatctccgacaaggtggattgggcccgcgagaagctggagcaggctgtgcccatcaacactgtcttcacccaagacgagatgatcgatgtcattggagtgaccaagggtcatgggtacaagggtgtcaccagccgttggcacacaaagaagcttccccgcaagacccatcgtggtctgcgcaaggtggcctgtattggtgcctggcatcctgcccgcgtggccttctctgtggcccgtgccggtcagaagggctaccaccaccgcacagagatcaacaagaagatctacaagattggccagggctaccacaccaaggatggaaagcttgtgaagaacaacgcttccactgagtacgacttgtccaacaagagcatcaaccccctgggtggctttgtccactatggagaggtgaccaatgatttcatcatgctgaagggctgcgttattgggaccaggaagagggtgctgactctgcgcaagtctctgctggtgcagacaagccgacgttccctggagaagatcgacctcaagttcatcgacaccacctccaagttcggtcacggccgcttccagactgtggaggaaaagaaggcgtttatgggaccactcaagaaggaccgcattg---------------ccaaggaagagactgcttaa
>SB-like-Notfur-L3
atgtctcaccgtaagttttcagctccacgacacggctcactcggtttcctgccccgcaagaggagccgtcgtcaccggggtaaggctaagagcttccccaaggatgaccccagcaagcccgtacacctgaccgccttcctgggctacaaggccggcatgacccatattgtccgtgaggtcgataggcctggctcaaaggtgaacaagaaggaagtggtcgaggctgtgaccattgtagagactcctcccatgattgtggttggagttgtaggctacgtcaacaccccccgcgggctgcgatccttcaagaccatcttcgctgagcatatcagcgatgagtgcaagcgtcggttctacaagaactggtacaagtctaagaagaaggctttcaccaaatactgcaagaagtggcaagatgatgaaggcaagaaacagctggagaaagacttttctgccatgaagaagtactgccaggtcatcagggtcatcgcccacacacagatgcgtctactgcccttaaggcagaagaagtctcacctcatggaggtgcagctgaacggaggcaccatctctgataaggtggactgggcccgcgagaagcttgagcaggccgttcccgtcaatacagttttcacccaggatgagatgattgacgtcattggtgttacaaagggtcatgggtacaaaggtgtcaccagccgttggcacacaaagaaacttccacgtaaaactcatcgtgggttgcgtaaggtggcttgtattggtgcctggcatccggcccgtgtggcgttttctgtggcccgtgcgggtcagaaaggttaccatcatcgtacagagatcaacaagaagatctacaagattggccagggctaccactccaaggatgggaaggttatcaagaacaatgcctccacagagtatgatctgaccaacaagagcatcaaccccctgggtggatttgtccactatggagaagtgtcaaacgactttgtcatggtgaagggctgcgttgtgggaaccaagaagagggtgctgaccctgcgcaagtctctgcttgtgcagaccagccgtcgtgctctggagaagatcgacctcaagttcattgataccacttccaagtttggtcacggtcgcttccagactgtggaagagaagaaggccttcatgggaccactcaagaaggaccgcattg---------------ccaaggaagagactgtttaa
>SB-like-Notkuh-L3
atgtctcaccgtaagttttcagctccacgacacggctcactcggtttcctgccccgcaagaggagccgtcgtcaccggggtaaggctaagagcttccccaaggatgaccccagcaagccggtacacctgaccgccttcctgggctacaaggccggcatgactcatattgtccgtgaggtcgataggcctggctcaaaggtgaacaagaaggaagtagtggaggctgtgaccattgtagagactcctcccatgattgtggttggagttgtaggctacgtcaacaccccccgcgggctgcgatccttcaagaccatcttcgctgagcatatcagcgatgagtgcaagcgtcggttctacaagaactggtacaagtctaagaagaaggctttcaccaaatactgcaagaagtggcaagatgatgaaggcaagaaacagctggagaaagacttttctgccatgaagaagtactgccaggtcatcagggtcatcgcccacacacagatgcgtctactgcccttaaggcagaagaagtctcacctcatggaggtgcagctgaacggaggcaccatctctgataaggtggactgggctcgtgagaagcttgagcaggccgttcccgtcaatacagttttcacccaggatgagatgattgacgtcattggtgttacaaagggtcacgggtacaaaggtgtcaccagccgttggcacacaaagaaacttccacgtaaaactcatcgtgggttgcgtaaggtggcttgtattggtgcctggcatccggcccgtgtggcgttttctgtggcccgtgcgggtcagaaaggttaccatcatcgtacagagatcaacaagaagatctacaagattggccagggctaccactccaaggatgggaaggttatcaagaacaatgcctccacagagtatgatctgactaacaagagcatcaaccccctgggcggatttgtccactatggagaagtgtcaaacgactttgtcatggtgaagggctgcgttgtgggaaccaagaagagggtgctgactctgcgcaagtctctgcttgtgcagaccagccgtcgtgctctggagaagatcgacctcaagttcattgataccacctccaagtttggtcacggtcgcttccagactgtggaagagaagaaggccttcatgggaccactcaagaaggaccgcattg---------------ccaaggaagagactgtttaa
>SB-like-Poefor-L3
atgtcccaccgtaagttttcggctccgcgacacggatccctgggcttcctgccccgcaaaagaagtcgccgtcatcgcggtaaggccaagagcttcccgaaggatgaccccagcaagccggttcacctgacggccttcctgggctacaaggccggcatgacgcacatcgtccgggaggtggacagacccggttcaaaggtcaacaagaaggaagtggtggaggccgtgaccatcgtggagactccacccatgatcgtagtcggggtcatcggctacgtcaacacgccccgtggcctgcgctccttcaagaccatcttcgccgagcacatgagcgacgaatgcaagcgccgcttctacaagaactggtacaaatccaagaagaaggccttcaccaagtactgcaagaaatggcaggatgaggatggcaagaagcagctggagaaagactttgctgccatgaagaagtactgccaggtcatcagagtcatcgcccacacacagatgcgcctgctgcctctgaggcagaagaagtcccacctgatggaggtgcagctgaacggcggcaccatctccgacaaggtggactgggcccgcgagaagctggagcagatggtggcggtcagcaccgtcttcacccaggacgagatgatcgacgtcatcggcgtcaccaagggtcacggctacaagggcgtcaccagccgctggcacaccaagaagctcccccgcaaaacgcatcgtggtctgcgtaaggtggcctgcatcggcgcctggcatccggcccgcgtggcgttctcggtcgcccgcgccggtcagaagggctaccaccaccgaacagagatcaacaagaagatctacaagataggccagggctaccacaccaaggacgggaagctggtgaagaacaacgcctccacagagtacgatctgaccaacaagagcatcaatcccctgggcgggtttgttcactacggagaggtgaccaacgacttcgtcatggtgaagggctgcgtcgtgggaaccaagaagagggtgctgactctgcgcaagtctctgctggtgcagaccagccgccgcgctctggagaagatcgacctcaagttcatcgacaccacctccaagttcggccacggccgcttccagacgttggaggagaagaagaacttcatggggccgctgaagaaggaccgcatcg---------------ccaaggaggagacggtttaa
>SB-like-Xipmac-L3
atgtcccaccgtaagttttcggctccgcgacacggatccctgggcttcctgccccgcaaaaggagtcgccgtcatcgcggtaaggccaagagcttcccgaaggatgaccccagcaagccggtccacctgacggccttcctgggctacaaggccggcatgacgcacattgtccgggaggtggacagacccggttcaaaggtcaacaagaaggaagtggtggaggccgtgaccatagtggagactccgcccatgatcgtagtcggggtcatcggctacgtcaacacgccccgcggcctgcgctccttcaagaccatcttcgccgaacacatgagcgacgaatgcaagcgccgcttctacaagaactggtataaatccaagaagaaggccttcaccaagtactgcaagaaatggcaggatgacgagggcaagaagcagctggagaaagactttgctgccatgaagaagtactgccaggtcatcagagtcatcgcccacacacagatgcgcctgctgcctctgaggcagaagaagtcccacctgatggaggtgcagctgaacggcggcaccatctccgacaaggtggactgggcccgcgagaagctagagcaggcggtggcagtcagtaccgttttcacccaggacgagatgatcgacgtcatcggcgtcaccaaaggtcacggctacaagggcgtcaccagccgctggcacaccaagaagctcccccgaaagacgcatcgcggcctgcgtaaggtggcctgcatcggcgcctggcatccggcccgtgtggcgttctctgtcgcccgcgccggtcagaagggctaccaccatcgaacagagatcaacaagaagatctacaagatgggccagggctaccacaccaaggacgggaagctgatgaagaacaacgcctccacagagtacgatctgaccaacaagagcatcaatcccctgggcgggtttgttcactacggagaggtgaccaacgacttcgtcatggtgaagggctgcgtcgtaggaaccaagaagagggtgctgactctgcgcaagtctctgctggtgcagaccagccgccgcgctctggagaagatcgacctcaagttcatcgacaccacttccaagttcggccatggccgcttccagacggtggaggagaagaagaccttcatggggccgctgaagaaggaccgcatcg---------------ccaaggaggagacggtttaa
>SB-like-Menber-L3
[truncated: 719,358 more chars]
