# Supplementary material for: Horizontal Transfer and Evolutionary Profiles of Two Tc1/DD34E Transposons (ZB and SB) in Vertebrates
Source: Genes (Basel). 2022 Nov 29;13(12):2239. doi: 10.3390/genes13122239 (PMC9777934; doi:10.3390/genes13122239)
Supplement: Supplementary file 1 [file genes-13-02239-s001.zip › Supplementary file S4.txt]

>SB-Acalat
atggtaaagtcaaaagaaatcagccaagatatcaggaagagaattgtgaacttgcacaagtctggttcattcttgggtgcaatttcc----------aggtgccacgttcatctgttcaaacaattatatgcaagtgtaaacaccatgggaatgtccagccattataccgctcagaga--------------tgtcccagagatgaacgtgcattggtcagaaatgtgcatatcaacccaagaacaaaagcaaaagaccttgagaagatgcttgctgaagctggtaagagtgtgtcattatccacagtgaaacgagtactgtactgacatgggctgaaaggccactctgccaggaagaagccatcactccaaaagaaacataaaaaagctagattacagtttgcaaatgcacacaggcacaaagacctaaatgtttgtagacatgtcctgtggtctgacgaaactaaaatcaaactgtttggccataatgaccatcgttacgtttggaggaaaaagggggaagcttgcaagcctgagaacaccttcccaactgtgaaatacgggggtagcagcatcatgttgtggggttgttttgctgaaggagggactggtgcacttcacaaaatagatagcatcatgagaaaagggcattatgtggaaatactgaagcaacatctcaagacataagccagaaagttaaagcttggg-------------tccaaatagacaatgacccgaagcatactgccaaactggttacaaagtggcttaaggataacaaagtcaatgttttgcagtggccatcacaaagccctgatctctatcctattgaaaatatatgggcagagctgaaaaggcatgtgcgagcaagacggcctacaaacttgactcacttacaccagttctgtcaggaggaatgggccaaatttcctgccaactattgtgagaagcttgtggaaggatattcaaaacgtttgacccaagtcatacagtttaaaggcagtggtaccaaatac
>SB-Spaaur
atgggaaagtcaaaagaaatcagccaagatatcaggaagagaattgtggacttgcacaagtctggttcatccttgggtgcaatttccagatgcctgaaggtgccacgttcatctgttcaaacaattatatgcaagtataaacaccatgggaatgtccagccatcataccgctcaggaaggagacgggttctgtgtcccagagatgaacgtgctttggtcagaaatgtgcatatcaacccaagaacaaaagcaaaagaccttgtgaagatgctggctgaagctggtaagagtgtgtcattatccacagtgaaacgagtactgtaccgacatgggctgaaaggccactctgccaggaagaagccattactccaaaagaaacataaaaaagccagattacagtttgcaaatgcacacagggacaaagaccttaatttttggagacatgtcctgtggtctgacgaaactaaaatcgaactgtttggccataatgaccatcgttacgtttggaggaaaaagggggaagcttgcaagcctgagaacaccatcccaactgtgaaatacgggggtggcagcatcatgttgtggggttgttttgctgcaggagggactggtgcacttcacaaaatagatggcatcatgaggaaagaacattatgtggaaatactgaagcaacatctcaagacatcagccaggaagttaaagcttgggcgcaaatgggtcttccaaatggacaatgacccgaagcatactgccaaactggttacaaagtggcttaaggataacaaagtcaatgttttgcagtggccatcacaaagccctgatctcaatcctattgaaaatttatgggcagagctgaaaaggcatgtgcgagcaaggcggcctacaaacttggctcagttacaccagttctgtcaggaggaatgggacaaaattcctgccaactattgtgagaagcttgtggaaggatatccaaaacgtttgacccaagtcatacagtttaaaggcaatggtaccaaatac
>SB-Cepson
atgggaaaatctaaagaaatcagccaagatatcaggaagagaattgtggacttgcacaagtctggttcatccttgggtgcaatttccagatgcttgaaggtgccacgttcatctgttcaaacaattatacgcaagtataaacaccatgggaatgtccagccatcataccgctcaggaaggagacgggttctgtgtcccagaggtgaatgtgctttggtccgaaatgtgcatatcaacccaagaacaaaagc-aaagactttgtgaagatgctggctgaagctggtaagagtgtgtcattatcaacagtgaaacgagtcctgtactgacatgggctgaaaggtcactctcccaggaagaagccattactccaaaagaaacattaaaaagccagattacagtttgcaaatgcacacagggacaaagaccttaa-ttttggagacatgtcctgtggtctgacaaaactaaaattgaactttttggccataatgaccatcgttacatttggaggaaaaagggggaagcttgcaagcctgagaacaccatcccaactgtgaaatatgggggtggcagcatcatgttgtggggttgttttgctgcaggagggactggtgcacttcacaaaatagatggcatcatgaggaaagagcattatgtggaaatactgaagcaacatctcaagacatcagccaggaagttaaagcttgagcgcaaatgggttctccaaatggacaatgaccctaagcatactgccaaagtggtaacaaagtggcttaaggataacaaagtcaatgttttggagtggccatcacaaagccctgatctcaatcctattgaaaatttatgggcagagctgaaaaggcatgtgcgagcaaggcggcctacaaacttggctcagttacaccagttctgtcaggaggaatgggccaaaattcctgcaaactattgtgagaagcttgtggaagcatatccaaaacgtttgacccaagtcatacagtttaaaggcaatgctaccaaatac
>SB-Croalt
atgggaaaatcaaaagaaatcagccaagacatcaggaagagaattgtggacttgcacaagtctggttcatccttgggtgcaatttccagatgcctgaaggtgccacgttcatctgttcaaacaattatacgcaagtataaacaccatgggaatgtccagccatcataccgctcaggaaggagacgggttctgtgtcccagagatgaacgtgctttggtccgaaatgtgcacatcaacccaagaacaaaagcaaaagaccttgtgaagatgctggctgaagctggtaagagtgtgtcattatcaacagtgaaacgagtcctgtaccgacatgggctgaaaggccactctcccaggaagaagccattactccaaaagaaacataaaaaagccagattacagtttgcaaatgcacacagggacaaagaccttaatttttggagacatgtcctgtggtctgacgaaactaaaattgaactttttggccataatgacaatcgttacatttggaggaagaagggggaagcttgcaagcctaagaacaccatcccaactgtgaaacatgggggtggcagcatcatgttgtggggttgttttgctgcaggagggactggtgcacttcacaaaatagatggcatcatgaggaaagaacattatgtggacatactgaagcaacatctcaagacatcagccaggaagttaaagcttgggcgcaaatgggttttccaaatggacaatgaccctaagcatactgccaaactggttagaaagtggcttaaggatagcaaagtcaatgttttggagtggccatcacaaagccctgatctcaatcctattgaaaatttctgggcagagctgaaaaggcatgtgcgagcaaggcggcctacaaacttggttcagttacaccagttctgccaggaggaatgggccaaaattcctgcaaactattgtgagaagcttgtggaagcatatcc---acgtttgacccaagtcatacagtttaaaggcaatgctaccaaatac
>SB-Epicoi
atgggaaaatcaaaagaaatcagccacgacatcaggaagagaattgtggacttgcacaagtctggttcatccttgggtgcaatttccagatgcctgaaggtgccatgttcatctgttcaaacaattatacgcaagtataaacaccatgggaatgtccagccatcataccgctcaggaaggagacgggttctgtgtcccagagatgaacgtgctttggtccgaaatgtgcacatcaacccaagaacagaagcaaaagaccttgtgaagatgctggctgaagctggtaagagtgtgtcattatcaacagtgaaacgagtcctgtaccgacatgggctgaaaggccactctcccaggaagaagccattactccaaaagaaacataaaaaagccagattacagtttgcaaatgcacacagggacaaagaccttaatttttggagacatgtcctgtggtctgacgaaactaaaattgaactttttggccataatgacaatcgttacatttggaggaagaagggggaagcttgcaagcctaagaacaccatcccaactgtgaaacatgggggtggcagcatcatgttgtggggttgctttgctgcaggagggactggtgcacttcacaaaatagatggcatcatgaggaaagaacattatgtggacatactgaagcaacatctcaagacatcagccaggaagttaaagcttgggcgcaaatgggttttccaaatggacaatgaccctaagcatactgccaaactggttagaaagtggcttaaggatagcaaagtcaatgttttggagtggccatcacaaagccctgatctcaatcctattgaaaatttatgggcagagctgaaaaggcatgtgcgagcaaggcggcctacaaacttggttcagttacaccagttctgccaggaggaatgggccaaaattcctgcaaactattgtgagaagcttgtggaagcatatccaaaacgtttgacccaagtcatacagtttaaaggcaatgctaccaaatac
>SB-Epilan
atgggaaaatcaaaagaaatcagccaagacatcaggaagagaattgtggacttgcacaagtctggttcatccttgggtgcaatttccagatgcctgaaggtgccacgttcatctgttcaaacaattatacgcaagtataaacaccatgggaatgtccagccatcataccgctcaggaaggagacgcgttctgtgtcccagagatgaacgtgctttggtccgaaatgtgcacatcaacccaagaacaaaagcaaaagaccttgtgaagatgctggctgaagctggtaagagtgtgtcattatcaacagtgaaacgagtcctgtaccgacatgggctgaaaggccactctcccaggaagaagccattactccaaaagaaacataaaaaagccagattacagtttgcaaatgcacacagggacaaagaccttaatttttggagacatgtcctgtggtctgacgaaactaaaattgaactttttggccataatgacaatcgttacatttggaggaagaagggggaagcttgcaagcctaagaacaccatcccaactgtgaaacatgggggtggcagcatcatgttgtggggttgttttgctgcaggagggactggtgcacttcacaaaatagatggcatcatgaggaaagaacattatgtggacatactgaagcaacatctcaagacatcagccaggaagttaaagcttgggcgcaaatgggttttccaaatggacaatgaccctaagcatactgccaaactggttagaaagtggcttaaggatagcaaagtcaatgttttggagtggccatcacaaagccctgatctcaatcctattgaaaatttatgggcagagctgaaaaggcatgtgcgagcaaggcggcctacaaacttggttcagttacaccagttctgccaggaggaatgggccaaaattcctgcaaactattgtgagaagcttgtggaagcatatccaaaacgtttgacccaagtcatacagtttaaaggcaatgctaccaaatac
>SB-Sinchu
atgggaaaatcaagagaaatcaaccaagacatcaggaaaagaattgtggacttccataagtgtggctcattcttaggtgcaacttccagatgcctgaaggtcccacattcatcggtacagacaataatacgcaagtataaaaaccatgggaa--tacaaccatcataccgctcaggaaggagacggattctgagtcccagggacgaacattttttggtgcgaaatgtgcgaatcaaccccagggcaacagcaaaagacattgtgaagatgctggctgaaactggtaagacagtgtcattatccacagtaaaaccagtcctgtaccaccatgagctgaaaggttactctgggaggagaaagccattacttcaaaaccaccataaaaaagccagactacagtttgcaactgcacatggggacaaaaatcttaatttctggagacatgtcctgtggtctgacgaaacagaaattgaactgttcggccataatgataaacggtatatttggaggaaaaagggcgaagctttgaagcctcaaaacaccatcccaactgtgaagtatgggggtggtagtataatgttgtggggctgcgttgctgcagaagggactggtgcacttcacaaaacagatggcatcatgagaaaagaaaattatgtggatatattgaagcaacatctgaagacatcagccaggaagttaaagcttgggcgcaaatggg-cttccaaatcgacaatgaccctaagcatacctccaaattagttacaaagtggcttaaggacaacaaagtcaaggtattggagtggccatcacaaagccctgatctcaatcccatagaaaatttgtgggcggcactgaaaaggcgagtgcgagcaagaaggcctacaaacctgacccagttacaccagttctgtcaagaggaatggaccaaaattccagcaaactattgtagaaagcttgtggaaggatacccaaaacgtttggcccaagtgaa--agtttcggggcaattctatcaaatac
>SB-Cheros
atggggaaattaaaagaaatcagccaagacatcaggaagagaactgtggacttgcataagtctggttcatccttgggtgcaatttccagatgcctgaaggtgccacgttcatctgttcaaacaattatacgcaagtataaacaccatgggaatgtccagccatcatattgctcaggaaggagacgggttctgtgtcccagagatgaacgtgctttggtccgaaatgtgcatatcaacccaagaacaaaagcaaaagaccttgtgaagacgctggctgaagctggtaagagtgtgtcattatcaacagtgaaacaagtcctgtaccgacatgggctgaaaggccactctcccaggaagaagccattactccaaaagaaacat-aaagagccagattacagtttgcaaatacaaacagggacaaagaccttaatttttggagacatgtcctgtggtctgacgaaactaaaattgaactttttggccataatgaccatcgttacatttggaggaaaaagggggaagcttgcaagcctgagaacaccatcccaactgtgaaatatgggggtggcagcatcatgttgtggggttgttttgctgcaggagggactggtgcacttcacaaaatagatggcaccatgaggaaagaacattgtgtggaaatactgaagcaacatctcaagacatcagccaggaagttaaagcttgggcgcaaatgggttttccaaatggacaatgacccaaagcatactgccaaactggttacaaagtggcttaaggataacaaaatcaatgttttggagtggccatcacaaagccctgatctcaatcctattgaaaatttatgggcagagctgaaaaggcatgtgcgagcaaggcggcctacaaacttggctgagttacaccagttctgtcaggaggaatgggccaaaattccctcaaactattgtgagaagcttgtggaagcatatccaaaacgtttgacccaagttatacagtttaaaggcaatgctaccaaatac
>SB-Micflo
atgggaaagtcaaaagaaatcagccaagatatcaggtagagaattgtggatttggacaagtctggttcatccttgggtgcaatttccagatgtctgaaggtgccacgttcatctgttcaaacaattataagcaagtataaaaatcatgggaatgtccagccatcataccgcacaggaaggagacgggttctgtgtcccagagattaacgtgctttggtccgaaatgtgcatatcaacccaagaacaaaatcaaaagaccttgtgaggatgctggctgaagctgtcaagagtgtgtaattatccacagtgaaatgaatactataccgacatgggc-aaaaggtcactctgccaggaagaagccattactccaaaagaaacataaaaaagccagattacagtttgcaaatgcacacagggacaaagaccttaatttttggagacatgtcctgtggtctgacaaaactaaaatcaaaatgcttggccataatgaccctcgttacgtttggaggaaaaacggggaagcttgcaagcctgagagcaccatcccaactgtgaaatacgggggtggcagcatcatgttgtggggttgttttgctgcaggagggactggtgtacttcacaaaatagatagcatcatga----------------ggaaatactgaagcataatctcaagacatcagccaggaagttaaaccttgggggctaatgggttttccaaatggacaatgacccgaagcatactgccaaactggttacaaagtggcttaagga---taaagtcaatgtcttgcagtggccatcacaaagccctgatctcaatcctattgaaaatttatgggcagacctgaaaaggcatgtgcgagcaaggcggcctacaaacgtggctcagttacaccagttctgccaggaggaatgggccaaaattcctgccaactattgtgagaagcttgtggaaggatatccaaaacgtttgacccaagtcatacagtttaaaggcaatggtaccaaatac
>SB-Diclab
atgggaaagtcaaaagaaatcagccaaggtatcaggaagataattgtggacttgcacaagtctggttcatccttgggtgcaatttccagatgcctgaaggtgccacgttcatctgttcaaacaattatacgcaagtataaacaccatgggaatggccagccatcataccgctcaggaaggagatgggttctgtgtcccagagttgaacgtgctttggtccgaaatgtgcatatcaacccaagaacaaaagcaaaagaccttgtgaagatgctggctgaagctggtaagagtgtgtcgttatccacagtgaaacgagtactgtaccgacatgggctgaaaggccactctgccaggaagaagccattactccaaaagaaacataaaaaagccagattacagtttgcaaatgcacacagggacaaagaccttaatttttggagacatgtcctgtggtctgacgaaactaaaatcgaactgtttggccataatgaccatcgttacgtttggaggaaaaagggggaagcttgcaagcctgagaacaccatcccaactgtgagatacgggtgtggcagcatcatgttgaggggttgttttgctgcaggagggactggtgcacttcacaaaatagatggcatcatgagggaagaacattatgtggaagtactgaagcaacatctcaagacatcagccaggaagttaaagcttgggcgcaaatgggtcttccaaatggacaatgacccgaagcatactgccaaactggttacaaagtggcttaaggacaacaaagtcaatgttttggagtggccatcacaaagccctgatctcaatcctattgaacatttatgggcagagctgaaatggcatgtgcgagcaaggcggcctacaaacttggctcagttacaccagttctatcgggaggaatgggccaaaattcctgccaactattgtgagaagcttgtggaaggatatccaaaacgtttgacccaagtcatacagttcaaaggcaatggtaccaaatac
>SB-Perfla
atgggaaaatcaagagaaatcaaccaagacatcaggaaaagaattgcagacctccacaagtgtggctcatccttaggtgcaatttccagatgcctgaaggtcccacgttcatctgttcagacaataatacgcaagtataaaaaacatgggaatgtacaaccatcataccgctcaggaaggagacggattctgagtcccagagaggaacgttttttggtgcgaaatgtgcgaatcaatcccaggaaaagagcaaaagaccttgtgaagatgctagctgaaactggtaagacagtgtcattatccacagt-aaacgagtcctgtaccactatgagctaaaaggttactctgggagaagaaagccattacttcaaaaccaccataaaaaagccagactacagtttgcaactgcacatggggacaaaaatcttaatt------gtcatgtcctgtggtctgacgaaacaaaaattgaactgttcggccataatgataaacggtgtgtttggaggaaaaagggcgaagctttgaagcctcagaacaccatcccaactgtgaagtatgggggtggtagtataatgttgtggggctgctttgctgcagaagggactggtgcacttcacaaaatagattgcatcatgagaaaagaaaatgttgtggatatattgaagcaacatctgaagacatcagccaggaagttaaagcttgggcgcaaatgggtcttccaaatggacaatgaccccaagcatacctccaaattagttacaaagtggcttaaggacaacaaagtcaaggtattggagtggccatcacaaagccctgatctcagtcccatagaacatttgtgggtggcactgaaaaggcgagtgcgagcaagaaggcctacaaacctgacccagttacaccagttctgtcaagaggagtgggccaaaattccagcaaactattgtagaaagcttgtggaaggatacccaaaacgtttggcccaagtgaaacagtttcggggcaattctaccaaatac
>SB-Perflu
atgggaaaatcaagagaaatcaaccaagacatcaggaaaagaattgtggacctccacaagtgtggctcatccttaggtgcaatttccagatgcctggaggtcccacgttcatctgttcagacaataatacgcaagtataaaaaacatgggaatgtacaaccatcataccgctcaggaaggagacggattctgagtcccagagaggaacgttttttggtgcgaaatgtgcgaatcaatcccaggacaacagcaaaagaccttgttaagatgctagctgaaactggtaagacagtgtcattgtccacagt-taacgagtcctgtaccaccatgagctaaaaggttactctgggagaagaaagccattacttcaaaaccaccataaaaaagacagactacagtttgcaactgcacatggggacaaaaatcttaatttctggagacatgtcctgtggtctgacgaaacaaaaattgaactgttcggccataatgataaacggtatatttgaaggaaaaagggcgaagccttgaagcctcagaacaccatcccaactgtgaagtatgggggtggtagtataatgttgtggggctgctttgctgcagaagggactggtgcacttcacaaaatagatggcatcatgagaaaagaaaatgttgttgatatattgaagcaacatctgaagacatcagccaggaagttaaagcttgggcgcaaatgggtcttccaaatggacaatgaccccaagcatacctccaaattagttacaaaatggcttaaggacaacaaagtcaaggtattggagtggccatcacaaagccctgatctcaatcccatagaacatttgtgggcggcactgaaaaggcgagtgcgagcaagaaggcctacaaacctgacccagttacaccagttctgtcaagaggagtgggccaaaattctagcaaactattgtagaaagcttgtggaaggatacccaaaacgtttggcccaagtgaaacagttttggggcaattctaccaaatac
>SB-Sanluc
atgggaaaatcaagagaaatcaaccaagacatcaggaaaagaattgtggacctccacaagtgtggctcatccttaggtgcaatttccagatgcctgaaggtcccatattcatctgttcagacaataatacgcaagtataaaaaacataggaatgtacaaccatcataccgctcaggaaggagacggattctgagtcccagagaggaacgttttttggtgcgaaatgtgcgaatcaatcccaggacaacagcaaaagaccttgtgaagatgctagctgaaactggaaagacagtgtcattatccacagtaaaacgagtcctgtaccaccatgaactaaaaggttactctgggagaagaaagccattacttcaaaaccaccatacaaaagccagactacagtttgcaactgcacatggggacaaaaatcttaatttctggagacatgtcctgtggtctgacgaaacaaaaattgaactgttcggccataatgataaacggtatatttggaggaaaaagggcgaagctttgaagcctcagcacaccatcccaactgtgaagtatgggggtggtcgtataatgttgtggggctgctttgctgcagaagggactggtgcacttcacaaaaaagatggcatcatgagaaaagaaaatgttgtggatatattgaagcaacctctgaagacatcagccaggaagttaaagcttgggcgcaaatgggtcttccaaatggacaatgaccccaagcatacctccaaattagttacaaagtggcttgaggacaacaaagtcaaggtattggagtggccatcacaaagccctgatctcagtcccatagaaaatttgtgggcggcactgaaaaggcgagtgcgagcaagaaggcctacaaacctgacccagttacaccagttctgtcaagaggagtgggccaaaattccagcaaactattgtagaaagcttgtggaaggatacccaaaatgtttggcccaagtgaaacagtttcggggaaattctaccaaatac
>SB-Cheund
atgggaaaatcaaaagaaatcagccaagatatcaggaagagaattgtggacttgcacaagtctggttcatccttgggtgcaatttccagatgcctgaaggtgccacgttcatctgttcaaacaattatacgcaagtataaacaccatgggaatgtccagccatcataccgctcaggaaggagacgggttctgtgtcccagagatgaacgtgctttggtccaaaaagtgcatctcaacccaagaacaaaagcaaaagaccttgtgaagatgctggctgaagctggtaagagtgtgtcattatcaacagtcaaacgagtcctgtaccgacatgggctgaaaggccactctcccaggaagaagccattactccaaaagaaacataaaaaagccagattacagtttgcaaatgcacacagggacaaagaccttaatttttggagacatgttctgtggtctgacgaaactaaaattgaactttttggccataatgaccatcgttacatttggagaaaaaagggggaagcttgcaagcctgagaacaccatcccaactgtgaaacatgggggtggcagcatcatgttgtggggttgttttgctgcaggagggactggtgcacttcacaaaatagatggcatcatgacgaaagaacattatgtggaaacactgaagcaacatctcaagacatcagccaggaagttaaagcttgggcgcaaatgggttttccaaatggacaatgaccctaagcatactgccaaactggttacaaagtggcttaaggataacaaagtcaatgttttggagtggccatcacaaagccctgatctcaatcccattgaaaatttatgggcagagctgaaaaggcatgtgcgagcaaggcggcctacaaacttggctcagttacaccagttctgccaggaggaaggggccaaaattcctgcaaactattgtgagaagcttgtggaagcatatccaaaatgcttgacccaagtcatacagtttaaaggcaatgctaccaaatac
>SB-Thualb
atgggaaaatgaaaagaaatcagccaagacctcagaaaaaa---tgtggatctccacaagtttggttcatccttgggatcaatttccaaactcctgaaggtactatgttcatctgtacaaacaatagtacacaagtataaacaccatgggaccacacagctgtcatgcctctcaggaaggagacgcgttctgtctcctagagatgaacgtactttggtgtgaaaagtgcaaatcaatcccagaacaacagcaaaggaccttgagaagatgctggaggaaaccggtacaaaagtatctatatccactgtaaaacgagtcctatatcgacatggcctgaaagaccgctca-tgagaaagaaaccacggctccaaaaccgccataaataagacagactacagtttgcgactgcacatggggacaaagatcttactttttggagaaatgtcctctggtcttatgaaacaaaaattgaa--gtttggccataatgaccatcattatgtttggaggaaaaagga---------------gaagaacatcatcccaactgtgaagcatagtggtggcagcatcatgttgt-ggggtactttgctgcaggagggactggtgcacttcacaaagtagacggcatcatgaggaaggacaattatttggatatattgaagcaacatctcaagacataaaccgggaagttaaagcttggttgcaaatggatcttccaaatcgacaatgaccccgagcatacttccaaagctgtggcaaaatggctgaaggacaacaaagtcaaggtattggagaggccatcacaaagccttgacctcaatccaatagaaaatttgtgggcagaactgaaaaagcgtat--gagcaaggaggcctacaaacctgactcagttacaccagttctgtcaggaggaatgggccgaaattgcagcaacttattgtgagaagcttgtggaaggc--cacaaaacgtttgacccaagttaaacaatttaaaggcaatgcaaccaaatac
>SB-Thuori
atgggaaaatgaaaagaaatcagccaagacctcagaaaaaa---tgtggatctccacaagtttggttcatccttgggatcaatttccaaactcctgaaggtactatgttcatctgtacaaacaatagtacacaagtataaacaccatgggaccacacagctgtcatgccactcaggaaggagacgcgttctgtctcctagagatgaaagtactttggtgtgaaaagtgcgaatcaatcccagaacaacagcaaaggaccttgagaagatgctggaggaaaccggtacaaaagtatctatatccactgtaaaacgagtcctatatcgacatggcctgaaagaccgctca-tgagaaagaaaccacggctccaaaaccgccataaataagacagactacagtttgcgactgcacatggggacaaagatcttactttttggagaaatgtcctctggtctgatgaaacaaaaattgaa--gtttggtcataatgaccatcattatgtttggaggaaaaagga---------------gaagaacatcatcccaactgtgaagcatagtggtggcagcatcatgttgt-ggggtactttgctgcaggagggactggtgcacttcacaaaatagacggcatcatgaggaaggacaattatgtggctatattgaagcaacatctcaagacataaactgggaagttaaagcttggttgcaaatggatcttccaaatcgacaatgaccccgagcatacttccaaagctgtggcaaaatggctgaaggacaacaaagtcaaggtattggagaggccatcacaaagccttgacctcaatccaatagaaaatttgtgggcagaactgaaaaagcgtat--gagcaaggaggcctacaaacctgactcagttacaccagttctgtcaggaggaatgggccgaaattgcagcaacttattgtgagaagcttgtggaaggc--cccaaaacgtttgacccaagttaaacaatttaaaggcaatgcaaccaaatac
>SB-Masarm
atgggaaagtctaaagaaatcagccaagacatcaggaagagaattgtggacctccacaagactggttcaaccttgggagcaatttccagatgcctgaaggtgccacgttcatctgttcaaacaattatacgcaagtataaacaacatgggaatgtccagccgtcataccgctcaggaaggagacggctcctgagtccaagagatgaacgtgttttggtgtggaatgtgcgtatcaatcccagaacaaaagcaaaagaccttgtgaagatgctggctgaagctggtaagaatgtagcactatccacagtgaaacgagtcccataccgacatgcgctgaaaggctactcagcgaggaaaaagccattactccaaaagcgacat-aaaaagccagattacactttgcaaatacacacagggacaaagaccctaatttctggagacacgtcctgtggtctgacg-aaccaaaattgaactgtttggccataatgaccatcgtcatatttggaggaaaaagggggaagccttcaagcctgagaacaccatcccaactgtgaagtacggaggtggcagcatcatgttgtgggggtgttttgctgcaggagggactggtgcacttcacaaaatagatggcatcatggagaaagaacagtatgttgaaatattgaagcagcatctcaagacatcagccaggaagttaaagcttgggcgcaaatgggtcttccaaatggactatgaccctaagcatactgcaaaattggttacaaagtggcttaagaacaacaaagtcaatgttttggagtggccatcacaaagccctgatctcaatcccatagaaaatttgtggtcagagctgaaaagacgtgtgagagcaaggcggcctaaaaacctgactcaattacaccagttctgtcaggaggaatgggccaaaattccattaaactgttgtgggaagcttgtggaaggatacccaaagcgtttgcgtcaggtcattcagtttaaaggcaattctaccaaatac
>SB-Notcel
ataggaaaatcaaaagaaaccagccaagatttcaggaagagaattgtcgacctccacaactctggttcatccttggttacaatttccagatgcctgaaggtgccacgttcatctgtacaaacaatcatatgcaagtataaacaccatgtgaaagtccaggcatcataccgctcaggaaggagacggcttctgtgtcccagagttgaacgtttattggtgtgaaatgtgtgtatcaaccccagaacaaaagcagaagacct--ggaagatgctggctgaagctggtaagaaagtgttattgtccacagtcaaacaagtcctgcaccgacatgggctgagaggccactcagctaggaagaagccattactcaaaaagcaacataaaaagcctggattacagtttgcaaatgcacacagggacaaagaccttaatttttggagacatgccctttggtctgatgaaatgaaaactgaactgtttggccataatgaccatcgttacatttggaggaaaaagggggaagcttgcaagcctgggaacaccatcccaactgtgaagtatgggggtggtagcatcatgttgtgggggtgttttgctgcaggagggactggtgcacttcacaaaatagatggcatcttgaagaaagaacattatgcggaaatattgaagcaacatctcaagacatcagccaggaagttaaagcttgggcgcatatgggtcttccaaatggacaatgaccctaagcatacttccaaattagtaacacagtggcttaaggacaacaaggtcaatgttttggagtggccatcacaaagccctgacctcaatcccagagaaaatgtgtgggcagatctgaaaaggcgtgtgcgggcaagacggcctacaaacctgattcagctacaccagttctgtcaggaggaacgggccaaatatctagaaaactgttgtgagaggcttgtggaaggttacccaaaacgtttgacccaagtcatacagtttaaaggcaatgcaaccaaatac
>SB-Etrcan
atgggaaaatcaaaagaaatcagccaagatatcaggaagagagctgtggagctccacaagtctggttcatccttgggtacaatttccagatgcttgaaggtgccaccttcatctgttcaaacaattataagcaagtataaacaacatgggaatgtccagccatcacaccactcaggaaggagacaggttctgtgtctcagagattaacatattttggtctgaaatgtgcaaatcaatcccagaaccaaagctaaagaccttgtgaagatgatggctgaagctggtaaga--gtgtcattatccacagtcaaacgagtcctgtaccaacattggctaaaaggccactcaaccaggaagaagcctttactccaaaagaaacataaaaaagccagatcacagtttgcaaacgcacaaagggacaaagaccgtaatttttggagatatgtcctatagtctgatgaaactaaagtggaaatgtttggccataatgaccatcgttacatttagaggaaaaagggggaagcttgtaaacctgagaacaccatcccaactgtgaagtatggaggtggcagcatcatgttgtggcgctgttttgctgcaggaggaactagtgcacctcataaaatagatggcatcacaaagaaagaacattatgtggaaatactgaagcaacatctcaagccatcagccaagaagttgaagcttgagcacaaataggtcttccaaatggacaatgaccctaagcctactgccaaaatagtcactaagtggcttaaggacaacaaagtcaatgttttggagtggccatcacaaagccctgatctcaatcccatagaaaatttgtgggcagaatttaagaggtgtgtgcgagcaaggaggcctacaaacctgactcagctacaccagttctgtcaggaggaatgtaccagaattccagcaaactattgtgagaagcttgtggaaggataatcaaaacacttgacccaagtcatagagtttaaagacaatgctaccaaatac
>SB-Parpol
atgggaaaatcaaaagaaatcagccaagatatcaggaagagaattgtggacctccacaagtctggttcatccttggatgcaatttccagatgcctgaaggtgccacgttcatctgttcaaacaattgtacgccagtgtaaacaccatgggaatgtccagccatcataccgctcaggaaggagatgggttctgtgtcccagagatgaacatgttttggtgcgacatgtgcgtatcaaccccagaacaaaagcaaaaggccttgtgaagatgctggctgaagctggtaagagagtgtcattacccacagtgaaacgagtcctgtaccaacatgggctaaaaagccactcagggaggtggaagccattactccaaaagcaacataaaaaagccagattacagtttgcaaatgcacacatggacaaagaccttaatttttggcgacatgtcctgtggtctgatgaaactaaaattgaacagtttggccataatgaccactgttacatttggaggaaaaagggggaagcttgcaagcctgagaacaccatcccaactgtgaagtacgggggtgggagcatcatgttgtgggggtgttttgctgcaagagagaccggtgcactttacaaaatagatggcatcatgaggaaagaacattatgtagaaatattgaagcaacatctcaagacatcagccaggaagttaaagcttgggcgcaaatgggtcttccaaatggacagtgaccctaagcatactgccaaattggttacaaagcggcttaaggacaacaaagtcaatgttttggactggccatcacaaagccctgatctcaatcccatagcaaatttgtgagcaaagctgaaaaggcgtgtgtgagcaatgcggcctacaaacctgactcggttacaccagttctgtcaggaggaatgggccaaaattccagcaaactattgtgagaagcatgtggaaggatacccaaaacatttgacccaagtcatacagtttaaaagcaatgctaccaaatac
>SB-Echnau
atgggaaaatcaaaagaaatcagccaagatatcagaaggagaattgtggacttgcacaagtctggttcatccttgggtgcaatttccagatgcctggaggtgccacgttcatctgttcaaacaattatacacaagtataaacaccatgggaatgtccagccatcataccactcagaaaggagacgggctctatgtcccagagatgaacgtgctttggtccgaaatgtgcatatcaacccaagaacaaaagcaaaagactttgtgaagatgctggctgaagctggtaagagtgtgtcattatcaacagtgaaacgagtcctgtaccgacatgggctgaaaggccactctccaaggaagaagccattactccaaaagaaacataaaaaagccagattacagcttgcaaatgcacacagggacaaagaccttaatttttggagacatgtcctgtggtctgacaaaactaaaattcaactttttggccataatgaccatcgttacatttggaggtaaaagggggaggcttgcacgcctgagaacaccataccaactgtgaaatatggggg-ggaaccttcatattgtggggttgttttgctgcaggacggactggtgcacttcacaaaatagatggcatcatgaggaaagaacattatgtggaaatactgaagcaaaatctcaagacatcagccagg------aagcttgggcgcaaataggttttccaaatggacaatgaccctaagcatactgccaaagtggttacaaagcggcttaaggataacaaagtcaatgttttggagtggccatcaaaaagccctcatctcaattctattgaaaatttatgtgcagagctgaaaagacatgtgcgagcaaggcggcctacaaacttggctcagttacaccagttctgtcaggtggaatgggccaaaattcctgcaaactattgtgagaagtttgtggaag--------------------------------------------------------
>SB-Traova
atgggaaaatcaaaagaaatcagccaagatatcaggaagagaattgtggacttgcacaagtctggttcatccttgggtgcaatttccagatgcctgaaggtgccacgttcatctgttcaaacaattatacgcaagtataaacaccatgggaatgtccagccatcataccgctcaggaaggagacgggttctgtgtcccagagatgaacgtgctttggtccgaaatgtgcatatcaacccaagaacaaaagcaaaagaccttgtgaagatgctggctgaagctggtaagagtgtgtcattatcaacagtgaaacgagtcctgtaccgacatgggctgaaaggccactctcccaggaagaagccattactccaaaagaaacataaaaaagccagattacagtttgcaaatgcacacagggacaaagaccttaatttttggagacatgtcctgtggtctgacgaaactaaaattgaactttttggccataatgaccatcgttacatttggaggaaaaagggggaagcttgcaagcctgagaacaccatcccaactgtgaaatatgggggtggcagcatcatgttgtggggttgttttgctgcaggagggactggtgcacttcacaaaatagatggcatcatgaggaaagaacattatgtggaaatactgaagcaacatctcaagacatcagccaggaagttaaagcttgggcgcaaatgggttttccaaatggacaatgaccctaagcatactgccaaactggttacaaagtggcttaaggataacaaagtcaatgttttggagtggccatcacaaagccctgatctcaatcctattgaaaatttatgggcagagctgaaaaggcatgtgcgagcaaggcggcctacaaacttggctcagttacaccagttctgtcaggaggaatgggccaaaattcctgcaaactattgtgagaagcttgtggaagcatatccaaaacgtttgacccaagtcatacagtttaaaggcaatgctaccaaatac
>SB-Braori
atgggaaaatcaaaagaaatcagccaagaaatcagggagagaattgtggaaatccacaaatctggttcatcctagggtgcagtttccagatgcttgaaggtgccacgttaatctgttcaaacaattatacgcaagtataaacatcatgggaatgtccagccatcacaccgctcaggaaggagatgggctctgtgtcccagagatgaacgtgttttgatccgaaatctgcaaatcaaccccagaacaaaagctaaagaccttgtga--atgctggctgaagctggtaagaaagtgtcattatccacagtgaaacgagtcctgcactgacatgggctgaaaggctactcagcaagaaagaagccattactcctgaagaaacataaaaaggccagattacagtttgcaaaaagacaccaaggcaaagatctcaacttctggagacatgtcctgtggtctgatgaaactaaagtggagctgtttggccataatgaccaccgttacatttggaggaaaaagggggaagcttgtagacctgagagcaccataccaactgtgaagcatggaggtggtagcatcatgttgtagggctgttttgctgcagcaggaactggagctcttcataaaatagatggcatcatgaagaaagaacattatgtggaaatattaaggcaacatctcaagacattaaccaggaagctaaaatttgggtgcaaatgggtcttccaaatggacaatgaccctaagcacactgccaaaatagttaaaaagtggcttgaggacaacaaagtcaatgtcttggagtggccatcacaaagccctgatctgattcccatcgaaaatttgtgggcagatctgaagaggcgtgtgcgagcaaggaaaccgacaaacctgactcagttacaccagttctgtcaggacgaatgggccagaattccagcagagtactgtgagaagcttgtggaaggttacccaaaacgtttgacccaagtcatgcagtacaaaggcaatgctactaaatac
>SB-Solsen
atgggaaagtcaaaagaaatcagccaagatatcaggaagagaattgtgg------acaagtctggttcatccttgggtgcaatttccagatgccggaaggtgccacgttcatctgaccaaacaattatacgcaagtataaacaccatggcaatttccagccatcatacccctcaggaaggagacgagttctgggtcc---------------tttggtctgaaatgtgcatctcaacccaagaacaaaagcaaaagacattgtgaagatgctggctgaagctggtaagagtgtgtcattatccacagtgaaacaagtactgtaccgacataggctgaaaggccacgctgccaggaagaagccattactccaaaggaaacataaaaaagtcagattacagtttgcaaatgcacacagggtcaaagaccttcatttttggagacatgtcccgtggtctgacaaaactaaaatcaaactgttttgccataatgaccatcgttacattt-------------ggaagcttgcaagcctgagaacaccatcccaac--tgaaatatgggggtggcagcatcatgttgtggggttgttttgctacaggagggattggtgcacttcacaaaatagatggcatcatgaggaaagaaaattatgtggaaatactgaagcaacatctcaagacatcagccaggaagttaaagcttgggcgcaaatgggtcttccaaatggacaatgacccgaagcatactgccaaactggttacaaagtggcttaaggataacaaagtcaatgttttgcattggccatcacaaagccctgatctcaatcctactgaacatttatgggcagagctgaaaa---gtgtgcgagcaaggcgacccacaaacttggctcagttacaccagttctgtcaggaggaatgggccaaaattcctgccaactattgtgagaagcttgtggaaggata----------------------------------------------------
>SB-Ampcit
atgggaaagtctgaagaaatcagccaagatatcaggaagagaactgtggacttgcacaagtctggttcatccttgagtgcaatttccagatgcctgaaggttccgtgttcatctgtacaaataattatacacaagtacaaacaagatgggaatgtccagccatcataccgctcaggaagcagacgggttctgtgtcccagagataaacgtgctttggtccgaaatgtgcatatcaacccaagaacaaaagcaaaagaccttgtgaagatgctggctgaagctggtaagagtgtgtcttta-ccacagtaaaaagagtactgtatcgacatgggctgaaaggtcactctgccaggaagaagccattact-----------acaaaaaaaacagattaatgtttgcaaa-atgcacaagaacaaagaccttaatttttagagccatgtcctgtggtctgacaaaactaaaattgaactgtttggccataatgaccatcgttacgtttggcggaaaaagggagaagcttgcaagcctgagaacaccaccccaactgtgaaacacgggggtggcagcatcatgttgtggggttattttgctgcaggagagactggtgcacttcacaaaatagatggcaacatgaggaaagaacat--tgtggcaatactgaagcaacatctgaagacatcagccaggaagttaaagcttgggcgcaaatgggtcttccaaatggacaatgacccaaagcatactgtcagactggttacaaagtggcttaaggataaccaagtcaatgttttggagtggccttcacaaagccctgatctcaatcctattgaaaatttatgggcaaagctgaaaaggcaggtgcgagcaaggtgacctacaaacatggctcagttacacc--ttctgtcagaaggaatgggcccaaattcctaccaactattgtgagaagcttgtggaaagatattcaaaaagtttgacctaagtcatacagtttaagggcagtggtaccaaatac
>SB-Ampzal
atgggaaagtctgaagaaatcagccaagatatcaggaagagaactgtggacttgcacaagtctggttcatccttgagtgcaatttccagatgcctgaaggttccgtgttcatctgtacaaataattatacacaagtacaaacaagatgggaatgtccagccatcataccgctcaggaagcagacgggttctgtgtcccagagataaacgtgctttggtccgaaatgtgcatatcaacccaagaacaaaagcaaaagaccttgtgaagatgctggctgaagctggtaagagtgtgtcttta-ccacagtaaaaagagtactgtatcgacatgggctgaaaggtcactctgccaggaagaagccattact-----------acaaaaaaaacagattaatgtttgcaaa-atgcacaagaacaaagaccttaatttttagagccatgtcctgtggtctgacaaaactaaaattgaactgtttggccataatgaccatcgttacgtttggcggaaaaagggagaagcttgcaagcctgagaacaccaccccaactgtgaaacacgggggtggcagcatcatgttgtggggttattttgctgcaggagagactggtgcacttcacaaaatagatggcaacatgaggaaagaacat--tgtggcaatactgaagcaacatctgaagacatcagccaggaagttaaagcttgggcgcaaatgggtcttccaaatggacaatgacccaaagcatactgtcagactggttacaaagtggcttaaggataaccaagtcaatgttttggagtggccttcacaaagccctgatctcaatcctattgaaaatttatgggcaaagctgaaaaggcaggtgcgagcaaggtgacctacaaacatggctcagttacacc--ttctgtcagaaggaatgggcccaaattcctaccaactattgtgagaagcttgtggaaagatattcaaaaagtttgacctaagtcatacagtttaagggcagtggtaccaaatac
>SB-Holruf
atgggaaaatcaaaagaaatcagccaagatatcagggagagaatggtggagctccacgagtctggttcatgcttgggtacaatttccagatgcttgaaggtgccacgttcatctgttcaaacaattatatgcaagtattaacaccatgggaatgtccagccatcataccgctcaggaa------gggttctgtgtcccagagatgagcgtgtattggtccgaaacatgtgaaccaaccccagaacaaaagctaaagaccttgtgaagatgatggctgaagctggtgagagagtgtc---atccacagtgaaatgagtcctgtaccgacatgggctgaaaggccacttggcgaggaagaagccagtactcccaaagcaacataaaaaagccagattgcagtttgcaaacacacacagggacaaagaccttaatttttggagacatgtcctgtggtctgattaaactaaagtggaactgtttggccatgatgaccattgttacacttggaggaaaaagggggaagcttgtaagcctgagaacaccatcccagctgtgaagtataggggtggcagcatcatgttgtggggctgttttgccgcaggaggaactggtgcacttcataaaatagatggcatcatgaggaaagaacattatgtggaaatattga---aacatctcaagacatcagccaggaagttaaagcttgggcgcaaatgggtcttccaaatggacaatgaccctaagcataccgccaaagtagttacaaagtggcttaaggacaacaaagtcaatgttttggagtgaccatcacaaagccccgatcccaatcccatagaaattttgtggggagatctgaaaaggcgtgtgcgagcggggcggcctacaaacctgactcagttacaccagttctgtcaggaggaatgggcca--------------------------------------------------------------------------------------------
>SB-Neosam
---ggaaaatcaaaagaaatcagccaagatatcaggaagagaactgtggagctccacaagtctggttcatccttgggaaaaatctccagatgcttctaggtgccacgttcatctgttcaaacaattatatgcaagtataaacaccatgggaatgtccagccatcataccgctcaggagggagacaagttctgtgtcccagagatgagcgtgttttggtgcgaaacatgcaaatcaaccccagaacaaaagccaaagaccttgtgaagatgatggctgaagctggtaagaaagtgtcattatccacagtgaaacgagtcctgtaccgacatgggctgaaaggccactcagcgaggaagaagccattactccaaaagcaacataaaaaagccagattacagtttgcaaacgcacacagggacaaagaccttaatttctggagacatgtcctgtggtctgatgaaactaaagtggaactgtttggccataatgacgatcattacatttggaggaaaaa-ggggaagcttgtaagcctgagaacaccatcccaactgtgaagtatgggggtggcagcatcatgttgtgggtctgttttgccgcaggaggaactgttgcacttcataaaatagacagcatcatgaggaaagaacattatgtggaaatattggagcaacatctcaagacatcagccaggaagttaaagcttgggcgcaaatgggtcttccaaatggacaatgaccctaagcatactgccaaagtagttacaaagtggcttaaggacaacaaagtcaatgttttggagtagccatcacaaagccctgatctcaatcccatagaaaatttgtgggcacatctgaaaaggtgtgtgcaagcgaggcggcctacaaacctgactcagttacaccagttctgtcaggaggaatgggccaaaattccagcagactgttgcgagaagcttgtggaaagatacccaaaatgtttgacccaagtcatacagtttaaaggcaatgctaccacatac
>SB-Myrmur
atgggaaaatcaaaagaaatcagccaagatatcaggaagagaattgtggacctccacaagtctggttcatccttgggtacaatttccagatgcctgaaggtgccacgttcatctgttcaaacaattatacgcaagtataaacaacatgggaatgtccagccatcataccgctcaggaaggagacgggttctgtgtcccagagatgaaagtgttttggtgcgaaatgtgcgtatcaaccccagaacaaaagcgaaagaccttgtgaagatgctggctgaagctggtaagaaagtgtcattatccacagtgaaacgagtcctgtaccgacatgggctgaaaggccactcagcgaggaaaaagccattactccaaaagcaacataaaaaagccagattacagtttgcacatgcacacagggacaaagaccttaatttttggagacatatcctctggtctgatgaaactaaaattgaactgtttggccataatgaccatcgttacatttggaggaaaaagggggaagcttgcaagcctgagaacaccatcccaactgtgaagtacgggggtggcagcatcatgttgtgggggtgttttgctgcaggagggactggtgcacttcacaaaatagatggcatcatgaggaaagaacattatgtggaaatattgaagcaacatctcaagacatcagccaggaagttaaagcttgggcacaaatgggtcttccaaatggacaatgaccctaagcatactgccaaattggttacaaagtggcttaaggacaacaaagtcaatgttttggagtggccatcacaaagccctgatctcaatcccatagaaaatttgtgggcagagctgaaaaggcgtgtgcgagcaaggcggcctacaaacctaactcagttacaccagttctgtcaggaggaatgggccaaaattccagcaaactattgtgagaagcttgtggaaggatacccaagacgtttgacccaagtcatacagtttaaaggcaatgctaccaaatac
>SB-Hopatl
atgggaaagtcgaaagaaatcagccaagatatcaggaagagaattgtggacttgcacaagtcaggttcatccttaggggcaatttccagacgcctgaaggtgccacgttcatcggttcaaacaattatacggaagtataaacaccatgggcatgtgcagccatcataccgctcaggaaggagacggattctgtgtcccagagatgaacgtgctttggtccgaaaagtgcagatcgacccaaaaacaaatgcaaaagaccttgtgaagatgatggctgaagctggtaagagtgtttcattatccacagtgaaacgagtgctgtaccaacatgggctgaaaggctgctctgccaggaagaagccattactcaaaaagaaacataaaaaagccagattacagtttgcaaatgcacacagggacaaagaccttaatttttggagacatgtcctgtggtctgacgaaactaaaattgaactgtttggccataatgaccatcgttacgtttggaggaaaaagggggaagcttgcaagcctaagaacaccatcccaactgtgaaatatggtggtggcagcatcatgttgtggggttgttttgctgcaggagggactggtgcacttcacaaaatagatggcatcatgaggaaagaacactatgtggaaatactgcagcaacatctcaagacatcatctaggaagttaaagcttgggcgcaaatgggtcttccaaatggacaatgacccaaagcatactgccaaactggttacaaagtggcttaaggataataaagtcaatgttttggagtggccatcacaaagccctgatctcaatcccattgaaaatgtatgggcagagctgaaaaggcatgtgcgagcaaggcggcctacaaacttggctcagttacaccagtattgtcaggaggaatgggccaaaattcctgccacctattgtgagaagcttgtgaaaggatatccaaaacgtttgacccaagtcatacagtttaaaggcaatggtaccaaatac
>SB-Myrjac
atgggaaaatcaaaagaaatcagccaagatatcaggaagagaattgtggacctccacaagtctggttcatccttgggtacaatttccagatgcctgaaggtgccacgttcatctgttcaaacaattatatgcaagtataaacaccatgggaatgtctagccatcataccgcccaggaaggagacaggttctgtgtcccagacatgaaagtgttttggtgcgaaatgtgcttatcaaccccagaacaaaagcgaaagaccttgtgaagatgctggctgaagctggtaagaaagtgtcattatccacagtgaaacgagttctgtaccgacatgggctgaaaggccactcaacaaggaagaagccattactccaaaagcaacataaaaaagccagattacagtttgccaatgcacacagggacaaataccttaatttttggagacatatcctcttgtctgatgaaactaaaatcgaactgtttggccataatgaccattgttacatttggaggaaaaagggggaagcttgcaagcctgagaacaccatcccaactgtgaagtacgggggtggcagcatcatgttgtgggggtgttttgctgcaggagggactggtgcacttcacaaaatagatggcatcatgaggaaagaacattatgtggaaatattgaagcaacatctcaagacatcagccaggaagttaaagcttaggcacaaatgggtcttccaaatggacaatgacccaaagcatactgccaaattggttacaaagtggcttaaggacaacaaagtcaatgttttggagtggccatcacaaagccctgatctcagtcccatagaaaatttgtgggcagagctaaaaaggcgtgtgcgagcaaggcggcctacaaacctgacttagttacaccagttctgtcaggaggaatgggccaaaattccagcaaactattgtgagaagcttgtggaaggatacccaagacgtttgacccaagtcatacagtttaaaggcaatgctaccaaatac
>SB-Cebvio
atgggaaagtcaaaagaaatcagccaagaaatcagggagagaatcgtggagctccacaagtctggttcatccttgggtgcaatttccagatgcttgaaggtgccacgttcatctgtgcaaacaattatacgcaagtataaacatcatgggaatgtccagccatcacaccgctcaggaaggagacgggctctgtgtcccagagatgaacgtgttttggtccgacatgtgcaaatcaaccccagaacaaaagctaaagaccttgtgaagatgatggctgaagctggtaagaaagtgtcattatccacagtaaaacgagtcctgcaccgacatgggctgaaaggctactcagcaagaaggaagccattactcctaaagaaacataaaaaagccagattacagtttgtaaaaagacaccaagacaaagaccttgacttctggagacatgtcctgtggtctgatgaaactaaagtggagctgtttggccataatgaccaccgttacatttggaggaaaaagggggaagcttgtagacctgaaaacaccatcccaactgtgaagcatggaggtggcagcatcatgttgtggggctgttttgctgcagcaggaactggagctcttcataaaatagacggcatcatgaagaaagaacattacctggaaatattaaggcaacatctcaggacatcagccaggaagctaaaacttgggcgcaaatgggtcttccaaatagacaatgacccaaagcatactgccaaaatagttaaaaagtggcttgaggacaacaaagtcaatgtcttggagtggccatcacaaagccctgacctgaatcccatcgaaaatttgtgggcagatctgaaaaggcgtgtgcgagcaaggcggccaacaaacctgactcagttacaccagttctgtcaggaggaatgggccagaattccagcagagtactgtaagaagcttgtggaaggatacccacaacgtttgacccaagtcatgcagttcaaaggcaatgctactaaatac
>SB-Plahae
atggaaaaatcaaaagaaatcagccgagatatcaggaagagaattgtggtgctccacaagtctggttcatcattgggtacaatttcaagatgtttgaaggtgccacgttgatctgttcaaacaattatatgcaagtatagataccatgggaatgtgcagccatcataccgctcaggaaggag------------------------atgtgtttggatccgaaacatgtaaatcaaccccagaacaaaagctaaagaccttgtcaagatgatgtctgaagctggtaagagagtgtcattattcatagtgaaacgagttctgtaccgacatggactgaaaggccactcagcaaggaagaagccattactccaaaagtaacataaaaaagacagattacagtttgcaaatgcacacagggacaaagaccttcatttttggagacatgtcctgtgatctaatgaaactaaagtggaactgtttggtcataatgaccattgttacatttggaggaaaaagggggaagcttgtaagcctgagaataccatcccaactgtgaagtatgggggtggtagcatcatgttgtggggctgttttgctgcaggaggaactggtgcacttcataaattag-----atcatgaggtaagaacataatgtggaaatattgaagcaacatctcaagacatcagccaggaagttaaagcttgggcacaaatgggtcttccaaatggacaatgaccctaagcatactgccaaagtagttaaaaagtggcttaagaacaacagactcaatgttttggagtggccatcacaaatccccgatctcaatcccatagaaaatttgtggacagatctgaaaaggcgtgcgcgaataaggtggcctacaacca----------agacaagttctg----------tggaccagaattcctgcagactattgtgagaagattgtggaaggatacccaaaatgttcgacccaagtcatacagtttaaaggcaatgctaccaaatac
>SB-Paopal
atgggaaagtcaaaagaaatcagtcaagatattagaaagagaattgtggatttgcacaagtctggttcatccttgggtgcaatttccagatgcctgaaggtgccatgttcatctgttcagacaactgtacgcaagtataaacatcatgggaacgtccagccatcgtatcgctcaggaaggagatgggttctgagtcccagacatgaacgtactgtggtctgatatgtccagaacaacccaaggacgaaggcaaaagatgttgtgaagatgctggctgaagatggtaagaatgtgtcattatcaacagtgaaacgagtactgtacagacatggactgaaaggctactctgccaggaagaagccattactccaaaagaaacatagaaaagccagattacagtttgcgaatgcacacaaggataaagacttaaatttttggagacatgtcttgtggtctgacgaaactaaaatcgaactgtttggccacaatgaccatcgttatgtatggaggaaaaagggggaagcctgcaggcctcagaacaccatcccaactgtaaaacatgggggtggtagcatcatgttgtggggttgttttgctgctggagggactggtgcacttcacaaaatagatggcatcatgaggaaagaacagtatgtggaaatattgaagcaacgtctgaagacatcagccagaaagttgaagcttaggcgcaaatggatcttccaaatggacaatgacccgaagcatactgccaaactggttacaaagtggcttaatgataacaaagtcaatgttttggagtggccatcacagagcccggatctaaatcctattgaacatttatggtcagagctgaaaaggcgtgtacatgcaaggcgacctacaaacttggctcagttacaccagttctgtcaggaggaatgggccaaaattcctaccaactcttgtgggaagcttgtggaaggatatccaagacg-ttgactcaagtactgcagtttaaaggcagtagtaccaaatac
>SB-Sinkne
atgggaaaatcaagagaaatcaaccaagacatcaggaaaggaattgtggacctccacaagtgtggctcatccttaggtgcgatttccacatgcctgaaggtcccacgttcatccattcagacaataatacgcaagtataaaaaacatgggaatgtacaaccgtcataccgctcaggaaggagatggattctgagtcccagagaggaacgttttttggtgcgaaatgtgcaaatcaaccccaggacaacagcaaaagaccttgtgaagatgctggctgaaactggtaagacagtgtcattctccacagtaaaacgagtcctgtaccaccatgagctgaaaggttactctgggaggaaaaaggcattacttcaaaaccaccataaaaaagccagactacggtttgcaactgcatgtggggacaaaaatcttaatttctggagacatgtcctgtggtctgacgaaacaaaaattgaactgttcggccgtaatgattaacggtatatttggaggaaaaagggcaaagctttgaagcctcaaaacactatcccaactgtgaagtatgggggtggtagtataatgttgtggagctgctttgctgcacaagggactggtgcacttcacaaaatagatggcatcatgagaaaagaaaattatgtggatatattgaagcaacatctgaagacatcagccaggaagttaaagcttgtgtgcaaatgggtcttccaaatggacaatgaccccaagcacacctccaaattagttacaaagtggcttaaggacaacaaagtcaaggtattggagtggccatcacaaagccctgatctcaatcccatagaaaatttgtgggcggcactgaaaaggcaagtgcgagcaagaaggtctacaaacctgacccagttacaccagttctgtcaagaggagtgggccaaaattccagcaaactattgtagaaagcttgtggaatgatacccaaaatgtttgacccaagtgaaacagtttcggggcagttctaccaaatac
>SB-Sinsch
atgggaaaatcaaaagaaatcaaccaagacatcaggaaaagaattgtggacctccacaagtgtggctcatccttaggtgcaatttccagatgcctgaaggtcccacgttcatccattcagacaataatacgcaagtataaaaaacatgggaatgtacaaccatcataccgctcaggaaggagacggattctgagtcccagagaggaacgttttttggtgcgaaatgtgcaaatcaaccccaggacaacagcaaaagaccttgtgaagatgctggctgaaactggtaagacagtgtcattctccacagtaaaacgagtcctgtaccaccatgagctgaaaggttactctgggaggagaaagccattacttcaaaaccaccctaaaaaagccagactacagtttgcaactgcatgtggggacaaaaatcgtaatttctggagacatgtcctgtggtctgacgaaacaaaaatttaactgttcggccataatgattaacggtatatttggaggaaaaagggcaaagctttgaagcctcagaacaccatcccaactgtgaagtatgggggtggtagtataatgttgtggggctgctttgctgcacaagggactggtgcacttcacaaaatagatggcatcatgagaaaagaaaattatgtggatatattgaagcaacatctgaagacatcagccaggaagttaaagcttgggcgcaaatgggtcttccaaatggacaatgaccccaagcacacctccaaattagttacaaagtggcttaaggacaacaaagtcaaggtattggagtggccatcacaaagccctgatctcaatcccatagaaaatttgtgggcggcactgaaaaggcgagtacgagcaagaaggcctacaaacctgacccagttacaccagttctgtcaagaggagtgggccaaaattccagcaaactattgtagaaagcttgtggaatgatacccaaaatgtttggcccaagtgaaacagtttcggggcagttctaccaaatac
>SB-Thaama
atgggaaagtcaaaagaaatcagccaggaaatcagggagagaattgtggagctccacaagtctggttcatccttgggtgcaatttccagatgcttgaaggtgccacgttcatctgtgcaaacaattatacgcaagtataaacatcatgggaatgtccagccatcacactgctcaggaaggagacgggctctgtgtcccagagataaacgtgttttggttcgacatgtgcaaatcaaccccagaacaaaagctaaacaccttgtgaaaatgctggctgaaacaggtcagaaggtgtcattatccacagtaaaacgagtcctgcaccgacatgggctgagaggctactcagcgagaaggaaaccattactcctaaagaaacataagacagccagattacagtttgcaaaaagacaccaagacaaagacctgagcttctggagacatgtc-----gtctgatgaaactaaagtggagctgtttggccataatgaccaccgttacatttggaggaaaaagggggaaggttggagacctgaaaacaccataccaactgtaaagcacggaggtggcagcatcatgttgtggggctgttttgctgcagcagaaactggagctcttcataaaatagatggcatcataaagaaagaacattacatggaaatattaaggcaacatctcaagacatcagccaggaaactaaaacttggaagcaaatgggtctttcaaatggacagtgaccctaagcatactgccaaaatagttaaaaagtggcttgaggacaacaaagtcaatgtcttggagtggccatcacaaagccctgatctgaatcccactgaaaaattgtgggcagatctgaagaggcgtgtgtgagcaaggcaaccaacaaacctgcctcagctacaccagttctgtcaggaggaatgggccagaattccagcagggtactgtgagaagcttgtggaaggatacccaaaacatttgacccaagtcatgcagttcaaaggcaattctacta-----
>SB-Gouwil
atgggaaaatcaaaagaaatcagccaagcaatcagggagagaatcgtggaactccacaagtctggttcattcttgggtgcaatttccaaatgcttgaaggtgccacgtttatctgttcaaacaataatacttaagtataaacatcatgggaatgtccagccatcagaccactcaggaagatgacgggctctgtgtcccagagattaacgtgttttggtccaaaatgtgcaaatcaagctcagtacaaaagctaaagactttgtgaagacactggctgaagctggtaagaatacttcattatccacagtgaaacgagtcctgcaccgacatgggctgaaaggctcctcagcgagaaagaagccattacacctaaagaaacataaataagccagattatagtttgcaaaaagacaccaagacaaagaccttaacttctggagatatgtcctttggtctgatgaaactaaagtggagctttttgacaataatgac--------catttggaggaaaaagggagaagcttgtagacctgagaacgccataccaactgtgaagcacggaggtggcagcatcatgttgtggggctgtttttctgcagtaggaaatggaactctttataaaatagacagcatcatgaagaaagaacattacgtggaaatattaaggcaacatctcaagacatcagccaggaagctaaaacttgggcgcaaatggatcttccaaatagacaataaccctaaacatactgccaaattaattagtaagtggcttgaggacaacaaagtcaatgtcttggagtggccatcacaaagccctgatctgaatcccataaaaaatttgtgggtagatctgaaaaggcgtatgcgtgcgaggcaactgacaaacctgactcagttacacccgttctgtcaggaggaatgagccagaattccagcagtgtactgtaagaaggttgtggaaggatacccaacacctttgacccaaatcgggcagttcaaaggcaatgctactaaatac
>SB-Permag
atgggaaagtcaaaagaaatcagccaagatatcaggaagaggattgtgtacttgcacaagtatggttcatccttgggtgtgatttccagatgcctgaaggtgccacgtttatctgttcaaataattatacaaaagtataaacaccataagaatgtctagccatcatactgctcagaaatgagacgggttctgtgtcccagagatgaacctgctttggtctgaaatgtgcatatcaaaccaagaa-aaaagtaaaagaccttgtgaagatactggctgaacctggt------gtctcattatccacagtgaaacgaatactgtacaaatatgggctgaaaggccactctgctaagatgaagtcattgctccaaaagaaacacaaaaaagccagattacagtttgcaaatgcacacaggaacaaagaccttaacttgtagatacatgtcctgtggtctgatgaaactaaaattgaactgttttgccataatgagcatcatgatgtttggaggtaaaagggataaacttgcaagcctgacaacaccatcccaactgtgaaatatgggggtggcagcatcatgtcgtgcggttgttttactgcaggtgggactggtgcacttcacaaaatagatggcatcatgaggaaaggacattatgtggaaatactgaagcaacatcttaagacatcagccaggaagttcaagtttgtgggcaaatgggtcttccaaatggacaatgacctgaagcatactgccaaactggttacaaagtggcttaaggataacaaagtcagtgttttggagtggccatcacaaagccctgatctcaatcctataaaaaatttatggacagacctgaaaaggcatgtgtgaacaaggtggcctacaaacgtggctcagttacaccagttctgtcaggaggaatgggccaaaattcctgccaactattgtgagaagcttgtggaaggaaatccaaaacatttgatcaaagtcataaagtttaaagataatggtaccaaatac
>SB-Persch
atgggaaagtcaaaagaaatcagccaagatatcaggaagagaattgtgga----cacaaatctggttcatccttgggtgcgatttccagatgcctgaaggtgccacgttcatctgttcaaacaattatacgcaagtataaacaccatgggaatgtccagccatcacaccgctcaggaaggagacaggttctgtgtcccagagatgaacgtgctttggtctgaaatgtgcatatcaatctaagaacaaaagcaaaagactttatgaagatgctggctgaagctggtcagagtgtgttattatccacagt-aaacgagtactgtactgacatgggctgaaaggccactctgccaggaagaagccattactccaaaagaaacataaaaaagcttgattacaatttgcaaatgtgcacagggacaaagaccttaatttttggagacatgtcctgtggtctgatgaaactaaaattgaactgtttggccataatgagcatcgttacatttggaggaaaaagggggaagcttgcaaggctgagaacaccatcccaactgtgaaatacgggggtg---gcatcatgttgtggggttgttttgctgcaggagggactggtgcacttcacaaaatagatggcatcttgaggaaagaacattaagtggaaatactgaagcaacatctcaagacatcagccaggaagttaaagcttgggcgcaaatgggtcttccaaatgaacaatgacccgaagcatactgccaaactggttacaaagtggcttaaggataacaaagtcaatgttttggcgtggccatcacaaagccctgatctcaatcttattgaaaatttatgggcagacctgaaaaggaatgtgctagcaaggcggcctacaaccttgtctcagttacaccagttctgtcgggaggaacgagacaaaattcctgccaactattgtgagaagcttgtggaaggatattcaaaatgtttgacccaaatcatacagtttaaaggcagtaacaccaaatac
>SB-Thapac
----------------------------atggtgcccaggaagcggaaggactccacagtgttgactggggagtcgcactgggtgatggg-ggtgaatggggctgtattcttccaagtccacaaccatcagcaagtataaa---catgggaatgtccagccatcacaccgctcaggaaggagacgggctctgtgtcccagagatgaacgtgttttggtccgacatgtgcaaatcaaccccagaacaaaagctaaagaccttgtgaagatgatggctgaagctggcaagaaagtgtcattatccacagtaaaacgagtcgtgcaccgacatgggctgaaaggctactcagcaaaaaggaagccattactcctaaagaaacataaaaaagacagattacagtttgcaaaaagacaccaagacaaagaccttaacttctggagacatgtcctgtggtctgatgaaactaaagtggagctgtttggccataatgaccaccgttacatttggaggaaaaagggggaagcttgtagacctgaaaacaccatcccaactgtgaagcatggaggtggcagcatcatgttgtggggctgttttgctgcagcaggaactggagctcttcataaaatagacggcatcatgaagaaagaacattacctggaaatattaaggcaacatctcaggacatcagccaggaagctaaaacttgggcgcaaatgggtcttccaaatggacaatgaccctaagcatactgccaaaatagttaaaaagtggcttgaggacaacaaagtcaatgtcttggagtggccatcacaaagccctgacctgaatcccatcaaaaatttgggggcagatctgaaaaggcgtgtgcgagcgaggcggccaacaaacctgactcagttacaccagttctgtcaggaggaatgggccagaattccagcagagtactgtaagaagcttgtggaaggatacccaaaacgtttgacccaagtcatgcagttcaaaggcaatgctactaaatac
>SB-Corclu
atgggaaaatcaaaagaaatcagccaagacctcagaaaaaaaattgtagacctccacaagtctggttcatccttgggagcaatttccaaatgcctgaaggtaccatgttcatctgtacaaacaatagtacgcaagtataaacaccatgggaccacgcagccgtcataccgctcaggaaggagacgcgttctgtctcctagagatgaacgtactttggtgcgaaaagtgcaaatcaatctcagaacaacagcaaaggaccttgtgaagatgctggaggaaacaggtacaaaagtatctatatccacagtaaaacgagtcctatatcgacataacctgaaaggccgctcagcaaggaagaagccactgctccaaaaccgccataaaaaagccagactacggtttgcaactgcacatggggacaaagttcgtactttttggagaaatgtcctctggtctgatgaaacaaaaatataactgtttggccataatgaccatcgttatgtttggaggaaaaagggggttgcttgcaagccgaagaacaccatcccaaccgtgaagcacgggggtggcagcatcatgctgtgggggtgctttgctgcaggagggactggtgcacttcacaaaatagatggcatcatgaggaaggaaaattatgtggatatattgaagcaacatctcaagacatcagtcaggaagttaaagcttggtcgcaaatgggtcttccaaatggacaatgaccccaagcatacttccaaagttgtggcaaaatggcttaaggacaacaaagtcaaggtattggagtggccatcacaaagccctgacctcaatcctatagaacatttgtgggcagaactgaaaaagcgtgtgcgagcaaggaggcctaaaaacctgactcagttacaccagctctgtcaggaggaatgggccaaaattcacccaacttattgtgggaagcttgtggaaggctacccgaaacgtttgacccaagttaaacaatttaaaggcaatgctaccaaatac
>SB-Oncket
atgggaaaatcaaaagaaatcagccaagacctcag-aaaaaaattgtagacctccacaagtctggttcatccttgggagcaatttccaaacgcctgaaggtaccaggttcatctgtacaaacaatagtactcaagtataaacaccattggaccacgccgccgtcataccgctcaggaaggagatgcgttctgtctcctagagatgaacgtactttggtgtgaaaagggcaaatcactcccagaacaacagcaaaggaccttgtgaagatgcaggagttaacaggtacaaaagtatctatatccacagtaaaacaagtcctatatcgacataacctgaaaggccactcagcaaggaagaagccactgatccaaaaccgccataaaaaagccagactacggtttgcaactgcacatggggacaaagatcgtactttttggagaaatgtcctctggtctgatgaaacagaaatagaactgtttggccataatgaccatcgttatgattggaggaaaaagggggagacttgcaagccgaagaacaccatcccaaccgtgaagcacaggggtggcagcatcatgttgtgggggtgctttgctgcaggagggactggtgcactacacaaaatagatggcatcatgaggttggaaaattatgtggatatattgaagcaacatctcaagacatcagtcaggaagttaaagcttggtcgctaatgggccttccaaatggacaatgaccccaagcatacttccaaagttgtggcaaaatggcttaaggacaacaaagtcaaggtattggagtggccatcacaaagccctgacctcaatcccacagaaaatttgtgagcagcactgaaaaagtgtgtgcgagcaaggaggcctacaaacctgactcagttacaccagcactgttaggaggaatgggccaaaattcaaccaacttattgtgggaagcttgtggaaggctacccgaaacggttgacccaagttaaacaatttaaaggcaatgctaccaaatac
>SB-Oncmyk
atgggaaaatcaaaagaaatcagccaagacctcagaaaaacaattgttgacctccacaagtctggttcatccttgggagcaatttccaaatgcctgaaggtaccacgttcaactgtacaaacaagattatgcaagtataaacaccatgggaccacgcagccgtcataccgctcaggaaggagacgcgttctgtctcctagagatgaacgtactttggtgtgaaaagtgcaaatcaatcccagaacaacagcaaaggaccttgtgaagatgctggaggaaacgggtacaaaagtatctatatccacagtaaaacaagttctatatcgacataacctgaaaggccgctcagcaaggaagaagccactgctccaaaactgccataaaaaagccagactacggtttgcaactgcacatggggacaaagatggtactttttggagaaatgtcctctgttctgatgaaacaaaaatagaactgtttggccataatgaccatcgttatgtttggaggaaaaa-ggggaggcttgcaagccgaagaacacaatcccaactgtgaagcacgggggtggcagcatcatgttgtgggggtgctttgctgcaggagggactggtgcacttcacaaaatagatggcatcatgaggacggaaaattatgtggatatattgaagcaacatctcaagacatcagtcaggaagttaaagcttggtcacaaatgggtcttccaaatggacaatgaccccaagcatacttccaaagttgtggtaaaatggcttaaggacaacaaagtcaaggtattggagtggccatcacaaagccctgacctcaatcctatagcaaatttgttggcagaactgaaaaagtgtgtgcaagcaaggaggcctacaaacctgactaagttacatcagctctgtcaggaggaatgggccaaaattcacccaacttattctgggaagcttgtggaaggctacccgaaacgtttgacccaagttaaacaatttaaaggcaatgctaccaaata-
>SB-Salsal
atgggaaaatcaaaagaaatcagccaagacctcag-aaaaaaattgtagacctacacaagtctggttcatccttgggagcaatttccaaatgcctgaaggtaccacattcatctgtacaaacaatagtacgcaagtataaacaccatgggaccacgcagccgtcataccgctcaggaaggagacgcgttctgtctcctagagatgaacgtactttggtgcgaaaagtgcaaatcaatcccagaacaacagcaaaggaccttgtgaagatgctggaggaaacaggtataaaagtatctatatccacagtaaaacgagtcctatatcgacataacctgaaaggccgctcagcaa-gaagaagccactgctcaaaaaccgccataaaaaagccagactacggtttgcaactgcacatggggacaaagatcgtactttttggagaaatgtcctctggtctgatgaaacacaaatagaactgtttggccataatgaccatcgttatgtttggaggaaaaagggggaggcttgcaagctgaagaacaccatcccaaccgtgaagcacgggggtggcagcatcatgttgtgggggtgctttgctgcaggagggactggtgcacttcacaaaatagatggcatcatgaggtaagaaaagtatgtggatatattgaagcaacatctcaagacatcagtcaggaagttaaagcttggtcacaaatgggtcttccaaatggacaatgaccccaagcatacttccaaagttgtggcaaaatggcttaaggacaacaaagtcaagatattggagtggccatcacaaagccctgacctcaatcctatagaaaatttgtgggcagaactgaaaaagcgtgtgcgagcaaggaggcctacaaacctgactcagttacaccagctctgtcaggaggaatgggccaaaattcacccaatttattgtgagaagcttgtggaaggctacccgaaacgtttgacccaagttaaacaatttaaaggcaatgttaccaaatac
>SB-Onckis
atgggaaaatcaaaagaaatcagccaagacctcag-ataaaaattgtagaccttcacaggtctggttcatccttgggagcaatttccaaatgcctgaaggtaccacgttcatctgtacaaacaatagtacgcaagtataaacaccatgggaccacacagccgtcataccgctcaggaaggagatgctttctgtctcctagagatgaacgtactttggtgcgaaaggtgcaaatcaatcccagaacaacagcaaaggaccgtgtgaagattctggaggaaacaggcacaaaagtatctatatccacagtaaaacgagtcctatatcgacataacctgaaaggccgctcagcaaggaagaagccactgctccaaaaccgccataaaaaagccagactacggtttgcaactacacatggggacaaagatcgtactttttggagaaatgtcttctggtctgatgaaacaaaaatagaactgtttggccataatgaccgtcgttatgtttggaggaaaaagggggaggcttgcaagccgaagaacatcatcccaaccgtgaagcacgggggtggcagcatcatgttgt-ggggtgctttgctgcaggaggaactggtgcacttcacaaaatagatggcatcacgaggtagtaaaattatctggatatattgaagcaacatctcaagacatcagtcaggaagttaaagcttgttcgcaaatgggtcttccaaatggacaatgaccccaagcatacttccaaagttgtggcaaaatggcttaaggacaacaaagtcaaggtattggagtggccatcacaaagccctgacctcaatcctatagaaaatgtgtgggcagaactgaaaaagcatgtgcgaacaaggaggcctacaaacctgactcagttacaccagctctgtcaggacgaatgggccaaaattcacccaacttattgtgggaagcttgtggaaggctacccgaaacatttgacccaagttaaacaatttaaaggcaatgctaccaaatac
>SB-Onctsh
atgggaaaatcaaaagaaatcagccaagacctcag-aaaaacattgtagttctccacaagtctggttcatcattgggagcaatttccaaacgcctgaaggtaccacgttcatttgtacaaacaatagtacgcaagtataaacaccatgggaccacgcagacatcataccgctcaggatggagacgcgttctgtctcctagagatgaacgtactttggtgcgaaaagtgcaaatcaatcccagaacaacagcaaaggaccttgtgaagatactggaggaaacaggtacaaaagtatctatatccacagtaaaacgagtccaatattgacataacctgaaaggccgctcagcaaggaagaagccactgctccaaaaccgccataaaaaagccagactacggtttgcaactgcacatggggacaaagatcgcactttttggagaaatgtcctctggtctgatgaaacaaaaatagaactgtttgaccataatgaccatcgttatgtttggaggaaaaagggggaggcttgcaagctgaagaacaccatcccaaccgtgaagcacgggggtggcagcatcatgttgtgggggtgctttgctgcaggagggactggtgcacctcacaaaatagatggcatcatg-ggtaggaaaattatgtggcgatattgcagcaacatctcaagacatcagtcaggaagttaaagcttggttgcaaatgggtcttctaaatggacaatgaccccaagcatacttccaaagttgtggcaaaatggcttaaggacaacaaagtcaaggtattggagtggccatcacaaagccctgatctcaatcctatagaaaatgtgtgggcagaactgaaaaagcgtgtgcgagcaaggagacctacaaacctgactcagttacaccagctctgtcaggaggaatgggccaaaattcacccaatttattgtgggaagcttgtggaaggctacccgaaacgtttgacccaagttaagcaatttaaaggcaatgctaccaaatac
>SB-Oncner
atgggaaaatcaaaagaaatcagccaagacctcag--aaaaaattgtagacctccacaagtctgattcatccttgggagcaatttccgaacgcctgaaggtaccacggtcatctgtacaaacaatagtacgcaagtataaacaccatgggaccacgcagccgtcataccactcaggaaggagacgcattctgtctcctagagatgaacgtactttggtgcgagaaatgcaaatcaatcccagaacaacagcaaaggaccttgtgaagatgctggagaaaacaggtacaaaagtatctatatcaatagtaaaacgagtcctatattgacataacctgaaaggccgctcagcaaggaagaagccactgctccaaaaccgccataaaaaagccagactacggtttgcaactgcacatggggacaaagatcgtactttttgaagaaatgtcctctggtctgatgaaacaaaaatagaactgttttgccataatgaccattgttatgtttggaggaaaaagggggaggcttgcaagccgaagaacatcatcccaaccgtgaagcacgggggtggcagcatcatgttgtgggggtgctttgctgcaggagggattggtgcacttcacaaaatagatggcatcatgaggtaggaaaattatgtggatatattgaagcaacatctcaagacatcagtcaggaagttaaagcttggtcgcaaatgggtattccaaatggacaatgaccccaagcatactttcaaagttgtggcaaaatggcttaaggacaacaaagtcaagatattagagtggccatcacaaagccctgacctcaatcctatagaaaatctgtaggcagaactgaaaaagtgtgtgcgagcaaggaggcctacaaacctgactcagtttcaccagctctgtcaggaggaatgggccaaaaatcacccaacttattgtgggaagcttgtggaaggctacccgaaacgtttgacccaagtttaacaatttaaaggcaatgctaccaaatac
>SB-Salnam
atgggaaaatcaaaagaaatcagccaagacctcagaaaaaaaattgtagacctccacaagtctggttcatccttgggagcaatttcc----gcctgaaggtaccacgttcatctgtacaaacaatagtacgcaagtataaacaccatgggaccacgcagccgtcataccgctcaggaaggagatgcgttctgtctcctagagatgaacgtactttggtgcgaaaagtgcaaatcaatcccagaacaacagcaaaggaccttgtgaaaatgctggaggaaacaggtacaaaagtatctatatccacagtaaaacgagttctatatcgacataacctgaaaggccgctcagcaaggaagaaaccactgctccaaaaccgccataaaaaagccagactacggtttgcaactgcacatggggacaaagatcgtactttttggagaaatgtcctctggtctgatgaaaaaaaaatagaactgtttggccataatgaccatcgttatgtttggaggaaaaagggggaggcttgcaagccgaagaacaccatcccaaccgtgaagcacaggggtggcagcatcatgttgtgggggtgctttgctgcaggagggactggtgcacttcacaaaatagatggcatcatgaggatggaaagttctgtggatatattgaagcaacatctcaagacatcagtcaggaagttaaagcttggtcgcaaatgggtcttccaaatggacaatgaccccaagcatacttccaaagttgtggcaaaatggcttaaggacaacaaagtcaaggtattggagtggccatcacaaagccctgacctcaatcctatagaacatttgtgggcagaactgaaaaagcgtgtgcgagcaaggaggcctacaaacctgactcagttacaccagctctgtcaggaggaatgggccaaaattcacccaacttgttgtgggaagcttgtggaaggctatccgaaacgtttgacccaagttaaacaatttaaaggcaatgctaccaaatac
>SB-Saltru
atgggaaaatcaaaagaaatcagccaagacctcagaaaaaaaattgtagacctccacaagtctggttcatccttgggagcaatttccaaatgcctgaaggtaccacgttcatctgtacaaacaatagtacgcaagtataaacaccatgggaccacgcagccgtcataccgctcaggaaggagacgcgttctgtctcgtagagatgaacgtactttggtgagaaaagtgcaaatcaatcccagaacaacagcaaaggaccttgtgaagatgctggaggaaacaggtacaaaagtatctatatccacagtaaaacgggtcctatattgacataacctgaaaggtcactcagcaaggaagaagccactgctccaaaaccactataaaaaagccagactacggtttgcaactgcacatggggacaaagatcgtactttttggagaaatgtcctctggtctgatgaaacaaaaatagaactgtttggccataatgaccatcgttatgtttggaggaaaaagggggaggcttgcaagccaaagaacaccatcccaaccgtgaagcacgggggtggcagcatcatgttgtgggggtgctttgctgcaggagggactggtgcacttcacaaaatagatggcatcatgaggaaggaaaattatgtggatatattgaagcaacatctcaagacatcagtcaggaagttaaagcttggtcataaatgggtcttccaaatggacaatgaccccaagcatacttccaaagttgtggcaaagcggcttaaggacaacaaagtcaaggtatttgagtggccatcacaaagccctgacctcaatcccatagaaaatttgtgggcagaactgaaaaagtgtgtgcgagcaaggaggcctacaaacctgactcagttacaccagctctgtcaggaggaatgggacaaaatccacccaacttattgtgggaagcttgtggaaggctacctgaaacgtttgacccaagttaaacaatttaaaggcaatgctactaaatac
>SB-Salspi
atgggaaaatcaaaagaaatcagccaagacctcagaaaaataattggagacctccacaagtctggttcatccttggcagcaatttccaaacgcctgaaggtaccatgttcatctgtacaaacaatagtacgcaagtataaacaccatgggaccacgcagccgtcataccgctcaggaaggagatgtgttctgtctcctagagatgaacgtactttggtgcgaaaagtgcaaatcaatcccagaacaacagcaaaggaccttgtgaagatgctggaggaaacaggtacaaaagtatctawatccacagtaaaacgagtcctatatcgacataacctgaaaggccgctcagcaaggaagaagccactgctccaaaaccgccataaaaaagccagactacggtttgcaactgcacatgyggataaaaatcgtactttttggagaaatgtcctctagtctgatgaaacaaaaatagaactgtttggccataatgaccatcgctatgtttggaggaaaaa-ggggaggcttgcaagccgaagaacaccatcccaaccgtgaagcacaggtgtggcagcatcatgttgtgggagtgctttgctgcaggagggactggtgcacttcacaaaatagatggcatcatgaggcaggaaaattatgtggatatattgaagcaacatctcaagacatcagtcaggaagttaaagcttggttgcaaatgggtcttccaaatggacaatgaccccaagcatacttccaaagttgtggcaaaatggcttaaggacaacaaagtcaaggtattggagtggccatcacaaagccctgacctcaatcctatagaaaatgtgrgggcagaactgaaaaagcgtgtgtgagcaaggaggcctacaaacctgaatcagttacaccagctctgtcaggaggaatgggccaaaattcacccaacttattgtgggaagcttgtgaaaggctacccgaaacgtttgacccaagttacacaatttaaaggcaatgctaccaaatac
>SB-Oncgor
atgggaaaatctgaataaatcagccaagacctcagaaaaataattgtagacctccacaagtctggttcatccttgggagcaatttccaaacgtctgaaggaaccacgttcatctgtacaaacaatagtatgcaagtataaacaccatgggatcacgcagccgtcataccactcaggaaggagacgcgttctgtctcctagagatgaacgtactttggtgcgaaaagtgcaaatcaatcccagaacaacagcaaaggaccttgtgaagatgttggaagaaacaggtac-aaagtatctatatccacagtaaaacgagtcctatatcgacataacctgaaaggccactcagcaaggaagaagccactgctccaaaaccgccatcaaaaatccagacttcggtttgcaactgcacattgggacaaagatcgtactttttggagaaatgtcctctggtctgatgaaacaaaaatagaactgtttggccataatgaccatcgttatgtttggaggagaaagggggaggcctgcaagctgaagaacaccatcccaaccgtgaaatacgggggtggcagcatcgtgttgtgggggtgctttgctgcaagagggactggtgcacttcacaaaatagatggcatcatgaggtaggaactttatgtggatatattgaagcaacatctcaagacatcagtcaggaaattaaagcttagtcgcaagtgggtcttccaaatggacaatgaccccaagcatacttccaaagttgtggcaaaatggcttaaggacaacaaagtcaaggtattggcgtggccatcacaaagccctgacctcaatcctatagaacatttgttggcagaactgaaaaagcgtgtgcgagcaaggaggcctacaaacctgactcagttacaccagctctgtcaggaggaatgggccaaaattcacccaacttattgtggaaagcttgtgtaaggctacccgaaacgtttgacccaagttaaacgatttaaaggcaatgctaccaaatac
>SB-Thythy
atgggaaaatcaaaagaaatcagccaagacctcag---aaaaattgtagacctccacaagtctggttcatccttgggagcaatttccaaacgcctgaaggtaccacgttcatctgtacaaacaatagtacgcaagtataaacaccatgggaccacgcagccgtcataccgctcaggaaggagacg-gttctgtctcctagagatgaacgtactttggtgcgaaaagtgcaaatcaatcccagaacaacagcaaaggaccttgtgaagatgctggaggaaacaggtacaaaagtatctatatccacagtaaaacgagtcctatatcgacataacctgaaaggccgctcagcaaggaagaagccactgctccaaaaccgccataaaaaagccagactacggtttgcaactgcacatggggacaaagatc-tactttttggagaaatgtcctctggtctgatgaaacaaaaatagaactgtttggccataatgaccatcgttatgtttggaggaaaaagggggaggcttgcaagccgaagaacaccatcccaaccgtgaagcac-ggggtggcagcatcatgttgtgggggtgctttgctgcaggagggactggtgcacttcacaaaatagatggcatcatgaggaaggaaaattatgtggatatattgaagcaacatctcaagacatcagtcaggaagttaaagcttggtcgcaaatgggtcttccaaatggacaatgaccccaagcatacttccaaagttgtggcaaaatggcttaaggacaacaaagtcaaggtattggagtggccatcacaaagccctgacctcaatcctatag-aaatttgtgggcagaactgaaaaagtgtgtgcgagcaaggaggcctacaaacctgactcagttacaccagttctgtcaggaggaatgggccaaaattcacccaacttattgtgggaagcttgtggaaggctacccgaaacgtttgacccaagttaaacaatttaaaggcaatgctaccaaatac
>SB-Lessan
---------------------------------------aggattgtggacttgcacaagtctggttcatccttgggtgcaatttctagacgcctaaaggtgccacattcgtctgttcagactattatacgcaagtataaacaccatgggaatgtccagctatcatatcgctcaggaaggagacgggttctgtgtcccagagacgaacgtgctttggtccgaaatgtgcaaatcaacccaagaacaatagcaaaagatcttgtgaagaccttggctgaagctggtaagagtctgtcattatccacagtgaaacaagtactgtaccgacatgggctgaaaggccactctgccaggaggaaaccattactcctaaagaaacataaaaaagccagattacagtttgcaaatgcacacatggacaaagatcgtaatttttggagacatgtcctgtggtctgaccaaacaaaaattgaactgtttggccataatgaccattgttacgtttggaggaaaaagggggaagcttgcaagcctgagaacaccatcccaaatgtgaaatacgggggtggcagcatcatgttgtggggttgttttgctgcaggagagactggtgcaattcacaaaatagatggtataatgagaaaagaacattatatggaaatactgaagcaacatgtcaagacatcagccaggaagttgaagctt-ggcgcacatgggtcttccaaatggacaatgacccaaagcatactgccaaactggttacagagtggcttaaggataacaaagtcaatgttttggagtggccatcacaaagccctgaccttaaccctattcaaaatgtatgggcagagttgaaaaggcatg-gcgagcaagacggcctaaaaacttggctcagttataccggttctgtcaggaggaatgggccaaaattcctgctaactactgtgagaagcttgtggaaggatatccaaaacgtttgacccaag---tacagtttaaaggcaatggcaccaaatac
>SB-Agemar
atgggaaagccgaaagaagtcagctaagatatcagaaagagaattgtggacttgcacaagtctggttcat---------caatttccagatgcctgaaggtgccttgttcatctgtagaaacaattatacacaagtacaaacaatatggaaatgtccagccatcataccgctcaggaaggaggcgggttctgtgtcccagagatgaatgtgctttggtccaaaatgtgcatatcaatccaagaacaaaagcaaaagacctcgtgaagatgctggctaaagctggtaacagtgtgtcattatccacagtgaagcgagtgctgtaacgacatggacttaaaaagcctct----------ctgccattactccaaaagaaacataaaaaagccagattaatgtttgcaaatgcacacagggacaaag-----aaattttggagacaagtcctgtggtctgacaaaactaaaattgaactgtttggccataatgaccatcgttacatttggaggaaaaaggaggaagcttgcaagcctgagaacaccatcccatttgtgaaacacggtggtggcagcatcatgttgtggggttgttttgctgcaggagggactgttgcacttcacaaaattgatggcatcatgaggaaagaacattatgtg--aatacttaagcaacatcccaagacatcagccaggaagttaaagcttgggtgcaaattggttttccaaatggacaatgacctgaagcatactgccaaactggttacaaagtggcttaaggataacaaagtaaatgttttggagtggccatcacaaacctctgacctcaatcctattgaaaatttatgggcaaagctgaaaa-gcatgtgcaagcaaggcggcctacaatcatggctcagttacaccagttctgataggaggaatgggtcaaaattcctaccaactgttgtgagaagcttgtagaaggata-acaaaacgtttgacccaagtcatacagtttaagggcaatggcaccaaatac
>SB-Ompbim
atgagaaaatcaagagaaatcacccaagacatcaggaaaagaattgtggacctccacaagtgtggctcatccttaggtgcaatttccagatgcctgaagctcccaagttcatccattcagacaataatacacaagtataaaaaacatgggaatgtgaaaccattataccgctcaggaaggagatggattccgagtcccagagaggaacgttttttggtgtgaaatgtgcgaatcaaccccaggacaacagcaaaagtccttgtgaagatgctggctgaaacttgtaagacagtgtcattatccacagtaaaacgagtcctgtatcaccatgagatgaaaggttactctgtgagtagaaagccattacttcaaaaccaccatacaaaagccaggctacagtttgcaactgcacatggggacaaaaatcatactttctcgagacacgtcctgtggtctgacaaaacaaaaatgtaactgttcagccataataataaatggtatatttggaggaaaaagggcaaagctttgaagcctcagaacacaatcccaactgtgaagtatgggggtggtagtataatgttgtggggctgctttgctgcagaaggaactggtgcacttcacaaaatagatggcatcatgagaaaagaaaattatgtggacttattgaagcaacatctgaagacatcagccaggaagttaaagctagggcgcaaatgggtcttcaaaatggacaatgaccccaagcatacttccaaattagttacaaagtggcttatagacaacaaagtcaagctattggaatggccatcaaaaagccctgacctcaatcccatagaaaaattgtgggcggcactgaaaaggtcagtgcgagcaagaaggccgacaaacctgacccagttacactagttctgtcaagaggagtgggccaaaattccaacaaactattgtagaaagcttgtggaaggatacccgcaacgtttgacccaagtgaaacagtttcggggcaattctaccaaatac
>SB-Panhyp
atgggaaaatcaaaggaaatcagccaagacctcagaaaaaaaaatgtggacctccacaagtctggattatccttgggagcaatttccaaatgcctgaaggtaccacattcatctgtacaaacaatagtatgcaagtataaacacgacgggaccacatagccatgatactgctcaggaaggagacacattcctagtcctagagatgaacatagtttggtgaaaaaagtgcaaatcaatcccagaacaccagcaaaggaccttgtgaagatgctgcaggaaaaagctagacaagtatctatatccatggtaaaacgagtcctatatcgacaaaacctgaaaggctgcttagcaaggaagaagccactgctccaaaaccaccataaaaaagccagactacagtttgcatgtgcacatggagatgatgatcttacattttggagaaatgtcctctggtttgatgaaacaaaaactgaactgtgtggccataatgaccatcgttatgtttggaggaaaaagggtcaggcttgcaagctgaagaacaccatcccagccatgaagcatgggggtggcagcatcatgttgtgggggtgctttgctgcaggagggactggtgtacttcacaaaatagatggcatcatgaggaaggaaaattgtgtggatatattgaagcaacctctcaagacatcagccaggaagttaaagctaggtcataaatgggtcttccaaatgggcagtgaccccaagcatacctccatagttgtggcaaaatggcttaaggacaacaaagtcaaggtattagaggggccatcacaaagctctgacctcaatccgatagaaaatttgtgggcagaactgaaaaagcatgtgcaagaaaggaggccaacaaacatgtctcagttacaccagttctgtctggaggaatgggccagaattccagcaacttattgtgagaagcttgtggaaggctacccaaaacgtttgacccaagttaaacaatttaaaggcaatgctacccaatac
>SB-Tacful
atgggaaaatcaagagaaatccaccaagacatcagaaaaagaattgttgacctccacaagtgtggctcatccttaggtgcaatttccagatgcctgaaggt-ccacattcctctgttcagacaataatattcaagtataaaaa-------aatgtacaaccatcataccgctcaggaaggagacagattctgagtcccagagaggaacgttttttggtgcgaaatgtgtgaatcaaccccaggacaacagcaaatgatcttgtgaggatgctggctgaaactggtaagacagtgtcattatccacagtaaaacgaatactgtaccgccatgagaagaaaggttactctgggaggagaaagccattacttcaaaaccaccataaaaaagccagactacagtttgcagctgcacatgggggaaaaatcttaatttcttggagacatgtcctgtggtctgacgaaacaaaaattgaactgttcggtcataatgataaacagtatatttggaggaaaaagggcgaagctttgaagcctcagaacactatcccaactgtgaagtatgggggtggtagcataatgttctggggctgctttgctgcagaagggactggtgcactttacaaaatagatggcatcatgagaaaagtaaattatgtggatatattaaagcaacatctgaagacatcagctaagaagttaaagcttgggcgcaaatgggtcttccaaatggacaatgaccccaagcatacctccaaattagttacaaagtggcttaaggacaactaagtcaaggtattggagtggccatcacaacgccctgatctcaatcccatagaaaatttgtgggcagcactgaaaaggcgagtgtgagcaagaaggcctacaaacctgacccacttacaccagttctgtcaagaggagtgggccaaaattccagcaaactattgaagaaagcttgtggaaggatacccaaaacgtttggcccaagtgaaacagtttcggggcaattccaccaaatac
>SB-Silgla
atgggaaaatcaaaagaaatccaccaagacatcagaaaaagaactgttgacctccacaagtatggctcatccttaggtgcaatttccagatgcctgaaggtcccacgttcatccgttcagacaataatacgcaagtataaaaaacatgggaatgtacaaccatcataccgctcaggaaggagacggattctgagtcccagagaggaacgttttttgttgcgaaatgtacaaatcaatcccaggacaacagcaaaagatcttgtgaagatgctggctgaaactggtaagacagtgtcattatccacagtaaaacgaatactgtaccgccatgagctgaaaggttactctgggaggagaaagccattacttcaaaaccaccataaaaaagccagactacagtttgcaactgcacatgagggaaaaaatcttaatttctggagacatgtcctgtggtctgacgaaacaaaaagtgaactgttcggccataatgataaacggtatatttggaggaaaaagggcgaagctttgaagcctcagaacaccatcccaactgtcaagtatgggggtggtagtataatgttgtggggctgctttgctgcagaagggactggtgcactttacaaaatagatggcatcatgagaaaagaaaatgatgtggatatattaaagcaacatctgaagacatcagccaggaagttaaagcttgggcacaaatgggtcttccaaatggacaatgaccccaagcatacctccaaattagttacaaagtggcttaaggacaacaaagtcaaggtattggagtggccatcacaaagccctgatctcaatcccatagaaaatttgtgggcggcactgaaaaggcgagtgcgagcaagaaggcctacaaacctgacccagttacaccagttctgtcaagaggagtgggccaaaattccagcaaactattgtagaaagcttgtggaaggatacccaaaacgtttggcccaagtgaaacagtttcggggcaattccaccaaatac
>SB-Silmer
atggaaaaatcaagagaaatcaaccaagacatcagaaaaagaattgttgacctccacaagtatggctcatctttaggtgcaatttccagatgcctaaaggtcccacattcatccgttcagacaataatacgcaagtataaaaaacatgggaatgtacaaccatcataccgctcaggaaggagacggattctgagtcccaaagaagaacgttttttgttgcgaaatgtgcaaatcaaccccaggacaacagcaaaaggtcttgtgaagatgttggctgaaactggtaagacagtgtcattatccacagtaaaacgaatactgtaccgccatgagctgaaaggttactctgggaggagaaagccattacttcaaaaccaccataaaaaagccagactacagtttgcaactgcacatgagggaaaaaatcttaatttctggagacatgtcctgtggtctgacgaaacaaaaattgaactgttcggccataatgataaacggtatatttggaggaaaaagggcgaagcttcgaagccatagaacaccatcccaactgtcaagtatgggggtggtagtataatgttgtggggctgctttgctgcagaagggactggtgcactttacaaaatagatggcatcatgagaaaagaaaattatgtggatatattaaagcaacatctgaagacatcagtgaggaagttaaagcttgggtgcaaatgggtcttccaaatggacaatgaccccaagcatccctccaaattagttacaaagtggcttaaggacaacaaagtcaaggtattggagtggccatcacaaagccctgatctcaatcccatagaaaatttgtgggcggcactgaaaaggcgagtgcgagcaagaaggcttacaaacctgacccagttacaccagttttgtcaagaggagtgggtcaaaattcctgcaaactattgtagaaagcttgtggaaggatacccaaaacgtttggcccaagtgaaacagtttcggggcaattccaccaaatac
>SB-Pygnat
atgggaaagtcgaaagaaatcagccaagatctcaggaagagaactgtggacttgcacaagtctggttcatccttgggtgcaatttccagatacctgaaggtgcctcgttcatctgtacaaacaattatatgtgagtataaacaagatgggaatgtccagctatcataccgctcaggaaggagacaggttctgtgtcccagagatggacgtgctttggtctgaaatgtgcatatcaacccaagaacaaaagcaaaagaccttgtgaagatgctggctgaagctggtaagtgtgtgtcattatcctcagtgaaacgagtactgtatcgacataggctgaaaggccactctgccaggatgaagccattactccaaaagaaacataaaaaagccagattaatgcttgcaaatgcacacagggacaaagaccttcatatttggagacatgtcctgtggtctgatgaaactaaaattgaactgtttggccatgatgaccatcgttacgtttggaggaaaaagggggaagcttgcacgcctgaaaacaccatcccaactgtgagacactggggtggcagcatcatgttgtggggttgttttgctgcaggagggactggtgcacttcacaaaattaatggcatcatgaggaaagaacattatgtggaaatactgaagcaacatctcaagacatcagccaggaagttaaagcttgggcacaaatgggtcttccaaatggacaatgacccgaagcatactgacaaactggttacaaagtggcttaagaataat--ggtcaatgttttggagtggccatcacaaagccctgatctcagtcctattgaaaatttatgggcaaagctgaaaaagcatgtgcgagcacggcggcctacaaacacggctcagttacaccagttctgtcaggatgaatgggccaaaattcctgccaactattgtgagaagcttgtggaaggatatccaaaacgtttgacccaagtcatacagtttaagggcaatggtaccaaatac
>SB-Chacha
atgggaaaatcaaaa-aggtcagccaagacctcagaataaaaattgtggaccttcacaagtctggttcatccttcggagcaatttccaaacgtctgaaagtaccatgttcatctgtacaaacaatagtatgcaagtataaacaccacgggactatgcagctgtcatactgctcatgaaggagatgcgttcttc-------agataaacatactttggtgcgaaaagtgcacatcaatcccagaacaacagcaaaggaccttgtgaagatgctggaggaaacaggtgcaaaagtatctatatccacagtgaaatgagtcctatatcgccataacttgaaaggccactaagcaag------accactgctccaaaactgccataaaaaagccagaatacagtttggaactgcgcatggggataaagatgttactttttggagaaatgtcctctggtctgatgaaacaaaaattgaactgtttggccataatgaccattgttatgttcggaggaaaaagggggaggcttgcaagtcgaagaacatcatcccaactgtgaagcacaggggtggcagcatcatgttgtgggggtgctttgctgcaggagggactggtgcacttcaaaaaatagatggcatcatgacgaaggaaaattatgtggatatattgaagcaacatctcaaggcatcagccaggaa-ttaaagcttggtcacaaatgggtctcccaaatggacaatgacctcaagaatacttccaaaatcatgacaaaatggcttaaggacaacagggtgagggtattgcagtggtcatcacaaagccctgacctcaatccgatagaaaatttgtgggcagagctgaaaaagtgtgtgcgaacaaggaagtctacaaacctgactcagttgtaccagttctgtcgggaggaacgggccaaaattccagcaacttattgtgagaagcttgtggaagactgccctaaacatttgacccaagttaaacaatttaaaatcaatgctaccaaatac
>SB-Denclu
gggagaaagtctaaaaaaatctgccaagacatcaggaagataattgtggacctccacaagactggttcatccttgggagaaattttcagatgcctgaaggtgccacgttcatctgttcaaacaattatacacaagtataaacaacattggaatgtccagccatcataccgctcaggaaggagacgactcctg-------gagatgagcgtgttctggtgtggactgtacgtatcaatcccagaacaaaagcaaaagatcttgtgaagatgatggctgcagctggtaagagtgtatcactatccacagtgaaatgagtcctgtacagacatgcactga--------------ggaaaaaaaccattacgccaaaagagacataaaaaagccagactacactttgcaaatacacacagggacaaagaccctaatttctggagacatgtcctgtggtctgacaaaacaaaaattgaactgttaggccataatgaccattgtcataattggaggaaaaagggagaagccttcaagcttgagaacaccatcccaactgtgaagtacagaggtggcagcatcatgtggtgggggtgttttgctgcaggagggactggtgcacttcacaaaatagatggcatcatgaagaaagaaaagtatgttgaaatattaaag---catctcaagacatcagccaggaagttaaagcttgggtgcaaatgggtcttccaaatgaacaatgaccctaagcatactgcaaaattggttacaaagtggcttaaggacaacaaagtcaaggttttggagtggccatcacagagccctgatctcaataccttagaaaatttgtggtcagagctgaaaagatgtgtgagagcaaggcggccaaaaaacttgattcaattacaccagttctgtcaggaggaatgggccaaattttcattaaaatgttgtgagaagcttgtggaaggatacctaaagcgttggcgtcaagtcattcagtttaaaggcaattctacaaaatac
>SB-Anagra
atgggaaaataaagagaaatcaaccaagacatcaggaaaagaattgtggacctccacaagtgtggctcatccttaggtgcaatttccagatgcctgaaggtcccacgttcatccgttcagacaataatacgcaagtataaaaaacatgggaatgtacaaccatcataccgctcaggaaggagacggattctgagtcccagagaggaccgttttttggtgcgaaatgtgcgaatcaaccccaggacaacagcaaaagaccttgttaagatgctggctgaaactggtaagacggtgtcattatccacagtaaaacgagtcctgtaccaccatgagctgaaaggttactctgggaggagaaagccattacttcaaaaccaccataaaaaagccagactacagtttgcaactgcacatggggacaaaaatcttaatttctagagacatgtcctgtggtctgacgaaacaaaaatttaactgttcggccataatgataaacggtatatttggaggaaaaagggcgaagctttgaagcctcagaacaccatcccaactgtgaagtatgggggtggtagtataatgttgtggggctgctttgctgcagaagggactggtgcacttcacaaaataaatggcatcatgagaaaagaaaattatgtgtatatattgaagcaacatctgaagacatcagccaggaagttaaagttttggcacaaatgggtcttccaaatggacaatgaccccaagcatacctccaaattagttacaaagtggctttaggacaacaaagtcaaggtattggagtggccatcacaaagccctgatctcaatcccatagaaaatgtgtgggcggcactgaaaaggcgagtgcgagcaagaaggcctacaaacctgacccagttacaccagttctgtcaagaggagtgggccaaaattccagcaaactattgtagaaagcttgtggaaggatacccaaaacgtttggcccaagtgaaacagtttcggggcaattctaccaaatac
>SB-Megamb
atgggaaaatcaagagaaatcaaccaagacatcaggaaaagaattgtggacctccacaagtgtggctcatccttaggtgcaatttccagatgcctgaaggtcccacgttcatccgttcagacaataatacgcaagtataaaaaacatgggaatgtacaaccatcataccgctcaggaaggagatggattctgagtcccagagaggaacgttttttggtgcgaaatgtgcgaatcaaccccaggacaacagcaaaagcccttgtgaagatgctggctgaatctggcaagacagtgtcattatccacagtaaaacgagtcctgtaccaccatgagctgaaaggttactctgggaggagaaagccattacttcaaaaccaccataaaaaagtcagactacagtttgcaactgcacatggggacaaaaatcttaatttctggagacatgtcctgtggtctgacgaaacaaaaatgtaactgttcggccataatgataaatggtatatttggaggaaaaagggcgaagatttgaagcctcagaacaccatcccaactgtgaagtatgggggtggtagtataatgtcgtggggctgctttgctgcagaagggactggtgcactttacaaaatagatggcat--------gagaaaattatgtggatatattgaagcaatatctgaagacatcagccaggaagttaaagcttgggcgcaaatgggtcttccaaatggacaatgaccgcaagcatacctccaaattagttacaatgtggcttaaggacaacaaagtcaaggtattggagtgaccatcacaaagccctgatctcaatcccatagaaaatttgtgggtggcactgaaaaggtgagtgcaagcaagaaggcctacaaacctgacccagttacaccagttctgtcaagaggagtgggccaaaattacagcaaactattgtagaaagcttgtggaaggatgcccaaaacatttggcccaagtgaaacagtttcggggcaattctaccaaatac
>SB-Caraur
atgggaaaatcaagagaaatcaaccaagacatcaggaaaataattgtggacctccacaagtgtggctcatccttaggtgcaatttccagatgcctgaaggtcccacgttcatctgttcagacaataatacgcaagtataaaaaacatgggaatgtacaaccatcataccgctcaggaaggagacggattctgagtcccagagaggaacgttttttggtgcgaactgtgcgaatcaaccccaggacaacagcaaaagaccttgaaaagatgatagctgaaactggtaagaccgtgtcattatccacagtaaaatgagtcctgtaccaccatgagctaaaaggttactctgggaggagaaaaccattacttaaaaacaaccataaaaaagccagactacagtttgccactgcacatggggacaaaaatcttaatttctggagaaacgtcctgtggtctgacgaaacaaaaattgaactgttcggccataatgataaacggtatatttggaggaaaaagggcgaagctttgaagcctcagaacaccatcccaaccgtgaagtatgggggtggtagtataatgttgtggggatgctttgctgaagaagggactggtgcacttcacaaaatagatggcatcatgagaaaagagaattttgtggatatattgaagcaacatctgaagacatcagccagaaagttaaagcttgggcgcaaatgggtcttccaaatggacaatgaccccaagcatacctccaaatatgttacaaagtggcttaaggacaacaaagtcaaggtactgaaatggccatcacaaagccctgatctcaatcccatagaaaatttgtgggcggcactgaaaaggcaagtgcgagcaagaaggcctacacacctgacccagttgcaccagttctgtcaagaggagtgggccaaaattccagcaaactattgtagaaagcttgtggaaggatacccaaaacgtttggcccaagtgaaacagtttcggggcaattctaccaaatac
>SB-Danaes
atgggaaaatcaaaagaaatcagccaagatatcaggaagtcaattgcggacctccacaagtctgtttcttctttgggtacaatttcaagatgcctgaatgtgccacgatcatcggttcaaacaataatacgcaagtataaacaacatgggaatgtccagccatcataccgctcaggaaggagaaagattctgtttcgcagagatgaacatgctatggtgcgaactgtgtgtatcaaccccagaacaaaagcaaaagatgctgtgaagacactggctgaagctggtaagagagtttcattatccacagtgaaa-----cctgtaccgacatgtgctgaaaggccactcagcaaggaagaagccattactccaaaagcatcattaaaaagccatattacaatttgcaaaatcacactgggaaaaagactttaattttttgagacatgttctgtggtctgatggaaccaaaattgaactgtttggccataatgaccagtgttacatttggaggacaacgggggaagcttacaagcctagatacgccatcccaactgtaaagtatggcggtggcagcatcatggtgtaggggtgttttgctgcaggagggactggtgcacttcataaaatagttggtatcatgaagaaagaacattatgtaggaatattgaagcaacatctcgagacatcagccaggaaattaaagcttggccacaaatgggtctttcaaatggaccatgaccctaagcatactgccgaattagttaaaatgtgctttaaggacaacagaatgaatgttttggagtggccatcacaaagccctgatctcaatcctatagaaaattagtgggcagagttgaaaaagtgtgtgcgagcaagacagcctacaaatctgacacagttacacctgttctgtcaggaggaatgggccaaaattccagcaaactattgtgaaatgcttgtggaaggatacttaacgtgtttgacccaagttatacagtttaatggcaaagctaaaaaatac
>SB-Dantin
atgggaaaatcaaaagaaatcagccaagacatcaagaagtgaattgtggacatcctcaagtcttgttcttctttgggtacaatttctagatgcccgaaggtgccacgttcattggtttaaccaattatacacaagtataaacaacatgggaatgttcagccgtcataccgctcagaaaggagaaggattctgtttcgcagagatgaatgtgctatggtgcgaactgtgtgtatcaacccctgaaaaaaagcaaaagatgctgtgaagacgctggctgaaggcggtaagagagtttcattatctacagtgaaacgagtcctataccgacataagctgagaggccactcagcaaggaagaagccattactccaaaagcatcataaaaaagccatattgcaatttgtaaaatcacactaaaaaaaagactcaaattttgggggacatgttctgtggtctgatggaactaaatttgaactatttaggtattaagaccagctttacatttggaggacaaagggggaagcttacaaacctagaaacaccatcccaactgtgaagtatggggttggcagcatcattgtgtgagggtgttttgctgcaggaggtactggtgcacttcacagaatagatggcatcatgaagtaagaacattatgtagaaatattgaagcaacatctcgagacatcagccaggacattgaagcttggccacaaataggtcttccaaataaaccatggccctaagtatactgccaaattagttacaatgtgcttaaaggacaacaaagtgaatgttttggaacggctatcacaaagccctgatcttgatcctatagaaaatttgtgggcagagttgaaaaagcatgtgcgagcaagacagcctacaaatcagactcagttacaaaagttctgtcaggaggaatgggccaaaattccagcaaattgttgagagaagcttgtggaaggatccccaaaacatttgactcaagttatacttttttaagccaaagcta--------
>SB-Dankya
atgggaaaatcaaaagaaatcagccaagacatcaggaagtgaattgtggacgtccacaagtctggttcttctttgggtacattttctagatgcctgaaagtgccacattcatcggttcaaacaattatacgcaagaataaacaacatgggaatgtccagtcatcatactgctcaggaaggagaaggattctgtttcgcagagatgaacgttctatggtgcgaactgtgtgtatcaaccccagaacaaaagcaaaagaagctgtgaagatgctggctgaagctggtaaga--gtttcattatccacagtgaaacaagtcctgtactgacatgggttgaaaggccactcagcaaggaagaagccattactccaaaagcatcat-aaaaagccagattacaatttgcaaaatcacactggaaaaaagactttaatttttgaaaacatgttctgtggtctgatagaactaaatttgaactgtttggccataaagaccagcattacatttggaggacaaagggagaagcttacaagcctaggaacaccatcacaactgttaagtctgatggtggcagcgtcatggtgtgggggtgttttgctgaaggagggactgttgcacttcacagaacagttggcatcatgaagaaagagcattatgtaggaatattgaagcaacatctcgagacatcagccaggaaattaaagctcggccacaaatgggtcttccaaatggaccatgaccctaagcatactgccaaattagttaaaatgtgctttagggacaacagaatgaatgtttaggattggccatcacaaagccccgacctcaatcctatagaaaatttgtgggcagagtt-aaaaagcgtgttcgagcaagacagcctacaaatcagactcagttacaccagtattgtcaggaggaatgggccaaaattcatgcaaaattttgtgaaaagcttgtggaaggatacctaaaatgtttgacccaagttatacagtttaaaagcaaagctaaaaaatac
>SB-Caraurr
atgagaaaatcaagagaaatcaaccaagacatcaggaaaagaattgtggacctccacaagtgtggctcatccttaggtgcaatttccagatgcctgaaagtcccacgttcatctgttcagacaataatacgcaagtataaaaaacatgggaatgtacaaccatcataccgctcaggaaggagacggattctgagtcccagggaggaacgttttttggtgtgaactgtgcgaatcaaccccaggacaacagcaaaagaccttgtaaagatgatagctgaaactggtaagaccgtgtcattatccacagtaaaacgagtcctgtaccaccatgagctaaaaggttactctgggaggagaaaaccattacttcaaaacaaccataaaaaagccagactacagtttgccactgcacatggggacaaaaatcttaatttctggagaaacgtcctgtggtctgacgaaacaaaaattgaaccgttcggccataatgataaacggtatatttggagg-aaaagggcgaagctttgaagcctcagaacaccatcccaaccgtgaagtatgggggtggtagtataatgttgtggggatgctttgctgcagaagggactggtgcacttcacaaaatagatggcatcatgagaaaaattttttttgtggatatattgaaacaacatctgaagacatcagccaggaagttaaagcttgggcgcaaatgggtcttccaaatggataatgaccccaagcatacctctaaataagttacaaagtggcttaaggacaacaaagtcaaggtattgaaatgg-catcacaaagccctgatctcaatcccatagaaaatttgtgggcggcactgaaaaggcaagtgcgagcaaaaaggcctacaaacctgacccagttgcaccggttctgtcaagaggagtgggccaaatttccagcaaactattgtagaaagcttgtggaaggatacccaaaacgtttggcccaagtgaaacagtttcggggcaattctaccaaatac
>SB-Cypcar
atgggaaaatcaagagaaaacaacaaagacatcaggaaaagaattgtggacctccacaagtgtggctcatccttaggtgcaatttccagatgcctgaaggtcccacgttcatccgttcagacaataatacgcaagtataaaaaacatgggaatgtacaaccatcataccgctcaggaaagagacggattctgagtcccagagaggaacgttttttggtgggaaatgtgtgaatcaaccccagcacaacagcaaaagaccttgtgaagatgctggctgaaactggtaagacagtgtcactatccacagtaaaacaagtcctgtaccaccatgagctgaaaggttactctgggaggagaaagccattacttcaaaaccaccataaaaaagccagactacagtttgcaactacacatggggacaaaaatcttgatttctggagacatgtcctgtggtgtgatgaaacaaaaattgaactgttctaacataatgataaacggtatatttggaggaaaaaaggtgaagctttgaagcctcagaacaccatcccaactgtgaagtataggggggatagtataatgttgtggggctgctttgctgcagaagggactagtgcacttcacaagatagatggcatcatgagaaaagaaaattatgtagatatattgaagcaacatctgaagacatcagccaggaagttaaagcttgggcgcaaatgggtcttccaaatggacaatgaccccaagcatacctccaaattagttgcaaagtggcttaaggataacaaagtcagggtattggagtggccatcacaaagccctgatctcaatcccatagaaaatttgtgggcagcactgaaaaagcgagtgcgagcaagaaggcctacaaacctgacccagtaacaccagttctgtcaagaggagtgggccaaaattccagcaaactattgtagaaagcttgtggaaggatacccaaaatgtttggcccaagtgaaacagtttcgtgggaattctaccaaatac
>SB-Coinas
atggaaaaatctaaagaaatcagccaagatctcagacagagaattgtggtcttgcacaagtctggtccatccttgtgtgcaatttcaagattcctcaa-gtgccacgttctttagttc-aacaattatatgcaagtataaacaacatggaaatgtccagccatcataccgctcaggaaggagatgggttctgtgtccaagagatgaacgagctttgatcaaaactgtgcacatcaacccaagagcaaaagcaaaagaccttgtgaagatgatggctgaagctggtaagagtgtgtcattatccacagtaaaacgagtattgtaccgacatgggctaaaaggccactctgccaggaggaagccattactccaaaagaaaaac-aaaaagccagataacagattgcaaatgcacacaggggaaaaaa------aaattggagacatgtcctgtggtcgaattaaactaaattcgaactgtttggccataatgaccaccgttacatttggaggaaagagggggaagcttg----------aacatcataccaaatgcaaaacatggtggtggcagcatcatgttgtggggttgttttgctgcaggaggaattggtgcacttcacaaaatagatggcatcatgaagaaggaacagtatgtggagatattgaaccaacatctgaaaacatctgccaggaacttaaagcttggctgcaaatgggtcttccacatgcacaattgcccaaagcatactgccaaacaggttagaaaatggcttgaggacaacaaagtcaatgttttgaaatggccatcacaaagccctgatctcaatcctattgagcatttatgggcagagctgaaaagacatgtgcatgcaaggcaacctacaaacatcacccagttataccagttctgtcaggaggaatggacaaaaattcctgccaagtattgtgaaaagcttgtagaaggatatccaaaacctttgacccaagtcatacagtttaaaagcaactgtaccaaatac
>SB-Angang
atgggaaaatcaaaagaaatcagccaagacctcagaaagaacattgtggaccgccacaagtctggttcatccttgggagcaatttccaaacgcctgaaggtaccacgttcgtctgtacaaacaatagtacgcgagtatacacaccatgggaccacgcagccgtcataccgctcaggaaggagacgcgttctgtctcctagagatgaatgtgctttggtgcgaaaagtgcaaatcaatcccagaacaacagcaaacgaccttgtgaagatgctggagggaacaggtacaaaagtatctatatccacagtaaaacgagtcctatatcgacataacctgaaaggctgctcagcaagcaagaagccacttctccaaaaccgccataaaaaagccagactaaagtttgcaactgcacatggggacaaagatcttactttttggagaaatgtcctctggtctgatgaaacaaaaattgaactgtttggtcataatgaccatcgttatgtttggaggaaaaagggtgaggcttgcaagccgaagaacaccatcccaaccgtgaagcacgggggtggcagcatcatgttgtgggggtgctttgctgcaggagggactggtgcacttcataaaatagatggcatcatgaggaaggaaaattatatggatatattgaagcaacatctcaagacatcagccaggaagttaaagcttggt-gcaaatgggtcttccaaatggacaatgacccaaagcatacttccaaagttgtggcaaaatggcttaaggacaacaaagtcaaggtattggagtggccat--cagagtcctgacctcaatccaatcgaagatttgtgggcagaactgaaaaagcgtgtgcgagcaaggaggcctacaaacctgactcagttacgccagttctatcaggaggaatgggccacaattccagaaacttattgtgagaagcttgtggaaggctagccgatacgtttgacccaagttaaacaatttaaaggcaatgctaccaaatac
>SB-Megatl
atgagaaaatcaaaagaaatcagccaagacctcagaaaacaaattgtggacctcaacaagtctggttcatccttgggagtaatttccaaatgcctgaaggtaccacgttcatctgtaccaacaataatacgcaagtataaacaccatggg-ccacgcagccatcatactgctcaggaaagagacgcgttctgtctcctagagatgaacatactttggcgcaaaaagtgcaaatcaatcccagaacaacagcaaaggaccttgtgaagatgctggaggaaacaggtacaaaagtatctatatccacagtaaaacgagtcctatatcgacataacctgaaaggccactcagcaaggaagaagccactgctccaaaaccgccataaaaaagccagactacagtttgcaactgcacatggggacaaagatcttactttttggagaaatgtcctctggtgtgatgaaacaaaaattgaactgtttggccataatgaccatcattatgtttggaggaaaaagggagagccttgcaagccgaagaacaccatcccaactgtgaagcacgggggtggcagcattatgttgtgggggtactttgctgcaggagggactggtgcacttcacaaaatagatggcatcataaggaaggaaaattatgtggatatattg-atcaacatctcaagacatcagccaggaagttaaagcttggtcgcaaatgggtcttccaaacagacaatgaccccaagcatacttccaaagttgtggcaaaatggtttaaggacaacaaagtcaaggtattggagtggccaccacaaagccctgacctcaatccaatagaaaattcgtgggcagaactgaaaaagcatgtgtgagcaaggaggcctacaaacctgactcagttacaccagttctgtcaggaggaatggaccaaaattccagcaacttattgtgagaagcttgtgcaaggcaacctgaaacatttgacccaagttaaacaatttaaaggcaatgctaccaaatac
>SB-Megcyp
atgggaaaatcaaaagaaatcagccgagatctccgaaaaaaaattgtgggcctccacaagtctggttcatccttgggagcaatttccaaacgcctgaaggtaccatgttcatctgtacaagcaatagtacgcaagtataaacaccatgggaccacgcagccgccataccgctcaggaag-----------------------------ctactttggcgtgaaaagtgcaaatgaatcccagaacaacagcaaaggaccatgtgaagatgctggaggaaaccggtacaaaagtatctatatccacagtaaaacgagtcctatatcgacataacctcaaaggccgctcagcaaggaagaagccactgctccagaaccgccataaaaaagccagactatggtttgcaactgcacatggagacaaagatcttac-ttttgtagaaatgtcctctggtctggtgaaacaaaaattgaactgttgggctataatgaccattgttatgtttggaggaaaaagggggaggcttgcaagctgaagaacaccatcccaaccgtgaagcacgggggtggcagcatcgtgttgtgggggtgctttcctgcaggagggactggtgcacttcacgaaatagatggcatcatgaggaaggaaaattatgtggatatattgaagcaacatctcaagacatcagccaggaagttgaagcttggtcgtaaatgggtcttccaaatggataatgaccccaagcatacttccaaagttgtggcaaaatggcttaaggacagcaaagtcaaggtattggagtggccatcacaaagccctgacctcaatcccatagaaaatttgtgggcagaactgaagaagcgtgtgcgagcaaggaggcatacaaacctgactcggttacaccagttctgtcaggaggaatgggccaaagttccagcaacttgttgtgagaagcttgtggaaggctacctgaaacatttgacccaagttaaacaatttaaaggcagcgctaccaa----
>SB-Brenig
atgggaaagtctaaagaaatcagccaagacatcaggaagagatttgtggacctccacaggactggttcatccttgggagcaatttccagatgcctgaaggtgccacgttcatctgttcaaacaattatacgcaagtataaacaacatgggaatgtccagccatcataccgctcaggaaagagacggctcctgagttcaagagatgagtgtgttttggtgcggaatgtgcgtataaatcccagaacaaaagcaagagaccttttaaagatgctggctgaagctggtaaga--gtatcactatccacagtgaaacgagtcctgtaccggcatgcgctgaaaggccactcagagaggaaaaagctattaatccaaaagcgacataaaaaagccaggttatactttgcaaatacacacagggacaaagaccctattttctggagacatatcctgtggtctgacggaacaaaaattgaactgtttggctataatgaccatcgtcatatttggaggaaaaagggggaagccttcaagcctgagaacaccatcccaactgtgaagtacggagggggcagcatcatgttgttggggtgttttgctgctggagggactggtgcacttcacaaaatagatggcatcatg----aagaacagtatgttgaaatattgaagcaacatctcaggacatcagccaggaagttaaagcttgtgggcaaatgggtcttccaaatggacaatgaccctaagcatactgcaaaattggttacaaagtggcttaaggacaacaaagtcaatgttttgaagtggccatcacaaagccccgatatcaatcccatagaacatttgaggtcagagctgaaaagacgtgtgagagcagggcggcctacaaaccggactcaattacaccagttctgtcaggagaaatgggccaaaattccatgaaactgttgtgagaagcttgtggaagg-------------------------------------------------------
>SB-Parkin
atgggaaagtctaaagaaatcagccaagacatcaggatgagaattgtggacctccacaagactggttcatccttgggagcaatttccagatgcctgaaggtgccacgttcatctgttcaaacaattatacgcaattataaacaacatgggaatgtccagccatcataccgctcaggaaggagacggctcctgagttcaagagatgaatgtgttttggtgcggaatgtgcgtatcaatcccagaacaaaagcaaaagaccttgcgaagatgctggctgaagctggtaagagtgtatcactatccacagtgaaacgagtcctgtaccgacatgcgctgaaaggctactcagcgaggaaaaagccattactccaaaagcgacataaaaaagccagattacactttgcaaatacacacagggacaaagaccctaatttctggagacatgtcctgtggtctgacgaaacaa------aaatgtttggccataatgaccatcgtcatatttggaggaaaaaggggaaaaccttcaagcctgagaacaccatcccaactgtgaagtacggaggtggcagcatcatgttgtgggggtgttttgctgcaggagggactggtgcacttcacaaaatagatggcatcatgaagaaagaacagtatgttgaaatattgaagcagcatctcaagacatcagccaggaagttaaagcttgggcgcaaatgggtcttccaaatggacaatgaccctaagcatactgcaaaattggttacagagtggcttaaggacaacaaagtcaatgttttggagtggccatcacaaagccctgatcttaatcccatagaaaatttgtggtcagagctgaaaagacgtgtgagagcaaggcggcctacaaacctgactcaattacaccagttctgtcaggaggaatgggccaaaattccattaaactgttgtgagaagcttgtggaagga-acccaaagcgtttacgtcaagtcattcagtttaaaggcaattctaccaaatac
>SB-like-Aeostr
---ggaaagtcaaaggagctcagcacagatctgaaaaagagaataattgacttgaacaagtcaggaaagtcacttggagccatttcaaagcagctgtaggttccaagagcaacagtgcaaacaa----ttgtaagtataaagtgcatggcactcttttgtcactgccacgatcaggaagaaaacgcaagctgtcacctgctgctgagagaaaactgaccaggagggtgaagagtcaacccaggagcaccaatacgcagatctgccaagaattagaagctgctggaacacaggtgtcagtgtccacagtcaagggtgttttgcatcgccatggactgagaggctgccgtgcaagaaggaagcccttgctccaaaagcggcatctcaaggctccacttaagtttgctgctgatcacatagacaaagataagaccttctggaggaaagttctatggtcagatgaaacaaaaattgagctgtttggccacaatgcccagcaatatgtttggaggagaaaaggtgaggcttttaaccccaagaacaccatgcctaccatcaagcacggtggtggtagtattatgctgtgggcctgttttgctcccaatggaactggtgctttacagagagtcaatgggacaatgaagaaggaggattaccttcaaagtcttcaagaaaacctaaagtcatcagcccgaaagttgggtcttgggcgcagttgggtgttccaacaggacaatgaccccaaacacacatcaaaagtggtaatggaatggctaaatcaggctagaattaaggttttagaatggccttcccaaagtcctgacttaaaccccattgagaacatgtggacaatgctgaagaaacaagtccatgtcagaaagccaacaaatttaactgatctgcaccaattctgtcaagaggagtggtcaaggattcaaccagaaacttgccagaagcttgtggatggctaccaaaagcgcctaattgaagtaaaaatggccaagggacatgtaaccaaata-
>SB-like-Altcom
atgggaaagtcaaagtagctcagcatagatctgaaaaagcgaattattgatttgaacaagtcaggaaagtcac---------tttcaaagcagctgcatgtcccaagagcaacagtgcaaacagttgtttgtaagtataaagtgcatggcagtgttttgtccctggcacaatcaggaagaaaacgcaagctatcacctgctgctgagagaaaattggtcaggagtgtgaagagtcaaccgagaatcaccaaaaagcagatctgccaagaattagaagctgctggaacacaggtgttattgtccacagtcaaacgtgttttgcatctccataggctgagaggctgccgtgcaagatggaagccctcgctccaaaagcggcaccttaaggctcgactgaagtttgctgctgatcacatggacaaagataagaccttctggaggaaagttctgtgttcagacgaaacaaaaatcgagctttttggccacaatgcccagcgatatgtttggaggagaaaaggtgaggcctttaaccccaagaacaccatgcctacaatcaagcatggtggtgggagtattatgctgtggggctgttttgctgccaatggaactggtgctttacagagagtaaatgggatcatgaagaaggaggattaccttcaaattcttcaacataacctaaaatcgtcagcacaaaggttgggtctcgggcgcagttgggtgttccaacaggacaatgaccccaaacacacatcaaaagtggtaaagaaatggctaaatcaggctagaataaaggttttagaatggccttcccaaagtcctgacttaaaccccattgaaaacatgtggacaatgctgaagaaacaagtccatgtcagaaagccatcaaatttaactgaactgcaccaattctgtcaagaggagtggtcaaagattcaaccagaagcttgccagaagcttgtggatggctaccaaaagcgcctaattgcagtggaaatggctaagggacatgtaaccaaatat
>SB-like-Altcoms
atgggaaagtcaaaggcgctcagcatagatctgaaaaagttaattattgacttgaacaagtcaggatggtcacttgggaccatttcaaagcagctgcaggtcccaaaagcaacagtgcaaacaattgtttgtaagtataaagtgcatggcactgtttcgtcactgccacgatcacgaagaaaacacaagctatcacttgctgctgaaagaaaattggtcaggagggtgaagagtcaaccgagaatcaccaaaaagcagatctgccaagaattagaagctgctggaacacaggtgtcattgtccacagtcaaacgtgttttgcatctccatggactgagaggctgccgtgcaagaaggaagcccttgctccaaaagcggcaccttaaggctcaactgaagtttgctgctgatcacatggacaaagataagaccttctggaggaaagttctgtggtcagacgaaacaaaaattgagctttttggccacaatgcccagcaatatgtttggaggagaaaaggtgaggcctttaacccaaagaacaccatgcctaccatcaagcatggtggtggtagtattatgctgtggggctgttttgttgccaatggaactggtgctttacagagagtaaatggaagagtgaagaaggaggattaccttcaaattcttcaacataacctaaaattatcagcccaaaggttgggtcttgggtgcggttgagtgtctcaacaggacaatgaccccaaacacacatcaaaagtggtaaaggaatggttaaatcaggctagaataagggttttaggatggccttcccaaagtcctgacttaaaccccattgaaaacatgtggacaatgctgaagaaacaagtccacttcagaaagccctcaaatttaacagaactgcaccaattttgtcaagaggaatggtcaaagattcaaccagaagcttgccggaagcttgtggctccctaccaaaagcatctaattgcagtgaaaatggc----------------------
>SB-like-Lamlem
-------------------------------tgaaaaagcgaattattgacttgaacaagtcaggaaagtcacttggggccatttcaaagcagctgcgtgtcccaagagcaacagtgcaaacaattgtttgtaagtataaagtgcatggcactgtttcgtcattgccaagatcaggaagaaaacgcaagctatcacctgctgctgagagaaatttggtcaggagggtgaagaatcaaccaagaat-------------------caagaattagaagctgctggaacacaggtgtcactgtccacagtcaaacgtgttttgcatctccatggactgagaggctgccgtgcaagaaggaagcccttgctccaaaagcggcaccttaaggctcgactgaagtttgctgctgatcacatggacaaagataagaccttctggaggaaagttctgtggtcagacgaaacaaaaatcgagctttttggccacaatgcccagcaatatgtttggaggagaaaaggtgaggcctttaaccccaagaacaccatgcctacaatcaagcatggtggtgggagtattatgctgtggggctgttttgctgccaatggaactggtgctttacagagagtcaacgggataatgaagaaggaggattaccttcacattcttcaacataacctaaaatcatcagcacgaaggttgggt-ttgggcgcagttgggtgttccaacaggacaatgtccccaaacacacatcaaaagtggtaaagaaatggctaaatcaggctagaataaaggttttagaatggccttcccaaagtcctgacttaaaccccattgaaaacatgtggacaatgctgaagaaacaagtccatgtcagaaagccatcaaatttaactgaactgcaccaattctgtcaagaggagtggtcaaagattcaaccagaagcttgccagaagcttgtggatggctaccaaaagcgcctaattgcagtggaaatggctaagggacatgtaaccaaatat
>SB-like-Neocau
atgggaaagtcaaaggcgctcagcatagagctgaaaaagtgaattattgacttgaacaagtcaggatggtcacttgggaccatttcaaagcagctgcaggtcccaaaagcaacagtgcaaacaattgtttgtaagtataaagtgcatggcagtgttttgtcactgccacgatcatgaagaaaacacaagctatcacttgctgctgaaagaaaattggtcaggagggtgaagagtcaaccgagaatcaccaaaaagcagatctgccaagaattagaagctgctggaacacaggtgtcattgtccacagtcaaacgtgttttgcatctccatggactgagaggctgccgtgcaagaa-gaagcccttgctccacaagtggcaccttaaggcttgactgaagtttgctgctgatcacatagacaaagataagaccttctggaggaaagttctgtggtcagacgaaacaaaaatcgagctttttggccacaatgcccagcaatatgtttggaggagaaaaggtgagacctttaaccccaagaacaccatgcctaccatcaagcatggtggtggtagtattatgctgtggggctgttttgtttccaatggaactggtgctttacagagagtaaatgggatagtgaagaaggaggattacctttaaattcttcaacataacctaaaattatcagcccaaaggttgggtcttgggtgcggttgagtgtctcaacaggacaatgaccccaaacacacatcaaaagtggtaaaggaatggttaaatcaggctagaataagggttttaggatggccttcccaaagtcctgacttaaaccccattgaaaacatgtggacaatgctgaagaaacaagtccacttcagaaagccatcaaatttaacagaactgcaccaattttgtcaagaggaatggtcaaagattcaaccagaagcttgccagaagcttgtggatccctaccaaaagcatctaattgcagtgaaaatgg-----------------------
>SB-like-Neocauk
atgggaaagtcaaaggagctcagcatggatctgaaaaagcgaattattgacttgaacaagtcaggaaagtcacttggggccatttcaaagcagctgcatgtcccaagagcaacagtgcaaacaattgtttgtaagtataaagtgcatggcactgtttcgtcactgccaagatcaggaagaaaacgcaagctatcacctgctgctgagagaaaattggtcaggagggtgaagagtcaaccaagaatcaccaaaaagcagatctgccaagaatttgaagctgctggaacacaggtgtcattgtccacagtcaaacgtgttttgcatctccatggactgagaggctgccgtgcaagaaggaagcccctgctccaaaagcggcaccttaaggctcgactgaagtttgctgctgatcacatggacaaagataagaccttctggaggaaagttctgtggtcagacgaaacaaaaatcgagctttttggccacaatgcccagcaatatgtttggaggagaaaaggtgaggcctttgaccccaagaacaccatgcctacaatcaagcatggtggtgggagtattatgctgtggggctgttttgctgccaatggaactggtgctttacagagagtaaatgggataatgaagaaggaggattaccttcacattcttcaacataacctaaaatcatcagcacacaggttgggtcttgggcgcagttgggtgttccaacaggacaatgaccccaaacacacatcaaaagtggtaaagaaatggctaaatcaggctagaataaaggttttagaatggccttcccaaagtcctgacttaaaccccattgaaaacatgtggacaatgctgaagaaacaagtccatgtcagaaagccatcaaatttaactgaactgcaccaattctgtcaagaggagtggtcaaagattcaaccagaagcttgccagaagcttgtggatggctaccaaaagcgcctaattgcagtggaaatggctaagggacatgtaaccaaatat
>SB-like-Neofas
---gggaaatcaaaggtgctcagcattgatctgaaaaagagaattattgacttgaacaagtcaggaaagtcacttggggccatttcaaagcagctgcaggtcccaagagcaacagtgcaaacaattgtttgtaagtataaagtgcatggcactgtttcgtcactgccacgatcaggaagaaaacacaagctaccacctgctgctgagagaaaattggtcaggaggatgaagagtcaaccgagaatcaccaaaaag---------caagaattagaagctgctggaacacaggtgtcattgtccacagtcaaacatgttttgcatctccatggactgagaggctcccgtgcaagaaggaagcccttgctccaaaagcggcaccttaaggctcaacggaagtttgctgctg-----atggacaaagataagaccttctggaggaaagttctgtgttcagacgaaacaaaaattaagctttttggccacaatgcccagcaatatgtttggaggagaaaaggtgaggcctttaacccaaagaacaccatgcctaccatcaagcatggtggtggtagtattatgctgtggggctgttttgttgccaatggaactggtgctttacagagagtaaatgggataatgaaggaggaggattaccttcacattcttcaacataacctaaaatcatcagcccaaagtttgggtcttgggcgcagttgagtgttc---caggacaatgatcccaaacccacatcacaagtggtaaaggaatggctaaatcaggctagaataagggttttagaatggccttcccaaagtcttgacttaaaccccattgaaaacatgtggacaatgctgaaaaaaca-----atgtcagaaagccattaaatttaactgaactgcaccaattctgtcaagaggagtggtcaaagattcaa-----------ccagaagcttgtggatggctaccaaaagcgtctaattgcagtgaaaatagctaagggacatgtaaccaaatat
>SB-like-Neomul
---gggaaatcaaaggcgctcagcatggatctgaaaaagagaattattgacttgaacaagtcaggaaagtcacttggggccatttcaaagcagctacaggtcccaagagcaacagtgcaaacaattgtttgtaagtatcaagtgcatggcactgttttgtcactgccacgatcaggaagaaaacacaagctaccacctgctgctgagagaaaattggtcaggaggatgaagagtcaaccgagaatcaccaaaaagcagatctgccaagaattagaagctggtggaacacaggtgtcattgtccacagtcaaacatgttttgcatctccatggactgagaggctcccgtgcaagaaggaagcccttgctccaaaagcggcaccttaaggctcaa-ggaagtttgctgctg-----atggacaaagataagaccttctggaggaaagttctgtggtcagacgaaacaaaaatcaagctttttggccataatgcccagcaatatgtttggaggtgaaaaggtgaggcctttaacccaaagaacaccatgcctaccatcaagcatggtggtggtagtattatgctgtggggctgttttgttgccaatggaactggtgctttacagagagtaaatgggataatgaagaaggaggattaccttcacattcttcaacataacctaaaatcatcagcccaaaggttgggtcttgggcgcagttgagtgttc---caggacaatgatcccaaacacacatcacaagtggtaaaggaatggctaaatcaggctagaataagggttttagaatggccttcccaaagtcctgacttaaaccccattgaaaacatgtggacaatgctgaagaaacg-----atgtcagaaagccattaaatttaactgaactgcaccaattctgtcaa---gagtggtcaaagattcaa-----------ccagaagcttgtggatggctaccaaaagcgtctagttgcagtgaaaatagctaagggacatgtaaccaaatat
>SB-like-Neoven
atgggaaagtcaaaggagctcagcatggatctgaaaaagcgaattattgacttgaacaagtcaggaaagtcacttggggccatttcaaagcagctgcatgtcccaagagcaacagtgcaaacaattgtttgtaagtataaagtgcatggcactgtttcgtcactgccaagatcaggaagaaaatgcaagctatcgcctgctgctgagagaaaattggtcaagagggtgaagagtcaaccaagaatcaccaaaaagcagatctgccaagaatttgaagctgctggaacacaggtgtcattgtccacagtcaaacgtgttttgcatctccatggactgagaggctgccgtgcaagaaggaagcccttgctccaaaagcggcaccttaaggctcgactgaagtttgctgctgatcacatggacaaagataagaccttctggaggaaagttttgtggtcagacgaaacaaaaatcgagctttttggccacaatgtccagcaatatgtttggaggagaaaaggtgaggcctttaaccccaagaacagcatgcctacaatcaagcatggtggtgggagtattatgctgtggggctgttttgctgccaatggaactggtgctttacagagagtcaatgggataatgaagaaggaggattaccttcacattcttcaacataacctaaaatcatcagcatgaaggttgggtcttgggcgcagttgggtgttccaacaggacaatgaccccaaacacacatcaaaagtggtaaaggaatggctaagtcaggctagaataagggttttagaatggcctttccaaagtcctgacttaaaccccattgaaaacatgtggacaatgctgaagaaacaagtccatgtcagaaagccatcaaatgtaactgaactgcaccaattctgtcaagaggagtggtcaaagattcaaccagaagcttgccagaagcttgtggatggctaccaaaagcgcctaattgaagtgaaaatg-----gggacatgtaaccaaa---
>SB-like-Neosim
atgggaaagtcaaaggagctcagcatggatctgaaaaagcgaattattgacttgaacaagtcaggaaagtcacttggggccatttcaaagcagctgcatgtcccaagagcaacagtgcaaacaattgtttgtaagtataaagtgcatggcagtgttttgtcactgccacgatcaggaagaaaacgcaagctatcacctgctgctgagggaaaaatggtcaggagggtgaagagtcaaccgagaatcaccaaaaagcagatctgccaagaattagaagctgctggaacacaggtgtcattgtccacagtcaaacgtgttttgcgtctccatggactgagaggctgccgtgcaagaaggaagcccttgctccaaaagcggcaccttaaggctcgactgaagtttgctgctgatcacatggacaaagataagaccttctggaggaaagttctgtggtcagacgaaacagaaatcgagctctttggccacaatgcccagcaatatgtttggaggagaaaaggtgaggcctttaaccccaagaacaccatgcctaccatcaagcatggtggtggtagttttatcctgtggggcttttttgctggcattggaactggtgctttacagagagtaaatgggataatgaagaaggaggattaccttcaaattcttcaacataacctagaatcatcagcccaaaggttgggtcttgggcgcagctgggtgttccaacaggacaatgaccccaaacatac--------------aggaatggctaaatcaggctagaataagggttttagaatggccttcccaaagtcctgacttaaaccccattgaaaacatgtggacaatgctgaagaaacaagtccatgtcagaaagccatcaaatttaactgaactgcaccaattctgtcaagaggagtggtcaaagattcaa-----------cctgaagcttgtggatggctaccaaaagtgcctaattgaagtgaaaatggctaagggacatgtaaccaaatat
>SB-like-Neovar
atgggaaagtcaaaggagctcagtgtggatctgaaaaagcaaactatcgacttgaacaagtcaggaaagtcacttggggccatttcaaagcagctgcatgtcccaagagcaacagtgcaaacaattgtttgtaagtatgaagtgcatggcactgtttcgtcactgccaagatcaggaggaaaacgcaagctatcgcctgctgctgagagaaaattggtcaagagggtaaagagtcaaccaagaatcaccaaaaggcagatctgccaagaattaggagctgctgtaacacaggtgttattgtccacagtcaaatgtgttttgcatctccatggactgagaggctgccgtgcaagaaggaagcccttgctccaaaagcggcaccttaaggctcgactgaagtttgctgctgatcacatggacaaagataagaccttctggaggaaagttctgtggtcagacgaaacagaaatcgagctctttggccacaatgcccagcaatatgtttggaggagaaacggtgaggcctttaaccccaagaacaccatgcctacaatcaagcatggtggtgggagtattat--------gctgttttgctgccaatggaactggtgctttacagagagtaaatgggataatgaagaaggaggattaccttcaaactcttcaacataacctaaaacctttagcacgaaggttgggtcttgggcgcagctgggtgttccaacaggacaatgaccccaaacatac--------------aggaatggctaaatcaggctagaataagggttttagaatggccttcccaaagtcctgacttaaacctcattaaaaacatggggacagtgctgaagaaacaagtccatgtcagaaagccatcaaatttaactgaactgcaccaattctgtcaagaggagtggtcaaagattcaa-----------ccagaagcttgtggatggctaccaaaagtgcctaattgaagtgaaaatggctaagggacatgcaaccaaatat
>SB-like-Lamcal
atgggaaagtcaaaggagctcagcatggatctgaaaaagcgaattattgacttgaacaagtcaggaaagtcacttggggccatttcaaagcagctgcatgtcccaagagcaacagtgcaaacaattgtttgtaagtataaagtgcatggcactgtttcgtcactgccaagatcaggaagaaaacgcaagctatcacctgctgctgagagaaaattggtcaggagggtgaagagtcaaccaagaatcaccaaaaagcagatctgccaagaatttgaagctgctggaacacaggtgtcattgtccacagtcaaacgtgttttgcatctccatggactgagaggctgccgtgcaagaaggaagcccctgctccaaaagcggcaccttaaggctcgactgaagtttgctgctgatcacatggacaaagataagaccttctggaggaaagttctgtggtcagacgaaacaaaaatctagctttttggccacaatgcccagcaatatgtttggaggaggaaaggtgaggcctttgaccccaagaataccatgcttaccatcaagcatggtggtggtagttttatcctgtggggcttttttgctgtcattggaactggtgctttacagagagtaaatgggataatgaagaaggaggattaccttcaaattcttcaacataacctaaaatcatcagcccgaaggttgggtcttgggcgcagttgggtgttccaagaggacaatgaccccaaacaca-atcagaagtggtaaaggaatggctaaatcaggctagaataagggttttagaatggccttcccaaagtcctgacttaaaccccattgcaaacatgtggacaatgctgaagaaacaagtccatgtcagaaagccatcaaatttaactgaattgcaccaattctgtctagaggagtggtcaaagattcaa-----------ccagaagcttgtggatggctaccaaaagcacctaattgaagtgaaaatggctaagggacatgtaaccaaatat
>SB-like-Lepmim
---gggaaatcaaaggcgctcagcatggatctgaaaaagagaattattgacttgaacaagtcaggaaagtcacttggggccatttcaaagcagctgcaggtcccaagagcaacagtgcaaacaattgtttgtaagtatcaagtgcatggcactgttttgtcactgccacaatcaggaagaaaacacaagctaccacctgctgctgagagaaaattggtcaggaggatgaagagtcaaccgagaatcaccaaaaagcagatctgccaagaattagaagctgctggaacacaggtgtcattgtccacagtctaacgtgttttgcatctccatggactgagaggctcccgtgcaagaaggaagcccttgctccaaaagcggcaccttaaggctcaacggaagtttgctgctg-----atggacaaagataagaccttctggaggaaagttctgtggtcagacgaaacaaaaatcaagctttttggccacaatgcccagcaatatgtttggaggtgaaaaggtgaggcctttaacccaaagaacaccatgcctaccatcaagcatggtggtggtagtattatgctgtggggctgttttgttgccaatggaactggtgctttacagagagtaaatgggataatgaagaaggaggattaccttcacattcttcaacataacctaaaatcatcagcccaaaggttgggtcttgggcgcagttgagtgttc---caggacaatgatcccaaacacacatcacaagtggtaaaggaatggctaaatcaggctagaataagggttttagaatggccttcccaaagtcctgacttaaaccccattgaaaacatgtggacaatgctgaagaaacg-----atgtcagaaagccattaaatttaactgaactgcaccaattctgtcaagaggagtggtcaaagattcaa-----------ccagaagcttgtggatggctaccaaaagcgtctagttgcagtgaaaatagctaagggacatgtaaccaaatat
>SB-like-Leppro
atgggaaagtcaaaggagctcagcatggatctgaaaaagcgaattattgacttgaacaagtcaggaaagtcacttggggccatttcaaagcagctgcatgtcccaagagcaacagtgcaaacaattctttgtaagtgtaaagtgcatggcactgtttcgtcactgccaagatcaggaagaaaatgcaagctatcacctgctgctgagagaaaattggtcaagagggtgaagagtcaaccaagaatcaccaaaaagcagatctgccaagaatttgaagctgctgaaacacaggtgtcgttatccacagtcaaacgtgttttgcatctccatggactgagaggctgccgtgcaagaaggaagccctcgctccaaaagcgtcaccttaaggcttgactgaagtttgctgctgatcacatggacaaagataagaccttctggaggaaagttctgtggtcagacgaaacaaaaatcgagctttttggccacaatgcccagcaatatgtttggaggagaaaaggtgaggcctttgaccccaagaacaccatgcctacaatcaagcatggtggtgggagtattatgctgtggggctgttttgctgccaatggaactggtgctttacagagagtaaatgggataatgaagaaggaggattaccttcacattcttcaacataacctaaaatcatcagcacacaggttgggtcttgggcgcagttgggtgttccaacaggacaatgaccccaaacacacatcaaaagtggtaaagaaatggctaaatcaggctagaataaaggttttagaatggccttcccaaagtcctgacttaaaccccattgaaaacatgtggacaatgctgaagaaacaagtccatgtcagaaagccatcaaatttaactgaactgcaccaattctgtcaagaggagtggtcaaagattcaaccagaagcttgccagaagcttgtggatggctaccaaaagcgcctaattgcagtggaaatggctaagggacatgtaaccaaatat
>SB-like-Neople
atgggaaagtcaaaggagctcagcatggatctgaaaaagcgaattattgacttgaacaagtcaggaaagtcacttggggccatttcaaagcagctgcatgtcccaagagcaacagtgcaaacaattgtttgtaagtataaagtgcatggcactgtttcgtcactgccaagatcaggaagaaaacgcaagctatcgcctgctgctgagagaaaattggtcaagagggtgaagagtcaaccaagaatcaccaaaaagcagatctgccaagaatttgaagctgctggaacacaggtgtcgttatccacagtcaaacgtgttttgcatctccatggactgagaggctgccgtgcaagaaggaagcccttgctccaaaagcggcaccttaaggctcgactgaagtttgctgctgatcacatggacaaagataagaccttctggaggaaagttctgtggtcagacgaaacaaaaatcgagctttttggccacaatgcccagcaatatgtttggaggagaaaaggtgaggcctttaaccccaagaacaccatgcctacaatcaagcatggtggtgggagtattatgctgtggggctgttttgctgccaatggaactggtgctttacagagagtaaatgggataatgaagaaggaggattaccttcacattcttcaacataacctaaaatcatcagcacgaaggttgggtcttgggcgcagttgggtgttccaacaggacaatgaccccaaacacacatcaaaagtggtaaagaaatggctaaatcaggctagaataaaggttttagaatggccttcccaaagtcctgacttaaaccccattgaaaacatgtggacaatgctgaagaaacaagtccatgtcagaaagccatcaaatttaactgaactgcaccaattctgtcaagaggagtggtcaaagattcaaccagaagcttgccagaagcttgtggatggctaccaaaagcgcctaattgcagtggaaatggctaagggacatgtaaccaaatat
>SB-like-Lepkam
atgggaaagtcaaaggagctcagcatggatctgaaaaagcgaattattgacttgaacaagtcaggaaagtcacttggggccatttcaaag-agctgcatgtcccaagagcaacagtgcaaacaattgtttgtaagtataaagtgcatggcactgtttcgtcactgccaagatcaggaagaaaacgcaagctatcacctgctgctgagagaaaattggtcaggagggtgaagagtcaaccaagaatccccaaaaagcagatctgccaagaattagaagctgctggaacacaggtgtcattgtccacagtcaaacgtgttttgcatctccatggactgagaggctgccgtgcaagaaggaagcccctgctccaaaagcggcaccttaaggctcgactgaagtttgctgctgatcacatggacaaagataagaccttctggaggaaagttctgtggtcagacgaaacaaaaatcgagctttttggccacaatgcccagcaatatgtttggaggagaaaaggtgaggcctttgaccccaagaacaccatgcctacaatcaagcatggtggtgggagtattatgctgtggggctgttttgctgccaatggaactggtgctttacagagagtaaatgggataatgaagaaggaggattaccttcacattcttcaacataacctaaaatcatcagcacgtaggttgggtctttggcacagttggatgttccaacaggacaatgaccccaaacacacatcaaaagtggtaaaggaatggttaaatcgggctagaataagggttttagaatggccttcccaaagtcctgacttaaaccccattgataacatgtggacaatgctgaagaaacaagtccatgtcagaaagccatcaaatttaactgaactgcaccaaatctgtcaagaggagtggtcaaagattcaa-----------ccagaagcttgtggatggctaccaaaagcgcctaattgaagtgaaaatggctaagggacatgtaaccaaatat
>SB-like-Lepken
atgggaaagtcaaaggagctcagcatggatctgaaaaagcgaattattgacttgaacaagtcaggaaagtcacttggggccatttcaaagcagctgcatgtcccaagagcaacagtgcaaacaattgtttgtaagtataaagtgcatggcactgtttcgtcactgccaagatcaggaagaaaacgcaagctatcacctgctgctgagagaaaattggtcaagagggtgaagagtcaaccaagaatcaccaaaaagcagatctgccaagaatttgaagctgctgaaacacaggtgtcgttatccacagtcaaacgtgttttgcatctccatggactgagaggctgccgtgcaagaaggaagccctcgctccaaaagcgtcaccttaaggcttgactgaagtttgctgctgatcacgtggacaaagataagaccttctggaggaaagttctgtggtcagacaaaacaaaaatcgagctttttggccacaatgtccagcaatatgtttggaggagaaaaggtgaggcctttgaccccaagaacagcatgcctacaatcaagcatggtggtgggagtattgtgctgtggggctgttttgctgccaatggaactggtgctttacagagagtaaatgggataatgaagaaggaggattaccttcacattcttcaacataacctaaaatcatcagcacgtaggttgggtctttggcacagttggatgtttcaacaggacaatgaccccaaacacacatcaaaagtggtaaaggaatggttaaatcgggctagaataagggttttagaatggccttcccaaagtcctgacttaaaccccattgataacatgtggacaatgctgaagaaacaagtccatgtcagaaagccatcaaatttaactgaactgcaccaaatctgtcaagaggagtggtcaaagattcaa-----------ccagaagcttgtggatggctaccaaaagcgcctaattgaagtgaaaatggctaagggacatgtaaccaaatat
>SB-like-Lepmee
atgggaaagtcaaaggagctcagcatggatctgaaaaagcgaattattgacttgaacaagtcaggaaagtcacttggggccatttcaaagcagctgcatgtcccaagagcaacagtgcaaacaattgtttgtaagtataaagtgcatggcactgtttcgtcactgccaagatcaggaagaaaacgcaagctatcacctgctgctgagagaaaattggtcaggagggtgaagagtcaaccgagaatcaccaaaaagcagatctgccaagaattagaagctgctggaacacaggtgtcattgtccacagtcaaacgtgttttgcatctccatggactgagaggctgccgtgcaagaa-gaagcccttgctccacaagtggcaccttaaggctcgactgaagtttgctgctgatcacatggacaaagataagaccttctggaggaaagttctgtggtcagacgaaacaaaaatcgagctttttggccacaatgcccagcaatatgtttggaggagaaaaggtgaggcttttaaccccaagaacaccatgcctaccatcaagcatggtggtggtagtattatgctgtggggctgttttgtttccaatggaactggtgctttacagagagtaaatgggatagtgaagaaggaggattaccttaaaattcttcaacataacctaaaattatcagcccaaaggttgggtcttgggtgcagttgagtgtctcaacaggacaatgaccccaaacacacttcaaaagtggtaaaggaatggttaaatcaggctagaataagggttttaggatggccttcccaaagtcctgacttaaaccccattgaaaacatgtggacaatgctgaagaaacaagtccacttcagaaagccatcaaatttaacagaactgcaccaattctgtcaagaggaatggtcaaagatccaa------gcttgccagaagcttgtggatccctaccaaaagcatctaattgcagtgaaaatgg-----------------------
>SB-like-Neomee
atgggaaagtcaaaggagctcagcatggatctgaaaaagcgaattattgacttgaacaagtcaggaaagtcacttggggccatttcaaagcagctgcatgtcccaagagcaacagtgcaaacaattgtttgtaagtgtaaagtgcatggcactgtttcatcactgccaagatcaggatgaaaacgcaagctatcgcctgctgctgagagaaaattggtcaggagggtgaagagtcaaccaagaatcaccaaaaagcagatctgccaagaatttgaagctgctgaaacacaggtgtcgttatccacagtcaaacgtgttttgcatctccatggactgagaggctgccgtgcaagaaggaagccctcgctccaaaagcggcaccttaaggctcgactgaagtttgctgctgatcacgtggacaaagataagaccttctggaggaaagttctgtggtcagacaaaacaaaaatcgagctttttggccacaatgtccagcaatatgtttggaggagaaaaggtgaggcctttaaccccaagaacagcatgcctacaatcaagcatggtggtgggagtattatgctgtggggctgttttgttgccaatggaactggtgctttatagagagtaaatgggataatgaagaaggaggattaccttcacattcttcaacataacctaaaatcatcagcatgaaggttgggtctcgggcgcagttgggtgttccaacaggacaatgaccccaaacacacatcagaagtggtaaaggaatggctaagtcaggctagaataaaggttttagaatggccttcccaaagtcctgacttaaaccccattgaaaacatgtggacaatgctgaagaaacaagtccatgtcagaaagccatcaaatttaactgaactgcaccaattctgtcaagaggagtggtcaaagattcaaccagaagcttgccagaagcttgtggatggctaccaaaagcgcctaattgcagtggaaatggctaagggacatgtaaccaaatat
>SB-like-Lamlap
atgggaaagtcaaaggagctcagcatggatctgaaaaagcgaattattgacttgaacaagtcatgaaagtcacttggggccatttcaaagcagctgcatgtcccaagagcaacagtgcaaacaattgtttgtaagtataaagagcatggcactgtttcgtcactgccaagatcaggaagaaaacgcaagctatcacctgctgctgagagaaaattggtcaggaggatgaagagtcaaccaagaatcaccaaaaagcagatctgccaagaatttgaagctgctggaacacaggtgtcgttgtccacagtcaaacgtgttttgcatctccatgtactgagaggctgccgtgcaagaaggaagcccttgctccaaaagcggcaccttaaggctcgactgaagtttgctgctgatcacatggacaaagataagaccttctggaggaaagttctgtggtcagacgaaacaaaaatcgagctttttggccacaatgcccagcaatatgtttggaggagaaaaggtgaggcctttaaccccaagaacaccatgcctacaatcaagcatggtggtgggagtattatgctgtggggctgttttgctgccaatggaactggtgctttacagagagtaaatgggataatgaagaaggaggattaccttcacattcttcaacataacctaaaatcatcagcacacaggttgggtcttgggcgcagttgggtgttccaacaggacaatgaccccaaacacacatcaaaagtggtaaagaaatggctaaatcaggctagaataaaggttttagaatggccttcccaaagtcctgacttaaaccccattgaaaacatgtggacaatgctgaagaaacaagtccatgtcagaaagccatcaaatttaactgaactgcaccaattctgtcaagaggagtggtcaaagattcaaccagaagcttgccagaagcttgtggatggctaccaaaagcgcctaattgcagtggaaatggctaagggacatgtaaccaaatat
>SB-like-Lammel
atgggaaagtcaaaggagctcagcatggatctgaaaaagcgaattattgacttgaacaagtcaggaaagtcacttggggccatttcaaagcagctgcatgtcccaagagcaacagtgcaaacaattgtttgtaagtataaagtgcatggcactgtttcgtcactgccaagatcaggaagaaaacgcaagctatcacctgctgctgagagaaaattggtcaggagggtgaagagtcaaccaagaatcaccaaaaagcagatctgccaagaatttgaagctgctggaacacaggtgtcattgtccacagtcaaacgtgttttgcatctccatggactgagaggctgccgtgcaagaaggaagcccctgctccaaaagcggcaccttaaggctcgactgaagtttgctgctgatcacatggacaaagataagaccttctggaggaaagttctgtggtcagacgaaacaaaaatcgagctttttggccacaatgcccagcaatatgtttggaggagaaaaggtgaggcctttgaccccaagaacaccatgcctacaatcaagcatggtggtgggagtattatgctgtggggctgttttgctgccaatggaactggtgctctacagagagtaaatgggataatgaagaaggaggattaccttcacattcttcaacataacctaaaatcatcagcacacaggttgggtcttgggcgcagttgggtgttccaacaggacaatgaccccaaacacacatcaaaagtggtaaagaaatggctaaatcaggctagaataaaggttttagaatggccttcccaaagtcctgacttaaaccccattgaaaacatgtggacaatgctgaagaaacaagtccatgtcagaaagccatcaaatttaactgaactgcaccaattctgtcaagaggagtggtcaaagattcaaccagaagcttgccagaagcttgtggatggctaccaaaagcgcctaattgcagtggaaatggctaagggacatgtaaccaaatat
>SB-like-Chabif
atgggaaagtcaaagtagctcagcatagatctgaaaaagcgaattattgatttgaacaagtcaggaaagtcacttggggccatttcaaagcagctgcatgtcccaagagcaacagtgcaaacagttgtttgtaagtataaagtgcatggcactgttttgtcactggcacaatcaggaagaaaacgcaagctatcacctgctgctgagagaaaattggtcaggagtgtgaagagtcaaccgagaatcaccaaaaagcagatctgccaagaattagaagctgctggaacacaggtgtcattgtccacagtcaaacgtgttttgcgtctccatggactgagaggctgccgtgcaagaaggaagcccttgctccaaaagcagcaccttaaggctcgactgaggtttgctgctgatcacatggacaaagataagaccttctggaggaaagttctgtggtcagacaaaacaaaaatctagctttttggccacaatgccgagcaatatgtttggaggaggaaaggtgaggcctttaaccccaagaacaccatgcctaccatcaagcatggtggtggtagttttatcctgtggggcttttttgctgccaatggaacttgtgctttacagagagtaaatgggataatgaagaaggaggattaccttcaaattcttcaacataacctaaaatcatcagcccgaaggttgggtcttgggcgcagttgggcgttccaacaggacagtgaccccaaacacacatcagaagtggtaaaggaatggctaaatcaggctagaataagggttttagaatggccttcccaaagtcctgacttaaaccccattgaaaacatgtggacagtgctgaagaaacaagtccatgtcagaaagccatcaaatttaactgaactgcaccaattctgtcaagaggagtggtcaaagattcaa-----------ccagaagcttgtggatggctaccaaaagcgcctaattgaaatgaaaatggctaagggacatgtaaccaaatat
>SB-like-Chando
atgggaaagtcaaaggcgctcagcatagatctgaaaaagtgaattattgacttgaacaagtcaggatggtcacttgggaccatttcaaagcagctgcaggtcccaagagcaacagtgcaaacaattgtttgtaagtataaagtgcatggcagtgttttgtcactgccacgatcaggaagaaaacgcaagctatcacttgctgctgaaagaaaattggtcaggagggtgaagagtcaaccgagaatcagcaaaaagcagatctgccaagaattagaagctgctggaacacaggtgtcattgtccacagtcaaacgtgttttgcatctccatggactgagaggctgttgtgcaagaaggaagcccttgctccaaaagtggcaccttaaggctcgactgaagtttgctgctgatcacatggacaaagataagaccttctggaggaaagttctgtggtcagacgaaacaaaaatcgagctttttggccacaatgcccagcaatatgtttggaggagaaaaggtgaggcttttaaccccaagaacacaatgcctaccatcaagcatggtggtggtagtattatgctgtggggctgttttgtttccaatggaactggtgctttacagagagtaaataggatagtgaagaaggaggattaccttcaaattcttcaacataacctaaaattatcagcccaaaggttgggtcttgggtacagttgagtgtctcaacaggacaatgaccccaaacacacatcaaaagtggtaaaggaatggttaaatcaggctagaataagggttttaggatggccttcccaaagtcctgacttaaaccccattgaaaacatgtggacaatgctgaagaaacaagtccacttcagaaagccatcaaatttaacagaactgtgccaattatgtcaagaggaatggtcaaagattcaaccagaagcttgccagaagcttgtggatccctacaaaaagcatctaattgcagtgaaaatggctaagggatatgtaaccaaat--
>SB-like-Chapop
atgggaaagtcaaaggcgctcagcatagatctgaaaaagtgaattattgacttgaacaagtcaggatggtcacttgggaccatttcaaagcagctgcaggtcccaagagcaacagtgcaaacaattgtttgtaagtataaagtgcatggcagtgttttgtcactgccacgatcaggaagaaaacgcaagctatcacttgctgctgaaagaaaattggtcaggagggtgaagagtcaaccgagaatcagcaaaaagcagatctgccaagaattagaagctgctggaacacaggtgtcattgtccacagtcaaacgtgttttgcatctccatggactgagaggctgtcgtgcaagaaggaagcccttgctccaaaagtggcaccttaaggctcgactgaagtttgctgctgatcacatggacaaagataagaccttctggaggaaagttctgtggtcagacgaaacaaaaatcgagctttttggccacaatgcccagcaatatgtttggaggagaaaaggtgaggcttttaaccccaagaacacaatgcctaccatcaagcatggtggtggtagtattatgctgtggggctgttttgtttccaatggaactggtgctttacagagagtaaataggatagtgaagaaggaggattaccttcaaattcttcaacataacctaaaattatcagcccaaaggttgggtcttgggtgcagttgagtgtctcaacaggacaatgaccccaaacacacatcaaaagtggtaaaggaatggttaaatcaggctagaataagggttttaggatggccttcccaaagtcctgacttaaaccccattgaaaacatgtggacaatgctgaagaaacaagtccacttcagaaagccatcaaatttaacagaactgtgccaattatgtcaagaggaatggtcaaagattcaaccagaagcttgccagaagcttgtggatccctacaaaaagcatctaattgcagtgaaaatggctaagggatatgtaaccaaat--
>SB-like-Juldic
atgggaaagtcaaaggcgctcagcatagatctgaaaaagtgaattattgacttgaacaagtcaggatggtcacttgggaccatttcaaagcagctgcaggtcccaagagcaacagtgcaaacaattgtttgtaagtataaagtgcatggcagtgttttgtcactgccacgatcaggaagaaaacgcaagctatcacctgctgctgagagaaaattggtcaggagggtgaagagtcaaccgagaatcaccaaaaagcagatctgccaagaattagaagctgctggaacacaggtgtcattgtccacagtcaaacgtgttttgcatctccatggactgagaggctgtcgtgcaagaaggaagcccttgctccaaaagcggcaccttaaggctcgactgaagtttgctgctgatcacatggacaaagataagaccttctggaggaaagttctgtggtcagacgaaacaaaaatcgagctttttggccacaatgcccagcaatatgtttggaggagaaaaggtgaggcctttaaccccaagaacacaatgcctaccatcaagcatggtggtggtagtattatgctgtggggctgttttgtttccaatggaactggtgctttacagagagtaaatgggataatgaagaaggaggattaccttcacattcttcaacataacctaaaatcatcagcccaaagtttgggtcttgggcgcagttgagtgttc---caggacaatgatcccaaacccacatcacaagtggtaaaggaatggctaaatcaggctagaataacggttttagaatggccttcccaaagtcttgacttaaaccccattgaaaacatgtggacaatgctgaaaaaacg-----atgtcagaaagccattaaatttaactgaactgcaccaattctgtcaagaggagtggtcaaagattcaa-----------ccagaagcttgtggatggctaccaaaagcgtctaattgcagtgaaaatagctaagggacatgtaaccaaatat
>SB-like-Neobue
atgggaaagtcaaaggcgctcagcatagatctgaaaaagtgaattattgacttgaacaagtcaggatggtcacttgggaccatttcaaagcagctgcaggtcccaacagcaacagtgcaaacaattgtttgtaagtataaagtgcatggcagtgttttgtcactgccacgatcaggaagaaaacgcaagctatcacttgctgctgaaagaaaattggtcaggagggtgaagagtcaaccgagaatcaccaaaaagcagatctgccaagaattagaagctgctggaacacaggtgtcattgtccacagtcaaacgtgttttgcatctccatggactgagaggctgccgtgcaagaaggaagcccttgctccaaaagtggcaccttaaggctcgattgaagtttgctgctgatcacatagacaaagataagaccttctggaggaaagttctgtggtcagacgaaacaaaaatcgagctttttggccacaatgcccagcaatatgtttggaggagaaacggtgaggcctttaaccccaagaacaccatgcctacaatcaagcatggtggtggtagtattatgctgtggggctgttttgctgccaatggaactggtgctttacagagagtaaatgggatagtgaagaaggaggattaccttcaaattcttcaacataacctaaaattatcagcccaaaggttgggtcttgggtgcagttgagtgtctcaacaggacaatgaccccaaacacacatcaaaagtggtaaaggaatggttaaatcagactagaataagggttttaggatggccttcccaaagtcctgacttaaaccccattgaaaacatgtggacaatgctgaagaaacaagtccacttcagaaagccatcaaatttaacagaactgcaccaattctgtcaagaggaatggtcaaagattcaaccagaagcttgccagaagcttgtggatccctaccaaaagcatctaattgcagtgaaaatggctaagggatatgtaaccaaat--
>SB-like-Neofur
atgggaaagtcaaaagcgctcagcatagatctgaaaaagtgaattattgacttgaacaagtcaggatggtcacttgggaccatttcaaagcagctgcaggtcccaagagcaacagtgcaaacaattgtttgtaagtataaagtgcatggcagtgttttgtcactgccacgatcaggaagaaaacgcaagctatcacctgctgctgagggaaaaatggtcaggagggtgaagagtcaaccgagaatcaccaaaaagcagatctgccaagaattagaagctgctggaacacaggtatcattgtccacagtcaaacgtgttttgcatctccatggactgagaggctgtcgtgcaagaaggaagcccttgctccaaaagtggcaccttaaggctcgactgaagtttgctgctgatcacatggacaaagataagaccttctggaggaaagttctgtggtcagacgaaacaaaaatcgagctttttggccacaatgcccagcaatatgtttggaggagaaaaggtgaggcttttaaccccaagaacaccatgcctaccatcaagcatggtggtggtagtattatgctgtggggctgttttgtttccaatggaactggtgctttacagagagtaaatgggatagtgaagaaggaggattaccttcaaattcttcaacataacctaaaattatcagcccaaaggttgggtcttgggtgcagttgagtgtctcaacaggacaatgaccccaaacacacatcaaaagtggtaaaggaatggttaaatcagactagaataagggttttaggatggccttcccaaagtcctgacttaaaccccattgaaaacatgtggacaatgctgaagaaacaagtccacttcagaaagccatcaaatttaacagaactgcaccaattctgtcaagaggaatggtcaaagattcaaccagaagcttgccagaagcttgtggatccctaccaaaagcatctaattgcagtgaaaatggctaagggatatgtaaccaaat--
>SB-like-Neofuru
atgggaaagtcaaaggagctcagcatggatctgaaaaagtgaattattgacttgaacaagtcaggaaagtcacttggggccatttcaaagcagctgcatgtcccaagagcaacagtgcaaacaattgtttgtaagtataaagtgcatggcactgtttcgtcactgccaagatcaggaagaaaatgcaagctatcacctgctgctgagagaaaattggtcaagagggtgaagagtcaaccaagaatcaccaaaaagcagatctgccaagaatttgaagctgctggaacacaggtgtcattgtccacagtcaaacgtgttttgcatctccatggactgagaggctgccgtgcaagaaggaagcccttgctccaaaagcggcaccttaaggctcgactgaagtttgctgctgatcacatggacaaagataagaccttctggaggaaagttctgtggtcagacgaaacaaaaatcgagctttttggccacaatgtccagcaatatgtttggaggagaaaaggtgaggcctttaaccccaagaacaccatgcctacaatcaagcatggtggtgggagtattatgctgtggggctgttttgctgccaatggaactggtgctttacagagagtcaatgggataatgaagaaggaggattaccttcacattcttcaacataacctaaaatcatcagcatgaaggttgggtctcgggcgcagttgggtgttccaacaggacaatgaccccaaacacacatcagaagtggtaaaggaatggctaagtcaggctagaataagggttttagaatggccttctcaaagtcctgacttaaaccccattgaaaacatgtggacaatgctgaagaaacaagtccatgtcagaaagccatcaaattgaactgaactgcaccaattctgtcaagaggagtggtcaaagattcaaccagaagcttgccagaagcttgtggatggctaccaaaagcgcctaattgaagtgaaaatggctaagggacatgtaaccaaacat
>SB-like-Neotim
atgggaaagtcaaaggagctcagcatggatctgaaaaagcgaattattgacttgaacaagtcaggaaagtcacttggggccatttcaaagcagctgcatgtcccaagagcaacagtgcaaacaattgtttgtaagtataaagtgcatggcactgtttcgtcactgccaagatcaggaagaaaacgcaagctatcacctgctgctgagagaaaattggtcaggagggtgaagagtcaaccaagaatcaccaaaaagcagatctgccaagaatttgaagctgctggaacacaggtgtcattgtccacagtcaaacgtgttttgcatctccatggactgagaggctgccgtgcaagaaggaagcccctgctccaaaagcggcaccttaaggctcgactgaagtttgctgctgatcacatggacaaagataagaccttctggaggaaagttctgtggtcagacgaaacaaaaatcgagctttttggccacaatgcccagcaatatgtttggaggagaaaaggtgaggcctttgaccccaagaacaccatgcctacaatcaagcatggtggtgggagtattatgctgtggggctgttttgctgccaatggaactggtgctttacagagagtaaatgggataatgaagaaggaggattaccttcacattcttcaacataacctaaaatcatcagcatgaaggttgggtctcgggcgcagttgggtgttccaacaggacaatgaccccaaacacacatcaaaagtggtaaagaaatggctaaatcaggctagaataaaggttttagaatggccttcccaaagtcctgacttaaaccccattgaaaacatgtggacaatgctgaagaaacaagtccatgtcagaaagccatcaaatttaactgaactgcaccaattctgtcaagaggagtggtcaaagattcaa-----------ccagaagcttgtggatggctaccaaaagcgcctaattgaagtgaaaatggctaagggacatgcaaccaaatat
>SB-like-Julmar
atgggaaagtcaaaggagctcagcatggatctgaaaaagcgaattattgacttgaacaagtcaggaaagtcacttggggccatttcaaagcagctgcatgtcccaagagcaacagtgcaaacaattgtttgtaagtataaagtgcatggcactgttccgtcactgccaagatcaggaataaaatgcaagctatcacctgctgctgagagaaaattggtcaggagggtaaagagtcaaccaagaatcaccaaaaagcagatctgccaagaattagaagctgctggaacacaggtgtcattgtccacagtcaaacgtgttttgcatctccatggactgagaggctgccgtgcaagaaggaagcccctgctccaaaagcggcaccttaaggctcgactgaagtttgctgctgatcacatggacaaagataagaccttctggagtaaagttctgtggtcagacgaaacaaaaatcgagctttttggccacaatgcccagcaatatgtttggaggagaaaaggtgaggcctttgaccccaagaacaccatgcctacaatcaagcatggtggtgggagtattatgctgtggggctgttttgctgccaatggaactggtgctttacagagagtaaatgggataatgaagaaggaggattaccttcacattcttcaacataacctaaaatcatcagcacacaggttgggtcttgggcgcagttgggtgttccaacaggacaatgaccccaaacacacatcaaaagtggtaaagaaatggctaaatcaggctagaataaaggttttagaatggccttcccaaagtcctgacttaaaccccattgaaaacatgtggacaatgctgaagaaacaagtccatgtcagaaagccatcaaatttaactgaactgcaccaattctgtcaagaggagtggtcaaagattcaaccagaagcttgccagaagcttgtggatggctaccaaaagcgcctaattgcagtggaaatggctaagggacatgtaaccaaatat
>SB-like-Julorn
atgggaaagtcaaaggagctcagcatggatctgaaaaagtgaattattgacttgaacaagtcaggaaagtcacttggggccatttcaaagcagctgcatgtcccaagagcaacagtgcaaacaattgtttgtaagtataaagtgcatggcactgtttcgtcactgccaagatcaggaagaaaacgcaagctatcacctgctgctgagagaaaattggtcaggagggtgaagagtcaaccaagaatcaccaaaaagcagatctgccaagaatttgaagctgctggaacacaggtgtcattgtccacagtcaaacgtgttttgcatctccatggactgagaggctgccgtgcaagaaggaagccctcgctccaaaagcggcaccttaaggctcgactgaagtttgctgctgatcacatggacaaagataagaccttctggaggaaagttctgtggtcagacgaaacaaaaatcgagctttttggccacaatgcccagcaatatgtttggaggagaaaaggtgaggcctttaaccccaagaacaccatgcctacaatcaagcatggtggtgggagtattatgctgtggggctgttttgctgccaatggaactggtgctttacagagagtaaatgggataatgaagaaggaggattaccttcacattcttcaacataacctaaaatcatcagcacgaaggttgggtcttgggcgcagttgggtgttccaacaggacaatgaccccaaacacacatcaaaagtggtaaaggaatggctaaatcaggctagaataagggttttagaatggccttcccaaagtcctgacttaaaccccattgaaaacatgtggacaatgctgaagaaacaagtccatgtcagaaagccatcaaatgtaactgaactgcaccaattctgtcaagaggagtggtcaaagattcaa-----------ccagaagcttgtggatggctaccaaaagcgccgaattgaagtgaaaatggctaagggacatgtaaccaaacat
>SB-like-Julreg
atgggaaagtcaaaggagctcagcatggatctgaaaaagcaaactatcgacttgaacaagtcaggaaagtcacttggggccttttcaaagcagctgcatgtcccaagagcaacagtgcaaacaattgtttgtaagtatgaagtgcatggcactgtttcgtcactgccaagatcaggaggaaaacgcaagctatcacctgctgctgagagaaaattggtcaggagagtaaagagtcaaccaagaatcaccaaaaagcagatctgccaagaattagaagctgctggaacacaggtgtcattgtccacagtcaaacgtgttttgcatctccatggactgagaggctgccgtgcaagaaggaagcccttgctccaaaagcggcaccttaaggctcgactgaagtttgctgctgatcacatggacaaagataagaccttctggaggaaagttctgtggtcagacgaaacaaaaatcgagctttttggccacaatgcccagcaatatgtttggaggagaaaaggtgaggcctttgaccccaagaacaccatgcctacaatcaagcatggtggtgggagtattatgctgtggggctgttttgctgccaatggaactggtgctttacagagagtaaatgggataatgaagaagg-gaattaccttcaaactcttcaacataacctagaatcatcagcccaaagattgggtcttgggcgcagctgggtgttccaacaggacaatgaccccaaacatac--------------aggaatggctaaatcaggctagaataagggttttagaatggccttcccaaagtcctgacttaaaccccattgaaaacatgtggacaatgctgaagaaacaagtccatgtcagaaagccatcaaatttaactgaactgcaccaattctgtcaagaggagtggtcaaagattcaaccagaagcttgccagaagcttgtggatggctaccaaaagcgcctaattgcagtggaaatggctaagggacatgtaaccaaatat
>SB-like-Jultra
--gggacagtcaaaggagctcagcatggatctgaaaaagcaaattattaacttgaacaagtcaggaaagtcacttggggccatttcaaagcagctgcaggtcccaaaagcaacagtgcaaacaattgtttgtaagtataaagtgcatggcactgttttgtcactgccacgatcaggaagaaaacgcaagctatcacctgctgctgagggaaaaatggtcaggagggtgaagagtcaaccgagaatcaccaaaaagcagatctgccaagaattagaagctgctggaacacaggtgtcattgtccacagtcaaacgtgttttgcgtctccatggactgagaggctgccgtgcaagaaggaagcccttgctccaaaagcagcaccttaaggctcgactgaggtttgctgctgatcacatggacaaagataagaccttctggaggaaagttctgtggtcagacaaaacaaaaatctagctttttggccacaatgccgagcaatatgtttggaggagaaaaggtgaggcctttaaccccaagaacaccatgcctacaatcaagcatggtggtgggagttttatgctgtggggcttttttgctgccaatggaactggtgctttacagagagtaaatgggataatgaagaaggaggattaccttcacattcttcaacataacctaaaatcatcagcccgcaggttgggtcttgggcgcagttgggtgttccaacaggacagtgaccccaaacacacatcagaagtggtaaaggaatggctaaatcaggctagaataagggttttagaatggccttcccaaagtcctgacttaaaccccattgaaaacatgtggacaatgctgaagaaacaagtccatgtcagaaagccatcaaatttaactgaactgcaccaattctgtcaagaggagtggtcaaagattcaaccagaagcttgccagaagcttgtggatggctaccaaaagcgcctaattgcagtggaaatggctaagggacatgtaaccaaatat
>SB-like-Julunt
atgggaaagtcaaaggagctcagcatggatctgaaaaagcgaattattgacttgaacaagtcaggaaagtcacttggagccatttcaaagcagctgcatgtcccaagagcaacagtgcaaacaattgtttgtaagtataaagtgcatggcactgtttcgtcactgccaagatcaggaagaaaacgcaagctatcacctgctgctgagagaaaattggtcaggagggtgaagagtcaaccaagaat-------------------ctagaattagaagctgctggaacacaggtgtcattttccacagtcaaatgtgctttgcatctccatgtactgagaggctgccgtgcaagaaggaagccctcgctccaaaagcggcaccttaaggctcgactgaagtttgctgctgatcacgtggacaaagataagaccttct---ggaaagttctgtggtcagacgaaacaaaaatctagctttttggccacaatgtccagcaatatgtttggagcagaaaaggtgaggcctttaaccccaagaacaccatgcctaccatcaagcatggtggtgggagtattatgttgtagggctgttttgctgccaatggaactggtgctttacagagagtaaacgggataatgaagaaggaggattaccttcacattcttcaacataacctaaaatcatcagcatgaaggttgggtcttgggcgcagttgggtgttccaacaggacaatgaccccaaacgcacatcaaaagtggtaaaggaatggctaagtcaggctagaatagggattttagaatggccttcccaaagtcctgacttaaaccccattgaaaacatgtggacaatgctgaagaaacaagtccatgtcagaaagccatcaaatgtaactgaactgcaccaattctgtcaagaggagtggtcaaagattcaa-----------ccagaagcttgtggatggctaccaaaagggcctaattgaagtgaaaatggctaagggacatgtaaccaaatat
>SB-like-Neocra
atgggaaagtcaaaggagctcagcatggatctgaaaaagagaattattgacttgaacaagtcaggaaagtcacttggggccatttcaaagcagctgcaggtcccaagagcaacagtgcaaacaattgtttgtgagtataaagtgcatggcactgtttcgtcactgccacgatcaggaataaaacacaagctaccacctgctgctgagagaaaattggtcaggaggatgaagagtcaaccgagaatcaccaaaaagcagatctgccaagaattagaagctgctggaacacaggtgtcattgtccacagtcaaacatgttttgcatctccatggactgagaggctcccgtgcaagaaggaagcccttgctccaaaagcggcaccttaaggctcaacggaagtttgctgctg-----atggacaaagataagaccttctggaggaaagttctgtggtcagacgaaacaaaaatcaagctttttggccacaatgcccagcaatatgtttggaggtgaaaaggtgaggcctttaacccaaagaacaccatgcctaccatcaagcatggtggtggtagtattatgctgtggggctgttttgttgccaatggaactggtgctttacagagagtaaatgggataatgaagaaggaggattaccttcacattcttcaacataacctaaaatcatcagcccaaagtttgggtcttgggcgcagttgagtgttc---caggacaatgatcccaaacccacatcacaagtggtaaaggaatggctaaatcaggctagaataagggttttagaatggccttcccaaagtcttgacttaaaccccattgaaaacatgtggacaatgctgaaaaaacg-----atgtcagaaagccattaaatttaactgaactgcaccaattctgtcaagaggagtggtcaaagattcaa-----------ccagaagcttgtggatggctaccaaaagcgtctaattgcagtgaaaatagctaaggcacatataaccaaatat
>SB-like-Neocyg
atgggaaagtcaaagtagctcagcatggatctgaaaaagcgaattattgatatgaacaagtcaggaaagtcacttggggccatttcaaagcagctgcatgtcccaagagcaacagtgcaaacagttgtttgtaagtataaagtgcatggcactgtttcgtcactggcacaatcaggaagaaaacgcaagctatcacctgctgctgagagaaaattggtcaggagtgtgaagagtcaaccgagaatcaccaaaaagcagatctgccaagaattagaagctgctggaacacaggtgttattgtccacagtcaaacgtgttttgcatctccatggactgagaggctgccgtgcaagaaggaagcc----ctccaaaagcggcaccttaaggctcgactgaagtttgctgctgattacatggacaaagataagaccttctggag----gttctgtggtcagacgaaacaaaaatcgagctttttggccacaatgccgagcgatatgtttggaggagaaaaggtgaggcctttaaccccaagaacaccatgcctacaatcaagcatggtggtgggagtattatgctgtggggctgttttgctgccaatggaactggtgctttacagagagtaaatgggataatgaagaaggagggttaccttcaaattcttcaacataacctaaaatcgtcagcacgcaggttgggtcttgggcgcagttgggtgttccaacaggacaatgaccccaaacacacatcaaaagtggtaaagaaatggctaaatcaggctagaataaaggttttagaatggccttcccaaagtcctgacttaaaccccattgaaaacatgtggacaatgctgaagaaacaagtccatgtcagaaagccatcaaatttaactgaactgcaccaattctgtcaagaggagtggtcaaagattcaaccagaagcttgccagaagcttgtggatggctaccaaaagcgcctaattgcagtggaaatggctaagggacatgtaaccaaatat
>SB-like-Neocyl
atgggaaagtcaaaggagctcagcatggatctgaaaaagcgaattattgacttgaacaagtcaggaaagtcacttggggccatttcaaagcagctgcatgtcccaagagcaacagtgcaaacaattgtttgtaagtataaagtgcatggcactgtttcgtcactgccaagatcaggaagaaaacgcaagctatcacctgctgctgagagaaaattggtcaggagggtgaagagtcaaccaagaatcaccaaaaagcagatctgccaagaatttgaagctgctggaacacaggtgtcattgtccacagtcaaacgtgttttgcatctccatggactgagaggctgccgtgcaagaaggaagcccctgctccaaaagcggcaccttaaggctcgactgaagtttgctgctgatcacatggacaaagataagaccttctggaggaaagttctgtggtcagacgaaacaaaaatcgagctttttggccacaatgcccagcaatatgtttggaggagaaaaggtgaggcctttaacccaaagaacaccatgcctaccatcaagcatggtggtggtagtattatgctgtggggctgttttgttgccaatggaactggtgctttacagagagtaaatgggataatgaagaaggaggattaccttcacattcttcaacataacctaaaatcatcagcccaaagtttgggtcttgggcgcagttgagtgttc---caggacaatgatcccaaacccacatcacaagtggtaaaggaatggctaaatcaggctagaataagggttttagaatggccttcccaaagtcttgacttaaaccccattgaaaacatgtggacaatgctgaaaaaacg-----atgtcagaaagccattaaatttaactgaactgcaccaattctgtcaagaggagtggtcaaagattcaa-----------ccagaagcttgtggatggctaccaaaagcgtctaattgcagtgaaaatagctaagggacatgtaaccaaatat
>SB-like-Neoese
atgggaaagtcaaaggagctcagcatggatctgaaaaagcgaattattgacttgaacaagtcaggaaagtcacttggggccatttcaaagcagctgcatgtcccaagagcaacagtgcaaacaattgtttgtaagtataaagtgcatggcactgtttcgtcactgccaagatcaggaagaaaacgcaagctatcacctgctgctgagagaaaattggtcaggagggtgaagagtcaaccaagaatcaccaaaaagcagatctgccaagaatttgaagctgctggaacacaggtgtcattgtccacagtcaaacgtgttttgcatctccatggactgagaggctgccgtgcaagaaggaagcccctgctccaaaagcggcaccttaaggctcgactgaagtttgctgctgatcacatggacaaagataagaccttctggaggaaagttctgtggtcagacgaaacaaaaatcgagctttttggccacaatgcccagcaatatgtttggaggagaaaaggtgaggcctttgaccccaagaacaccatgcctacaatcaagcatggtggtgggagtattatgctgtggggctgttttgctgccaatggaactggtgctttacagagagtaaatgggataatgaagaaggaggattaccttcacattcttcaacataacctaaaatcatcagcacacaggttgggtcttgggcgcagttgggtgttccaacaggacaatgaccccaaacacacatcaaaagtggtaaagaaatggctaaatcaggctagaataaaggttttagaatggccttcccaaagtcctgacttaaaccccattgaaaacatgtggacaatgctgaagaaacaagtccatgtcagaaagccatcaaatttaactgaactgcaccaattctgtcaagaggagtggtcaaagattcaaccagaagcttgccagaagcttgtggatggctaccaaaagcgcctaattgcagtggaaatggctaagggacatgtaaccaaatat
>SB-like-Neogra
---gggaaatcaaaggtgctcagcatggatctgaaaaagagaattattgacttgaacaagtcaggaaagtcacttggggccatttcaaagcagctgcaggtcccaagagcaacagtgcaaacaattgtttgtaagtataaagtgcatggcactgtttcgtcactgccacgatcaggaagaaaacacaagctaccacctgctgctgagagaaaattggtcaggaggatgaagagtcaaccgagaatcaccaaaaagcagatctgccaagaattagaagctgctggaacacaggtgtcattgtccacagtcaaacatgttttgcatctccatggactgagaggctcccgtgcaagaaggaagcccttgctccaaaagcggcaccttaaggctcaacggaagtttgctgctg-----atggacaaagataagaccttctggaggaaagttctgtggtcagacgaaacaaaaatcaagctttttggccacaatgcccagcaatatgtttggaggagaaaaggtgaggcctttaacccaaagaacaccatgcctaccatcaagcatggtggtggtagtattatgctgtggggctgttttgttgccaatggaactggtgctttacagagagtaaatgggataatgaagaaggaggattaccttcacattcttcaacataacctaaaatcatcagcccaaagtttgggtcttgggcgcagttgagtgttc---caggacaatgatcccaaacccacatcacaagtggtaaaggaatggctaaatcaggctagaataagggttttagaatggccttcccaaagtcttgacttaaaccccattgaaaacatgtggacaatgctgaaaaaccg-----atgtcagaaagccattaaatttaactgaactgcaccaattctgtcaagaggagtggtcaaagattcaa-----------ccagaagcttgtggatggctaccaaaagcgtctaattgcagtgaaaatagctaagggacatgtaaccaaatat
>SB-like-Neokom
atgggaaagtcaaaggagctcagcatggatctgaaaaagcgaattattgacttgaacaagtcaggaaagtcacttggggccatttcaaagcagctgcatgtcccaagagcaacagtgcaaacaattgtttgtaagtataaagtgcatggcactgtttcgtcactgccaagatcaggaagaaaacgcaagctatcacctgctgctgagagaaaattggtcaggagggtgaagagtcaaccaagaatcaccaaaaagcagatctgccaagaatttgaagctgctggaacacaggtgtcattgtccacagtcaaacgtgttttgcatctccatggactgagaggctgccgtgcaagaaggaagcccttgctccaaaagcggcaccttaaggctcgactgaagtttgctgctgatcacatggacaaagataagaccttctggaggaaagttctgtggtcagacgaaacaaaaatctagctttttggccacaatgcccagcaatatgtttggaggagaaaaggtgaggcctttaaccccaagaacaccatgcctacaatcaagcatggtgttgggagtattatgctgtggggctgttttgctgccaatggaactgctgctttacagagagtaaatgggataatgaagaaggaggattaccttcacattcttcaacataacctaaaatcatcagcccaaagattgggtcttgggcacagctgggtgttccaacaggacaatgaccccaaacatac--------------aggaatggctaaatcaggctagaataagggttttagaatggccttcccaaagtcctgacttaaaccccattgcaaacatgtggacaatgctgaagaaacaagtccatgtcagaaagccatcaaatttaactgaactgcaccaattctgtcaagaggagtggtcaaagattcaa-----------ccagaagcttgtggatggctaccaaaagcgcctaattgaagtgaaaatggctaagggacatgtaaccaaatat
>SB-like-Neolon
atgggaaagttaagggagctcagcatggatctgaaaaagcgaattattgacttgaacaagtcaggaaagtcacttggggccatttcaaagcagctgcatgtcccaagagcaacagtgcaaacaattgtttgtaagcataaagagcatggcactgtttcgtcactgccaagatcaggaagaaaacgcaagctatcacctgctgctgagagaaaattggtcaggagggtgaagagtcaaccaagaatccccaaaaagcagatctgccaagaattagaagctgctggaacacaggtgtcattgtccacagtctaacgtgttttgcatctccatggactgagaagctgctgtgcaagaaggaagcccttgttccaaaagcagcaccttaaggctcgactgaagtttgctgctgatcacatggacaaagataagaccttctgaaggaaagttctgtggtcagacgaaacaaaaatctagctttttggccacaatgcccagcaatatgtttggaggagaaaaggtgaggcctttaaccccaagaacaccatgcctacaatcaagcatggtggtggtagttttatgctgtggggctgttttgctgccaatggaactggtgctttacagagagtaaatgggataatgaagaaggaggattaccttcaaattcttcaacataacctaaaatcatcagcccgaaggttgggtcttgggcgcagttgggtgttccaacaggacaatgaccccaaacacacatcagaagtggtaaaggaatggctaactcaggctagaataagggttttagaatggcattcccaaagtcctgacttaaactttattaaaaacatggggacaatgctgaagaaacaagtccatgtcagaaagccatcaaatttaactgaactgcaccaattctgtcaagaggagtggtcaaagattcaa-----------acagaagcttgtggatggctaccaaaagcacctaattgaagtgaaaatggctaagggacatgtaaccaaatat
>SB-like-Neonigr
atgggaaagtcaaagtagctcagcatagatctgaaaaagcgaattattgatttgaacaagtcaggaaagtcacttggggccatttcaaagcagctgcatgtcccaagagcaacagtgcaaacagttgtttgtaagtataaagtgcatggcactgttttgtcactggcacaatcaggaagaaaacgcaagctatcacctgctgctgagagaaaattggtcaggagtgtgaagagtcaaccgagaatcaccaaaaagcagatctgccaagaattagaagctgctggaacacaggtgttattgtccacagtcaaacgtgttttgcatctccatggactgagaggctgccgtgcaagatggaagccctcgctccaaaagcggcaccttaaggctcgactgaagtttgctgctgatcacatggacaaagataagaccttctggaggaaagttctgtggtcagacgaaacaaaaatagagctttttggccacaatgcccagcgatatgtttggaggagaaaaggtgaggcctttaaccccaagaacaccatgcctacaatcaagcatggtggtgggagtattatgctgtggggctgttttgctgccaatggaactggtgctttacagagagtaaatgggataatgaagaaggaggattaccttcacattcttcaacataacctaaaatcatcagcacacaggttgggtcttgggcgcagttgggtgttccaacaggacaatgaccccaaacacacatcaaaagtggtaaagaaatggctaaatcaggctagaataaaggttttagaatggccttcccaaagtcctgacttaaaccccattgaaaacatgtggacaatgctgaagaaacaagtccatgtcagaaagccatcaaatttaactgaactgcaccaattctgtcaagaggagtggtcaaagatccaaccagaagcttgccagaagcttgtggatggctaccaaaagcgcctaattgcagtggaaatggctaagggacatgtaaccaaatat
>SB-like-Neoobs
---gggaaatcaaaggtgctcagcatggatctgaaaaagagaattattgacttgaacaagtcaggaaagtcacttggggccatttcaaagcagctgcaggtcccaagagcaacagtgcaaacaattgtttgtaagtataaagtgcatggcactgttttgtcactgccacgatcaggaagaaaacacaagctaccacctgctgctgagagaaaattggtcaggaggatgaagagtcaaccgagaatcaccaaaaagcagatctgccaagaattagaagctgctggaacacaggtgtcattgtccacagtcaaacatgttttgcatctccatggactgagaggctcccgtgcaagaaggaagcccttgctccaaaagcggcaccttaaggctcaacggaagtttgctgctg-----atggacaaagataagaccttctggaggaaagttctgtggtcagacgaaacaaaaatcaagctttttggccacaatgcccagcaatatgtttggaggagaaaaggtgaggcctttaacccaaagaacaccatgcctaccatcaagcatggtggtggtagtattatgctgtggggctgttttgttgccaatggaactggtgctttacagagagtaaatgggataatgaagaaggaggattaccttcacattcttcaacataacctaaaatcatcagcccaaagtttgggtcttgggcgcagttgagtgttc---caggacaatgatcccaaacccacatcacaagtggtaaaggaatggctaaatcaggctagaataagggttttagaatggccttcccaaagtcttgacttaaaccccattgaaaacatgtggacaatgctgaaaaaacg-----atgtcagaaagccattaaatttaactgaactgcaccaattctgtcaagaggagtggtcaaagattcaa-----------ccagaagcttgtggatggctaccaaaagcgtctaattgcagtgaaaatagctaagggacatgtaaccaaatat
>SB-like-Neosav
atgggaaagtcaaaggagctcagcatggatctgaaaaagcgaattattgacttgaacaagtcaggaaagtcacttggggccatttcaaagcagctgcatgtcccaagagcaacagtgcaaacaattgtttgtaagtataaagtgcatggcactgtttcgtcactgccacgatcaggaagaaaacacaagctaccacctgctgctgagagaaaattggtcaggaggatgaagagtcaaccgagaatcaccaaaaagcagatctgccaagaattagaagctgctggaacacaggtgtcattgtccacagtcaaacgtgttttgcatctccatggactgagaggctgccgtgcaagaaggaagcccttgctccaaaagcggcaccttaaggctcgactgaagtttgctgctgatcacatggacaaagataagaccttctggaggaaagttctgtggtcagacgaaacaaaaatctagctttttggccacaatgcccagaaatatgtttggaggagaaacggtgaggcctttaaccccaagaacaccatgcctaccatcaagcatggtggtggtagttttatgctgtggggctgttttgccaccaatggaactggtgctttacagagagtcaatgggataatgaaggaggaggattaccttcacattcttcaacataacctaaaatcatcagcatgaaggttgggtcttgggcgcagttgggtgttccaacaggacaatgaccccaaacacacatcaaaagtggtaaaggaatggctaagtcaggctagaataagggttttagaatggccttcccaaagtcctgacttaaaccccattgcaaacatgtggacagtgctaaagaaacaagtccatgtcagaaagccatcaaatttaactgaactgcaccaattctgtcaagaggagtggtcaaagattcaa-----------ccagaagcttgtggatggctaccaaaagcgcctaattgaagtgaaaatggctaagggacatgtaaccaaatat
>SB-like-Neotet
atgggaaagtcaaaggcgctcagcatagatctgaaaaagtgaac--ttgacttgaacaagtcaggatggtcacttgggaccatttcaaagcagctgcaggtcccaagagcaacagtgcaaacaattgtttgtaagtataaagtgcatggcagtgttttgtcactgccacgatcaggaagaaaaagcaagctatcacttgctgctgaaagaaaattggtcaggagggtgaagagtcaaccgagaatcaccaaaaagcagatctgccaagaattagaagctgctggaacacaggtgtcattgtccacagtcaaacgtgttttggatctccatggactgagaggctgtcgtgcaagaaggaagcccttgctccaaaagtggcaccttaaggctcgactgaagtttgctgctgatcacatggacaaagataagaccttctggaggaaagttctgtggtcagacgaaacaaaaatcgagctttttggccacaatgcccagcaatatgtttggaggagaaaaggtgaggcttttaaccccaagaacaccatgcctaccatcaagcatggtggtggtagtattatgctgtggggctgttttgtttccaatgaaactggtgctttacagagagtaaataggatagtgaagaaggaagattaccttcaaattcttcaacataacctaaaattatcagcccaaaggttgggtcttgggtgcagttgagtgtctcaacaggacaatgaccccaaacacacatcaaaagcggtaaaggaatggttaaatcaggctagaataagggttttaggatggccttcccaaagtcctgacttaaaccccattgaaaacatgtggacaatgctgaagaaacaagtccacttcagaaagccatcaaatttaacagaactgtgccaattatgtcaagaggaatggtcaaagattcaaccagaagcttgccagaagcttgtggatccctacgaaaagcatctaattgcagtgaaaatggctaagggatatgtaaccaaat--
>SB-like-Julmarl
--gggacagtcaaaggagctcagcatggatctgaaaaagcaaattattgacttgaacaagtcaggaaagtcacttggggccatttcaaagcagctgcaggtcccaaaagcaacagtgcaaacaattgtttgtaagtataaagtgcatggcactgttttgtcactgccacgatcaggaagaaaacgcaagctatcacctgctgctgagggaaaaatggtcaggagggtgaagagtcaaccgagaatcaccaaaaagcagatctgccaagaattagaagctgctggaacacaggtgtcattgtccacagtcaaacatgttttgcatctccatggactgagaggctcccgtgcaagaaggaagcccttgctccaaaagcggcaccttaaggctcaacggaagtttgctgctg-----atggacaaagataagaccttctggaggaaagttctgtggtcagacgaaacaaaaatcaagctttttggccacaatgcccagcaatatgtttggaggagaaaaggtgaggcctttaacccaaagaacaccatgcctaccatcaagcatggtcgtggtagtattatgctgtggggctgttttgttgccaatggaactggtgctttacagagagtaaatgggataatgaagaaggaggattaccttcacattcttcaacataacctaaaatcatcagcccaaagtttgggtcttgggcgcagttgagtgttc---caggacaatgatcccaaacccacatcacaagtggtaaaggaatggctaaatcaggctagaataagggttttagaatggccttcccaaagtcttgacttaaaccccattgaaaacatgtggacaatgctgaaaaaacg-----atgtcagaaagccattaaatttaactgaactgcaccaattctgtcaagaggagtggtcaaagattcaa-----------ccagaagcttgtggatggctaccaaaagcgtctaattgcagtgaaaatagctaagggacatataaccaaatat
>SB-like-Neopec
atgggaaagtcaaaggcgctcagcatagatctgaaaaagtgaattattgacttgaacaagtcaggatggtcacttgggaccatttcaaagcagctgcaggtcccaagagcaacagtgcaaacaattgtttgtaagtataaagtgcatggcagtgttttgtcactgccacgatcaggaagaaaacgcaagctatcacttgctgctgaaagaaaattggtcaggagggtgaagagtcaaccgagaatcaccaaaaagcagatctgccaagaattagaagctgctggaacacaggtgtcattgtccacagtcaaacgtgttttgcatctccatggactgagaggctgccgtgcaagaaggaagcccttgctccaaaagtggcaccttaaggttcgattgaagtttgctgctgatcacatggacaaagataagaccttctggaggaaagttctgtggtcagacgaaacaaaaatcgagctttttggccacaatgcccagcaatatgtttggaggagaaaaggtgaggcttttaaccccaagaacaccatgcctaccatcaagcatggtggtggtagtattatgctgtggggctgttttgtttccaatggaactggtgctttacagagagtaaatgggatagtgaagaaggaggattaccttcaaattcttcaacataacctaaaattatcagcccaaaggttgggtcttgggtgcagttgagtgtctcaacaggacaatgaccccaaacacacatcaaaagtggtaaaggaatggttaaatcaggctagaataagggttttaggatggccttcccaaagtcctgacttaaaccccattgaaaacatgtggacaatgctgaagaaacaagtccacttcagaaagccatcaaatttaacagaactgcaccaattctgtcaagaggaatggtcaaagattcaaccagaagcttgccagaagcttgtggatccctaccaaaagcatctaattgcagtgaaaatggctaagggatatgtaaccaaat--
>SB-like-Lepcun
atgggaaagtcaaaggagctcagcatggatctgaaaaagcgaattattgacttgaacaagtcaggaaagtcacttggggccatttcaaagcagctgcatgtcccaagagcaacagtgcaaacaattgtttgtaagtataaagtgcatggcactgtttcgtcactgccaagatcaggaagaaaacgcaagctatcacctgctgctgagagaaaattggtcaggagggtaaagagtcaaccaagaatcaccaaaaagcagatctgccaagaattagaagctgctggaacacaggtgttattgtccacagtcaaacgtgttttgcatctccatggactgagaggctgccgtgcaagaaggaagccctcgctccaaaagcggcaccttaaggctcgactgaagtttgctgctgatcacatggacaaagataagaccttctggaggaaagttctgtggtcagacgaaacaaaaatagagctttttggccacaatgcccagcgatatgtttggaggagaaaaggtgaggcctttaaccccaagaacaccatgcctacaatcaagcatggtggtgggagtattatgctgtggggctgttttgctgccagtggaactggtgctttacagagagtaaatgggatcatgaagaaggaggattaccttcaaattcttcaacataacctaaaatcatcaccccaaaggttgggtcttgggcacagttgggtgttccaacaggacaatgatcccaaacacacatcaaaagtggtaaaggaatggctaagtcaggctagaattagggttttcgaatggccttcccaaagtcctgacttaaaccccattgaaaaca--tggacaatgctgaagaaacaagtccatg-----------------------------------------------------------------------------------------------------------------------------------------------------
>SB-like-Neobif
---gggaaatcaaaggtgctcagcatggatctgaaaaagagaattattgacttgaacaagtcaggaaagtcacttggggccatttcaaagcagctgcaggtcccaagagcaacagtgcaaacaattgtttgtaagtataaagtgcatggcactgttttgtcactgccacgatcaggaagaaaacacaagctaccacctgctgctgagagaaaattggtcaggaggatgaagagtcaaccgagaatcaccaaaaagcagatctgccaagaattagaagctgctggaacacaggtgtcattgtccacagtcaaacatgttttgcatctccatggactgagaggctcccgtgcaagaaggaagcccttgctccaaaagcggcaccttaaggctcaacggaagtttgctgctg-----atggacaaagataagaccttctggaggaaagttctgtggtcagacgaaacaaaaatcaagctttttggccacaatgcccagcaatatgtttggaggagaaaaggtgaggcctttaacccaaagaacaccatgcctaccatcaagcatggtggtggtagtattatgctgtggggctgttttgttgccaatggaactggtgctttacagagagtaaatgggataatgaagaaggaggattaccttcacattcttcaacataacctaaaatcatcagcccaaagtttgggtcttgggcgcagttgagtgttc---caggacaatgatcccaaacccacatcacaagtggtaaaggaatggctaaatcaggctagaataagggttttagaatggccttcccaaagtcttgacttaaaccccattgaaaacatgtggacaatgctgaaaaaacg-----atgtcagaaagccattaaatttaactgaactgcaccaattctgtcaagaggagtggtcaaagattcaa-----------ccagaagcttgtggatggctaccaaaagcatctaattgcagtgaaaatagctaagggacatgtaaccaaatat
>SB-like-Neochi
atgggaaagtcaaaggagctcagcatggatctgaaaaagagaattattgacttgaacaagtcaggaaagtcacttggggccatttcaaagcagctgcaggtcccaagagcaacagtgcaaacaattgtttgtaagtataaagtgcatgggactgtttcgtcactgccacgatcaggaagaaaacacaagctaccacctgctgctgagagaaaattggtcaggaggatgaagagtcaaccgagaatcaccaaaaagcagatctgccaagaattagaagctgctggaacacaggtgtcattgtccacagtcaaacatgttttgcatctccatggactgagaggctcccgtgcaagaaggaagcccttgctccaaaagcggcaccttaaggctcaacggaagtttgctgctg-----atggacaaagataagaccttctggaggaaagttctgtggtcagacgaaacaaaaatcaagctttttggccacaatgcccagcaatatgtttggaggagaaaaggtgaggcctttaacccaaagaacaccatgcctaccatcaagcatggtggtggtagtattatgctgtggggctgttttgttgccaatggaactggtgctttacagagagtaaatgggataatgaagaaggaggattaccttcacattcttcaacataacctaaaatcatcagcccaaagtttgggtcttgggcgcagttgagtgttc---caggacaatgatcccaaacccacatcacaagtggtaaaggaatggctaaatcaggctagaataagggttttagaatggccttcccaaagtcttgacttaaaccccattgaaaacatgtggacaatgctgaaaaaacg-----atgtcagaaagccattaaatttaactgaactgcaccaattctgtcaagaggagtggtcaaagattcaa-----------ccagaagcttgtggatggctaccaaaagcgtctaattgcagtgaaaatagctaagggacatgtaaccaaatat
>SB-like-Neochr
atgggaaagtcaaaggagctcagcatggatctgaaaaagcgaattattgacttgaacaagtcaggaaagtcacttggggccatttcaaagcagctgcatgtcccaagagcaacagtgcaaacaattgtttgtaagtataaagtgcatggcactgtttcgtcactgccaagatcaggaagaaaacgcaagctatcacctgctgctgagagaaaattggtcaggagggtgaagagtcaaccaagaatcaccaaaaagcagatctgccaagaatttgaagctgctggaacacaggtgtcattgtccacagtcaaacgtgttttgcatctccatggactgagaggctgccgtgcaagaaggaagcccctgctccaaaagcggcaccttaaggctcgactgaagtttgctgctgatcacatggacaaagataagaccttctggaggaaagttctgtggtcagacgaaacaaaaatcgagctttttggccacaatgcccagcaatatgtttggaggagaaaaggtgaggcctttgaccccaagaacaccatgcctacaatcaagcatggtggtgggagtattatgctgtggggctgttttgctgccaatggaactggtgctttacagagagtaaatgggataatgaagaaggaggattaccttcacattcttcaacataacctaaaatcatcagcacacaggttgggtcttgggcgcagttgggtgttccaacaggacaatgaccccaaacacacatcaaaagtggtaaagaaatggctaaatcaggctagaataaaggttttagaatggccttcccaaagtcctgacttaaaccccattgaaaacatgtggacaatgctgaagaaacaagtccatgtcagaaagccatcaaatttaactgaactgcaccaattctgtcaagaggagtggtcaaagattcaaccaggagcttgccagaagcttgtggatggctaccaaaagcgcctaattgcagtggaaatggctaagggacatgtaaccaaatat
>SB-like-Lamtig
atgggaaagtcaaaggcgctcagcatagatctgaaaaagtgaattattgacttgaacaagtcaggatggtcacttgggaccatttcaaagcagctacaggtcccaagagcaacagtgcaaacaattgtttgtaagtataaagtgcatggcagtgttttgtcactgccacgatcaggaagaaaacgcaagctatcacttgctgctgagagaaaattggtcaggagggtgaagagtcaaccaagaatcaccaaaaagcagatctgccaagaatttgaagctgctggaacacaggtgtcattgtccacagtcaaacgtgttttgcatctccatggactgagaggctgccgtgcaagaaggaagcccttgctccaaaagtggcaccttaaggctcgactgaagtttgctgctgatcatatggacaaagataagaccttctggaggaaagttctgtggtcagacgaaacaaaaatcgagctttttggccacaatgcccagcaatatgtttggaggagaaaaggtgaggcctttaaccccaagaacaccatgcctacaatcaagcatggtggtgggagtattatgctgtggggctgttttgctgccaatggaactggtgctttacagagagtaaatgggataatgaagaaggaggattaccttcacattcttcaacataacctaaaatcatcagcacgaaggttgggtcttgggcacagttgggtgttccaacaggacaatgaccccaaacacacatcaaaagtggtaaagaaatggctaaatcaggctagaataaaggttttagaatggccttcccaaagtcctgacttaaaccccattgaaaacatgtggacaatgctgaagaaacaagtccatgtcagaaagccatcaaatttaactgaactgcaccaattctgtcaagaggagtggtcaaagattcaa-----------ccagaagcttgtggatggctaccaaaagcgcctaattgaagtgaaaatggctaagggacatgtaaccaaatat
>SB-like-Neowal
atgggaaagtcaaaggagctcagcatggatctgaaaaagcgaattattgacttgagcaagtcaggaaagtcacttggggccatttcaaagcagctgcaggtcccaagagcaacagtgcaaacaattgtttgtaagtataaagtgcatggcactgtttcgtcactgccaagatcaggaagaaaacgcaagctatcacctgctgctgagagaaaattggtcaggagggtgaagagtcaaccaagaatcaccaaaaagcagatctgccaagaattagaagctgctggaacacaggtgtcattgtccacagtcaaacgtgttttgcatctccatggactgagaggctgccgtgcaagaaggaagcccttgctccaaaagcggcaccttaaggctcgactgaagtttgctgctgatcacatggacaaagataagaccttctggaggaaagttctgtggtcagacgaaacaaaaatcgagctttttggccacaatgcccagcaatatgtttggaggagaaaaggtgaggcctttgaccccaagaacaccatgcctacaatcaagcatggtggtgggagtattatgctgtggggctgttttgctgccaatggaactggtgctttacagagagtaaatgggataatgaagaaggaggattaccttcacattcttcaacataacctaaaatcatcagcacgaaggttgggtcttgggcgcagttgggtgttccaacaggacaatgaccccaaacacacatcaaaagtggtaaaggaatggttaaatcaggctagaataagggttttagaatggccttcccaaagtcctgacttaaaccccattgataacatgtggacaatgctgaagaaacaagtccatgtcagaaagccatcaaatttaactgaactgcaccaattctgtcaagaggagtggccaaagattcaa-----------ccagaagcttgtggatggctaccaaaagcgcctaattgaagtgaaaatggctaagggacatgtaactaaatat
>SB-like-Telbri
atgggaaagtcaaaggagctcagcatggatctgaaaaagcgaattattgacttgaacaagtcaggaaagtcacttggggccatttcaaagcagctgcatgtcccaagagcaacagtgcaaacaattgtttgtaagtataaagtgcatggcactgtttcgtcactgccaagatcaggaagaaaacgcaagctatcacctgctgctgagagaaaattggtcaggagggtgaagagtcaaccaagaatcaccaaaaagcagatctgccaagaatttgaagctgctggaacacaggtgtcattgtccacagtcaaacgtgttttgcatctccatggactgagaggctgccgtgcaagaaggaagcccctgctccaaaagcggcaccttaaggctcgactgaagtttgctgctgatcacatggacaaagataagaccttctggaggaaagttctgtggtcagacgaaacaaaaatcgagctttttggccacaatgcccagcaatatgtttggaggagaaaaggtgaggcctttgaccccaagaacaccatgcctacaatcaagcatggtggtgggagtattatgctgtggggctgttttgctgccaatggaactggtgctttacagagagtaaatgggataatgaagaaggaggattaccttcacattcttcaacataacctaaaatcatcagcacacaggttgggtcttgggcgcagttgggtgttccaacaggacaatgaccccaaacacacatcagaagtggtaaaggaatggctaagtcaggctagaataagggttttagaatggcctt-ccaaagtcctgacttaaaccccattgaaaacatgtggaaaatgctgaagaaacaagtccatgtcagaaagccatcaaatttaactgaactgcaccaattctgtcaagaggagtggtcaaagattcaa-----------ccagaagcttgtggatggctaccaaaagcgcctaattgaagtgaaaatggctaagggacatgtaaccaaatat
>SB-like-Teldhon
atgggaaagtcaaaggagctcagcatggatctgaaaaagcgaattattgacttgaacaagtcaggaaagtcacttggggccatttcaaagcagctgcatgtcccaagagcaacagtgcaaacaattgtttgtaagtataaagtgcatggcactgtttcgtcactgccaagatcaggaagaaaatgcaagctatcgcctgctgctgagagaaaattggtgaagagggtgaagagtcaaccaagaatcaccaaaaagcagttctgccaagaatttgaagctgctggaacacaggtgtcgttatccacagtcaaacgtgttttgcatctcaatggactgagaggctgccgtgcaagaaggaagccctcgctccaaaagcggcaccttaaggctcgactgaagtttgctgctgatcacatggacaaagataagaccttctggaggaaagttctgtggtcagacgaaacaaaaatcgagctttttggccacaatgcccagcaatatgtttggaggagaaaaggtgaggcctttaaccccaagaacaccatgcctacaatcaagcatggtggtgggagtattatgctgtggggctgttttgctgccaatggaactggtgctttacagagagtaaatgggataatgaagaaggaggattaccttcacattcttcaacataacctaaaatcatcagcacacaggttgggtcttgggcgcagttgggtgttccaacaggacaatgaccccaaacacacatcaaaagtggtaaagaaatggctaaatcaggctagaataaaggttttagaatggccttcccaaagtcctgacttaaaccccattgaaaacatgtggacaatgctgaagaaacaagtccatgtcagaaagccatcaaatttaactgaactgcaccaattctgtcaagaggagtggtcaaagattcaaccagaagcttgccagaagcttgtggatggctaccaaaagcgcctaattgcagtggaaatggctaagggacatgtaaccaaatat
>SB-like-Teldhot
atgggaaagtcaaaggagctcagcatggatctgaaaaagcgaattattgacttgaacaagtcaggaaagtcacttggggccatttcaaagcagctgcatgtcccaagagcaacagtgcaaacaattgtttgtaagtataaagtgcatggcactgtttcgtcactgccaagatcaggaagaaaacgcaagctatcacctgctgctgagagaaaattggtcaggagggtgaagagtcaaccaagaatcaccaaaaagcagatctgccaagaatttgaagctgctggaacacaggtgtcattgtccacagtcaaacgtgttttgcatctccatggactgagaggctgccgtgcaagaaggaagccctcgctccaaaagcggcaccttaaggctcgactgaagtttgctgctgatcacatggacaaagataagaccttctggaggaaagttctgtggtcagacgaaacaaaaatcgagctttttggccacaatgcccagcaatatgtttggaggagaaaaggtgaggcctttaaccccaagaacaccatgcctacaatcaagcatggtggtgggagtattatgctgtggggctgttttgctgccaatggaactggtgctttacagagagtaaatgggataatgaagaaggaggattaccttcacattcttcaacataacctaaaatcatcagcacacaggttgggtcttgggcgcagttgggtgttccaacaggacaatgaccccaaacacacatcaaaagtggtaaagaaatggctaaatcaggctagaataagggttttagaatggccttcccaaagtcctgacttaaaccccattgaaaacatgtggacaatgctgaagaaacaagtccatgtcagaaagccatcaaatttaactgaactgcaccaattctgtcaagaggagtggtcaaagattcaa-----------ccagaagcttgtggatggctaccaaaagcgcctaattgaagtgaaaatggctaagggacatgtaaccaaatat
>SB-like-Neofal
atgggaaagtcaaaggagctcagcatggatctgaaaaagcgaattattgacttgaacaagtcaggaaagtcacttggggccatttcaaagcagctgcatgtcccaagagcaacagtgcaaacaattgtttgtaagtataaagtgcatggcactgtttcgtcactgccaagatcaggaagaaaacgcaagctatcacctgctgctgagagaaaattggtcaggagggtgaagagtcaaccaagaatcaccaaaaagcagatctgccaagaatttgaagctgctggaacacaggtgtcattgtccacagtcaaacgtgttttgcatctccatggactgagaggctgccgtgcaagaaggaagcccttgctccaaaagcggcaccttaaggctcgactgaagtttgctgctgatcacatggacaaagataagaccttctggaggaaagttctgtggtcagacgaaacaaaaatcgagctttttggccacaatgcccagcaatatgtttggaggagaaaaggtgaggcctttaaccccaagaacaccatgcctacaatcaagcatggtggtgggagtattatgctgtggggctgttttgctgccaatggaactggtgctttacagagagtaaatgggat-atgaagaaggaggattaccttcacattcttcaacataacctaaaatcatcagcacacaggttgggtcttgggcgcagttgggtgttccaacaggacaatgaccccaaacacacatcaaaagtggtaaagaaatggctaaatcaggctagaataaaggttttagaatggccttcccaaagtcctgacttaaaccccattgaaaacatgtggacaatgctgaagaaacaagtccatgtcagaaagccatcaaatttaactgaactgcaccaattctgtcaagaggagtggtcaaagattcaaccagaagcttgccagaagcttgtggatggctaccaaaagcgcctaattgcagtggaaatggctaagggacatgtaaccaaatat
>SB-like-Varmoo
atgggaaagtcaaagtagctcagcatagatctgaaaaagcgaattattgatatgaacaagtcaggaaagtcacttggggccatttcaaagcagctgaatgtcccaagagcaacagtgcaaacaattgtttgtaggcataaagtgcatggcactgttttgtcactggcacaatcggaaggaaaacgcaagctatcacctgctgctgagagaaaattgatcaggagtgtgaagagtcaaccgagaatcaccaaaaagcagatctgccaagaattagaagctgctggaacacaggtgttattgtccacagtcaaacgtgttttgcatctccatggactgagaggctgccgtgcaagaaggaagccctcgctccaaaagcggcaccttaaggctcgactgaagtttgctgctgatcacatggacaaagataagaccttctggaggaaagttctgtggtcagactaaacaaaaaccgagctttttggccacaatgccaagcgatatgtttggaggagaaaaggtgaggcctttaaccccaagaacaccatgcctacaatcaagcatggtggtgggagtattatgctgtggggctgttttgctgccaatggaactgctgctttacagatagtaaatgggataatgaagaagg-gaattaccttcacattcttcaatataacgtagaatagtcagcccaaagattgggtcttgggcgcagctgggtgttccaacaggacaatgaccccaaacatac--------------aggaatggctaaatcaggctataataagggttttagaatggccttcccaaagtcctgacttaaacctcattaaaaacatggggacagtgctgaagaaacaagtccatgtcagatag-catcaaatttaactgaactgcaccaattctgttaagaggagtggtcaaagattcaa-----------ccagaagcttgtggatggctaccaaaagcgcctaattgaagtgaaattggc----------------------
>SB-like-Telbif
atgggaaagtcaaaggagctcagcatggatctgaaaaagcgaattattgacttgaacaagttaggaaagtcacttggggccatttcaaagcagctgcctgtcccaagagcaacagtgcaaacaattgtttgtaagtataaagtgcatggcactgttccgtcactgccaagatcaggaataaaatgcaagctatcacctgctgctgagagaaaattggtcaggagggtaaagagtcaaccaagaatcaccaaaaagcaaatctgccaagaattagaagctgctggaacacaggtgtcattgtccacagtcaaacgtgttttgcatctccatggactgagaggctgccgtgcaagaaggaagcccttgttccaaaagcggcaccttaaggctcgactgaagtttgctgctgatcacatggacaaagataagaccttctggaggaaagttctgtggtcagacgaatcaaaaatcgagctttttggccacaatgcccagcaatatgtttggaggcgaaaaggtgaggcctttgaccccaagaacaccatgcctacaatcaagcatggtggtgggagtattatgctgtggggctgttttgctgccaatggaactggtgctttacagagagtaaatgggataatgaagaaggaggattaccttcacattcttcaacataacctaaaatcatcagcacacaggttgggtcttgggcgcagttgggtgttccaacaggacaatgaccccaaacacacatcaaaagtggtaaagaaatggctaaatcaggctagaataaaggttttagaatggccttcccaaagtcctgacttaaaccccattgaaaacatgtggacaatgctgaagaaacaagtccatgtcagaaagccatcaaatttaactgaactgcaccaattctgtcaagaggagtggtcaaagattcaaccagaagcttgccagaagcttgtggatggctaccaaaagcgcctaattgcagtggaaatggctaagggacatgtaaccaaatat
>SB-like-Julmars
atgggaaagtcaaaggagctcagcatggatctgaaaaagcaaactatcgacttgaacaagtcaggaaagtcacttggggccttttcaaagcagctgcatgtcccaagagcaacagtgcaaacaattgtttgtaagtatgaagtgcatggcactgtttcgtcactgccaagatcaggaggaaaacgcaagctatcacctgctgctgagagaaaattggtcaggagagtaaagagtcaaccaagaatcaccaaaaggcagatctgccaagaattagaagctgctggaacacaggtgtcattgtccacagtcaaacatgttttgcgtctccatggactgagaggctgcagtgcaagaaggaagccctcgctccaaaagcggcaccttaaggctcgactgaagtttgctgctgatcacatggacaaagataagaccttctggaggaaagttctgtggtcagacgaaacagaaatcgagctttttggccacaatgcccagcaatatgttaggaggagaaaaggtgaggcctttaaccccaagaacaccatgcctacaatcaagcatggtggtgggagtattatgctgtggggctgttttgctgccaatggaactggtgctttacagagagtaaatgggataatgaagaagg-gaattaccttcaaactcttcaacataacctagaatcatcagcccaaagattgggtcttgggcgcagctgggtgttccaacaggacaatgaccccaaacatac--------------aggaatggctaaatcaggctagaataagggttttagaatggccttcccaaagtcctgacttaaacctcattgcaaacatgtggacagtgctgaagaaacaagtccatgtcagaaagccatcaaatttaactgaactgcaccaattctgtcaagaggagtggtcaaagattcaa-----------ccagaagcttgtggatggctaccaaaagcgcctaattgaagtgaaaatggctaagggacatgtaaccaaatat
>SB-like-Neograt
atgggaaagtcaaaggagctcagcatggatctgaaaaagtgaattattgacttgaacaagtcaggaaagtcacttggggccatttcaaagcagctgcaggtcccaagagcaacagtgcaaacaattttttgtaagtataaagtgcatggcactgtttcgtcactgccaagatcaggaagaaaacgcaagctatctgctgctgctgagagaaaattggtcaggagggtaaagagtcaaccgagaatcaccagaaagcagatctgccaagaattagaagctgctggaacacaggtgtcattgtccacagttaaacgtgttttgcatctccatggactgagaggctgtcgtgcaagaaggaagcccttgctccaaaaacggcactttaaggctcaactgaagtttgctgctgatcacatggacaaagataagaccttctggaggaaagttctgtggtcagacgaaacaaaaatcgagctttttggccacaatgcccagcaatatgtttggaggagaaaaggtgaggcctttaaccccaagaacaccatgcctacaatcaagcatggtggtgggagtattatgctgtggggctgtttagctgccaatggaactggtgctttacagagagtcaatgggataatgaagaaggaggattaccttcacattcttcaacataacctaaaatcatcagcatgaaggttgggtctcgggcgcagttgggtgttccaacaggacaatgaccccaaacacatatcaaaagtggtaaaggaatggctaagtcaggctagaataagggttttagaatggccttcccaaagtcctgacttaaaccccattgaaaacatgtggacaatgctgaagaaacaagtccatgtcagaaagccatcaaatttaactgaactgcaccaattctgtcaagaggagtggtcaaagattcaaccagaagcttgccagaagcttgtggatggctaccaaaagcgcctaattgaagtgaaaatggctaagggacatgtaaccaaatat
>SB-like-Neooli
---gggaaatcaaaggtgctcagcatggatctgaaaaagagaattattgacttgaacaagtcaggaaagtcacttggggccatttcaaagcagctgcaggtcccaagagcaacagtgcaaacaattgtttgtaagtataaagtgcatggcactgtttcgtcactgccacgatcaggaagaaaacacaagctaccacctgctgctgagagaaaattggtcaggaggatgaagagtcaaccgagaatcaccaaaaagcagatctgccaagaattagaagctgctggaacacaggtgtcattgtccacagtcaaacatgttttgcatctccatggactgagaggctcccgtgcaagaaggaagcccttgctccaaaagcggcaccttaaggctcaacggaagtttgctgctg-----atggacaaagataagaccttctggaggaaagttctgtggtcagacgaaacaaaaatcaagctttttggccacaatgcccagcaatatgtttggaggtgaaaaggtgaggcctttaacccaaagaacaccatgcctaccatcaagcatggtggtggtagtattatgctgtggggctgttttgttgccaatggaactggtgctttacagagagtaaatgggataatgaagaaggaggattaccttcacattcttcaacataacctaaaatcatcagcccaaagtttgggtcttgggcgcagttgagtgttc---caggacaatgatcccaaacccacatcacaagtggtaaaggaatggctaaatcaggctagaataagggttttagaatggccttcccaaagtcttgacttaaaccccattgaaaacatgtggacaatgctgaaaaaact-----atatcagaaagccattaaatttaactgaactgcaccaattctgtcaagaggagtggtcaaagattcaa-----------ccagaagcttgtggatggctaccaaaagcgtctaattgcagtgaaaatagctaagggacatataaccaaatat
>SB-like-Neodev
atgggaaagtcaaagtagctcagcatagatctgaaaaagcgaattattgatttgaacaagtcaggaaagtcacttggggccatttcaaagcagctgcatgtcccaagagcaacagtgcaaacagttgtttgtaagcataaagtgcatggcactgtttcgtcactggcacaatcagaaggaaaacgcaagctatcacctgctgctgagagaaaattggtcaggagtgtgaagagtcaaccgagaatcaccaaaaagcagatctgccaagaattagaagctgctggaacacaggtgttattgtccacagtcatacgtgttttgcatctccatggactgagaggctgccgtgcaagaaggaagcc----ctccaaaagcggcaccttaaggctcgactgaagtttgctgctgatcacatggacaaagataagaccttctggaggaaagttctgtggtcagacgaaacaaaaatagagctttttggc-----------------------------------nnnnnnnnnnnnnnnnnnnnacaccatgcctacaatcaagcatggtggtgggaggattatgctatggggctgttttgctgccaatggaactggtgctttacagagagtaaatgggatcatgaagaaggaggattaccttcaaattcttcaacataacctaaaatcatcaccccaaaggttgggtcttgggcacagttgggtgttccaacaggacaatgatcccaaacacacatcaaaagtggtaaaggaatggctaagtcaggctagaattagggttttcgaatggccttgccaaagtcctgacttaaaccccattgaaaaca--tggacaatgctgaagaaacaagtccatgtcagaaagccatcaaatttaactgaactgcaccaattctgtcaa---gagtggtcaaagattcaa-----------ccagaagcttgtggatggctaccaaaagcgcctaattgaagtgaaaatggctaagggacatgtaactaaatat
>SB-like-Telluf
atgggaaagtcaaaggagctcagcatggatctgaaaaagcgaattattgacttgaacaagtcaggaaagtcacttggggccatttcaaagcagctgcatgtcccaagagcaacagtgcaaacaattgtttgtaagtataaagtgcatggcactgtttcgtcactgccaagatcaggaagaaaacgcaagctatcacctgctgctgagagaaaattggtcaggagggtgaagagtcaaccaagaatcaccaaaaagcagatctgccaagaattagaagctgctggaacacaggtgtcattgtccacagtcaaacgtgttttgcatctccatggactgagaggctgccgtgcaagaaggaagccctcgctccaaaagcggcaccttaaggctcgactgaagtttgctgctgatcacatggacaaagataagaccttctggaggaaagttctgtggtcagacgaaacaaaaatcgagctttttggccacaatgcccagcaatatgtttggaggagaaaaggtgaggcctttgaccccaagaacaccatgcctacaatcaagcatggtggtgggagtattatgctgtggggctgttttgctgccaatggaactggtgctttacagagagtaaatgggataatgaagaaggaggattaccttcacattcttcaacataacctaaaatcatcagcacacaggttgggtcttgggcgcagttgggtgttccaacaggacaatgaccccaaacacacatcaaaagtggtaaagaaatggctaaatcaggctagaataaaggttttagaatggccttcccaaagtcctgacttaaaccccattgaaaacatgtggacaatgctgaagaaacaagtccatgtcagaaagccatcaaatttaactgaactgcaccaattctgtcaagaggagtggtcaaagattcaaccagaagcttgccagaagcttgtggatggctaccaaaagcgcctaattgcagtggaaatggctaagggacatgtaaccaaatat
>SB-like-Telshe
atgggaaagtcaaaggcgctcagcatagatctgaaaaagtgaattattgacttgaacaagtcaggatggtcacttgggaccatttcaaagcagctgcaggtcccaacagcaacagtgcaaacaattgtttgtaagtataaagtgcatggcagtgttttgtcactgccacgatcaggaagaaaacgcaagctatcacttgctgctgaaagaaaattggtcaggagggtgaagagtcaaccgggaatcaccaaaaagcagatctgccaagaattagaagctgctggaacacaggtgtcattgtccacagtcaaacgtgttttgcatctccatggactgagaggctgccgtgcaggaaggaagcccttgctccaaaagtggcaccttaaggctcgactgaagtttgctgctgatcacatggacaaagataagaccttctggaggaaagttctgtggtcagacgaaacaaaaatcgagctttttggccacaatgcccagcaatatgtttggaggagaaaaggtgaggcttttaaccccaagaacaccatgcctaccatcaagcacggtggtggtagtattatgctgtggggctgttttgtttccaatggaagtggtgctttacggagagtaaatgggatagtgaagaaggaggattaccttcaaattcttcaacataacctaaaattatcagcccaaaggttgggtcttgggtgcagttgagtgtctcaacaggacaatgaccccaaacacacatcaaaagtggtaaaggaatggttaaatcagactagaataagggttttaggatggccttcccaaagtcctgacttaaaccccattgaaaacatgtggacaatgctgaagaaacaagtccacttcagaaagtcatcaaatttaacagaactgcaccaattctgtcaagaggaatggtcaaagattcaaccagaagcttgccagaagcttgtggatccctaccaaaagcatctaattgcagtgaaaatggctaagggatatgtaaccaaat--
>SB-like-Teltem
atgggaaagtcaaaggcgctcagcatagatctgaaaaagtgaattattgacttgaacaagtcaggatggtcacttgggaccatttcaaagcagctgcaggtcccaacagcaacagtgcaaacaattgtttgtaagtataaagtgcatggcagtgttttgtcactgccacgatcaggaagaaaacgcaagccatcacttgctgctgaaagaaaattggtcaggagggtgaagagtcaaccaagaatcaccaaaaagcagatctgccaagaatttgaagctgctggaacacaggtgtcattgtccacagtcaaacgtgttttgcatctccatggactgagaggctgccgtgcaagaaggaagcccttgctccaaaagcggcaccttaaggctcgactgaagtttgctgctgatcacatggacaaagataagaccttctggaggaaagttctgtggtcagacgaaacaaaaatcgagctttttggccacaatgcccagcaatatgtttggaggagaaaaggtgaggcctttaaccccaagaacaccatgcctacaatcaagcatggtggtgggagtattatgctgtggggctgttttgctgccaatggaactggtgctttacagagagtcaatgggataatgaagaaggaggattaccttcacattcttcaacataacctaaaatcatcagcacgaaggttgggtctcgggcgcagttgggtgttccaacaggacaatgaccccaaacacacatcaaaagtggtaaaggaatgggtaagtcaggctagaataagagttttagaatggccttcccaaagtcctgacttaaaccccattgaaaacatgtggacaatgctgaagaaacaagtccatgtcagaaagccatcaaatgtaactgaactgcaccaattctgtcaagaggagtggtcaaagattcaa-----------ccagaagcttgtggatggctaccaaaagcgcctaattgaagtgaaaatggctaagggacatgtaaccaaatat
>SB-like-Telvit
atgggaaagtcaaagcagctcagcatagatctgaaaaagcgaattattgatatgaacaagtcaggaaagtcacttggggccatttcaaagcagctgaatgtcccaagagcaacagtgcaaacaattgtttgtaagtataaagtgcatggcactgttttgtcactggcacaatcaggaagaaaacgcaagctatcacctgctgctgagagaaaattggtcaggagtgtgaagagtcaaccgagaatcaccaaaaagcagatctgccaagaattagaagctgctggaacacaggtgttattgtccacagtcaaacgtgttttgcatctccatggactgagaggctgccgtgcaagaaggaagcc----ctccaaaagcggcaccttaaggctcgactgaagtttgctgctgatcacatggacaaagataagaccttctggaggaaagttctgtggtcagacgaaacaaaaatcgagctttttggccacaatgcccagcaatatgtttggaggagaaaaggtgaggcctttaaccccaagaacaccatgcctacaatcaagcatggtggtgggagtattatgctgtggggctgttttgctgccaatggaactggtgctttacagagagtaaatgggataatgaagaaggaggattaccttcacattcttcaacataacctaaaatcatcagcacacaggttgggtcttgggcgcagttgggtgttccaacaggacaatgaccccaaacacacatcaaaagtggtaaagaaatggctaaatcaggctagaataaaggttttagaatggccttcccaaagtcctgacttaaaccccattgaaaacatgtggacaatgctgaagaaacaagtccatgtcagaaagccatcaaatttaactgaactgcaccaattctgtcaagaggagtggtcaaagattcaaccagaagcttgccagaagcttgtggatggctaccaaaagcgcctaattgcagtggaaatggctaagggacatgtaaccaaatat
>SB-like-Tellon
atgggaaagtcaaaggcgctcagcatagatctgaaaaagtgaattattgacttgaacaagtcaggatggtcacttgggaccatttcaaagcagctgcaggtcccaacagcaacagtgcaaacaattgtttgtaagtataaagtgcatggcagtgttttgtcactgccacgatcaggaagaaaacgcaagccatcatttgctgctgaaagaaaattggtcaggaggatgaagagtcaaccgagaatcaccaaaaagcagatctgccaagaattagaagctgctggaacacaggtgtcattgtccacagtcaaacgtgttttgcatctccatggactgagaggctgccgtgcaggaaggaagcccttgctccaa------------------------aagtttgctgctgatcacatggacaaagataagaccttctggaggaaagttctgtggtcagacgaaacaaaaatcaagctttttggccacaatgcccagcaatatgtttggaggagaaaaggtgaggcttttaaccccaagaacaccatgcctaccatcaagcacggtggtggtagtattatgctgtggggctgttttgtttccaatggaactggtgctttacagagagtaaatgggatagtgaagaaggaggattaccttcaaattcttcaacataatctaaaattatcagcccaaaggttgggtcttgggtgcagttgagtgtctcaacaggacaatgaccccaaacacacatcaaaagtggtaaaggaatggttaaatcaggctagaataagggttttaggatggccttcccaaagtcctgacttaaaccccattgaaaacatgtggacaatgctgaagaaacaagtccacttcagaaagtcatcaaatttaacagaactgcaccaattctgtcaagaggaatggtcaaagattcaaccagaagcttgccagaagcttgtggatccctaccaaaagcatctaattgcagtgaaaattgctaagggatatgtaaccaaat--
>SB-like-Neonig
atgggaaagtcaaaggagctcagcatggatctgaaaaagcaaactatcgacttgaacaagtcaggaaagtcacttggggccttttcaaagcagctgcatgtcccaagagcaacagtgcaaacaattgtttgtaagtctgaagtgcatggcactgtttcgtcactgccaagatcaggaggaaaacgcaagctatcacctgctgctgagagaaaattggtcaggggggtaaagagtcaaccaagaatcaccaaaaggcagatctgccaagaattagaagctgctggaacacaggtgtcattgtccacagtcaaacgtgttttgcatctccatggactgagaggcagccgtgcaagaaggaagccctcgctccaaaagtggcaccttaaggctcgactgaagtttgctgctgatcacatggacaaagataagaccttctggaggaaagttctgtggtcagacgaaacaaaaatcgagctttttggccacaatgcccagcaatatgtttggaggagaaaaggtgaggcctttgaccccaagaacaccatgcctacaatcaagcatggtggtgggagtattatgctgtggggctgttttgctgccaaaggaactggtgctttacagagagtaaatgggataatgaagaaggaggattaccttcacattcttcaacataacctaaaatcatcagcacacaggttgggtcttgggcgcagttgggtgttccaacaggacaatgaccccaaacacacatcaaaagtggtaaagaaatggctaaatcaggctagaataaaggttttagaatggccttcccaaagtcctgacttaaaccccattgaaaacatgtggacaatgctgaagaaacaagtccatgtcaggaagccatcaaatttaactgaactgcaccaattctgtcaagaggagtggtcaaagattcaa-----------ccagaagct----------------------------------------------------------------
>SB-like-Neobre
atgggcaagtcaaaggcgctcagcatagatctgaaaaagtgaattattgacttgaacaagtcaggatggtcacttgggaccatttcaaagcagctgcaggtcccaacagcaacagtgcaaacaattgtttgtaagtataaagtgcatggcagtgttttgtcactgccacgatcgggaagaaaacgcaagctatcacttgctgctgaaagaaaattggtcaggagggtgaagagtcaaccgagaatcaccaaaaagcagatctgccaagaattagaagctgctggaacacaggtgtcattgtccacagtcaaacgtgttttgcatctccatggactgagaggctgccatgcaagaaggaagcccttgctccaaaagtggcaccttaaggctcgattgaagtttgcttctgatcacatggacaaagataagaccttctggaggaaagttctgtggtcagacgaaacaaaaatcgagctttttggccacaatgcccagcaatatgtttggaggagaaaaggtgaggcttttaaccccaagaacagcatgcctaccatcaagcatggtggtggtagtattatgctgtagggctgttttgtttccaatggaactggtgctttacagagagtaaatgggatagtgaagaaggaggattaccttcaaattcttcaacataacctaaaattatcagcccaaaggttgggtcttgggtgcagttgagtgtctcaacaggacaatgaccccaaacacacatcaaaagtggtaaaggaatggttaaatcaggctagaataaggcttttaggatggccttcccaaagtcctgacttaaaccccattgaaaacatgtggacaatgctgaagaaacaagtccacttcagaaagccatcaaatttaacagaactgcaccaattctgtcaagaggaatggtcaaagattcaaccagaagcttgccagaagcttgtggatccctaccaaaagcatctaattgcagtgaaaatggctaagggatatgtaaccaaat--
>SB-like-Neocal
atgggaaagtcaaaggagctcagcatggatctgaaaaagcgaattattgacttgaacaagtcaggaaagtcacttggggccatttcaaagcagctgcatgtcccaagagcaacagtgcaaacaattgtttgtaagtataaagtgcatggcactgtttcgtcactgccaagatcaggaagaaaacgcaagctatcacctgctgctgagagaaaattggtcaggagggtgaagagtcaaccaagaatcaccaaaaagcagatctgccaagaatttgaagctgctggaacacaggtgtcattgtccacagtcaaacgtgttttgcatctccatggactgagaggctgccgtgcaagaaggaagcccttgctccaaaagcggcaccttaaggctcgactgaagtttgctgctgatcacatggacaaagataagaccttctggaggaaagttctgtggtcagacgaaacaaaaatcgagctttttggccacaatgcccagcaatatgtttggaggagaaaaggtgaggcctttaaccccaagaacaccatgcctacaatcaagcatggtggtgggagtattatgctgtggggctgttttgctgccaatggaactggtgctttacagagagtaaatgggataatgaagaaggaggattaccttcacattcttcaacataacctaaaatcatcagcacacaggttgggtcttgggcgcagttgggtgttccaacaggacaatgaccccaaacacacatcaaaagtggtaaagaaatggctaaatcaggctagaataaaggttttagaatggccttcccaaagtcctgacttaaaccccattgaaaacatgtggacaatgctgaagaaacaagtccatgtcagaaagccatcaaatttaactgaactgcaccaattctgtcaagaggagtggtcaaagattcaaccagaagcttgccagaagcttgtggatggctaccaaaagcgcctaattgcagtggaaatggctaagggacatgtaaccaaatat
>SB-like-Neobrem
atgggaaagtcaaaggagctcagcatggatctgaaaaagcgaattattgacttgaacaagtcaggaaagtcacttggggccatttcaaagcagctgcatgtcccaagagcaacagtgcaaacaattgtttgtaagtataaagtgcatggcactgtttcgtcactgccaagatcaggaagaaaacgcaagctatcacctgctgctgagagaaaattggtcaggagggtgaagagtcaaccaagaatcaccaaaaagcagatctgccaagaattagaagctgctggaacacaggtgttattgtccacagtcaaacgtgttttgcatctccataggctgagaggctgccgtgcaagaaggaagccctcgctccaaaagcggcaccttaaggctcgactgaagtttgctgctgatcacatggacaaagataagaccttctggaggaaagttctgtggtcagacgaaacaaaaatcgagctttttggccacaatgcccagcgatatgtttggaggagaaaaggtgaggcctttaaccccaagaacaccatgcctacaatcaagcatggtggtgggagtattatgctgtgggactgttttgctgccaatggaactggtgctttactgagagtaaatgggataatgaagaaggaggattaccttcaaattcttcaacataacctaaaatcgtcaccccgaaggttgggtcttgggcacagttgggtgttccaacaggacaatgatcccaaacacacatcaaaagtggtaaaggaaatgatagaacaggctagaattagggttttctaatggccttcccaaagtcctgacttaaaccccattgaaaaca--tggacaatgctgaagaaacaagtccatg-----------------------------------------------------------------------------------------------------------------------------------------------------
>SB-like-Lamoce
atgggaaagtcaaaggagctcagcatggatctgaaaaagcgaattattgacttgaacaagtcaggaaagtcacttggggccatttcaaagcagctgcatgtcccaagagcaacagtgcaaacaattgtttgtaagtataaagtgcatggcactgtttcgtcactgccaagatcaggaagaaaacgcaagctatcacctgctgctgagagaaaattggtcaggagggtgaagagtcaaccaagaatcaccaaaaagcagatctgccaagaatttgaagctgctggaacacaggtgtcattgtccacagtcaaacgtgttttgcatctccatggactgagaggctgccgtgcaagaaggaagcccttgctccaaaagcagcaccttaaggctcgactgaagtttgctgctgatcacatggacaaagataagcccttctggaggaaagttctgtggtcagacgaaacaaaaatcgagctttttggccacaatgcccagcaatatgtttggaggagaaaaggtgaggcctttgaccccaagaacaccatgcctacaatcaagcatggtggtgggagtattgtgctgtggggctgttttgctgccaatggaactggtgctttacagagagtcaatgggataatgaagaaggaggattaccttcacattcttcaacataacctaaaatcatcagcacgaaggttgggtcttgggcgcagttgggtattccaagaggacaatgaccccaaacacacatcaaaagtggtaaaggaatggctaaatcaggctagaataagggttttagaatggccttcccaaagtcctgacttaaacctcattgaaaacatggggacagtgctgaagaaacaagtccatgtcagaaagccatcaaatttaactgaactgcaccaattctgtcaagaggagtggtcaaagattcaa-----------ccagaagcttgtggatggctaccaaaagcgcctaattgaagtgaaaatggataagggacatgtaaccaaatat
>SB-like-Chacya
atgggaaagtcaaaggtgctcagcatggatctgaaaaagagaattattgacttgaacaagtcaggaaagtcacttggggccatttcaaagcagctgcaggtcccaagagcaacagtgcaaacaattgtttgtaagtataaagtgcatggcactgtttcgtcactgccacgatcaggaagaaaacacaagctaccacctgctgctgagagaatattggtcaggaggatgaagagtcaaccgagaatcaccaaaaagcagatctgccaagaattagaagctgctggaacacaggtgtcattgtccacagtcaaacatgttttgcatctccatggactgagaggctcccgtgcaagaaggaagcccttgctccaaaagcggcaccttaaggctcaatggaagtttgctgctg-----atggacaaagataagacctcctggaggaaagttctgtggtcagacgaaacaaaaatcaagttttttggccacaatgcccagcaatatgtttggaggagaaaaggtgaggcctttaacccaaagaacaccatgcctaccatcaagcatggtcgtggtagtattatgctgtggggctgttttgttgccaatggaactggtgctttacagagagtaaatgggataatgaagaaggaggattaccttcacattcttcaacataacctaaaatcatcagcccaaagtttgggtcttgggtgcagttgagtgttc---caggacaatgatcccaaacccacatcacaagtggtaaaggaatggctaaatcaggctagaataagggttttagaatggccttcccaaagtcttgacttaaaccccattgaaaacatgtggacaatgctgaaaaaacg-----atgtcagaaagccattaaatttaactgaactgcaccaattctgtcaagaggagtggtcaaagattcaa-----------ccagaagcttgtggatggctaccaaaagcgtctaattgcagtgaaaatagctaagggacatgtaaccaaatat
>SB-like-Lamorn
atgggaaagtcaaaggagctcagcatggatctgaaaaagcgaattattgacttgaacaagtcaggaaagtcacttggggccatttcaaagcagctgcatgtcccaagagcaacagtgcaaacaattgtttgtaagtataaagtgcatggcactgtttcgtcactgccaagatcaggaagaaaacgcaagctatcacctgctgctgagagaaaattggtcaggagggtgaagagtcaaccaagaatcaccaaaaagcagatctgccaagaatttgaagctgctggaacacaggtgtcattgtccacagtcaaacgtgttttgcatctccatggactgagaggctgccgtgcaagaaggaagcccctgctccaaaagcggcaccttaaggctcgactgaagtttgctgctgatcacatggacaaagataagaccttctggaggaaagttctgtggtcagacgaaacaaaaatcgagctttttggccacaatgcccagcaatatgtttggaggagaaaaggtgaggcctttaaccccaagaacaccatgcctacaatcaagcatggtggtgggagtattatgctgtggggctgttttgctgccaatggaactggtgctttacagagagtaaatgggataatgaagaaggaggattacctacacattcttcaacataacctaaaatcatcagcatgaaggttgggtctcgggcgcagttgggtgttccaacaggacaatgaccccaaacacacatcagaagtggtaaagaaatggctaaatcaggctagaataaaggttttagaatggccttcccaaagtcctgacttaaaccccattgaaaacatgtggacaatgctgaagaaacaagtccatgtcagaaagccatcaaatttaactgaactgcaccaattctgtcaagaggagtggtcaaagattcaaccagaagcttgccagaagcttgtggatggctaccaaaagcgcctaattgcagtggaaatggctaagggacatgtaaccaaatat
>SB-like-Neohec
atgggaaagtcaaaggagctcagcatggatctgaaaaagtgaattattgacttgaacaagtcaggaaagtcacttggggccatttcaaagcagctgcatgtcccaagagcaacagtgcaaacaattgtttgtaagtgtaaagtgcatggcactgtttcgtcactgccaagatcaggaagaaaacgcaagctatcacctgctgctgagagaaaattggtcaggagggtgaagagtcaaccaagaatcaccaaaaagcagatctgccaagaatttgaagctgctggaacacaggtgtcattgtccacagtcaaacgtgttttgcatctccatggactgagaggctgccgtgcaagaaggaagcccttgctccaaaagcggcaccttaaggctcgactgaagtttgctgctgatcacatggacaaagataagaccttctggaggaaagttctgtggtcagacgaaacaaaaatcgagctttttggccacaatgcccagcaatatgtttggaggagaaaaggtgaggcctttaaccccaagaacaccatgcctacaatcaagcatggtggtgggagtattatgctgtggggctgttttgctgccaatggaactggtgctttacagagagtaaatgggataatgaagaaggaggattaccttcacattcttcaacataacctaaaatcatcagcacacaggttgggtcttgggcgcagttgggtgttccaacaggacaatgaccccaaacacacatcaaaagtggtaaagaaatggctaaatcaggctagaataaaggttttagaatggccttcccaaagtcctgacttaaaccccattgaaaacatgtggacaatgctgaagaaacaagtccatgtcagaaagccatcaaatgtaactgaactgcaccaattctgtcaagaggagtggtcaaagattcaaccagaagcttgccagaagcttgtggatggctaccaaaagcacctaattgaagtgaaaatggctaagggacatgtaaccaaacat
>SB-like-Neomod
atgggaaagtcaaaggagctcagcatggatctgaaaaagcaaactatcgacttgaacaagtcaggaaagtcacttggtgccttttcaaagcagctgcatgtcccaagaacaacagtgcaagcaattgtttgtaagtatgaagtgcatggcactgtttcatcactgccaagatcaggaggaaaacgcaagctatcacctgctgctgagagaaaaatggtcagga--gtaaagtctcaactaagaatcaccaaaaggcagatctgccaagaattagaagctgctggaacacaggtgtcattgtccacagtcaaacgtgttttgcgtctccatggattgagaggctgccgtgcaagaaggaagcccttgctccaaaagcggcaccttaaggctcgactgaagtttgctgccaatcacatggacaaagataagaccttctggaggaaagttctgtgttcagacgaaacagaaatcgagctttttggccacaatgcccagcaatatgttaggaggagaaacagtgaggcctttaaccccaagaacaccatgcctacaatcaagcatggtgatgggagtattatgctgtggggctgttttgctgccaatggaactggtgttttacagagagtaaatgggataatgaagaagg-gaattaccttcacattctgcaacataacctaaaacctttagcacgaaggttgggtcttgggcacagctgggtgttccaacaggacaatgaccccaaacatac--------------aggaatggctaaatcaggctagaataagggttttagaatggtcttcccaaagtcctgacttaaacctcattaaaaacatggggacaatgctgaagaaacaagtccatgtcagaaagccatcaaatttaactgaactgcaccaattctgtcaagaggagtggtcaaagattcaa-----------ccagaagcttgtggatggctaccaaaagcgcctaattgaagtgaaaatggctaagggacatgtaaccaaatat
>SB-like-Trezeb
atgggaaagtcaaaggagctcagcatggatctgaaaaagcaaattattgacttgaacaagtcaggaaagtcacttggggccatttcaaagcagctgcatgtcccaagagcaacagtgcaaacaattgtttgtaagtataaagtgcatggcactgtttcgtcactgccaagatcaggaagaaaacgcaagctatcacctgctgctgagagaaaattggtcaggagggtgaagagtcaaccaagaatcaccaaaaagcagatctgccaagaattagaagctgctggaacacaggtgtcattgtccacagtcaaacgtgttttgcatctccatggactgagaggctgccgtgcaagaaggaagcccttgctccaaaagcggcaccttaaggctcgactgaagtttgctgctgatcacatggacaaagataagaccttctggaggaaagttctgtggtcagacgaaacaaaaatcgagctttttggccacaatgcccagcaatatgtttggaggagaaaaggtgaggcctttaaccccaagaacaccatgcctacaatcaagcatggtggtgggagtattatgctgtggggctgttttgctgccaatggaactggtgctttacagagagtaaatgggataatgaagaaggaggattaccttcacattcttcaacataacctaaaatcatcagcacgaaggttgggtcttgggcgcagttgggtgttccaacaggacaatgaccccaaacacacatcaaaagtggtaaaggaatggctaaatcaggctagaataagggttttagaatggccttcccaaagtcctgacttaaaccccattgaaaacatgtggacaatgctgaagaaacaagtccatgtcagaaagccatcaaatttaactgaactgcaccaattctgtcaagaggagtggtcaaagattcaaccagaagcttgccagaagcttgtggatggctaccaaaagcgcctaattgaagtgaaaatggctaagggacatgtaaccaaatat
>SB-like-Auldew
atgggaaagtcaaaggagctcagcatggatctgaaaaagagaatttttgacttgaacaagtcaggaaagtcacttggggccatttcaaagcagctgcatgtcccaagagcaacagtgcaaacaattgtttgtaagtataaagtgcatggcactgtttcatcactgccaagatcaggaagaaaacacaagctatcacctgctgctgagagaaaattggtcaggagggtgaagagtcaaccaagaatcaccaaaaagcagatctgccaagaatttgaagctgctgaaacacaggtgtcgttatccacagtcaaacgtgttttgcatctccatggactgagaggctgccgtgcaagaaggaagcccttgctccaaaagcggcaccttaaggctcgactgaagtttgctgctgatcacatggacaaagataagaccttctggaggaaagttctgtggtcagacgaaacaaaaatcgagctttttggccacaatgcccagcaatatgtttggaggagaaaaggtgaggccttcaaccccaagaacaccatgcctacaatcaagcatggtggtgggagtattatgctgtggggctgttttgctgccaatggaactggtgctttacagagagtaaatgggataatgaagaaggaggattaccttcaaattcttcaacataacctaaaatcatcagcacgaaggttgggtcttgggcacagttgggtgttccaacaggacaatgaccccaaacacacatcaaaagtggtaaaggaatggctaagtcaggctagaataagggttttagaatggccttcccaaagtcctgacttaaaccccattgaaaacatgtggacaatgctgaagaaacaagtccatgtcagaaagccatcaaatttaactgaactgcaccaattctgtcaagaggagtggtcaaagattcaaccagaagcttgccagaagcttgtggatggctaccaaaagcgcctaattgaagtgaaaatggctaagggacatgtaaccaaatat
>SB-like-Cunlon
atgggaaagttaaagccgctcagcatagatctgaaaaagtgaattattgacttgaacaagtcaggaaggtcacttgggaccatttcaaagcagctgcaggtcccaagagcaacagtgcaaacaattgtttgtaagtataaagtgcatggcagtgttttgtcactgtcacgatgaggaagaaaacgcaagctatcacctgctgctgaaagaaaattggtcaggagggtttagagtcaaccaagaatcgccaaaaagcacatctgccaagaattagaagctgctggaacacaggtgtcattgtccagagtcaaacgtgttttgcatctccatggactgagaggctgctgtgcaagaaggaagcccttgctccaaaagtggcaccttaaggctcgactgaagtttgctgctgatcacatggacaaagataagaccttctggaggaaagttctgtggtcagacaaaacaaaaattgagctttttggccacaatgcccagcaatatgtttggaggacaaaagctgaggcttttaaccccaagaacaccatgcctaccatcaagcatggtggtggtagtattatgctgtggggctattttgttgccaatggaactggtgctttacagagagtaaatgggatagtgaagaaggaggattaccttcaaattcttcaacataaccaaaaatcatcagcccaaaggttgggtcttgggtgcagttgagtgtcccaacaggacaatgaccccaaacccacatcaaaagtggtaaaggaatggctaaatcaggctagaataggggttttagaatggccttcctaaagtcctgacttaaacctcattgaaaacatgtggacaatgctgaagaaacaagtccatgtcagaaagcaatcaaatttaactgaactgcaccaattctgtcaagaggagtggtcaaagattcaa-----------ccagaggcttgtggatgcctaccaaaagcatctaattgcagtgaaaatggctaagggatatgtaaccaaat--
>SB-like-Cyafoa
atgggaaagtcaaaggagctcagcatggatctgaaaaagagaatttttgacttgaacaagtcaggaaagtcacttggggccatttcaaagcagctgcatgtcccaagagcaacagtgcaaacaattgtttgtaagtataaagtgcatggcactgtttcatcactgccaagatcaggaagaaaacgcaagctatcacctgctgctgagagaaaattggtcaggagggtgaagagtcaaccaagaatcaccaaaaagcagatctgccaagaatttgaagctgctgaaacacaggtgtcgttatccacagtcaaacgtgttttgcatctccatggactgagaggctgccgtgcaagaaggaagcccttgctccaaaagcggcaccttaaggctcgactgaagtttgctgctgatcacatggacaaagataagaccttctggaggaaagttctgtggtcagacgaaacaaaaatcgagctttttggccacaatgcccagcaatatgtttggaggagaaaaggtgaggccttcaaccccaagaacaccatgcctacaatcaagcatggtggtgggagtattatgctgtggggctgttttgctgccaatggaactggtgctttacagagagtaaatgggataatgaagaaggaggattaccttcacattcttcaacataacctaaaatcatcagcacgaaggttgggtcttgggcgcagttgggtgttccaacaggacaatgaccccaaacacacatcaaaagtggtaaaggaatggctaagtcaggctagaataagggttttagaatggccttcccaaagtcctgacttaaaccccattgaaaacatgtggacaatgctgaagaaacaagtccatgtcagaaagctatcaaatttaactgaactgcaccaattctgtcaagaggagtggtcaaagattcaaccagaagcttgccagaagcttgtggatggctaccaaaagcacctaattgaagtgaaaatggctaagggacatgtaaccaaatat
>SB-like-Ectdes
atgggaaagtcaaaggagctcagcatggatctgaaaaagcgaattattgacttgaacaagttaggaaagtcacttggggccatttcaaagcagctgcatgtcccaagagcaacagtgcaaacaattgtttgtaagtataaagtgcatggcactgtttcgtcactgccaagatcaggaagaaaacgcaagctatcaccttctgctgagagaaaattggtcaggagggtgaagagtcaaccaagaatcaccaaaaagcagatctgccaagaatttgaagctgctggaacacaggtgtcgttatccacagtcaaacgtgttttgcatctccatggactgagaggctgccgtgcaagaaggaagcccttgctccaaaagcggcaccttaaggctcgactgaagtttgcggctgatcacatggacaaagataagaccttctggaggaaagttctgtggtcagacgaaacaaaaatcgagctttttggccacaatggccagcaatatgttcggaggagaaaaggtgaggcctttaaccccaagaacaccatgcctacaatcaagcatggtggtgggagtattatgctgtggggctgttttgctgccaatggaactggtgctttacagagagtaaatgggataatgaagaaggaggattaccttcacattcttcaacataacctagaatcatcagcacgaaggttgggtcttgggcgcagttgggtgttccaacaggacaatgaccccaaacacacatcaaaagtggtaaaggaatggctaaatcaggctagaataagggtttt-gaatggccttcccaaagtcctgacttaaaccccattgaaaacatgtggacaatgctgaagaaacaagtccatgtcagaaagccatcaaatttaactgaactgcaccaattctgtcaagaggagtggtcaaagattcaaccagaagcttgccagaagcttgtggatggctaccaaaagcgcctaattgaagtgaaaatggctaagggacatgtaaccaaatat
>SB-like-Lesper
atgggaaagtcaaaggagctcagcatggatctgaaaaagcgaattgttgacttgaacaagtcaggaaagtcacttggggccattccaaagcagctgcacgtcccaagagcaacagtgtaaacaattgtttgtaagtataaagtgcatggcgctgtttcatcactgccaagatcaggaagaaaacgcaagctatcacctgctgctgagagaaaattggtcaggagggtgaagagtcaaccgagaatcaccaaaaagcagatctgccaagaatttgaagctgctgaagcacaggtgtcgttatccacagtcaaacgtgttttgcatctccatggactgagaggctgccgtgcaagaaggaagcccttgctccaaaagcggcaccttaaggctcgactgaagtttgcggctgatcacatggacaaagataagaccttctggaggaaagttctgcggtcagacgaaacaaaaatcgagctttttggccacaatgcccagcgatatgtttggaggagaaaaggtgaggccttcaaccccaagaacaccatgcccacaatcaagcatggtggtgggagtattatgctgtggggctgttttgctgccaatggaactggtgctttacagagagtaaatgggataatgaagaaggaggattaccttcacattcttcaacataacctaaaatcatcagcacgaaggttgggtcttgggcacagttgggtgttccaacaggacaatgaccccaaacacacatcaaaagtggtaaaggaatggctaaatcaggctagaataagggttttagaatggccttcccaaagtcctgacttaaaccccattgaaaacatgtggacaatgctgaagaaacaagtccatgtcagaaagctatcaaatttaactgaactgcaccaattctgtcaagaggagtggtcaaagattcaa-----------ccagaagcttgtggatggctaccaaaagcgcctaattgaagtgaaaatggctaagggacatgtaaccaaatat
>SB-like-Ophnas
atgggaaagttaaagccgctcagcatagatctgaaaaagtgaattattgacttgaacaagtcaggaaggtcacttgggaccatttcaaagcagctgcaggtcccaagagcaacagtgcaaacaattgtttgtaagtataaagtgcatggcagtgttttgtcactgtcacgatgaggaagaaaacgcaagctatcacctgctgctgaaagaaaattggtcaggagggtttagagtcaaccaagaatcgccaaaaagcacatctgccaagaattagaagctgctggaacacaggtgtcattgtccagagtcaaacgtgttttgcatctccatggactgagaggctgctgtgcaagaaggaagcccttgctccaaaagtggcaccttaaggctcgactgaagtttgctgctgatcacatggacaaagataagaccttctggaggaaagttctgtggtcagacaaaacaaaaattgagctttttggccacaatgcccagcaatatgtttggaggacaaaagctgaggcttttaaccccaagaacaccatgcctaccatcaagcatggtggtggtagtattatgctgtggggctattttgttgccaatggaactggtgctttacagagagtaaatgggatagtgaagaaggaggattaccttcaaattcttcaacataaccaaaaatcatcagcccaaaggttgggtcttgggtgcagttgagtgtcccaacaggacaatgaccccaaacacacatcaaaagtggtaaaggaatggctaaatcaggctagaataagggttttagaatggccttcccaaagtcctgacttgaaccccattgcaaacatgtggacagtgctgaagaaacaagtccatgtcagaaagctatcaaatttaactgaactgcaccaattctgtcaagaggagtggtcaaagattcaaccagaagcttgccagaagcttgtggatggctaccaatagcacctaattgaagtgaaaatggctaagggacatgtaaccaaatat
>SB-like-Ophwhi
atgggaaagttaaagccgctcagcatagatctgaaaaagtgaattattgacttgaacaagtcaggaaggtcacttgggaccatttcaaagcagctgcaggtcccaagagcaacagtgcaaacaattgtttgtaagtataaagtgcatggcagtgttttgtcactgtcacaatgaggaagaaaacgcaagctatcacctgctgctgaaagaaaattggtcaggagggtttagagtcaaccaagaatcgccaaaaagcacatctgccaagaattagaagctgctggaacacaggtgtcattgtccagagtcaaacgtgttttgcatctccatggactgagaggctgctgtgcaagaaggaagcccttgctccaaaagtggcaccttaaggctcgactgaagtttgctgctgatcacatggacaaagataagaccttctggaggaatgttctgtggtcagacaaaacaaaaattgagctttttggccacaatgcccagcaatatgtttggaggacaaaagctgaggcttttaaccccaagaacaccatgcctaccatcaagcatggtggtggtagtattatgctgtggggctattttgttgccaatggaactggtgctttacagagagtaaatgggatagtgaagaaggaggattaccttcaaattcttcaacataaccaaaaatcatcagcccaaaggttgggtcttgggtgcagttgagtgtcccaacaggacaatgaccccaaacacacatcaaaagtggtaaaggaatggctaaatcaggctagaataggggttttagaatggccttcctaaagtcctgacttaaacctcattgaaaacatgtggacaatgctgaagaaacaagtccatgtcagaaagcaatcaaatttaactgaactgcaccaattctgtcaagaggagtggtcaaagattcaaccagaagcttgccagaagcttgtggatggctaccaaaagcacctaattgaagtgaaaatggctaagggacatgtaaccaaatat
>SB-like-Ectnor
atgggaaagttaaagccgctcagcatagatctgaaaaagtgaattattgacttgaacaagtcaggaaggtcacttgggaccatttcaaagcagctgcaggtcccaagagcaacagtgcaaacaattgtttgtaagtgtaaagtgcatggcagtgttttgtcactgtcacgatgaggaagaaaacgcaagctatcacctgctgctgaaagaaaattggtcaggagggtttagagtcaaccaagaatcgccaaaaagcagatctgccaagaattagaagctgctggaacacaggtgtcattgtccagagtcaaacgtgttttgcatctccatggactgagaggctgctgtgcaagaaggaagcccttgctccaaaagtggcaccttaaggcttgactgaagtttgctgctgatcacatggacaaagataagaccttctggaggaaagttctgtggtcagacaaaac-aaaattgagctttttggccacaatgcccagcaatatgtttggaggacaaaagctgaggcttttaaccccaagaacaccatgcctaccatcaagcatggtgctgggagtattatgctgtggggctattttgttgccaatggaactggtgctttacagagagtaaatgggatagtgaagaaggaggattaccttcaaattcttcaacataaccaaaaatcatcagcccaaaggttgggtcttgggtgcagttgagtgtcccaacaggacaatgaccccaaacacacatcaaaagtggtaaaggaatggctaaatcaggctagaataggggttttagaatggccttcctaaagtcctgacttaaacctcattgaaaacatgtggacaatgctgaagaaacaagtccatgtcagaaagcaatcaaatttaactgaactgcaccaattctgtcaagagaagtggtcaaagatttaa-----------ccagaggcttgtggatgcctaccaaaatcatctaattgcagtgaaaatggctaagggatatgtaaccaaat--
>SB-like-Enamel
atgggaaagttaaaggcgctcagcatagatctgaaaaagtgaattattgacttgaacaagtcaggaaggtcacttgggaccatttcaaagcagctgcaggtcccaagagcaacagtgcaaacaattgtttgtaagtataaagtgcatggcagtgttttgtcactgtcacaatcaggaagaaaacgcaagctatcacttgctgctgaaagaaaattggtcaggagggtttagagtcaaccaagaatcaccaaaaagcatatctgccaaaaattagaagctgctggaacacaggtgtcattgtccacagtcaaacgtattttgcatctccatggactgagaggctgccgtgcaagaaggaagcccttgctccaaaagtggcaccttaaggcttgactgaagtttgctgctgatcacatggacaaagataagaccttctggaggaaagttctgtggtcagacgaaacaaaaatcgagctttttggccacaatgcccagcaatatgtttggaggagaaaaggtgaggccttcaaccccaagaacaccatgcctacaatcaagcatggtggtgggagtattatgctgtggggctgttttgctgccagtggaactggtgctttacagagagtaaatgggataatgaagaaggaggattaccttcacattcttcaacataacctaaaatcatcagcacgaaggttgggtcttgggcgcagttgggtgttccaacaggacaatgaccccaaacacacatcaaaagtggtaaaggaatggct-aatcaggctggaataagggttttagaatggccttcccaaagtcctgacttaaacctcattgaaaacatgtggacaatgctgaagaaacaagtccatgtcagaaagcaatcaaatttaactgaactgcaccaattctgtcaagaggagtggtcaaagattcaaccagaagcttgccagaagcttgtggatggctaccaaaagcgcctaattgaagtgaaaatggctaagggacatgtaaccaaatat
>SB-like-Xenbou
atggggaagtcaaaggtgctcagcatggatctgaaaaagagaattattgacttgaacaagtcaggaaagtcacttggggccatttcaaagcagctgcaggtcccaagagcaacagtgcaaacagttgtttgtaagtgtaaagtgcatggcactgttttgtcactgccacgatcaggaagaaaacacaagctaccatctgctgctgagagaaaattggtcaggaggaggaagagtcaaccgagaatcaccaaaaagcatatctgcgaagaattagaagcttctggaacacaggtgtcattgtccacagtcaaacgtgttttgcatctccatggactgagaggctcccgtgcaagaaggaagcccttgctccaaaagcggcaccttaaggctcaactgaagtttgctgctg-----atggacaaagataagaccttctggaggaaagttctgtggtcagacaaaacaaaaatcaagctttttggccacaatgcccagcaatatgtttggaggagaaaaggtgaggcctttaaccccaagaacaccatgcctaccatcaagcatggtggtggcagtattatgctgtggggctgttttgttgccaatggaactggtgctttacagagagtaaatgggataatgaaggaggaggattaccttgaaattcttcaacataacctaaaatcatcagcccaaagtttgagtcttgggcgcagttgggtgttc---caggacaatgaccccaaacacacatcacaagtggtaaaggaatggctaaatcaggctagaataagggttttagaatggccttcccaaagtcctgacttaaaccccattgaaaacatgtggacaatgctgaagaaacaagtccatgtcagaaagccatcaaatttaactgaactgcaccaattctgtcaagaggagtggtccaagattcaaccagaagcttgccagaagcttgtggatggctaccaaaagcgcctaattgaagtgaaaatggctaagggacatgtaaccaaatat
>SB-like-Xenfla
atggggaagtcaaaggtgctcagcatggatctgaaaaagagaattattgacttgaacaagtcaggaaagtcacttggggccatttcaaagcagctgcaggtcccaagagcaacagtgcaaacagttgtttgtaagtataaagtgcatggcactgttttgtcactgccacgatcaggaagaaaacacaagctaccatctgctgctgagagaaaattggtcaggaggaggaagagtcaaccgagaatcaccaaaaagcatatctgcgaagaattagaagcttctggaacacaggtgtcattgtccacagtcaaacgtgttttgcatctccatggactgagaggctcccgtgcaagaaggaagcccttgctccaaaagcggcaccttaaggctcaactgaagtttgctgctg-----atggacaaagataagaccttctggaggaaagttctgtggtcagacgaaacaaaaatcaagctttttggccacaatgcccagcaatatgtttggaggagaaaaggtgaggcctttaaccccaagaacaccatgcctaccatcaagcatggtggtggtagtattatgctgtgggactgttttgttgccaatggaactggtgctttacagagagtaaatggaataatgaaggaggaggattaccttgaaattcttcaacgtaacctaaaatcatcagcccaaagtttgggtcttgggcgcagttgagtgttc---caggacaatgaccccaaacacacatcacaagtggtaaaggaatggctaaatcaggctagaataagggttttagaatggccttcccaaagtcctgacttaaaccccattgaaaacatgtggacaatgctgaagaaaca-----atgtcagaaagccattaaatttaactgaactgcaccaattctgtcaagaggagtggtcaaagattcaa-----------ccagaagtttgtggatggctaccaaaagcgtccaattgcagtgaaaatagctaagggacatgta---------
>SB-like-Xenpap
atgggaaagtcaaaggagctcagcatggatctgaaaaagagaatttttgacttgaacaagtcaggaaagtcacttggggccatttcaaagcagctgcatgtcccaagagcaacagtgcaaacaattgtttgtaagtataaagtgcatggcactgtttcatcactgccaagatcaggaagaaaacgcaagctatcacctgctgctgagagaaaattggtcaggagggtgaagagtcaaccaagaatcaccaaaaagcagatctgccaagaatttgaagctgctggaacacaggtgtcattgtccacagtcaaacgtgttttgcatctccatggactgagaggctgccgtgcaagaaggaagcccttgctccaaaagcggcaccttaaggctcgactgaagtttgctgctgatcacatggacaaagataagaccttctggaggaaagttctgtggtcagacgaaacaaaaatcgagctttttggccacaatgcccagcaatatgtttggaggagaaaaggtgaggccttcaaccccaagaacaccatgcctacaatcaagcatggtggtgggagaattatgctgtggggctgttttgctgccaatggaactggtgctttacagagagtaaatgggataatgaagaaggaggattaccttcacattcttcaacataacctaaaatcatcagcacgaaggttgggtcttgggcgcagttgggtgttccaacaggacaatgaccccaaacacacatcaaaagtggtgaaggaatggctaaatcaggctagaataagggttttagaatggccttcccaaagtcctgacttaaaccccattgaaaacatgtggacaatgctgaagaaacaagtccatgtcagaaagccatcaaatttaactgaactgcaccaattctgtcaagaggagtggtcaaagattcaaccagaagctttccagaagcttgtggatggctaccaaaagcgcctaattgaagtgaaaatggctaagggacatgtaaccaaatat
>SB-like-Xenten
atgggaaagtcaaaggagctcagcatggatctgaaaaagagaatttttgacttgaacaagtcaggaaagtcacttggggccatttcaaagcagctgcatgtcccaagagcaacagtgcaaacaattgtttgtaagtataaagtgcatggcactgtttcgtcactgccaagatcaggaagaaaacgcaagctatcacctgctgctgagagaaaattggtcaggagggtgaagagtcaaccaagaatcaccaaaaagcagatctgccaagaatttgaagctgctggaacacaggtgtc--tttccacagtcaaacgtgttttgcatctccatggactgagaggctgccgtgcaagaaggaagcccttgctccaaaagcggcaccttaaggctcgactgaagtttgctgctgatcacatggacaaagataagaccttctggaggaaagttctgtggtcagacgaaacaaaaatcgagctttttggccacaatgcccagcaatatgtttggaggagaaaaggtgaggccttcaaccccaagaacaccatgcctacaatcaagcatggtggtgggagtattatgctgtggggctgttttgctgccaatggaactggtgctttacagagagtaaatgggataatgaagaaggaggattaccttcacattcttcaacataacctaaaatcatcagcacgaaggttgggtcttgggcgcagttgggtgttccaacaggacaatgaccccaaacacacatcaaaagtggtaaaggaatggctaaatcaggctagaataaaggttttagaatggccttcccaaagtcctgacttaaaccccattgcaaacatgtggacagtgctgaagaaacaagtccatgtcagaaagctatcaaatttaactgaactgcaccaattctgtcaagaggagtggtcaaagagttcaacagaagccagaagtttgctagaaactggctaccaatagcgcctaattgaagtgaaaatggctaagggacatgtaaccaaatat
>SB-like-Xenlon
atgggaaagtcaaaggagctcagcatggatctgaaaaagcgaattattaacttgaacaagtcaggaaagtcacttggggccatttcaaagcagctgcatgtcccaagagcaacagtgcaaacaattgtttgtaagtataaagtgcatggcactgtttcatcactgccaagatcaggaagaaaacacaagctatcacctgctgctgagagaaaattggtcaggagggtgaagagtcaaccaagaatcaccaaaaagcagatc----------aaaaagctgctggaacacaggtgtcattatccacagtcaaacatgttttgcatctccatggactgagaggctgccgtgcaagaaggaagcccttgctccaaaagcggcaccttaaggctcgactgaagtttgctgctgatcacatggacaaagataagaccttctggaggaaagttctgtggtcagacgaaacaaaaatcgagctttttggccacaatgcccagcaatatgtttggaggagaaaaggtgaggccttcaaccccaagaacaccatgcctacaatcaagcatggtggtgggagtattatgctgtggggctgttttgctgccaatggaactggtgctttacagagagtaaatgggataatgaagaaggaggattaccttcacattcttcaacataacctaaaatcatcagcacgaaggttgggtcttgggcgcagttgggtgttccaacaggacaatgaccccaaacacacatcaaaagtggtaaaggaatggctaaatcaggctagaataagggttttagaatggccttcccaaagtcctgacttaaaccccattgaaaacatgtggacaatgctgaagaaacaagtccatgtcagaaagctatcaaatttaactgaactgcaccaattctgtcaagaggagtggtcaaagattcaaccagaagcttgccagaagcttgtggatggctaccaaaagcgcctaattgaagtgaaaatggctaagggacatgtaaccaaatat
>SB-like-Xennas
atgggaaagtcaaaggagctcagcatggatctgaaaaagcgaattattaacttgaacaagtcaggaaagtcacttggggccatttcaaagcagctgcatgtcccaagagcaacagtg-aaacaattgtttgtaagtataaagtgcatggcactgtttcgtcactgccaagatcaggaagaaaacgcaagctatcacctgctgctgagagaaaattggtcaggagggtgaagagtcaaccaagaatcaccaaaaagcagatctgccaagaatttgaagctgctggaacacaggtgtcgttatccacagtcaaacgtgttttgcatctccatggactgagaggctgccgtgcaagaaggaagcccttgctccaaaagcggcaccttaaggctcgactgaagtttgctgctgatcacatggacaaagataagaccttctggaggaaagttctgtggtcagacgaaacaaaaatcgagctttttggccacaatgcccagcaatatgtttggaggagaaaaggtgaggcctttaaccccaagaacaccatgcctacaatcaagcatggtggtgggagtattatgctgtggggctgttttgctgccaatggaactggtgctttacagagagtaaatgggataatgaagaaggaggattaccttcaaattcttcaacataacctaaaatcatcagcacgaaggttgggtcttgggcacagttgggtgttccaacaggacaatgaccccaaacacacatcaaaagtggtaaaggaatggctaaatcaggctagaataagggttttagaatggccttcccaaagtcctgacttaaaccccattgcaaacatgtggacagtgctgaagaaacaagtccatgtcagaaagctatcaaatttaactgaactgcaccaattctgtcaagaggagtggtcaaagattcaaccagaagcttgccagaagcttgtggatggctaccaaaagcgcctaattgaagtgaaaatggctaagggacatgtaaccaaatat
>SB-like-Xennig
atgggaaagtcaaaggagctcagcatggatctgaaaaagcgaattattaacttgaacaagtcaggaaagtcacttggggccatttcaaagcagctgcatgtcccaagagcaacagtgtaaacaattgtttgtaagtataaagtgcatggcactgtttcgtcactgccaagatcaggaagaaaacgcaagctatcacctgctgctgagagaaaattggtcaggagggtgaagagtcaaccaagaatcaccaaaaagcagatctgccaagaatttgaagctgctggaacacaggtgtcgttatccacagtcaaacatgttttgcatctccatggactgagaggctgccgtgcaagaaggaagcccttgctccaaaagcggcaccttaaggctcgactgaagtttgctgctgatcacatggacaaagataagaccttctggaggaaagttctgtggtcagacgaaacaaaaatcgagctttttggccacaatgcccagcaatatgtttggaggagaaaaggtgaggccttcaaccccaagaacaccatgcctacaatcaagcatggtggtgggagtattatgctgtggggctgttttgctgccaatggaactggtgctttacagagagtaaatgggataatgaagaaggaggattaccttcacattcttcaacataacctaaaatcatcagcacgaaggttgggtcttgggcgcagttgggtgttccaacaggacaatgaccccaaacacacatcaaaagtggtaaaggaatggctaaatcaggctagaataagggttttagaatggccttcccaaagtcctgacttaaaccccattgaaaacatgtggacaatgctgaagaaacaagtccatgtcagaaagccatcaaatttaactgaactgcaccaattctgtcaagaggagtggtcaaagattcaa-----------ccagaagcttgtggatggctaccaaaagcgcctaattgaagtgaaaatggctaagggacatgtaaccaaatat
>SB-like-Xenpaps
atgggaaagtcaaaggagctcagcatggatctgaaaaagagaatttttgacttgaacaagtcaggaaagtcacttggggccatttcaaagcagctgcatgtcccaagagcaacagtgcaaacaattgtttgtaagtataaagtgcatggcactgtttcatcactgccaagatcaggaagaaaacgcaagctatcacctgctgctgagagaaaattggtcaggagggtgaagagtcaaccaagaatcaccaaaaagcagatctgccaagaatttgaagctgctggaacacaggtgtcattgtccacagtcaaacgtgttttgcatctccatggactgagaggctgccgtgcaagaaggaagcccttgctccaaaagcggcaccttaaggctcgactgaagtttgctgctgatcacatggacaaagataagaccttctggaggaaagttctgtggtcagacgaaacaaaaatcgagctttttggccacaatgcccagcaatatgtttggaggagaaaaggtgaggccttcaaccccaagaacaccatgcctacaatcaagcatggtggtgggagtattatgctgtggggctgttttgctgccaatggaactggtgctttacagagagtaaatgggataatgaagaaggaggattaccttcacattcttcaacataacctaaaatcatcagcacgaaggttgggtcttgggcgcagttgggtgttccaacaggacaatgaccccaaacacacatgaaaagtggtaaaggaatggctaaatcaggctagaataagggttttagaatggccttcccaaagtcctgacttaaaccccattgcaaacatgtggacagtgctgaagaaacaagtccatgtcagaaagccatcaaatttaactgaactgcaccaattctgtcaagaggagtggtcaaagattcaaccagaagcttgccagaagcttgtggatggctaccaatagcgcctaattgaagtgaaaatggctaagggacatgtaaccaaatat
>SB-like-Xenrot
atgggaaagtcaaaggagctcagcatggatctgaaaaaggaa---ttttacttgaacaagtcaggaaagtcacttggggccatttcaaagcagctgcatgtcccaagagcaacagtg-aaacaattgtttgtaagtataaa-tgcatggcactgtttcgtcactgccaagatcaggaagaaaacgcaagctatcacctgctgctgagagaaaattggtcaggagggtgaagagtcaaccaagaatcaccaaaaagcagatctgccaagaatttgaagctgctggaacacaggtgtcgttatccacagtcaaacatgttttgcatctccatggactgagaggctgccgtgcaagaaggaagcccttgctccaaaagcggcaccttaaggctcgactgaagtttgctgctgatcacatggacaaagataagaccttctggaggaaagttctgtggtcagacgaaacaaaaatcgagctttttggccacaatgcccagcaatatgtttggaggagaaaaggtgaggccttcaaccccaagaacaccatgcctacaatcaagcatggtggtgggagtattatgctgtggggctgttttgctgccaatggaactggtgctttacagagagtaaatgggataatgaagaaggaggattaccttcaaattcttcaacataacctaaaatcatcagcacgaaggttgggtcttgggcgcagttgggtgttccaacaggacaatgaccccaaacacacatcaaaagtggtaaaggaatggctaagtcaggctagaataaaggttttagaatggccttcccaaagtcctgacttaaaccccattgaaaacatgtggataatgctgaagaaacaagtccatgtcagaaagccatcaaatttaactgaactgcaccaattctgtcaagaggagtggtccaagattcaaccagaagcttgccagaagcttgtggatggctaccaaaagcgcctaattgaagtgaaaatggctaagggacatgtaaccaaatat
>SB-like-Xensin
atgggaaagtcaaaggagctcagcatggatctgaaaaagagaattgttgacttgaacaagtcaggaaagtcacttggggccatttcaaagcagctgcatgtcccaagagcaacagtgcaaacaattgtttgtaagtataaaatgcatggcactgtttcgtcactgccaagatcaggaagaaaacgcaagctatcacctgctgctgagagaaaattggtcaggagggtgaagagtcaaccaagaatcaccaaaaagcagatctgccaagaatttgaagctgctggaacacaggtgtcgttgtccacagtcaaacgtgttttgcatctccatggactgagaggctgccgtgtaagaaggaagccctcgctccaaaagcggcaccttaaggctcgactgaagtttgctgctgatcacatggacaaagataagaccttctggaggaaagttctgtggtcagacgaaacaaaaatcgagctttttggccacaatgcccagcaatatgtgtggaggagaaatggtgaggcctttaaccccaagaacaccatgcctacaatcaagcatggtggtgggagtattatgctgtggggctgttttgctgccaatggaactggtgctttacagagagtaaaggggataatgaagaagg-gaattaccttcaaactcttcaacataacctaaaacctttagcacgaaggttgggtcttgggcgcagctgggtgttccaacaggacagtgaccccaaacacacatcaaaaatggtaaagcaatggctaagtcaggctagaataaaggttttagaatggccttcccaaagtcctgacttaaaccccattgaaaacatgtggacagtgctgaagaaacaagtccatgtcagaaagctatcaaatttaactgaactgcaccaattctgtcaagagtcgtcgtcaaagattcaa-----------ccagaagcttgtggatggctaccaaaagcacctaattgaagtgaaaatggctaagggacatgtaaccaaata-
>SB-like-Xenorn
atgggaaagtcaaaggagctcagcatggatctgaaaaagagaatttttgacttgaacaagtcaggaaagtcacttggggccatttcaaagcagctgcatgtcccaagagcaacagtgcaaacaattgtttgtaagtataaagtgcatggcactgtttcatcactgccaagatcaggaagaaaacgcaagctatcacctgctgctgagagaaaattggtcaggagggtgaagagtcaaccaagaatcaccaaaaagcagatctgccaagaatttgaagctgctggaacacaggtgtcattatccacagtcaaacatgttttgcatctccatggactgagaggctgccgtgcaagaaggaagcccttgctccaaaagcggcaccttaaggctcgactgaagtttgctgctgatcacatggacaaagataagaccttctggaggaaagttctgtggtcagacgaaacaaaaatcgagctttttggccacaatgcccagcaatatgtttggaggagaaaaggtgaggccttcaaccccaagaacaccatgcctacaatcaagcatggtggtgggagtattatgctgtggggctgttttgctgccaatggaactggtgctttacagagagtaaatgggataatgaagaaggaggattaccttcacattcttcaacataacctaaaatcatcagcacgaaggttgggtcttgggcgcagttgggtgttccaacaggacaatgaccccaaacacacatcaaaagtggtaaaggaatggctaaatcaggctagaataagggttttagaatggccttcccaaagtcctgacttaaaccccattgcaaacatgtggacagtgctgaagaaacaagtccatgtcagaaagctatcaaatttaactgaactgcaccaattctgtcaagaggagtggtcaaagattcaaccagaagcttgccagaagcttgtggatggctaccaatagcgcctaattgaagtgaaaatggctaagggacatgtaaccaaatat
>SB-like-Xenspin
atggggaagtcaaaggtgctcagcatggatctgaaaaagagaattattgacttgaacaagtcaggaaagtcacttggggccatttcaaagcagctgcaggtcccaagagcaacagtgcaaacagttgtttgtaagtgtaaagtgcatggcactgttttgtcactgccacgatcaggaagaaaacacaagctaccatctgctgctgagagaaaattggtcaggagg---aagagtcaaccgagaatcaccaaaaagcatatctgcgaagaattagaagcttctggagcacaggtgtcattgtccacagtcaaatgtgttttgcatctccgtggactgagaggctcccgtgcaagaaggaagcccttgctccaaaagcggcaccttaaggctcaactgaagtttgctgctg-----atggacaaagataagaccttctggaggaaagttctgtggtcagacaaaacaaaaatcaagctttttggccacaatgcccagcaatatgtttggaggagaaaaggtgaggcctttaaccccaagaacaccatgcctaccatcaagcatggtggtggcagtattatggtgtggggctgttttgttgccaatggaactggtgctttacagagagtaaatgggataat---gaaggaggattaccttgaaattcttcaacataacctaaaatcatcagcccaaagtttgggtcttgggcgcagttgagtgttc---caggacaatgaccccaaacacacatcacaagtggtaaaggaatggctaaatcaggctagaataagggttttagaatggccttcccaaagtcctgacttaaaccccattgaaaacatgtggacaatgctgaagaaaca-----atgtcagaaagccattaaatttaactgaactgcaccaattctgtcaagaggagtggtcaaagattcaa-----------ccagaagtttgtggatggctaccaaaagcgtccaattgcagtgaaaatagctaagggacatgta---------
>SB-like-Xenspi
atgggaaagtcaaaggagctcagcatggatctgaaaaagcgaattattaacttgaacaagtcaggaaagtcacttggggccatttcaaagcagctgcatgtcccaagagcaacagtg-aaacaattgtttgtaagtataaagtgcatggcactgtttc-tcactgccaagatcaggaagaaaacgcaagctatcacctgctgctgagagaaaattggtcaggagggtgaagagtcaaccaagaatcaccaaaaagcagatctgccaagaatttgaagctgctggaacacaggtgtcattgtccacagtcaaacgtgttttgcatctccatggactgagaggctgccgtgcaagaaggaagcccttgctccaaaagcggcaccttaaggctcgactgaagtttgctgctgatcacatggacaaagataagaccttctggaggaaagttctgtggtcagacgaaacaaaaatcgagctttttggccacaatgcccagcaatatgtttggaggagaaaaggtgaggccttcaaccccaagaacaccatgcctacaatcaagcatggtggtgggagtattatgctgtggggctgttttgctgccaatggaactggtgctttacagagagtaaatgggataatgaagaaggaggattaccttcacattcttcaacataacctaaaatcatcagcacgaaggttgggtcttgggcgcagttgggtgttccaacaggacaatgaccccaaacacacatcaaaagtggtaaaggaatggctaagtcaggctagaataagggttttagaatggccttcccaaagtcctgacttaaaccccattgaaaacatgtggacaatgctgaagaaacaagtccatgtcagaaagccatcaaatttaactgaactgcaccaattctgtcaagaggagtggtcaaagattcaa-----------ccagaagcttgtggatggctgccaaaagcgcctaattgaagtgaaaatggctaagggacatgtaaccaaatat
>SB-like-Gralem
atgggaaagtcaaaggagctcagcatggatctgaaaaagcgaattattgacttgaacaagtcaggaaagtcacttggggccatttcaaagcagctgcatgtcccaagagcaacagtgcaaacaattgtttgtaagtataaagtgcatggcactgtttcgtcactgccaagatcaggaagaaaacgcaagctatcacctgctgctgagagaaaattggtcaggagggtgaagagtcaaccaagaatcaccaaaaagcagatctgccaagaattagaagctgctggaacacaggtgtcattgtccacagtcaaacgtgttttgcatctccatggactgagaggctgccgtgcaagaaggaagcccttgctccaaaagcggcaccttaaggctcgactgaagtttgctgctgatcacatggacaaagataagaccttctggaggaaagttctgtggtcagacgaaacaaaaatcgagctttttggccacaatggccagctatatgtttggaggagaaaaggtgaggcctttaaccccaagaacaccatgcctacaatcaagcatggtggtgggagtattatgctgtggggctgttttgctgccaatggaactggtgctttacagagagtaaatgggataatgaagaaggaggattaccttcacattcttcaacataacctaaaatcatcagcacgaaggttgggtcttgggcgcagttgggtgttccaacaggacaatgacccaaaa-----atcagaagtggtaaaggaatggctaaatcaggctagaataagggttttagaatggccttcccaaagtcctgacttaaaccccattgaaaacatgtggacaatgctgaagaaacaagtccatgtcagaaagccatcaaatttaactgaactgcaccaattctttcaagaggagtggtcaaagattcaa-----------ccagaagcttgtggatggctaccaaaagcacttaaatgaagtgaaaatggccaagggacatgtaaccaaatat
>SB-like-Xensim
atggggaagtcaaaggtgctcagcatggatctgaaaaagagaattattgacttgaacaagtcaggaaagtcacttggggccatttcaaagcagctgcaggtcccaagagcaacagtgcaaacagttgtttgtaagtgtaaagtgcatggcactgttttgtcactgccacgatcaggaagaaaacacaagctaccatctgctgctgagagaaaattggtcaggaggaggaagagtcaaccgagaatcaccaaaaagcagatctgccaagaattagaagcttctggagcacaggtgtcattgtccacagtcaaatgtgttttgcatctccgtggactgagaggctcccgtgcaagaaggaagcccttgctccaaaagcggcaccttaaggctcaactgaagtttgctgctg-----atggacaaagataagaccttctggaggaaagttctgtggtcagacaaaacaaaaatcaagctttttggccacaatgcccagcaatatgtttggaggagaaaaggtgaggcctttaaccccaagaacaccatgcctaccatcaagcatggtggtggcagtattatgctgtggggctgttttgttgccaatggaactggtgctttacagagagtaaatgggataat---gaaggaggattaccttgaaattcttcaacataacctaaaatcatcagcccaaagtttgggtcttgggcgcagttgagtgttc---caggacaatgaccccaaacacacatcacaagtggtaaaggaatggctaaatcaggctagaataagggttttagaatggccttcccaaagtcctgacttaaaccccattgaaaacatgtggacaatgctgaagaaaca-----atgtcagaaagccattaaatttaactgaactgcaccaattctgtcaagaggagtggtcaaagattcaa-----------ccagaagtttgtggatggctaccaaaagcgtccaattgcagtgaaaatagctaagggacatgta---------
>SB-like-Baicen
atggggaagtcaaaggtgctcagcatggatctgaaaaagagaattattgacttgaacaagtcaggaaagt----------catttcaaagcagctgcaggtcccaagagcaacagtgcaaacaattgtttgtaagtataaagtgcatggcactgttttgtcactgccacgatcaggaagaaaacacaagctaccacctgctgctgagagaaaattggtcaggaggatgaagagtcaaccgagaatcaccaaaaagcatatctgccaagaattagaagcttctggaacacaggtgtcattgtccacagtcaaacatgttttgcatctccatggactgagaggctcccgtgcaagaaggaagcccttgctccaaaagcggtaccttaaggctcaactgaagtttgctgctg-----atggacaaagataagaccttctggaggaaagttctgtggtcagacgaaacaaaaatcaaactttttggccacagtgcccatcaatatgtttggaggagaaaaggtgaggcctttaaccccaagaacaccatgcctaccatcaagaatggtggtggtagtattatgctgtggggctgttttgttgccaatggaactggtgctttacagagagtaaatgggataatgaaggaggaggattaccttgaaattcttcaacataacctaaaatcatcagcccaaagtttgggtcttgggcgcagttgagtgttc---caggacaatgaccccaaacacacatcacaagtggtaaaggaatggctaaatcaggctagaataagggttttagaatggccttcccaaagtcctgacttaaaccccattgaaaacatgtggacaatgctgaagaaacg-----atgtcagaaagccattaaatttaactgaactgcaccaattctgtcaagaggagtggtcaaagattcaa-----------ccagaagcttgtggatggctaccaaaagcgtctaattgcagtgaaaatagctaagggacatgtaaccaattat
>SB-like-Regcal
atgggaaagtcaaaggagctcagcatggatctgaaaaagcgaattattgacttgaacaagtcaggaaagtcacttggggccatttcaaagcagctgcatgtcccaagagcaacagtgcaaacaattgtttgtaagtataaagtgcatggcactgtttcgtcactgccaagatcaggaagaaaacgcaagctatcacctgctgctgagagaaaattggtcaggagggtgaagagtcaaccaagaatcaccaaaaagcagatctgccaagaatttgaagctgctgaaacacaggtgtcgttatccacagtcaaacgtgttttgcatctccatggactgagaggctgccgtgcaagaaggaagcccttgctccaaaagcggcaccttaaggctcgactgaagtttgctgctgatcacatggacaaagataagaccttctggaggaaagttctgtggtcagacgaaacaaaaatcgagctttttggccacaatgcccagcaatatgtttggaggagaaaaggtgaggcctttaaccccaagaacaccatgcctacaatcaagcatggtggtgggagtattatgctgtggggctgttttgctgccaatggaactggtgctttacagagagtaaatgggataaagaagaaagaggattaccttcaaattcttcaacataacctaaaatcctcagcatgaaggttgggtcttgggcgcagttgggtgttccaacaggacaatgaccccaaacacacatcaaaagtggtaaaagaatggctaaatcaggctagaataagggttttagaatggccttcccaaagtgctgacttaaaccccattgaaaacatgtggacaatgctgaagaaacaagtccatgtcagaaagccatcaaatttaactgaactgcaccaattctgtgaagaggagtggtcaaagattcaaccagaagtttgctagaaacttgtgtatggctaccaaaagcgcctaattgaagtgaaaatggctaagggacatgtaaccaaatat
>SB-like-Benhor
atggggaagtcaaaggtgctcagcatggatctgaaaaagagaattattgacttgaacaagtcaggaaagtcactcggggccatttcaaagcagctgcaggtcccaagagcaacagtgcaaacaattgtttgtaagtataaagtgcatggcactgttttgtcactgccacgatcaggaagaaaacacaagctaccacctgctgctgagagaaaattggtcaggaggatgaagagtcaaccgagaatcaccaaaaagcatatctgccaagaattagaagcttctggaacacaggtgtcattgtccacagtcaaacatgttttgcatctccatggactgagaggctcccgtgcaagaaggaagcccttgctccaaaagcggtaccttaaggctcaactgaagtttgctgctg-----atggacaaagataagaccttctggaggaaagttctgtggtcagacgaaacaaaaatcaagctttttggccacaatgcccagcaatatgtttggaggagaaaaggtgaggcctttaaccccaagaacaccatgcctaccatcaagcatggtggtggtagtattatgctgtggggctgttttgttgccaatggaactggtgctttacagagagtaaatcggataatgaagaaggaggattaccttgaaattcttcaacataacctaaaatcatcagcccaaagtttgggtcttgggcgcagttgagtgttc---caggacaatgaccccaaacacacatcacaagtggtaaaggaatggctaaatcgggctagaataagggttttagaatggccttcccaaagtcctgacttaaaccccattgaaaacatgtggacaatgctgaagaaacg-----atgtcagaaagccattaaatttaactgaactgcaccaattctgtcaagagaagtggtgaaagattcaa-----------ccagaagcttgtggatggctaccaaaagcgtctaattgcagtgaaaatagctaagggacatgta---------
>SB-like-Grechr
atggggaagtcaaaggagctcagcatggatctgaaaaagagaattattgacttgaacaagtcaggaaagt----------catttcaaagcagctgcaggtcccaagagcaacagtgcaaacaattgtttgtaagtataaagtgcatggcactgttttgtcactgccacgatcaggaagaaaacacaagctaccacctgctgctgagagaaaattggtcaggaggatgaagagtcaaccgagaatcaccaaaaagcatatctgccaagaattagaagcttctggaacacaggtgtcattgtccacagtcaaacatgttttgcatctccatggactgagaggctcccgtgcaagaaggaagcccttgctccaaaagcggtaccttaaggctcaactgaagtttgctgctg-----atggacaaagataagaccttctggaggaaagttctgtggtcagacgaaacaaaaatcaagctttttgaccacagtgcccagcaatatgtttggaggagaaaaggtgaggcctttaaccccaagaacaccatgcctaccatcaagaatggtggtggtagtattatgctgtggggctgttttgttgccaatggaactggtgctttacagagagtaaatgggataatgaagaaggaggattaccttgaaattcttcaacataacctaaaatcatcagcccaaagtttgggtcttgggcgcagttgagtgttc---caggacaatgaccccaaacacacatcacaagtggtaaaggaatggctaaatcaggctagaataagggttttagaatggccttcccaaagtcctgacttaaaccccattgaaaacatgtggacaatgctgaagaaacg-----atgccagaaagccattaaatttaactgaactgcaccaattctgtcaagaggagtggtcaaagattcaa-----------ccagaagcttgtggatggctaccaaaagcgtctgattgcagtgaaaatagctaagggacatgtaaccaattat
>SB-like-Limsta
atggggaagtcaaaggtgctcagcatggatctgaaaaagagaattattgacttgaacaagtcaggaaagt----------catttcaaagcagctgcaggtcccaagagcaacagtgcaaacaattgtttgtaagtataaagtgcatggcactgttttgtcactgccacgatcaggaagaaaacacaagctaccacctgctgctgagagaaaattggtcaggaggatgaagagtcaaccgagaatcaccaaaaagcatatctgccaagaattagaagcttctggaacacaggtgtcattgtccacagtcaaacatgttttgcatctccatggactgagaggctcccgtgcaagaaggaagcccttgctccaaaagcggtaccttaaggctcaactgaagtttgctgctg-----atggacaaagataagaccttctggaggaaagttctgcggtcagacgaaacaaaaatcaagctttttgaccacagtgcccagcaatatgtttggaggagaaaaggtgaggcctttaaccccaagaacaccatgcctaccatcaagaatggtggtggtagtattatgctgtggggctgttttgttgccaatggaactggtgctttacagagagtaaatgggataatgaagaaggaggattaccttgaaattcttcaacataacctaaaatcatcagcccaaagtttgggtcttgggcgcagttgagtgttc---caggacaatgaccccaaacacacatcagaagtggtaaaggaatggctaaatcaggctagaataagggttttagaacggccttcccaaagtcctgacttaaaccccattgaaaacatgtggacaatgctgaagaaacg-----atgccagaaagccattaaatttaactgaactgcaccaattctgtcaagaggagtggtcaaagattcaa-----------ccagaagcttgtggatggctaccaaaagcgtctaattgcagagaaaatagctaagggacatgtaaccaaatat
>SB-like-Limabe
atgggaaagtcaaaggagctcagcatggatctgaaaaagcgaattattgacttgaacaagtcaggaaagtcacttggggccatttcaaagcagctgcatgtcccaagagcaacagtgcaaacaattgtttgtaagtataaagtgcatggcactgtttcgtcactgccaagatcaggaagaaaacgcaagctatcacctgctgctgagagaaaattggtcaggagggtgaagagtcaaccaagaatcaccaaaaagcagatctgccaagaattagaagctgctggaacacaggtgtcattgtccacagtcaaacgtgttttgcatctccatggactgagaggctgccgtgcaagaaggaagcccttgctccaaaagcggcaccttaaggctcaactgaagtttgctgctg-----atggacaaagataagaccttctggaggaaagttctgtggtcagacgaaacaaaaatcaagctttttgaccacagtgcccagcaatatgtttggaggagaaaaggtgaggcctttaaccccaagaacaccatgcctaccatcaagaatggtggtggtagtattatgctgtggggctgttttgttgccaatggaactggtgctttacagagagtaaatgggataatgaagaaggaggattaccttgaaattcttcaacataacctaaaatcatcagcccaaagtttgggtcttgggcgcagttgagtgttc---caggacaatgaccccaaacacacatcacaagtggtaaaggaatggctaaatcaggctagaataagggttttagaatggccttcccaaagtcctgacttaaaccccattgaaaacatgtggacaatgctgaagaaacg-----atgccagaaagccattaaatttaactgaactgcaccaattctgtcaagaggagtggtcaaagattcaa-----------ccagaagcttgtggatggctaccaaaagcgtctaattgcagagaaaatagctaagggacatgtaaccaaatat
>SB-like-Cypgib
atgggaaagtcaaaggagctcagcatggatctgaaaaagcgaattattaacttgaacaagtcaggaaagtcacttggggccatttcaaagcagctgcatgtcccaagagcaacagtgtaaacaattgtttgtaagtataaagtgcatggcactgtttcgtcactgccaagatcaggaagaaaacgcaagctatcacctgctgctgagagaaaattggtcaggagggtgaagagtcaaccaagaatcaccaaaaagcagatctgccaagaatttgaagctgctgaaacacaggtgtcgttatccacagtcaaacgtgttttgcatctccatggactgagaggctgccgtgcaagaaggaagcccttgctccaaaagcggcaccttaaggctcgactgaagtttgctgctgatcacatggacaaagataagaccttctggaggaaagttctgtggtcagacgaaacaaaaatcgagctttttggccacaatgcccagcaatatgtttggaggagaaaaggtgaggcctttaaccccaagaacaccatgcctacaatcaagcatggtggtgggagtattatgctgtggggctgttttgctgccaatggaactggtgctttacagagagtaaatgggataatgaagaaggaggattaccttcacattcttcaacataacctaaaatcatcagcacgaaggttgggtcttgggcgcagttgggtgttccaacaggacaatgaccccaaacacacatcaaaagtggtaaaggaatggctaaatcaggctagaataagggttttagaatggccttcccaaagtcctgacttaaaccccattgaaaacatgtggacaatgctgaagaaacaagtccatgtcagaaagccatcaaatttaactgaactgcaccaattctgtcaagaggagtggtcaaagattcaaccagaagcttgccagaagcttgtggatggctaccaaaagcgcctaattgaagtgaaaatggctaagggacatgtaaccaaatat
>SB-like-Gnaper
atggggaagtcaaaggcgctcagcatggatctgaaaaagtgaattattgacttgaacaagtcaggaaagtcacttgggaccatttcaaagcagctgcaggtcccaagagcaacagtgcaaacaattgtttgtaagtataaagtgcatggcactgttttgtcactgccacgatcaggaagaaaacgcaagctatcacctgctgctgagagaaaattggtcaggagggtgaagagtcaaccgagaatcaccaaaaagcatatctgccaagaattagaagcttctggaacacaggtgtcattgtccacagtcaaacatgttttgcatctccatggactgagaggctcccgtgcaagaaggaagcccttgctccaaaagcggtaccttaaggctcaactgaagtttgctgctg-----atggacaaagataagaccttctggaggaaagttctgtggtcagacgaaacaaaaatcaagctttttggccacagtgaccagcaatatgtttggaggagaaaaggtgaggcctttaaccccaagaacaccatgcctaccatcaagaatggtggtggtagtattatgctgtggggctgttttgttgccaatggaactggtgctttacagagagtaaatgggataatgaagaaggaggattaccttgaaattcttcaacataacctaaaatcatcagcccaaagtttgggtcttgggcgcagttgagtgttc---aaggacaatgaccccaaacacacatcacaagtggtaaaggaatggctaaatcaggctagaataagggttttagaatggccttcccaaagtcctgacttaaaccccattgaaaacatgtggacaatgctgaagaaacg-----atgtcagaaagccattaaatttaactgaactgcaccaattctgtcaagaggagtggtcaaagattcaa-----------ccagaagcttgtggatggctaccaaaagcgtctaattgcagtgaaaatagctaagggacatgtaaccaattat
>SB-like-Trioto
atgggaaagtcaaaggagctcagcatggatctgaaaaagcgaattattgacttgaacaagtcaggaaagtcacttggggccatttcaaagcagctgcatgtcccaagagcaacagtgcaaacaattgtttgtaagtataaagtgcatggcactgtttcgtcactgccaagatcattaagaaaacgcaagatatcacctgctgctgagagaaaattggtcaggagggtaaagagtctaccaagaatcaccaaaaagcagatctgccaagaattagaagctgctggaacacaggtgtcattgtccacagtcaaacgtgttttgcatctccatggactgagaggctgccgtgcaagaaggaagccctcgctccaaaagcggcaccttaaggctcgactgaagtttgctgctgatcacatggacaaagataagaccttctggaggaaagttctgtggtcagacgaaacaaaaatcgagctttttggccacaatgcccagcaatatgtttggaggagaaaaggtgaggcctttaaccccaagaacaccatgcctacaatcaagcatggtggtgggagtattatcctgtggggctgttttgttgccaatggaactggtgctttacagagagtaaatgggataatgaagaaggaggattaccttcacattcttcaacataacctaaaatcatcagcacgaaggttgggtcttgggcgcagttgggtgttccaacaggacaatgaccccaaacacacatcagaagtggtaaaggaatggctaaatcaggctagaataaaggttttagaatggccttcccaaagtcctgacttaaaccccattgataa---------------gaagaaacaagtccatgtcagaaagccatcaaatttaactgaactgcaccaattctgtcaagaggagtggtcaaagattcaa-----------ccagaagcttgtggatggctaccaaaagcgcctaattgaagtgaaaatggctaagggacatgtaaccaaatat
>SB-like-Cypcol
atgggaaagtcaaaggagctcagcatggatctgaaaaagtgaattattgacttgaacaagtcaggaaagtcacttggggccatttcaaagcagctgcatgtcccaagagcaacagtgcaaacaattgtttgtaagtataaagtgcatggcactgtttcgtcactgccaagatcaggaagaaaacgcaagctatcacctgctgctgagagaaaattggtcaggagggtgaagagtcaaccaagaatcaccaaaaagcagatctgccaagaattagaagctgctggaacacaggtgtcattgtccacagtcaaacgtgttttgcatctccatggactgagaggctgccgtgcaagaaggaagccctcgctccaaaagcggcaccttaaggctcgactgaagtttgctgctgatcacatggacaaagataagaccttctggaggaaagttctgtggtcagacgaaacaaaaatcgagctttttggccacaatgcccagcaatatgtttggaggagaaaaggtgaggcctttaaccccaagaacaccatgcctacaatcaagcatggtggtgggagtattatgctgtggggctgttttgctgccaatggaactggtgctttacagagagtaaatgggataatgaagaaggaggattaccttcacattcttcaacataacctaaaatcatcagcacggaggttgggtcttgggtgcagttgggtgttccaacaggacaatgaccccaaacacacatcagaagtggtaaaggaatggctaaatcaggctagaataagggttttagaatggccttcccaaagtcctgacttaaacctcattaaaaacatggggacaatgctgaagaaacaagtccatgtcagaaagccatcaaatttaactgaactgcaccaattcggtcaagaggagtggtcaaagattcaa-----------acagaagcttgtggatggctaccaaaagcgcctaattgaagtgaaaatggctaagggacatgtaaccaaatat
>SB-like-Cypdwa
atgggaaagtcaaaggagctcagcatggatctgaaaaagtgaattattgacttgaacaagtcaggaaagtcacttggggccatttcaaagcagctgcatgtcccaagagcaacagtgcaaacaattgtttgtaagtataaagtgcatggcactgtttcgtcactgccaagatcaggaagaaaacgcaagctatcacctgctgctgagagaaaattggtcaggagggtgaagagtcaaccatgaatcaccaaaaagcagatctgccaagaattagaagctgctggaacacaggtgtcattgtccacagtcaaacgtgttttgcatctccatggactgagaggctgccgtgcaagaaggaagccctcgctccaaaagcggcaccttaaggctcgactgaagtttgctgctgatcacatggacaaagataagaccttctggaggaaagttctgtggtcagacgaaacaaaaatcgag--ttttggccacaatgcccagcaatatgtttggaggagaaaaggtgaggcctttaaccccaagaacaccatgcctacaatcaagcatggtggtgggagtattatgctgtggggctgttttgctgccaatggaactggtgctttacagagagtcaacgggataatgaagaaggaggattaccttcacattcttcaacataacctaaaatcatcagcatgaaggttgggt-ttgggcgcagttgggtgttccaacaggacaatgaccccaaacacacatcagaagtggtaaaggaatggctaagtcaggctagaataagggttttagaatggccttcccaaagtcctgacttaaacctcattaaaaacataaagataatgctgaagaaacaagtccatttcagaaagccatcaaatttaactgaactgcaccaattctgtcaagaggagtggtcaaagattcaaccagaagcttgccagaagcttgtggatggctaccaaaagcgcctaattgaagtgaaaatggctaagggacatgtaaccaaatat
>SB-like-Cypkib
--------------------------------------------tatcgacttgaacaagtcaggaaagtcacttggggccatttcaaagcagctgcatgttccaagagcaacagtgcaaacaattgtttgtaagtataaagtgcatggcactgtttcgtcactgccaagatcaggaggaagacgcaaggtatctgctgctgctgagaaaaaattggtcaggagggtaaagagtcaaccaagaatcaccaaaaggcagatctgccaagaattagaagctgctggaacacaggtgtcattgtccacagtcaaacgtgttttgcatctccatggactgagaggctgccgtgcaagaaggaagccctcgctccaaaagcggcaccttaaggctcgactgaagtttgctgctgatcacatggacaaagataagaccttctggaggaaagttctgtggtcagacgaaacaaaaatcgagctttttggccacaatgcccagcaatatgtttggaggagaaaaggtgaggcctttaaccccaagaacaccatgcctacaatcaagcatggtggtgggagtattatgctgtggggctgttttgctgccaatggaactggtgctttacagagagtaaatgggataatgaagaaggaggattaccttcacattcttcaacataacctaaaacctttagcacgaaggttgggtcttgggcgcagttgggtgttccaacaggacaatgaccccaaacacacatcagaagtggtaaagcaatggctaaatcaggctagaataagggttttagaatggccttcccaaagtcctgacttaaaccccattgaaaacatgtggacaatgctgaagaaacaagtccatgtcagaaagccatcaaatttcactgaactgcaccaattctgtcaagaggagtcgtcaaagattcaa-----------ccagaagcttgtggatggctaccaaaagcgcctaattgaagtgaaaatggctaagggacatgtaaccaaatat
>SB-like-Cypmic
atgggaaagtcaaaggagctcagcatggatctgaaaaagtgaattattgacttgaacaagtcaggaaagtcacttggggccatttcaaagcagctgcatgtcccaagagcaacagtgcaaacaattgtttgtaagtataaagtgcatggcactgtttcgtcactgccaagatcaggaagaaaacgcaagctatcacctgctgctgagagaaaattggtcaggggggtgaagagtcaaccatgaatcaccaaaaagcagatctgccaagaattagaagctgctggaacacaggtgtcattgtccacagtcaaacgtgttttgcatctccatggactgagaggctgccgtgcaagaaggaagccctcgctccaaaagcggcaccttaaggctcgactgaagtttgctgctgatcacatggacaaagataagaccttctggaggaaagttctgtggtcagacgaaacaaaaatcgagctttttggccacaatgcccagcaatatgtttggaggagaaaaggtgaggcctttaaccccaagaacaccatgcctacaatcaagcatggtggtg---gtattatgctgtggggctgttttgctgccaatggaactggtgctttacagagagtaaacgggataatgaagaagcaggattaccttcacattcttcaacataacctaaaatcatcagcatgaaggttgggtcttgggcgcagttgggtgttccaacaggacaatgaccccaaacacacatcagaagtggtaaaggaatggctaaatcaggctagaataagggttttagaatggccttcccaaagtcctgacttaaaccccattgaaaacatgtggacaatgctgaagaaacaagtccatgtcagaaagccatcaaatttaactgaactgcaccaattctgtcaagaggagtggtcaaagattcaaccagaagcttgccagaagcttgtggatggctaccaaaagcgcctaattgaagtgaaaatggctaagggacatgtaaccaaatat
>SB-like-Plepar
atgggaaagtcaaaggagctcagcatggatctgaaaaagcgaattattgacttgaacaagtcaggaaagtcacttggggccatttcaaagcagctgcaggtcccaagagcaacagtgcaaacaattgtttgtaagtataaagtgcatggcactgttttgtcactgccaagatcaggaagaaaacactagctaccacctgctgctgagagaaaattggtcaggaggatgaagagtcaaccgagaatcaccaaaaagcatatctgccaagaattagaagcttctggaacacaggtgtcattgtccacagtcaaacatgttttgcatctccatggactgagaggctcccgtgcaagaaggaagcccttgctccaaaagcggcaccttaaggctcaactgaagtttgctgctg-----atggacaaagataagaccttctcgaggaaagttctgtggtcagacgaaacaaaaatcaagc-ttttggccacaatgcccagcaatatgtttggaggagaaaaggtgaggcctttaaccccaagaacaccatgcctaccatcaagcatggtggtggtagtattatgctgtggggctgttttgttgccaatggaactggtgctttacagagagtaaatgggataatgaaggaggaggattaccttgaaattcttcaacataacctaaaatcatcagcccaaagtttgggtcttgggcgcagttgagtgttc---caggacaatgaccccaaacacacatcacaagtggtaaaggaatggctaaatcaggctagaataagggttttagaatggccttcccaaagtcctgacttaaaccccattgaaaacatgtggacaatgctgaagaaacg-----atgtcagaaagccattaaatttaactgaactgcaccaattctgtcaagaggagtggtcaaagattcaa-----------ccagaagtttgtggatggctaccaaaagcgtctaattgcagtgaaaatagctaagggacatgta---------
>SB-like-Xenhec
atgggaaagtcaaaggagctcagcatggatct--aaaaggaaactatcaacttgaacaagtcaggaaagtcacttggggccatttcaaagcagctgcatgtcccaagagcaacagtgcaaacaattgtttgtaagtatgaagtgcatggcaccgtttcgtcactgccaagatcaggaggaaaacgcaagctatcacctgctgctgagagaaaattggtcaggggggtaaagagtcaaccaagaatcaccaaaaggcagatctgccaagaattagaagctgctggaacacaggtgtcattgtccacagttaaacgtgttttgcatctccatggactgagaggctgccgtgcaagaaggaagccctcgctccaaaagcggcaccttaaggctcgactgaagtttgctgctgatcacatggacaaagataagaccttctggagcaggggtgggccatcagacgaaacaaaaatcgagctttttggccacaatgcccagcaatatgtttggaggagaaaaggtgaggcctttaaccccaagaacaccatgcctacaatcaagcatggtggtgggagtattatgctgtgggactgttttgctgccaatggaactggtgctttacagagagtaaatgggataatgaaga---aggattaccttcacattcttcaacataacctaaa---atcagcacgaaggttgggtcttgggcacagttgggtgttccaacaggacaatgaccccaaacacacatcagaagtggtaaaggaatggctaaatcaggctagaataagggttttagaatggcctgcccaaaatcctgacttaaaccccattaaaaacatggggacaatgctgaagaaacaagtccatgtcagaaagccatcaaatttaactgaactgcaccaattctgtcaagaggagtggtcaaagattcaa-----------ccagaagcttgtggatggctaccaaaagcgcctaattgaagtgaaaatggctaagggacatgtaaccaaatat
>SB-like-Cypzon
atgggaaagtcaaaggagctcagcatggatctgaaaaagcgaattattgacttgaacaagtcaggaaagtcacttggggccatttcaaagcagctgcatgtcccaagagcaacagtgcaaacaattgtttgtaagtataaagtgcatggcactgtttcgtcactgccaagatcaggaagaaaacgcaagctatcacctgctgctgagagaaaattggtcaggggggtgaagagtcaaccatgaatcaccaaaaagcagatctgccaagaattagaagctgctggaacacaggtgtcattgtccacagtcaaacgtgttttgcatctccatggactgagaggctgccgtgcaagaaggaagccctcgctccaaaagcggcaccttaaggctcgactgaagtttgctgctgatcacatggacaaagataagaccttctggaggaaagttctgtggtcagacgaaacaaaaatcgagctttttggccacaatgcccagcaatatgtttggaggagaaaaggtgaggcctttaaccccaagaacaccatgcctacaatcaagcatggtggtgggagtattatgctgtggggctgttttgctgccaatggaactggtgctttacagagagtcaacgggataatgaagaaggaggattaccttcacattcttcaacataacctaaaatcatcagcacgaaggttgggtcttgggcgcagttgggtgttccaacaggacaatgaccccaaacacacatcagaagtggtaaaggaatggctaagtcaggctagaataagggttttagaatggccttcccaaagtcctgacttaaacctcattgaaaacatgtggataatgctgaagaaacaagtccatgtcagaaagccatcaaatttaactgaactgcaccaattctgtcaagaggagtggtcaaagattcaaccagaagcttgccagaagcttgtggatggctaccaaaagcgcctaattgaagtgaaaatggctaagggacatgtaaccaaatat
>SB-like-Perecc
atgggaaagtctatggagctcagcatagatctgaaaaagcgaattattgatttgaacaagtcaggaaagtcacttggggccatttcaaagcagctgcaggtcccaagagcaacagtgcaaacaattgtttgtaagtataaagtgcatggcactgttttgtcactgccacaatcaggaagaaaacgcaagctatcacctgctgctgagagaaaattggtcaggagtgtgaagagtcaaccgagaatcaccaaaaagcagatctgccaagaattagaagctgctggaacacaggtgtcattgtccacagtcaaacatgttttgcatctccatggactgagaggctcccgtgcaagaaggaagcccttgctccaaaagcggcaccttaaggctcaactgaagtttgctgctg-----atggacaaagataagaccttctggaggaaagttctgtggtcagacgaaacaaaaatcgagctttttggccacaatgcccagcaatatgtttggaggagaaaaggtgaggcctttaaccccaagaacaccatgcctaccatcaagcatggtggtggtagtattatgctgtggggctgttttgttgccaatggaactggtgctttacagagagtaaatgggataatgaaggaggaggattaccttgaaattcttcaacataacctaaaatcatcagcccaaagtttgggtcttgggcgcagttgagtgttc---caggacaatgaccccaaacacacatcacaagtggtaaaggaatggctaaatcaggctagaataagggttttagaatggccttcccaaagtcctgacttaaaccccattgaaaacatgtggacaatgctgaagaaacg-----atgtcagaaagccattaaatttaactgaactgcaccaattctgtcaagaggagtggtcaaagattcaa-----------ccagaagcttgtggatggctaccaaaagcgtctaattgcagtgaaaatagctaagggacatgta---------
>SB-like-Pleela
atggggaggtcaaaggcgctcagcatggatctgaaaaagagaattattgacttgaacaagtcaggaaagtcacttggggccatttcaaagcagctgcaggtcccaagagcaacagtgcaaacaattgtttgtaagtataaagtgcatggcactgttttgtcactgccatgatcaggaagaaaacacaagctaccacctgctgctgagagaaaattggtcaggaggatgaagagtcaaccgagaatcaccaaaaagcatatctgccaagaattagaagcttctggaacacaggtgtcattgtccacagtcaaacatgttttgcatctccatggactgagaggctcccgtgcaagaaggaagcccttgctccaaaagcggcaccttaaggctcaactgaagtttgctgctg-----atggacaaagataagaccttctggaggaaagttctgtggtcagacgaaacaaaaatcaagc-ttttggccacaatgcccagcaatatgtttggaggagaaaaggtgaggcctttaaccccaagaacaccatgcctaccatcaagcatggtggtggtagtattatgctgtggggctgttttgttgccaatggaactggtgctttacagagagtaaatgggataatgaaggaggaggattaccttgaaattcttcaacataacctaaaatcatcagcccaaagtttgggtcttgggcgcagttgagtgttc---caggacaatgaccccaaacacacatcacaagtggtaaaggaatggctaaatcaggctagaataagggttttagaatggccttcccaaagtcctgacttaaaccccattgaaaacatgtggacaatgctgaagaaatg-----atgtcagaaagccattaaatttaactgaactgcaccaattctgtcaagaggagtggtcaaagattcaa-----------ccagaagtttgtggatggctaccaaaagcgtctaattgcagtgaaaatagctaagggacatgta---------
>SB-like-Limdar
atggggaagtcaaaggcgctcagcatggatctgaaaaagagaattattgacttgaacaagtcaggaaagtcacttggggccatttcaaagcagctgcaggtcccaagagcaacagtgcaaacagttgtttgtaagtgtaaagtgcatggcactgttttgtcactgccacgatcaggaagaaaacacaagctaccatctgctgctgagagaaaattggtcaggaggaggaagagtcaaccgagaatcaccaaaaagcatatctgccaagaattagaagcttctggaacacaggtctcattgtccacagtcaaacgtgttttgcatctccatggactgagaggctcccgtgcaagaaggaagcccttgctccaaaagcggcaccttaagactcaactgaagtttgctgctg-----atggacaaagataagaccttctagaggaaagttctgtggtcagacgaaacaaaaatcaagctttttggccacaatgcccagcaatatgtttggaggagaaaaggtgaggcctttaaccccaagaacaccatgcctaccatcaagcatggtggtggtagtattatgctgtggggctgttttgttgccaatggaactggtgctttacagagagtaaatgggataatgaagaaggaagattaccttgaaattcttcaacataacctaaaatcatcagcccaaagtttgggtcttgggcgcagttgagtgttc---caggacaatgaccccaaacacacatcacaagtggtaaaggaatgtctaaatcaggctagaacaagggttttagaatggccttcccaaagtcctgacttaaaccccattgaaaacatgtggacaatgctgaagaaaca-----atgtcagaaagccattaaatgtaacttaactgcaccaattctgtcaagaggagtggtcaaagattcaa-----------ccagaagtttgtggatggctaccaaaagtgtccaattgcagtgaaaatggctaagggacatgtaaccaaatat
>SB-like-Pethor
atggggaagtcaaaggcgctcagcatggatctgaaaaagagaattattgacttgaacaagtcaggaaagtcacttggggccatttcaaagcagctgcaggtcccaagagcaacagtgcaaacagttgtttgtaagtgtaaagtgcatggcactgttttgtcactgccacgatcaggaagaaaacacaagctaccatctgctgctgagagaaaattggtcaggaggaggaagagtcaaccgagaatcaccaaaaagcagatctgccaagaattagaagcttctggaacacaggtctcattgtccacagtcaaacgtgttttgcatctccatggactgagaggctcccatgcaagaaggaagcccttgctccaaaagcggcaccttaaggctcaactgaagtttgctgctg-----atggacaaagataagaccttctggaggaaagttctgtggtcagacgaaacaaaaatcaagctttttggccacaatgcccagcaatatgtttggaggagaaaaggtgaggcctttaaccccaagaacaccatgcctaccatcaagcatggtggtggtagtattatgctgtggggctggtttgttgccaatggaactggtgctttacagagagtaaatgggataatgaagaaggaagattaccttgaaattcttcaacataacctaaaatcatcagcccaaagtttgggtcttgggcgcagttgagtgttc---caggacaatgaccccaaacacacatcacaagtggtaaaggaatggctaaatcaggctagaacaagggttttagaatggccttcccaaagtcctgacttaaaccccattgaaaacatgtggacaatgctgaagaaaca-----atgtcagaaagccattaaatgtaacttaactgcaccaattctgtcaagaggagtggtcaaagattcaa-----------ccagaagtttgtggatggctaccaaaagcgtccaattgcagtgaaaatagctaagggacatgtaaccaaatat
>SB-like-Petkip
atgggaaagtcaaaggagctcagcatggatctgaaaaagcgaattattgacttgaacaagtcaggaaagtcacttggggccatttcaaagcagctgcatgtcccaagagcaacagtgcaaacaattgtttgtaagtataaagtgcatggcactgtttcatcactgccaagatcaggaagaaaacgcaagctatcacctgctgctgagagaaaattggtcaggagggtgaagagtcaaccaagaatcaccaaaaagcagatctgccaagaattagaagctgctggaacacaggtgtcattgtccacagtcaaacgtgttttgcatctccatggactgagaggctgccgtgcaagaaggaagcccttgctccaaaagcggcaccttaaggctcgactgaagtttgctgctgatcacatggacaaagataagaccttctggaggaaagttctgtggtcagactaaacaaaaatcgagctttttggccacaatgcccagcgatatgtttggaggagaaaaggtgaggcctttgaccccaagaacaccatgcctacaatcaagcatggtggtgggagtattatgctgtggggctgttttgctgccaatggaactggtgatttacagagagtaaatgggacaatgaagaaggaggattaccttcacattcttcaacataacctaaaatcatcagcacgaaggttgggtcttgggcgcagttgggtgttccaacaggacaatgaccccaaacacgcatcagaagtggtaaaggaatggctaaatcaggctagaataagggttttagaatggccttctcaaagtcctgacttaaaccccattgaaaacatgtggacaatgctgaagaaacaagtccatgtcagaaagccatcaaatttaactgaactgcaccaattctgtcaagaggagtggtcaaagattcaa-----------ccagaagcttgtggatggctaccaaaagtgcctaattaaagtgaaaatggctaagggacatgtaaccaaatat
>SB-like-Petmos
atgggaaagtcaaaggagctcagcatggatctgaaaaagcgaattattgacttgaacaagtcaggaaagtcacttggggccatttcaaagcagctgcatgtcccaagagcaacagtgcaaacaattgtttgtaagtataaagtgcatggcactgtttcgtcactgccaagatcaggaagaaaacgcaagctatcacctgctgctgagagaaaattggtcaggagggtgaagagtcaaccaagaatcaccaaaaagcagatctgccaagaattagaagctgctggaacacaggtgtcattgtccacagttaaacgtgttttgcatctccatggactgagaggctgccgtgcaagaaggaagcccttgctccaaaagcggcaccttaaggctcgactgaagtttgctgctgatcacatggacaaagataagaccttctggaggaaagttctgtggtcagacgaaacaaaaatcgagctttttggccacaatgcccagcaatatgtttggaggagaaaaggtgaggcctttaaccccaagaacaccatgcctacaatcaagcatggtggtgggagtattatgctgtggggctgttttgctgccaatggaactggtgctttacagagagtaaatgggataatgaagaaggaggattaccttcacattcttcaacataacctaaaatcatcagcacgaaggttgggtcttgggcgcagttgggtgttccaacaggacaatgaccccaaacacacatcaaaagtggtaaaggaatggctaaatcaggctagaataagggttttagaatggccttcccaaagtcctgacttaaaccccattgaaaacatgtggacaatgctgaagaaacaagtccatgtcagaaagccatcaaatttaactgaactgcaccaattctgtcaagaggagtggtcaaagattcaa-----------ccagaagcttgtggatggctaccaaaagcgcctaattgaagtgaaaatggctaagggacatgtaaccaaatat
>SB-like-Troann
atgggaaagtcaaaggagctcagcatggatctgaaaaagtgaattattgacttgaacaagtcaggaaagtcacttggggccatttcaaagcagctgcatgtcccaagagcaacagtgcaaacaattgtttgtaagtataaagtgcatggcactgtttcatcactgccaagatcaggaagagaacgcaagctatcacctgctgctgagagaaaattggtcaggagggtgaagagtcaaccaagaatcaccaaaaagcagatctgccaagaattagaagctgctggaacacaggtgtcattgtccacagttaaacgtgttttgcatctccatggactgagaggctgccgtgcaagaaggaagcccttgctccaaaagcggcaccttaaggctcgactgaagtttgctgctgatcacgtggacaaagataagaccttctggaggaaagttctgtggtcagactaaacaaaaatcgagctttttggccacaatgcccagcgatatgtttggaggagaaaaggtgaggcctttgaccccaagaacaccatgcctacaatcaagcatggtggtgggagtattatgctgtggggctgttttgctgccaatggaactggtgatttacagagagtaaatgggacaatgaagaaggaggattaccttcacattcttcaacataacctaaaatcatcagcatgaaggttgggtcttgggcgcagttgggtgttccaacaggacaatgaccccaaacacacatcagaagtggtaaaggaatggctaaatcaggctagaataagggttttagaatggccttctcaaagtcctgacttaaaccccattgaaaac--gtggacaatgctgaagaaacaagtccatgtcagaaagccatcaaatttaactgaactgcaccaattctgtcaagaggagtggtcaaagattcaa-----------ccagaagcttgtggatggctaccaaaagcgcctaattgaagtgaaaatggctaagggacatgtaaccaaatat
>SB-like-Trobri
atgggaaagtcaaggcagctcagcatggatctgaaaaagcgaactatcgacttgaacaagtcaggaaagtcacttggggccatttcaaagcagctgcatgtcccaagagcaacagtgcaaacaattgtttgtaagtataaagtgcatggcactgtttcatcactgccaagatcaggaggaaaatgcaagctatcacctgctgctgagagaaaattggtcaggggggtaaagagtcaaccaagaatcaccaaaaggcagatctgccaagaattagaagctgctggaacacaggtgtcattttccacagttaaacgtgttttgcgtctccatggactgagaggctgccgtgcaagaaagaagcccttgctccaaaagcggcaccttaaggcttgactgaagtttgctgctgatcacatgggcaaagataagaccttctggaggcaagttctgtggtcaaactaaacaaaaatcgagctttttggccacaatgcccagcaatatatttggtggagaaacggtgaggcctttaaccccaagaacaccatgcctacaatcaagcatggtggtgggagtattatgctgtggggctgttttgctgccaatggaactgatgctttacagagagtaaatgggataatgaagaagg-gaattaccttcaaactcttcaacataacctaaaacctttagcacgaaggttgggtc-----------tgggtgttccaacaggacaatgaccccaaacacacatcagaagtggtaaaggaatggctaaatcaggctagaataagggttttagaatggccttcccaaagtcctgacttaaaccccattgcaaacatgtggacaatgctgaagaaaca-----atgtcagaaagccattaaatgtaactgaactgcaccaattctgtcaagaggagtggtcaaagattcaa-----------ccagaagtttgtggatggctaccaaaagcgtccaattgcagtgaaaatagctaagggacatgtaaccaaatat
>SB-like-Trobrik
atgggaaagtcaaaggagctcagcatggatctgaaaaagcgaattattgacttgaacaagtcaggaaagtcacttggggccatttcaaagcagctgcatgtcccaagagcaacagtgcaaacaattgtttgtaagtataaagtgcatggcactgtttcatcactgccaagatcaggaagagaacgcaagctatcacctgctgctgagagaaaattggtcaggagggtaaagagtcaaccaagaatcaccaaaaagcagatctgccaagaattagaagctgctggaacacaggtgtcattgtccacagttaaacgtgttttgcatctccatggactgagaggctgccgtgcaagaaggaagcccttgctccaaaagcggcaccttaaggctcgactgaagtttgctgctgatcacgtggacaaagataagaccttctggaggaaagttctgtggtcagactaaacaaaaatcgagctttttggccacaatgcccagcgatatgtttggaggagaaaaggtgaggcctttaaccccaagaacaccatgcctacaatcaagcatggtggtgggagtattatgctgtggggctgttttgctgccaatggaactggtgctttacagagagtaaatgggacaatgaagaaggaggattaccttcacattcttcaacataacctaaaatcatcagcatgaaggttgggtcttgggcgcagttgggtgttccaacaggacaatgaccccaaacacacatcaaaagtggtaaaggaatggctaaatcaggctagaataagggttttagaatggccttctcaaagtcctgacttaaaccccattgaaaac--gtggacaatgctgaagaaacaagtccatgtcagaaagccatcaaatttaactgaactgcaccaattctgtcaagaggagtggtcaaagattcaa-----------ccagaagcttgtggatacctaccaaaagcatctaattgcagtgaaaatggctaagggatatgtaaccaaat--
>SB-like-Trokir
atgggaaagtcaaaggagctcagcatggatctgaaaaagcgaattattgacttgaacaagtcaggaaagtcacttggggccatttcaaagcagctgcatgtcccaagagcaacagtgcaaacaattgtttgtaagtataaagtgcatggcactgtttcatcactgccaagatcaggaagagaacgcaagctatcacctgctgctgagagaaaattggtcaggagggtgaagagtcaaccaagaatcaccaaaaagcagatctgccaagaattagaagctgctggaacacaggtgtcattgtccacagttaaacgtgttttgcatctccatggactgagaggctgccgtgcaagaaggaagcccttgctccaaaagcggcaccttaaggctcgactgaagtttgctgctgatcacatggacaaagataagaccttctggaggaaagttctgtggtcagactaaacaaaaatcgagctttttggccacaatgcccagcgatatgtttggaggagaaaaggtgaggcctttgaccccaagaacaccatgcctacaatcaagcatggtggtgggagtattatgctgtggggctgttttgctgccaatggaactggtgctttacagagagtaaatgggacaatgaagaaggaggattaccttcacattcttcaacataacctaaaatcatcagcacacaggttgggtcttgggcgcagttgggtgttccaacaggacaatgaccccaaacacacatcaaaagtggtaaaggaatggctaagtcaggctagaataaaggttttagaatggccttcccaaagtcctgacttaaaccccattgaaaacatgtggacaatgctgaagaaacaagtccatgtcagaaagccatcaaatttaactgaactgcaccaattctgtcaagaggagtggtcaaagattcaa-----------ccagaagcttgtggatggctaccaaaagcgcctaattgaagtgaaaatggctaagggacatgtaaccaaatat
>SB-like-Troluk
atgggaaagtcaaaggagctcagcatggatctgaaaaagcgaattattgacttgaacaagtcaggaaagtcacttggggccatttcaaagcagctgcatgtcccaagagcaacagtgcaaacaattgtttgtaagtataaagtgcatggcactgtttcatcactgccaagatcaggaagagaacgcaagctatcacctgctgctgagagaaaattggtcaggagggtgaagagtcaaccaagaatcaccaaaaagcagatctgccaagaattagaagctgctggaacacaggtgtcattgtccacagttaaacgtgttttgcatctccatggactgagaggctgccgtgcaagaaggaagcccttgctccaaaagcggcaccttaaggctcgactgaagtttgctgctgatcacatggacaaagataagaccttctggaggaaagttctgtggtcagactaaacaaaaatcgagctttttggccacaatgcccagcaatatgtttggaggagaaaaggtgaggcctttaaccccaagaacaccatgcctacaatcaagcatggtggtgggagtattatgctgtggggctgttttgctgccaatggaactggtgctttacagagagtaaatgggacaatgaagaaggaggattaccttcacattcttcaacataacctaaaatcatcagcatgaaggttgggtcttgggcgcagttgggtgttccaacaggacaatgaccccaaacacacatcaaaagtggtaaaggaatggctaagtcaggctagaataagggttttagaatggccttcccaaagtcctgacttaaaccccattgcaaacatgtggacagtgctgaagaaacaagtccatgtcagaaagccatcaaatttaactgaactgcaccaattctgtcaagaggagtggtcaaagattcaa-----------ccagaagcttgtggatggctaccaaaagcgcctaattgaagtgaaaatggctaagggacatgtaaccaaatat
>SB-like-Trolun
atgggaaagtcaaaggagctcagcatggatctgaaaaagcgaattattgacttgaacaagtcaggaaagtcacttggggccatttcaaagcagctgcatgtcccaagagcaacagtgc-aacaattgtttgtaagtataaagtgcatggcactgtttcatcactgccaagatcaggaagagaacgcaagctatcacctgctgctgagagaaaattggtcaggagggtgaagagtcaaccaagaatcaccaaaaagcagatctgccaagaattagaagctgctggaacacaggtgtcattgtccacagttaaacgtgttttgcatctccatggactgagaggctgccgtgcaagaaggaagcccttgctccaaaagcggcaccttaaggctcgactgaagtttgctgctgatcacatggacaaagataagaccttctggaggaaagttctgtggtcagactaaacaaaaatcgagctttttggccacaatgcccagcgatatgtttggaggagaaaaggtgaggcctttgaccccaagaacaccatgcctacaatcaagcatggtggtgggagtattatgctgtggggctgttttgctgccaatggaactggtgctttacagagagtaaatgggacaatgaagaaggaggattaccttcacattcttcaacataacctaaaatcatcagcacaaaggttgggtcttgggcgcagttgggtgttccaacaggacaatgaccccaaacacacatcaaaagtggtaaaggaatggctaaatcaggctagaataagggttttagaatggccttctcaaagtcctgacttaaaccccattgaaaacacgtggacaatgctgaagaaacaagtccatgtcagaaagccatcaaatttaactgaactgcaccaattctgtcaagaggagtggtcaaagattcaa-----------ccagaagcttgtggatggctaccaaaagcgcctaattgaagtgaaaatggctaagggacatgtaaccaaatat
>SB-like-Tromoo
atgggaaagtcaaaggagctcagcatggatctgaaaaagcgaattattgacttgaacaagtcaggaaagtcacttggggccatttcaaagcagctgcaggtcccaagagcaacagtgcaaacaattgtttgtaagtataaagtgcatggcactgtttcgtcactgccaagatcaggaagaaaacgcaagctatcacctgctgctgagagaaaattggtcaggagggtaaagagtcaaccaagaatcaccaaaaagcagatctgccaagaatttgaagctgctggaacacaggtgtcattgtccacagtcaaacgtgttttgcatctccatggactgagaggctgccgtgcaagaaggaagcccttgctccaaaagcggcaccttaaggctcgactgaagtttgctgctgatcacatggacaaagataagaccttctggaggaaagttctgtggtcagacgaaacaaaaattgagctttttggccacaatgcccagcaatatgtttggaggagaaaaggtgaggcctttaaccccaagaacaccatgcctacaatcaagtatggtggtgggagtattatgctgtggggctgttttgctgccaatggaactggtaatttacagagagtaaaggggataatgaagaaggaggattaccttcacattcttcaacataacctaaaatcatcagcacacaggttgggtcttgggcgcagttgggtgttccaacaggacaatgaccccaaacacacatcaaaagtggtaaaggaatggctaaatcaggctagaataaaggttttagaatggccttcccaaagtcctgacttaaaccccattgaaaacatgtggacaatgctgaagaaacaagtccatgtcagaaagccatcaaatttaactgaactgcaccaattctgtcaagaggagtggtcaaagattcaaccagaagcttgccagaagcttgtggatggctaccaaaagcgcctaattgaagtgaaaatggctaagggacatgtaaccaaatat
>SB-like-Trompi
atgggaaagtcaaaggagctcagcatggatctgaaaaagcgaattattgacttgaacaagtcaggaaagtcacttggggccatttcaaagcagctgcatgtcccaagagcaacagtgcaaacaattgtttgtaagtataaagtgcatggcactgtttcatcactgccaagatcaggaagagaacgcaagctatcacctgctgctgagagaaaattggtcaggagggtaaagagtcaaccaagaatcaccaaaaagcagatctgccaagaattagaagctgctggaacacaggtgtcattgtccacagttaaacgtgttttgcatctccatggactgagaggctgccgtgcaagaaggaagcccttgctccaaaagcggcaccttaaggctcgactgaagtttgctgctgatcacatggacaaagataagaccttctggaggaaagttctgtggtcagactaaacaaaaatcgagctttttggccacaatgcccagcgatatgtttggaggagaaaaggtgaggcctttgaccccaagaacaccatgcctacaatcaagcatggtggtgggagtattatgctgtggggctgttttgctgccaatggaactggtgctttacagagagtaaatgggacaatgaagaaggaggattaccttcacattcttcaacataacctaaaatcatcagcatgaaggttgggtcttgggcgcagttgggtgttccaacaggacaatgaccccaaacacacatcaaaagtggtaaaggaatggctaaatcaggctagaataagggttttagaatggccttctcaaagtcctgacttaaaccccattgaaaac--gtggacaatgctgaagaaacaagtccatgtcagaaagccatcaaatttaactgaactgcaccaattctgtcaagaggagtggtcaaagattcaa-----------ccagaagcttgtggatggctaccaaaagcgcctaattgaagtgaaaatggctaagggacatgtaaccaaatat
>SB-like-Tromur
atgggaaagtcaaaggagctcagcatggatctgaaaaagcgaattattgacttgaacaagtcaggaaagtcacttggggccatttcaaagcagctgcatgtcccaagagcaacagtgcaaacaattgtttgtaagtataaagtgcatggcactgtttcatcactgccaagatcaggaagagaacgcaagctatcacctgctgctgagagaaaattggtcaggagggtgaagagtcaaccaagaatcaccaaaaagcagatctgccaagaattagaagctgctggaacacaggtgtcattgtccacagttaaacgtgttttgcatctccatggactgagaggctgccgtgcaagaaggaagcccttgctccaaaagcggcaccttaaggctcgactgaagtttgctgctgatcacgtggacaaagataagaccttctggaggaaagttctgtggtcagactaaacaaaaatcgagctttttggccacaatgcccagcgatatgtttggaggagaaaaggtgaggcctttgaccccaagaacaccatgcctacaatcaagcatggtggtgggagtattatgctgtggggctgttttgctgccaatggaactggtgatttacagagagtaaatgggacaatgaagaaggaggattaccttcacattcttcaacataacctaaaatcatcagcatgaaggttgggtcttgggcgcagttgggtgttccaacaggacaatgaccccaaacacacatcaaaagtggtaaaggaatggctaaatcaggctagaataaaggttttagaatggccttcccaaagtcctgacttaaaccccattgaaaac--gtggacaatgctgaagaaacaagtccatgtcagaaagccatcaaatttaactgaactgcaccaattctgtcaagaggagtggtcaaagattcaaccagaagcttgccagaagcttgtggatggctaccaaaagcgcctaattgaagtgaaaatggctaagggacatgtaaccaaatat
>SB-like-Tropol
atgggaaagtcaaaggagctcagcatggatctgaaaaagcgaattattgacttgaacaagtcaggaaagtcacttggggccatttcaaagcagctgcatgtcccaagagcaacagtgcaaacaattgtttgtaagtataaagtgcatggcactgtttcatcactgccaagatcaggaagagaacgcaagctatcacctgctgctgagagaaaattggtcaggagggtaaagagtcaaccaagaatcaccaaaaagcagatctgccaagaattagaagctgctggaacacaggtgtcattgtccacagttaaacgtgttttgcatctccatggactgagaggctgccgtgcaagaaggaagcccttgctccaaaagcggcaccttaaggctcgactgaagtttgctgctgatcacatggacaaagataagaccttctggaggaaagttctgtggtcagactaaacaaaaatcgagctttttggccacaatgcccagcgatatgtttggaggagaaaaggtgaggcctttgaccccaagaacaccatgcctacaatcaagcatggtggtgggagtattatgctgtggggctgttttgctgccaatggaactggtgatttacagagagtaaatgggacaatgaagaaggaggattaccttcacattcttcaacataacctaaaatcatcagcacacaggttgggtcttgggcacagttgggtgttccaacaggacaatgaccccaaacacacatcaaaagtggtaaaggaatggctaagtcaggctagaataaaggctttagaatggccttcccaaagtcctgacttaaaccccattgaaaacatgtggacaatgctgaagaaacaagtccatgtcagaaagccatcaaatttaactgaactgcaccaattctgtcaagaggagtggtcaaagattcaaccagaagcttgccagaagcttgtggatggctaccaaaagcgcctaattgaagtgaaaatggctaagggacatgtaaccaaatat
>SB-like-Trored
atgggaaagtcaaaggagctcagcatggatctgaaaaagcgaattattgacttgaacaagtcaggaaagtcacttggggccatttcaaagcagctgcatgtcccaagagcaacagtgcaaacaattgtttgtaagtataaagtgcatggcactgtttcatcactgccaagatcaggaagagaacgcaagctatcacctgctgctgagagaaaattggtcaggagggtaaagagtcaaccaagaatcaccaaaaggcagatctgccaagaattagaagctgctggaacacaggtgtcattgtccacagtcaaacgtgttttgcatctccatggactgagaggctcccgtgcaagaaggaagcccttgctccaaaagcggcaccttaaggctcaactgaagtttgctgctga-----tggacaaagataagaccttctggaggaaagttctgtggtcagacgaaacaaaaatcaagctttttggccacaatgcccagcaatatgtttggaggagaaaaggtgaggcctttaaccccaagaacaccatgcctacaatcaagcatggtggtgggagtattatcctgtggcgctgttttgctgccaatggaactggtgctttacagagagtaaatgggataatgaagaaggaggattaccttcacattcttcaacataacctaaaatcatcagcatgaaggttgggtcttgggcgcagttgggtgttccaacaggacaatgaccccaaacacacatcaaaagtggtaaaggaatggctaaatcaggctagaataagggttttagaatggccttctcaaagtcctgacttaaaccccattgaaaac--gtggacaatgctgaagaaacaagtccatgtcagaaagccatcaaatttaactgaactgcaccaattctgtcaagaggagtggtcaaagattcaa-----------ccagaagcttgtggaaggctaccaaaagcacctaattgaagtgaaaatggctaagggacatgtaaccaaatat
>SB-like-Loblab
atgggaaagtcaaaggagctcagcatggatctgaaaaagcgaattattgacttgaacaagtcaggaaagtcacttggggccatttcaaagcagctgcatgtcccaagagcaacagtgcaaacaattgtttgtaagtataaagtgcatggcactgtttcatcactgccaagatcaggaagagaacgcaagctatcacctgctgctgagagaaaattggtcaggagggtgaagagtcaaccaagaatcaccaaaaagcagatctgccaagaattagaagctgctggaacacaggtgtcattgtccacagttaaacgtgttttgcatctccatggactgagaggctgccgtgcaagaaggaagcccttgctccaaaagcggcaccttaaggctcgactgaagtttgctgctgatcacatggacaaagataagaccttctggaggaaagttctgtggtcagactaaacaaaaatcgagctttttggccacaatgcccagcgatatgtttggaggagaaaaggtgaggcctttgaccccaagaacaccatgcctacaatcaagcatggtggtgggagtattatgctgtggggctgttttgctgccaatggaactggtgatttacagagagtaaatgggacaatgaagaaggaggattaccttcacattcttcaacataacctaaaatcatcagcatgaaggttgggtcttgggcgcagttgggtgttccaacaggacaatgaccccaaacacacatcaaaagtggtaaaggaatggctaaatcaggctagaataagggttttagaatggccttctcaaagtcctgacttaaaccccattgaaaac--gtggacaatgctgaagaaacaagtccatgtcagaaagccatcaaatttaactgaactgcaccaattctgtcaagaggagtggtcaaagattcaa-----------ccagaagcttgtggatggctaccaaaagcgcctaattgaagtgaaaatggctaagggacatgtaaccaaatat
>SB-like-Petfam
atgggaaagtcaaaggagctcagcatggatctgaaaaagcgaattattgacttgaacaagtcaggaaagtcacttggggccatttcaaagcagctgcatgtcccaagagcaacagtgcaaacaattgtttgtaagtataaagtgcatggcactgtttcgtcactgccaagatcaggaagaaaacgcaagctatcacctgctgctgagagaaaattggtcaggagggtgaagagtcaaccaagaatcaccaaaaagcagatctgccaagaattagaagctgctggaacacaggtgtcattgtccacagtcaaacgtgttttgcatctccatggactgagaggctgccgtgcaagaaggaagcccttgctccaaaagcggcaccttaaggctcgactgaagtttgctgctgatcacatggacaaagataagaccttctggaggaaagttctgtggtcagacgaaacaaaaattgagctttttggccacaatgcccagcaatatgtttggaggagaaaaggtgaggcctttaaccccaagaacaccatgcctacaatcaagcatggtggtgggagtattatgctgtggggctgttttgctgccaatggaactggtgctttacagagagtaaatgggacaatgaagaaggaggattaccttcacattcttcaacataacctaaaatcatcagcatgaaggttgggtcttgggcgcagttgggtgttccaacaggacaatgaccccaaacacacatcaaaagtggtaaaggaatggctaaatcaggctagaataagggttttagaatggccttcccaaagtcctgacttaaaccccattgaaaacatgtggacaatgctgaagaaacaagtccatgtcagaaagccatcaaatttaactgaactgcaccaattctgtcaagaggagtggtcaaagattcaa-----------ccagaagcttgtggatggctaccaaaagcgcctaattgaagtgaaaatggctaagggacatgtaaccaaatat
>SB-like-Pettre
atgggaaagtcaaaggagctcagcatggatctgaaaaagcgaattattgacttgaacaagtcaggaaagtcacttggggccatttcaaagcagctgcatgtcccaagagcaacagtgcaaacaattgtttgtaagtataaagtgcatggcactgtttcgtcactgccaagatcaggaagaaaacgcaagctatcacctgctgctgagagaaaattggtcaggagggtgaagagtcaaccaagaatcaccaaaaagcagatctgccaagaatttgaagctgctggaacacaggtgtcattgtccacagtcaaacgtgttttgcatctccatggactgagaggctgccgtgcaagaaggaagccattgctccaaaagcggcaccttaaggctcaactgaagtttgctgctgatcacatggacaaagataagaccttctggaggaaagttctgtggtcagacgaaacaaaaatcgagctttttggccacaatgcccagcaatatgtttggaggagaaaaggtgaggcctttaaccccaagaacaccatgcctacaatcaagcatggtggtgggagtattatgctgtggggctgttttgctgtcaatggaactggtgctttacagagagtaaatgggataatgaagaaggaggattaccttcacattctttaacataacctaaaatcatcaccccgaaggttgggtcttgggcgcagttgggtgttccaacaggacaatgaccccaaacacacatcaaaagtggtaaaggaatggctaagtcaggctagaataaaggttttagaatggccttcccaaagtcctgacttaaaccccattgaaaacatgtggacaatgctgaagaaacaagtccatgtcagaaagccatcaaatttaactgaactgcaccaattctgtcaagaggagtggtcaaagattcaaccagaagcttgccagaagcttgtggatggctaccaaaagcgcctaattgaagtgaaaatggctaagggacatgtaaccaaatat
>SB-like-Psemar
atgggaaagtcaaaggagctcagcatggatctgaaaaagcgaattattgacttgaacaagtcaggaaagtcacttggggccatttcaaagcagctgcatgtcccaagagcaacagtgcaaacaattgtttgtaagtataaagtgcatggcactgtttcgtcactgccaagatcaggaagaaaacgcaagctatcacctgctgctgagagaaaattggtcaggagggtgaagagtcaaccaagaatcaccaaaaagcagatctgccaagaatttgaagctgctggaacacaggtgtcattgtccacagtcaaacgtgttttgcatctcaatggactgagaggctgccatgcaagaaggaagcccttgctccaaaagcgtcaccttaaggctcgactgaagtttgctgctgatcacatggacaaagataagaccttctggaggaaagttctgtggtcagacgaaacaaaaatcgagctttttggccacaatgcccagcaatatgtttggaggagaaaaggtgaggcctttaaccccaagaacaccatgcctacaatcaagcatggtggtgggagtattatgctgtggggctgttttgctgccaatggaactggtgatttacagagagtaaatgggacaatgaagaaggaggattaccttcacattcttcaacataacctaaaatcatcagcccgaaggttgggtcttgggcgcagttgggtgttccaacaggacaatgaccccaaacacacatcaaaagtggtaaaggaatggctaaatcaggctagaataagggttttagaatggccttctcaaagtcctgacttaaatcccattgaaaac--gtggacaatgctgaagaaacaagtccatgtcagaaagccatcaaatttaactgaactgcaccaattctgtcaagaggagtggtcaaagattcaa-----------ccagaagcttgtggatggctaccaaaagcgcctaattgaagtgaaaatggctaagggacatgtaaccaaatat
>SB-like-Trodub
atggggaagtcaaaggcgctcagcatggatctgaaaaagagaattattgacttgaacaagtcaggaaagtcacttggggccatttcaaagcagctgcaggtcccaagagcaacagtgcaaacagttgtttgtaagtgtaaagtgcatggcactgttttgtcactgccacgatcaggaagaaaacacaagctaccatctgctgctgagagaaaattggttaggaagaggaagagtcaaccgagaatcaccaaaaagcatatctgcccagaattagaagcttctggaacacaggtgtcattgtccacagtcaaacgtgttttgcatctacatggactgagaggctcccgtgcaagaaggaagcccttgctccaaaagcggcaccttaaggctcaactgaagtttgctgctg-----atggacaaagataagaccttctggaggaaagttctgtggtcagacgaaacaaaaatcaagctttttggccacaatgcccagcaatatgtttggaggagaaaaggtgaggcctttaaccccaagaacaccatgcctaccatcaagcatggtggtggtagtattatgctgtggggctgttttgttgccaatggaactggtgctttacagagagtaaatgggataatgaagaaggaggattaccttgaaattcttcaacataacctaaaatcatcagcccaaagtttgggtcttgggcgcagttgagtgttc---caggacaatgaccccaaacacacatcacaagtggtaaaggaatgtctaaatcaggctagaacaagggttttagaatggccttcccaaagtcctgacttaaaccccattgaaaacatgtggacaatgctgaagaaaca-----atgtcagaaagccattaaatgtaactgaactgcaccaattctgtcaagaggagtggtcaaagattcaa-----------ccagaagtttgtggatggctaccaaaagcgtccaattgcagtgaaaatagctaagggacatgtaaccaaatat
>SB-like-Petgia
atgggaaagtctatggagctcagcatagatctgaaaaagtgaattattgatttggccaagtcaggaaagtcacttggggccatttcaaagcagctgcatgtcccaagagcaacagtgcaaacaattgtttgtaagtataaagtgcatggcactgtttcgtcactgccaagatcaggaagaaaacgcaagctatcacctgctgctgagagaaaattggtcaggagggtgaagagtcaaccaagaatcaccaaaaagcagatctgccaagaattagaagctgctggaacacaggtgttattgtccacagtcatacgtgttttgcatctccatggacggagaggctgccgtgcaagaaggaagcccttgctccaaaagcggcaccttaaggctcgactgaagtttgctgctgatcacatggacaaagataagaccttctggaggaaagttctgtggtcagactaaacaaaaatcgagctttttggccacaatgcccagcgatatgtttggaggagaaaaggtgaggcctttgaccccaagaacaccatgcctacaatcaagcatggtggtgggagtattatgctgtggggctgttttgctgccaatggaactggtgatttacagagagtaaatgggacaatgaagaaggaggattaccttcacattcttcaacataacctaaaatcatcagcccgaaggttgggtcttgggcgcagttgggtgttccaacaggacaatgaccccaaacacacatcaaaagtggtaaaggaatggctaaatcaggctagaataagggttttagaatggccttctcaaagtcctgacttaaaccccattgaaaac--gtggacaatgctgaagaaacaagtccatgtcagaaagccatcaaatttaactgaactgcaccaattctgtcaagaggagtggtcaaagattcaa-----------ccagaagcttgtggatggctaccaaaagcgcctaattgaagtgaaaatggctaagggacatgtaaccaaatat
>SB-like-Petmacr
atgggaaagtcaaaggagctcagcatggatctgaaaaagcgaattattgacttgaacaagtcaggaaagtcacttggggccatttcaaagcagctgcatgtcccaagagcaacagtgcaaacaattgtttgtaagtataaagtgcatggcactgtttcatcactgccaagatcaggaagagaacgcaagctatcacctgctgctgagagaaaattggtcaggaggatgaagagtcaaccaagaatcaccaaaaagcagatctgccaagaattagaagctgctggaacacaggtgtcattgtccacagttaaacgtgttttgcatctccatggactgagaggctgccgtgcaagaaggaagcccttgctccaaaagcggcaccttaaggctcgactgaagtttgctgctgatcacatggacaaagataagaccttctggaggaaagttctgtggtcagactaaacaaaaatcgagctttttggccacaatgcccagcgatatgtttggaggagaaaaggtgaggcctttgaccccaagaacaccatgcctacaatcaagcatggtggtgggagtattatgctgtggggctgttttgctgccaatggaactggtgatttacagagagtaaatgggacaatgaagaaggaggattaccttcacattcttcaacataacctaaaatcatcagcacgaaggttgggtcttgggcgcagttgggtgttccaacaggacaatgaccccaaacacacatcaaaagtggtaaaggaatggctaagtcaggctagaataaaggttttagaatggccttcccaaagtcctgacttaaaccccattgaaaacatgtggacaatgctgaagaaacaagtccatgtcagaaagccatcaaatttaactgaactgcaccaattctgtcaagaggagtggtcaaagattcaa-----------ccagaagcttgtggatggctaccaaaagcgcctaattgaagtgaaaatggctaagggacatgtaaccaaatat
>SB-like-Petpol
atgggaaagtcaaaggagctcagcatggatctgaaaaagcgaattattgacttgaacaagtcaggaaagtcacttggggccatttcaaagcagctgcatgtcccaagagcaacagtgcaaacaattgtttgtaagtataaagtgcatggcactgtttcgtcactgccaagatcaggaagaaaacgcaagctatcacctgctgctgagagaaaattggtcaggaggttgaagagtcaaccaagaatcaccaaaaagcagatctgctaaaaattagaagctgctggaacacaggtgtcattgtccacagtcaaacgtgttttgcatctccatggactgagaggctgccgtgcaagaaggaagcccttgctccaaaagcggcaccttaaggctcgactgaagtttgctgctgatcacatggacaaagataagaccttctggaggaaagttctgtggtcagactaaacaaaaatcgagctttttggccacaatgcccagcgatatgtttggaggagaaaaggtgaggcctttaaccccaagaacaccatgcctacaatcaagcatggtggtgggagtattatgctgtggggctgttttgctgccaatggaactggtgctttacagagagtaaatgggacaatgaagaaggaggattaccttcacattcttcaacataacctaaaatcatcagcccgaaggttgggtcttgggcgcagttgggtgttccaacaggacaatgaccccaaacacacatcaaaagtggtaaaggaatggctaaatcaggctagaataagggttttagaatggccttctcaaagtcctgacttaaaccccattgaaaac--gtggacaatgctgaagaaacaagtccatgtcagaaagccatcaaatttaactgaactgcaccaattctgtcaagaggagtggtcaaagattcaa-----------ccagaagcttgtggatggctaccaaaagcgcctaattgaagtgaaaatggctaagggacatgtaaccaaatat
>SB-like-Petpolt
atgggaaagtcaaaggagctcagcatggatctgaaaaagcgaattattgacttgaacaagtcaggaaagtcacttggggccatttcaaagcagctgcatgtcccaagagcaacagtgcaaacaattgtttgtaagtataaagtgcatggcactgtttcgtcactgccaagatcaggaagaaaacgcaagctatcacctgctgctgagagaaaattggtcaggagggtgaagagtcaaccaagaatcaccaaaaagcagatctgccaagaattagaagctgctggaacacaggtgtcattgtccacagtcaaacgtgttttgcatctccatggactgagaggctgccgtgcaagaaggaagcccttgctccaaaagcggcaccttaaggctcgactgaagtttgctgctgatcacatggacaaagataagaccttctggaggaaagttctgtggtcagacgaaacaaaaatcgagctttttggccacaatgcccagcgatatgtttggaggagaaaaggtgaggcctttgaccccaagaacaccatgcctacaatcaagcatggtggtgggagtattatgctgtggggctgttttgctgccaatggaactggtgctttacagagagtaaatgggacaatgaagaaggaggattaccttcacattcttcaacataacctaaaatcatcagcacgaaggttgggtcttgggcgcagttgggtgttccaacaggacaatgaccccaaacacacatcaaaagtggtaaaggaatggctaaatcaggctagaataaaggttttagaatggccttcccaaagtcctgacttaaaccccattgaaaacatgtggacaatgctgaagaaacaagtccatgtcagaaagccatcaaatttaactgaactgcaccaattctgtcaagaggagtggtcaaagattcaaccagaagcttgccagaagcttgtggatggctaccaaaagcgcctaattgaagtgaaaatggctaagggacatgtaaccaaatat
>SB-like-Petmac
atggggaagtcaaaggcgctcagcatggatctgaaaaagagaattattgacttgaacaagtcaggaaagtcacttggggccatttcaaagcagctgcaggtcccaagagcaacagtgcaaacagttgtttgtaagtgtaaagtgcatggcactgttttgtcactgccacgatcaggaagaaaacacaagctaccatctgctgctgagagaaaattggtcaggaggaggaagagtcaaccgagaatcaccaaaaagcagatctgccaagaattagaagcttctggaacacaggtgtcattgtccacagtcaaacgtgttttgcatctccatggactgagaggctcccatgcaagaaggaagcccttgctccaaaagcggcaccttaaggctcaactgaagtttgctgctg-----atggacaaagataagaccttctggaggaaagttctgtggtcagacgaaacaaaaatcaagctttttggccacaatgcccagcaatatgtttggaggagaaaaggtgaggcctttaaccccaagaacaccatgcctaccatcaagcatggtggtggtagtattatgctgtggggctggtttgttgccaatggaactggtgctttacagagagtaaatgggataatgaagaaggaagattaccttgaaatttttcaacataacctaaaatcatcagcccaaagtttgggtcttgggcgcagttgagtgttc---caggacaatgaccccaaacacacatcacaagtggtaaaggaatggctaaatcaggctagaacaagggttttagaatggccttcccaaagtcctgacttaaaccccattgaaaacatgtggacaatgctgaagaaaca-----atgtcagaaagccattaaatgtaacttaactgcaccaattctgtcaagaggagtggtcaaagattcaa-----------ccagaagtttgtggatggctaccaaaagcgtccaattgcagtgaaaatagctaagggacatgtaaccaaatat
>SB-like-Petfas
atgggaaagtcaaaggcgctcagcatagatctgaaaaagggaattattgacttgaacaagtcaggaaggtcacttgggaccatttcaaagcagctgcaggtcccaagagcaacagtgcaaacaattgtttgtaagtataaagtgcatggcagtgttttgtcactgccacgatcaggaagaaaacgcaagctatcacctgctgctgaaagaaaattggtcaggagggtgaagagtcaaccgagaatcaccaaaaagcatatgtgccaagaattggaagctgctggaacacaggtgtcattgtccacagtcaaacctgttttgcatctccatggactgagaggctgccgtgcaagaaggaagcccttgctccaaaagtggcaccttaaggctcgactgaagtttgctgctgatcacatggacaaagataagaccttctgggggaaagttctgtggtcagacaaaacaaaaattgagctttttggccacaatgcccagcaatatgtttggaggagaaaaggcgaggcttttaaccccaagaacaccattcctaccatcaagcatggtggtggtagtattatgctgtggggctgttttgctgccaatggaactggtgctttacagagagtaaatgggatagtgaagaaggaggattaccttcaaattcttcaacataacctaaactcatcagcccaaaggttgggtcttggtcacagttgagtgtctcaacaggacaatgaccccaaacacacatcaaaagtggtaaaggaatggttaaatcaggctggaataagggttttagaatggccttcctaaagtcctgacttaaaccccattgaaaacatgtggacaatgttgaagaaacgagtccatgtcagaaagccatcaaatttaactgaactgcaccaattctgtcaagaggagtggtcaaagattcaa-----------ccagaagcttgtggatg-----caaaagcatctaattgcagtgaaaatggctaagggatatgtaaccaaat--
>SB-like-Petort
atgggaaagtcaaaggcgctcagcatagatctgaaaaagggaattattgacttgaacaagtcaggaaggtcacttgggaccatttcaaagcagctgcaggtcccaagagcaacagtgcaaacaattgtttgtaagtataaagtgcatggcagtgttttgtcactgccacgatcaggaagaaaacgcaagctatcacctgctgctgaaagaaaattggtcaggagggtgaagagtcaaccgagaatcaccaaaaagcatatgtgccaagaattagaagctgctggaacacaggtgtcattgtccacagtcaaacctgttttgcatctccatggactgagaggctgccgtgcaagaaggaagcccttgctccaaaagtggcaccttaaggctcgactgaagtttgctgctgatcacatggacaaagataagaccttctgggggaaagttctgtggtcagacaaaacaaaaattgagctttttggccacaatgcccagcaatatgtttggaggagaaaaggcgaggcttttaaccccaagaacaccattcctaccatcaagcatggtggtggtagtattatgctgtggggctgttttgctgccaatggaactggtgctttacagagagtaaatgggatagtgaagaaggaggattaccttcaaattcttcaacataacctaaaatcatcagcccaaaggttgggtcttggtcacagttgagtgtctcaacaggacaatgaccccaaacacacatcaaaagtggtaaaggaatggttaaatcaggctggaataagggttttagaatggccttcctaaagtcctgacttaaaccccattgaaaacatgtggaaaatgttgaagaaacgagtccatgtcagaaagccatcaaatttaactgaactgcaccaattctgtcaagaggagtggtcaaagattcaa-----------ccagaagcttgtggatg-----caaaagcatctaattgcagtgaaaatggctaagggatatgtaaccaaat--
>SB-like-Permic
--------------------cagcatggatctgaaaaagcgaattattgacttgaacaagtcaggaaagtcacttggggccatttcaaagcagctgcaggtcccaagagcaacagtgcaaacaattgtttgtaagtatgaagtgcatggcactgttttgtcactggcacgatcaggaggaaaacgcaagctatcacctgctgctgagagaaaattggtcaggagtgtgaagagtcaaccgagaatcaccaaaaagcatatctgccaagaattagaagctgctggaacacaggtgtcattgtccacagtcaaacgtgttttgcatctccatggactgagaggctgccgtgcaagaaggaagcccttgctccaaaagcggcaccttaaggctcgactgaagtttgctgctgatcacatggacaaagataagaccttctggaggaaagttctgtggtcagacgaaacaaaaatcaagc-ttttggccacaatgcccagcaatatgtttggaggagaaaaggtgaggcctttaaccccaagaacaccatgcctaccatcaagcatggtggtggtagtattatgctgtggggctgttttgttgccaatggaactggtgctttacagagagtaaatgggataatgaaggaggaggattaccttgaaattcttcaacataacctaaaatcatcagcccaaagtttgggtcttgggcgcagttgagtgttc---caggacaatgaccccaaacacacatcacaagtggtaaaggaatggctaaatcaggctagaataagggttttagaatggccttcccaaagtcctgacttaaaccccattgaaaacatgtggacaatgctgaagaaacg-----atgtcagaaagccattaaatttaactgaactgcaccaattctgtcaagaggagtggtcaaagattcaa-----------ccagaagtttgtggatggctaccaaaagcgtctaattgcagtgaaaatagctaagggacatgta---------
>SB-like-Cypfro
atgggaaagtcaaaggagctcagcatggatctgaaaaagcgaattattaacttgaacaagtcaggaaagtcacttggggccatttcaaagcagctgcatgtcccaagagcaacagtgtaaacaattgtttgtaagtataaagtgcatggcactgtttcgtcactgccaagatcaggaagaaaacgcaagctatcacctgctgctgagagaaaattggtcaggagggtgaagagtcaaccaagaatcaccaaaaagcagatctgccaagaatttgaagctgctgaaacacaggtgtcgttatccacagtcaaacgtgttttgcatctccatggactgagaggctgccgtgcaagaaggaagcccttgctccaaaagcggcaccttaaggctcgactgaagtttgctgctgatcacatggacaaagataagaccttctggaggaaagttctgtggtcagacgaaacaaaaatcgagctttttggccacaatgcccagcaatatgtttggaggagaaaaggtgaggccttcaaccccaagaacaccatgcctacaatcaagcatggtggtgggagtattatgctgtggggctgttttgctgccaatggaactggtgctttacagagagtaaatgggataatgaagaaggaggattaccttcacattcttcaacataacctaaaatcatcagcacgaaggttgggtcttgggcgcagttgggtgttccaacaggacaatgaccccaaacacacatcaaaagtggtaaaggaatggctaaatcaggctagaataagggttttagaatggccttcccaaagtcctgacttaaaccccattgaaaacatgtggacaatgctgaagaaacaagtccatgtcagaaagccatcaaatttaactgaactgcaccaattctgtcaagaggagtggtcaaagattcaaccagaagcttgccagaagcttgtggatggctaccaaaagcgcctaattgaagtgaaaatggctaagggacatgtaaccaaatat
>SB-like-Cypfron
atggggaagtcaaaggcgctcagcatagatctgaaaaagagaattattgacttgaacaagtcaggaaagtcacttggggccatttcaaagcagctgcaggtcccaagagcaacagtgcaaacaattgtttgtaagtataaagtgcatggcactgttttgtcactgccacgatcaggaagaaaacacaagctaccacctgctgctgagagaaaattggtcaggaggatgaagagtcaaccgagaatcatcaaaaagcatatctgccaagaattggaagcttctggaacacaggtgtcattgtccacagtcaaacatgttttgcatctccatggactgagaggctcccgtgcaagaaggaagcccttgctccaaaagtggcaccttaaggctcaactgaagtttgctgctg-----atggacaaagataagaccttctggaggaaagttctgtggtcagacgaaacaaaaatcaagctttttggctacaatgcccagcaatatgtttggaggagaaaaggtgaggcctttaaccccaagaacaccatgcctaccatcaagcatggtggtggtagtattatgctgtggggctgttttgttgccaatggaactggtgctttacagagagtaaatgggataatgaagaaggaggattaccttgaaattcttcaacataacctaaaatcatcagcccaaagtttgggtcttgggcgcagttgagtgttc---caggacaatgaccccaaacacacatcacaagtggtaaaggaatggctaaatcaggctagaataagggttttagaatggccttcccaaagtcctgacttaaaccccattgaaaacatgtggacaatgctgaagaaacg-----atgtcagaaagccattaaatttaactgaactgcaccaattctgtcaagaggagtggtcaaagattcaa-----------ccagaagtttgtggatggctaccaaaagcgtctaattgcagtgaaaatagctaagggacatgta---------
>SB-like-Ortind
atggggaagtcaaaggcgctcagcatggatctgaaaaagagaattattgacttgaacaagtcaggaaagtcacttggggccatttcaaagcagctgcaggtcccaagagcaacagtgcaaacagttgtttgtaagtgtaaagtgcatggcactgtttcgtcactgccaagatcaggaagaaaacacaagctaccatctgctgctgagagaaaattggtcaggaggaggaagagtcaactgagaatcaccaaaaagcatatctgcgaagaattagaagcttctggaacacaggtgtcattgtccacagtcaaacgtgttttgcatctccatggactgagaggctcccgtgcaagaaggaagcccttgctccaaaagcggcaccttaaggctcaactgaagtttgctgctg-----atggacaaagataagaccttctggaggaaagttctgtggtcagacgaaacaaaaatcaaactttttggccacaatgcccagcaatatgtttggaggagaaaaggtgaggcctttaaccccaagaacaccatgcctaccatcaagcatggtggtggtagtattatgctgtggggctgttttgttgccaatggaactggtgctttacagagagtaaatgggataatgaagaaggaggattaccttgaaattcttcaacataacctaaaatcatcagcccaaagtttgggtcttgggcgcagttgagtgttc---caggacaatgaccccaaacacacatcacaagtggtaaaggaatggctaaatcaggctagaacaagggttttagaatggccttcccaaagtcctgacttaaaccccattgaaaacatgtggacaatgctgaagaaaca-----atgtcagaaagccattaaatgtaactgaactgcaccaattctgtcaagaagagtggtcaaagattcaa-----------ccagaagtttgtggatggctaccaaaagcgtccaattgcagtgaaaataactaagggacatgtaaccaaatat
>SB-like-Psebab
atgggaaagtcaaaggagctcagcatggatctgaaaaagcgaattattgacttgaacaagtcaggaaagtcacttggggccatttcaaagcagctgcatgtcccaagagcaacagtgcaaacaattgtttgtaagtataaagtgcatggcactgtttcatcactgccaagatcaggaagagaacgcaagctatcacctgctgctgagagaaaattggtcaggaggatgaagagtcaaccaagaatcaccaaaaagcagatctgccaagaattagaagctgctggaacacaggtgtcattgtccacagttaaacgtgttttgcatctccatggactgagaggctgccgtgcaagaaggaagcccttgctccaaaagcggcaccttaaggctcgactgaagtttgctgctgatcacatggacaaagataagaccttctggaggaaagttctgtggtcagactaaacaaaaatcgagctttttggccacaatgcccagcgatatgtttggaggagaaaaggtgaggcctttgaccctaagaacaccatgcctacaatcaagcatggtggtgggagtattatgctgtggggctgttttgctgccaatggaactggtgatttacagagagtaaatgggacaatgaagaaggaggattaccttcacattcttcaacataacctaaaatcatcagcccgaaggttgggtcttgggcgcagttgggtgttccaacaggacaatgaccccaaacacacatcaaaagtggtaaaggaatggctaaatcaggctagaataagggttttagaatggccttctcaaagtcctgacttaaatcccattgaaaac--gtggacaatgctgaagaaacaagtccatgtcagaaagccatcaaatttaactgaactgcaccaattctgtcaagaggagtggtcaaagattcaa-----------ccagaagcttgtggatggctaccaaaagcgcctaattgaagtgaaaatggctaagggacatgtaaccaaatat
>SB-like-Psecur
atgggaaagtcaaaggagctcagcatggatctgaaaaagcgaattattgacttgaacaagtcaggaaagtcacttggggccatttcaaagcagctgcatgtcccaagagcaacagtgcaaacaattgtttgtaagtataaagtgcatggcactgtttcatcactgccaagatcaggaagagaacgcaagctatcacctgctgctgagagaaaattggtcaggagggtgaagagtcaaccaagaatcaccaaaaagcagatctgccaagaattagaagctgctggaacacaggtgtcattgtccacagtcaaacgtgttttgcatctccatggactgagaggctgccgtgcaagaaggaagcccttgctccaaaagcggcaccttaaggctcgactgaagtttgctgctgatcacatggacaaagataagaccttctggaggaaagttctgtggtcagactaaacaaaaatcgagctttttggccacaatgcccagcaatatgtttggaggagaaaaggtgaggcctttaaccccaagaacaccatgcctacaatcaagcatggtggtgggagtattatgctgtggggctgttttgctgccaatggaactggtgatttacagagagtaaatgggacaatgaagaaggaggattaccttcacattcttcaacataacctaaaatcatcagcatgaaggttgggtcttgggcgcagttgggtgttccaacaggacaatgaccccaaacacacatcaaaagtggtaaaggaatggctaaatcaggctagaataagggttttagaatggccttctcaaagtcctgacttaaaccccattgaaaac--gtggacaatgctgaagaaacaagtccatgtcagaaagccatcaaatttaactgaactgcaccaattctgtcaagaggagtggtcaaagattcaa-----------ccagaagcttgtggatggctaccaaaagcgcctaattgaagtgaaaatggctaagggacatgtaaccaaatat
>SB-like-Limaur
atgggaaagtcaaaggcgcttagcatagatctgaaaaagtgaattattgacttgaacaagtcaggaaggtcacttgggaccatttcaaagcagctgcaggtcccaagagcaacagtacaaacaattgtttgtaagtataaagttcatggcagtgttttgtcactgccacgatcaggaagaaaacgcaagctatcacttgctgctgaaagaaaattggtcaggagggtgaagagtcaaccgagaatcaccaaaaagcatatctgccaagaattagaagctgctggaacacaggtgtcattgtacacagtcaaacgtgttttgcatctccatggactgagaggctgccgtgcaagaagggagcccttgctccaaaagtggcaccttaaggctcgactgaagtttgctgctgatcacatggacaaagataaggccttctggaggaaagttctgtggtcagacgaaacaaaaatcgagctttttggccacaatgcccagcaatatgtttggaggagaaaaggtgaggcttttaaccccaagaacaccatgcctaccatcaagcatggtggtggtagtattatgctgtggggctgttttgtttccaatggaactggtgctttacagagagtaaatgggatagtgaagaaggaggattaccttcaaattcttcaacataacctaaaatcatcagcccaaaggttgggtcttgggtgcagttgagtgtcccaacaggacaatgaccccaaacacacatcaaaagtggtaaaggaatggttaaatcaggctggaataagggttttagaatggccttcccaaagtcctgacttaaacccgtttgaaaacatgtggacaatgctgaagaaacaagtccatgtcagaaagccatcaaatttaactgaactgcaccaattctgtcaagaggagtggtcaaagattcga-----------ccagaagcttgtggatgcctaccaaaagcatctaattgcagtgaaaatggctaagggatatgtaaccaaat--
>SB-like-Ctehor
atgggaaagtcaaaggagctcagcatggatctgaaaaaacgaattattgacttgaacaagtcaggaaagtcacttggggccatttcaaagcagctgcatgtcccaagagcaacagtgcaaacaattgtttgtaagtataaagtgcatggcactgtttcatcactgccaagatcaggaagagaacgcaagctatcacctgctgctgagagaaaattggtcaggagggtgaagagtcaaccaagaatcaccaaaaagcagatctgccaagaattagaagctgctggaacacaggtgtcattgtccacagttaaacgtgttttgcatctccatggactgagaggctgccgtgcaagaaggaagcccttgctccaaaagtggcaccttaaggctcgactgaagtttgctgctgatcacatggacaaagataagaccttctggaggaaagttctgtggtcagactaaacaaaaatcgagctttttggccacaatgcccagcaatatgtttggaggagaaaaggtgaggcctttgaccccaagaacaccatgcctacaatcaagcatggtggtgggagtattatgctgtggggctgttttgctgccaatggaactggtgctttacagagagtaaatgggacaatgaagaaggaggattaccttcacattcttcaacataacctaaaatcatcagcatgaaggttgggtcttgggcgcagttgggtgttccaacaggacaatgaccccaaacacacatcaaaagtggtaaaggaatggctaaatcaggctagaataagggttttagaatggccttcccaaagtcctgacttaaaccccattgaaaacacgtggacaatgctgaagaaacaagtccatgtcagaaagccatcaaatttaactgaactgcaccaattctgtcaagaggagtggtcaaagattcaaccagaagcttgccagaagcttgtggatggctaccaaaagcgcctaattgaagtgaaaatggctaagggacatgtaaccaaatat
>SB-like-Batfas
atgggaaagtcaaaggagctcagcatggatctgaaaaagcgaattattgacttgaacaagtcaggaaagtcacttggggccatttcaaagcagctgcatgtcccaagagcaacagtgcaaacaattgtttgtaagtataaagtgcatggcactgtttcatcactgccaagatcaggaagaaaacgcaagctatcacctgctgctgagagaaaattggtcaggagggtgaagagtcaaccaagaatcaccaaaaagcagatctgccaagaattagaagctgctggaacacaggtgtcattgtccacagtcaaacgtgttttgcatctccatggactgagaggctgccgtgcaagaaggaagcccttgctccaaaagcggcaccttaaggctcgactgaagtttgctgctgatcacatggacaaagataagaccttctggaggaaagttctgtggtcagacgaaacaaaaatctagctttttggccacaatgtccagcaatatgtttggaggagaaaaggtgaggcctttaaccccaagaacaccatgcctacaatcaagcatggtggtgggagtattatgctgtggggctgttttgctgccaatggaactggtgctttacagagagtaaatgggataatgaagaaggaggattaccttcacattcttcaacataacctaaaatcatcagcacaaaggttgggtcttgggcgcagttgggtgttccaacaggacaatgaccccaaacacacatcaaaagtggtaaaggaatggctaaatcaggctagaataagggttttagaatggccttcccaaagtcctgacttgaaccccattgaaaacatgtggacaatgctgaagaaacaagtccatgtcagaaagccatcaaatttaactgaactgcaccaattctgtcaagaggagtggtcaaagattcaaccagaagcttgccagaagcttgtggatggctaccaaaagcgcctaattgaagtgaaaatggctaagggacatgtaaccaaatat
>SB-like-Batfer
atgggaaagtcaaaggagctcagcatggatctgaaaaagcgaattattgacttgaacaagtcaggaaagtcacttggggccatttcaaagcagctgcatgtcccaagagcaacagtgcaaacaattgtttgtaagtataaagtgcatggcactgtttcgtcactgccaagatcaggaagaaaacgcaagctatcacctgctgctgagagaaaattggtcaggagggtgaagagtcaaccaagaatcaccaaaaagcagatctgccaagaattagaagctgctggaacacaggtgtcattgtccacagtcaaacgtgttttgcatctccatggactgagaggctgccgtgcaagaaggaagcccttgctccaaaagcggcaccttaaggctcgactgaagtttgctgctgatcacatggacaaagataagaccttctggaggaaagttctgtggtcagacgaaacaaaaatcaagctttttggccacaatgtccagcaatatgtttggaggagaaaaggtgaggcctttaaccccaagaacaccatgcctacaatcaagcatggtggtgggagtattatgctgtggggctgttttgctgccaatggaactggtgctttacagagagtaaatgggataatgaagaaggaggattaccttcacattcttcaacataacctaaaatcatcagcacgaaggttgggtcttgggcgcagttgggtgttccaacaggacaatgaccccaaacacacatcaaaagtggtaaaggaatggctaaatcaggctagaataagggttttagaatggccttcccaaagtcctgacttaaaccccattgaaaacatgtggacaatgctgaagaaacaagtccatgtcagaaagccatcaaatttaactgaactgcaccaattctgtcaagaggagtggtcaaagattcaaccagaagcttgccagaagcttgtggatggctaccaaaagcgcctaattgaagtgaaaatggctaagggacatgtaaccaaatat
>SB-like-Bathor
atgggaaagtcaaaggagctcggcatggatctgaaaaagcgaactattgacttgaacaagtcaggaaagtcacttggggccatttcaaagcagctgcatgtcccaagagcaacagtgcaa--aattgtttgtaagtataaagtgcatggcactgtttcgtcactgccaagatcaggaagaaaatgcaagctatcacctgctgctgagagaaaattggtcaagagggtaaagagtcaaccaagaatcaccaaaaagcagatctgccaagaattagaagctgctggaacacatgtgtcattgtccacagtcaaacgtgttttgcatctccatggactgagaggctgccgtgcaagaaggaagcccttgctccaaaagcggcaccttaaggctcgactgaagtttgctgctgatcacatggacaaagataagaccttctggaggaaagttctgtggtcagacgaaacaaaaat--agctttttggccacaatg-ccagcaatatgtttggaggagaaaaggtgaggcctttaaccccaagaacaccatgcctacaatcaagcatggtggtgggagtattatgctgtggggctgttttgctgccaatggaactggtgctttacagagagtaaatgggataatgaagaaggaggattaccttcacattcttcaacataacctaaaatcatcagcacgaaggttgggtcttgggcgcagttgggtgttccaacaggacaatgaccccaaacacacatcaaaagtggtaaaggaatggctaaatcaggctagaataagggttttagaatggccttcccaaagtcctgacttaaaccccattgaaaacatgtggacaatgctgaagaaacaagtccatgtcagaaagccatcaaatttaaatgaactgcaccaattctgtcaagaggagtggtcaaagattcaaccaaagattaaccagaagcttgtggatggctaccaaaagcgcctaattgaagtgaaaatggctaagggacatgtaaccaaatat
>SB-like-Batmin
atgggaaagtcaaaggagctcagcatggatctgaaaaagcgaattattgacttgaacaagtcaggaaagtcacttggggccatttcaaagcagctgcatgtcccaagagcaacagtgcaaacaattgtttgtaagtataaagtgcatggcactgtttcatcactgccaagatcaggaagaaaacgcaagctatcacctgctgctgagagaaaattggtcaggagggtgaagagtcaaccaagaatcaccaaaaagcagatctgccaagaattagaagctg-tggaacacaggtgtcattgtccacagtcaaacgtgttttgcatctccatggactgagaggctgccgtgcaagaaggaagcccttgctccaaaagcggcaccttaaggctcgactgaagtttgctgctgatcacatggacaaagataagaccttctggaggaaagttctgtggtcagacgaaacaaaaatcgagctttttggccacaatgcccagcaatatgtttggaggagaaaaggtgaggcctttaaccccaagaacaccatgcctacaatcaagcatggtggtgggagtattatgctgtggggctgttttgctgccaatggaactggtgctttacagagagtaaatgggataatgaagaaggaggattaccttcacattcttcaacataacctaaaatcatcagcacgaaggttgagtcttgggcgcagttgggtgttccaacaggacaatgaccccaaacacacatcaaaagtggtaaaggaatggctaaatcaggctagaataagggttttagaatggccttcccaaagtcctgacttaaaccccattgaaaacatgtggacaatgctgaagaaacaagtccatgtcagaaagccatcaaatttaactgaactgcaccaattctgtcaagaggagtggtcaaagattcaaccagaagcttgccagaagcttgtggatggctaccaaaagcgcctaattgaagtgaaaatggctaagggacatgtaaccaaatat
>SB-like-Batvit
atgggaaagtcaaaggagctcagcatagatctgaaaaagtgaattattgacttgaacaagtcaggaaagtcacttggggccatttcaaagcagctgcaggtcccaagagcaacagtgcaaacaattgtttgtaagtataaagtgcatggcactgttttgtcactgccacgatcaggaagaaaacgcaagctatcacctgctgctgagagaaaattggtcaggagggtgaagagtcaaccgagaatcaccaaaaagcatatctgccaagaattagaagctgctggaacacaggtgtcattgtccacagtcaaacgtgttttgcatctccatggactgagaggctcccgtgcaagaaggaagcccttgctccaaaagtggcaccttaaggctcgactgaagtttgctgctgatcacatggacaaagataagac---ctggaggaaagttctgtggtcagacgaaacaaaaatcgagctttttggccacaatgcccagcaatatgtttggaggagaaaaggtgaggcctttaaccccaagaacaccatgcctaccatcaagcatggtggtggtagttttatgctgtggggcttttttgttgccaatggaactggtgctttacagaaagtaaatgggataatgaaggaggaggattaccttgaaattcttcaacataatctaaaatcatcagcccgaaggttgggtcttgggcgcagttgggtgttccaacaggacagtgaccccaaacacgcatcaaaagtggtaaaggactggctaaatcaggctagaataagggttttagaatggccttcccaaagtcctgacttaaaccccattgaaaacatgtggacaatgctgaagaaatg-----atgtcagaaagccattaaatttaactgaactgcaccaattctgtcaagaggagtggtcaaagattcaa-----------ccagaagcttgtggatggctaccaaaagcacctaattgaagtgaaaatggctaagggacatgtaaccaaatat
>SB-like-Batgra
atgggaaagtcaaaggagctcagcatggatctgaaaaagcgaattattgacttgaacaagtcaggaaagtcacttggggccatttcaaagcagctgcatgtcccaagagcaacagtgcaaacaattgtttgtaagtataaagtgcatggcactgtttcatcactgccaagatcaggaagaaaacgcaagctatcacctgctgctgagagaaaattggtcaggagggtgaagagtcaaccaagaatcaccaaaaagcagatctgccaagaattagaagctgctggaacacaggtgtcattgtccacagtcaaacgtgttttgcatctccatggactgagaggctgccgtgcaagaaggaagcccttgctccaaaagcggcaccttaaggctcgactgaagtttgctgctgatcacatggacaaagataagaccttctggaggaaagttctgtggtcagacgaaacaaaaatcaagctttttggccacaatgtccagcaatatgtttggaggagaaaaggtgaagcctttaaccccaagaacaccatgcctacaatcaagcatggtggtgggagtattatgctgtggggctgttttgctgccaatggaactggtgctttacagagagtaaatgggataatgaagaaggaggattaccttcacattcttcaacataacctaaaatcatcagcacgaaggttgggtcttgggcgcagttgggtgttccaacaggacaatgaccccaaacacacatcaaaagtggtaaaggaatggctaaatcaggctagaataagggttttagaatggccttcccaaagtcctgacttaaaccccattgaaaacatgtggacaatgctgaagaaacaagtccatgtcagaaagccatcaaatttaactgaactgcaccaattctgtcaagaggagtggtaacagattcaaccagaagcttgccagaagcttgtggatggctaccaaaagcgcctaattgaagtgaaaatggctaagggacatgtaaccaaatat
>SB-like-Calmel
atgggaaagtcaaaggagctcagcatggatctgaaaaagagaatttttgacttgaacaagtcaggaaagtcacttggggccatttcaaagcagctgcatgtcccaagagcaacagtggaaacaattatttgtaagtataaagtgcatggcactgtttcatcactgccaagatcaggaagaaaacgcaagcaatcacctgctgctgagagaaaattggtcaggaggatgaagagtcaaccaagaatcaccaaaaagcagatctgccaagaatttgaagctgctgaaacacaggtgtcgttatccacagtcaaacgtgttttgcatctccatggactgagaggctgccgtgcaagaaggaagcccttgctccaaaagcggcaccttaaggctcgactgaagtttgctgctgattacatggacaaagataagaccttctggaggaaagttctgtggtcagacgaaacaaaaatcgagctttttggccacaatgcccagcaatatgtttggaggagaaaaggtgaggccttcaaccccaagaacaccgtgcctacaatcaagcatggtggtgggagtattatgctgtggggccgtgttgctgccaatggaactggtgctttacagagagtcaatgggataatgaagaaggaggattaccttcacattcttcaacacaacctaaaatcatcagcacgaaggttgggtcttgggcgcagttgggtgttccaacaggacaatgaccccaaacacacatcaaaagtggtaaaggaatggctaaatcaggctagaataagggttttagaatggccttcccaaagtcctgacttaaaccccattgaaaacatgtggacaatgctgaagaaacaagtccatgtcagaaagccatcaaatttgactgaactgcaccaattctgtcaagaggagtggtcaaagattcaa-----------ccagaagcttgtggatggctaccaaaagcgcctaattgaagtgaaaatggctaagggacatgtaaccaaatat
>SB-like-Calple
atgggaaagtcaaaggagctcagcatggatctgaaaaagagaatttttgacttgaacaagtcaggaaagtcacttggggccatttcaaagcagctgcatgtcccaagagcaacagtggaaacaattatttgtaagtataaagtgcatggcactgtttcatcactgccaagatcaggaagaaaacgcaagctatcacctgctgctgagagaaaattggtcaggaggatgaagagtcaaccaagaatcaccaaaaagcagatctgccaagaatttgaagctgctgaaacacaggtgtcattgtccacagtcaaacgtgttttgcatctccatggactgagaggctgccgtgcaagaaggaagcccttgctccaaaagcggcaccttaaggctcgactgaagtttgctgctgatcacatggacaaagataagaccttctggaggaaagttctgtggtcagacgaaacaaaaatcgagctttttggccacaatgcccagcaatatgtttggaggagaaaaggtgaggccttcaaccccaagaacaccgtgcctacaatcaagcatggtggtgggagtattatactgtggggctgttttgctgccaatggaactggtgctttacagagagtaaatgggataatgaagaaggaggattaccttcacattcttcaacacaacctaaaatcatcagcacgaaggttgggtcttgggcgcagttgggtgttccaacaggacaatgaccccaaacacacatcaaaagtggtaaaggaatggctaaatcaggctagaataagggtt-----------ttcccaaagtcctgacttaaaccccattgaaaacatgtggacaatgctgaagaaacaagtccatgtcagaaagccatcaaatttgaccgaactgcaccaattatgtcaagaggagtggtcaaagattcaa-----------ccagaagcttgtggatggctaccaaaagcgcctaattgaagtgaaaatggctaagggacatgtaaccaaatat
>SB-like-Thobra
atggggaagtcaaaggcactcagcatggatctgaaaaagagaattattgacttgaacaagtcaggaaagtcacttggggccatttcaaagcagccgcaggtcccaagagcaacagtgcaaacagttgtttgtaagtgtaaagtgcatggcactgttttgtcactgccacgatcaggaagaaaacacaagctaccatctgctgctgagagaaaattggtcaggaggaggaagagtcaaccaagaatcaccaaaaagcatatctgcgaagaattagaagcttctggaacacaggtgtcattgtccacagtcaaacgtgttttgcatctccatggtctgagaggctcccgtgcaagaaggaagcccttgctccaaaagcagcatcttaaggctcaactgaagtttgctgctg-----atggacaaagataagacc------------------tggtcagacgaaacaaaactcaaactttttggccacaatgcccagcaatatgtttggaggagaaaaggtgaggcctttaaccccaagaacaccatgcctaccatcaagcatggtggtggtagtattatgctgtggggctgttttgttgccaatggaactggtgctttacagagagtaaatgggataatgaagaaggaggattaccttgatattcttcaacataacctaaaatcatcagcccaaagtttgggtcttgggcgcagttgagtgttc---caggacaatgaccccaaacacacatcacaagtggtaaaggaatggctaaatcaggctagaataaggcttttagaatggccttcccaaagtcctgacttaaaccccattgaaaacatgtggacaatgctgaagaaaca-----atgtcagaaagccattaaatgtaactgaactgcaccaattctgtcaagaggagtggtcaaagattcaa-----------ccagaagtttgtggatggctaccaaaagcgtccaattgcagtgaaaatagctaagggacatgtaaccaaatat
>SB-like-Xenlep
atgggaaagtcaaaggagctcagcatggatctgaaaaagcgaattattgacttgaacaagtcaggaaagtcacttggggccatttcaaagcagctgcatgtcccaagagcaacagtgcaaacaattgtttgtaagtataaagtgcatggcactgtttcatcactgccaagatcaggaagaaaacgcaagctatcacctgctgctgagagaaaattggtcaggagggtgaagagtcaaccaagaatcaccaaaaagcagatctgccaagaatttgaagctgctggaacacaggtgtcgttatccacagtcaaacgtgttttgcatctccatggactgagaggctgccgtgcaagaaggaagcccttgctccaaaagcggcaccttaaggctcgactgaagtttgctgctgatcacatggacaaagataagaccttctggaggaaagttctgtggtcagacgaaacaaaaatcgagctttttggccacaatgcccagcaatatgtttggaggagaaaaggtgaggccttcaaccccaagaacaccatgcctacaatcaagcatggtggtgggagtattatgctgtggggctgttttgctgccaatggaactggtgctttacagagagtaaatgggataatgaagaaggaggattaccttcacattcttcaacataacctaaaatcatcagcacgaaggttgggtcttgggcgcagttgggtgttccaacaggacaatgaccccaaacacacatcaaaagtggtaaaggaatggctaaatcaggctagaataagggttttagaatggccttcccaaagtcctgacttaaaccccattgaaaacatgtggacaatgctgaagaaacaagtccatgtcagaaagctatcaaatttaactgaactgcaccaattctgtcaagaggagtggtcaaagattcaaccagaagcttgccagaagcttgtggatggctaccaaaagcgcctaattgaagtgaaaatggctaagggacatgtaaccaaatat
>SB-like-Hemste
atgggaaagtcaaaggcgctcagcatagatctgaaaaagtgaattattgacttgaacaagtcaggaaggtcacttgggaccatttcaaagcagctgcaggtcccaagagcaacagtacaaacaattgtttgtaagtataaagtgcatggcagtattttgtcactgccacgatcaggaagaaaacgcaagctatcacttgctgctgaaagaaaattggtcaggagggtgaagagtcaaccgagaatcaccaaaaagcatatctgccaagaattagaagctgctggaacacaggtgtcattgtccacagtcaaacgtgttttgcatctccatggactgagaggctgccgtgcaagaaggaagcccttgctccaaaagtggcaccttaacgctcgactgaagtttgctgctgatcacatggacaaagataagaccttctggaggaaagttctgtggtcagacgaaacaaaaatcaagctttttggccacaatgcccagcaatatgtttggaggagaaaaggtgaggcttttaaccccaagaacaccatgcctaccatcaagcatggtggtggtagtattatgctgtggggatgttttgttgccaatggaactggtgctttacagagagtaaatgggatagtgaaggaggaggattaccttcaaattcttcaacataacctaaaatcatcagcccaaaggtcgggtcttgggcgcagttgagtgtcccaacaggacaatgaccccaaacacacatcaaaagtggtaaaggaatggttaaatcaggctagaataagggttttagaatgaccttcccaaagtcctgacttaaaccccattgaaaacatgtggacaatggtgaagaaacaagtccatgtcagaaagccatcaaatttaactgaactgcaccaattctgtcaagaggagtggtcaaagattcaaccagaagcttgccagaagcttgtggatgcctaccaaaagcgcctaattgaagtgaaaatggctaagggatatgtaaccaaat--
>SB-like-Astcal
atgggaaagtcaaaggagctcagcatggatctgaaaaagcgaattattgacttgaacaagtcaggaaagtcacttggggccatttcaaagcagctgcatgtcccaagagcaacagtgcaaacaattgtttgtaagtataaagtgcatggcactgtttcatcactgccaagatcaggaagagaatgcaagctatcacctgctgctgagagaaaattggtcaggaggatgaagagtcaaccaagaatcaccaaaaggcagatctgccaagaattagaagctgctggaacacaggtgtcattgtccacagttaaacgtgttttgcatctccatggactgagaggctgccgtgcaagaaggaagcccttgctccaaaagcggcaccttaaggctcgactgaagtttgctgctgatcacatggacaaagataagaccttctggaggaaagttctgtggtcagactaaacaaaaatcgagctttttggccacaatgcccagcaatatgtttggaggagaaaaggtgaggcctttaaccccaagaacaccatgcctacaatcaagcatggtggtgggagtattatgctgtggggctgttttgctgccaatggaactggtgctttacagagagtaaatgggataatgaagaaggaggattaccttcacattcttcaacataacctaaagtcatcagcacacaggttgggtcttgggcgcagttgggtgttccaacaggacaatgatcccaaacacacatcaaaagtggtaaaggaatggctaaatcaggctagaataagggttttagaatggccttcccaaagtcctgacttaaaccccattgaaaacatgtggacaatgctgaagaaacaagtccatgtcagaaagccatcaaatttaactgaactgcaacaattctgtcaagaggagtggtcaaagattcaaccagaagcttgccagaagcttgtggatggctaccaaaagcgcctaattgaagtgaaaatggctaagggacatgtaaccaaatat
>SB-like-Mayzeb
atgggaaagtcaaaggagctcagcatggatctgaaaaagcgaattattgacttgaacaagtcaggaaagtcacttggggccatttcaaagcagctgcatgtcccaagagcaacagtgcaaacaattgtttgtaagtataaagtgcatggcactgtttcgtcactgccaagatcaggaagaaaacgcaagctatcacctgctgctgagagaaaattggtcaggagggtgaagagtcaaccaagaatcaccaaaaagcagatctgccaagaatttgaagctgctggaacacaggtgtcattgtccacagtcaaacgtgttttgcgtctccatggactgagaggctgccgtgcaagaaggaagcccctgctccaaaagcggcaccttaaggctcgactgaagtttgctgctgatcacatggacaaagataagaccttctggaggaaagttctgtggtcagactaaacaaaaatcgagctttttggccacaatgcccagcgatatgtttggaggagaaaaagtgaggcctttgaccccaagaacaccatgcctacattcaagcatggtggtgggagtattatgctgtggggctgttttgctgccaatggaactggtgctttacagagagtaaatgggataatgaagaaggaggattaccttcacattcttcaacataacctaaaatcatcagcacacaggttgggtcttgggcgcagttgggtgttccaacaggacaatgaccccaaacacacatcaaaagtggtaaaggaatggctaagtcaggctagaataaaggttttagaatggccttcccaaagtcctgacttaaaccccattgaaaacatgtggacaatgctgaagaaacatgtccatgtcagaaagccatcaaatttaactgaactgcaccaattctgtcaagaggagtggtcaaagattcaaccagaagcttgccagaagcttgtggatggctaccaaaagcgcctaattgcagtgaaaatggctaagggacatgtaaccaaatat
>SB-like-Hapbur
atgggaaagtcaaaggagctcagcatggatctgaaaaagcgaattattgacttgaacaagtcaggaaagtcacttggggccatttcaaagcagctgcatgtcccaagagcaacagtgcaaacaattgtttgtaagtataaagtgcatggcactgtttcgtcactgccaagatcaggaagaaaacgcaagctatcacctgctgctgagagaaaattggtcaggagggtgaagagtcaaccaagaatcaccaaaaagcagatctgccaagaatttgaagctgctggaacacaggtgtcattgtccacagtcaaacgtgttttgcatctccatggactgagaggctgccgtgcaagaaggaagcccctgctccaaaagcggcaccttaaggctcgactgaagtttgctgctgatcacatggacaaagataagaccttctggaggaaagttctgtggtcagacgaaacaaaaatcgagctttttggccacaatgcccagcaatatgtttggaggagaaaaggtgaggcctttaaccccaagaacaccatgcctacaatcaagcatggtggtgggagtattatgctgtggggctgttttgctgccaatggaactggtgctttacagagagtaaatgggataatgaagaaggaggattaccttcacattcttcaacataacctaaaatcatcagcacacaggttgggtcttgggcgcagttgggtgttccaacaggacaatgaccccaaacacacatcaaaagtggtaaaggaatggctaagtcaggctagaataaaggttttagaatggccttcccaaagtcctgacttaaaccccattgaaaacatgtggacaatgctgaagaaacaagtccatgtcagaaagccatcaaatttaactgaactgcaccaattctgtcaagaggagtggtcaaagattcaaccagaagcttgccagaagcttgtggatggctaccaaaagcgcctaattgcagtgaaaatggctaagggacatgtaaccaaatat
>SB-like-Punnye
atgggaaagtcaaaggagctcagcatggatctgaaaaagtaaattattgacttgaacaagtcaggaaagtcacttggggccatttcaaagcagctgcatgtcccaaaagcaacagtgcaaacaactgtttgtaagtataaagtgcatggcactgttttgtcactgccaagatcaggaagaaaacgcaagccatcacctgctgctgagagaaaattggtcaggagggtgaagagtcaaccaagaatcaccaaaaagcagatctgctaagaattagaagctgctggaacacaggtgtcattgtccacagtcaaacgtgttttgcatctccatggactaagaggctgccgtgcaagaaggaagccctcgctccaaaagtggcaccttaaggctcgactgaagtttgctgctgatcacgtggacaaagataagaccttctggaggaaagttctgtggtcagacgaaacaaaaatcgagctttttggccacaatgtccagcaatatgtttggaggagaaaaggtgaggcctttaaccccaacaacaccatgcctacaatcaagcatggtggtgggagtattatgctgtggggctgttttgctcccaatggaactggtgatttacagagagtcaacgggataatgaagaaggaggattaccttcacattcttcaacataacctaaaatcatcagcacgaaggttgggtcttgggcacagttgggtgtcccaagaggacaatgaccccaaacacacatcaaatgtggtaaaggaatggc-aagtcaggctagaataagtgttttagaatggccttcccaaagtcctgacttaaaccccattgaaaac--gtggacaatgctgaagaaacaagtccatgtcagaaagccatcaaatgtaactgaactgcaccaattctgtcaagaggagtggtcaaagattcaa-----------ccagaagcttgtggatggctaccaaaagtgcctaattgatgtgaaaatggctaagggacatgtaaccaaatat
>SB-like-Simdia
atgggaaagtcaaaggagctcagcatggatctgaaaaagcaaattcttgacttgaacaagtcaggaaagtcacttggggccatttcaaagcagctgcatgtcccaagagcaacagtgcaaacaattgtttgtaagtataaagtgcatggcactgtttcgtcattgccaagatcaggaagaaaacgcaagctatcacctgctgctgagagaaaagtggtcaggagggtgaagagtcaaccaagaatcaccaaaaagcagatctgccaagaattagaagctgctgaaacacaggtgtcgttatccacagtcaaacgtgttttgcatctccatggactgagaggctgccgtctaagaaggaagcccttgctccaaaagcggcaccttaaggctcgactgaagtttgctgctgatcacatggacaaagataagaccttctggaggaaagttctgtggtcagacgaaacaaaaatcgagctttttggccacaatgcccagcgatatgtttggaggagaaaaggtgaggccttcaaccccaagaacaccatgcctacaatcaagcatggtggtgggagtattatgctgtggggctgttttgctgccaatggaactggtgctttacagagagtaaatgggataatgaagaaggagaattaccttcacattcttcaacataacctaaaatcatcagcacacaggttgggtcttgggcacagttgggtgttccaacaggacagtgaccccaaacacacatcaaaagtggtaaaagaatgggtaaatcaggctagaataagggttttagaatggccttcccaaagtcctgacttaaaccccattgaaaacatgtggacaatgctgaagaaacaagtccatgtcagaaagccatcaaatttaactgaactgcaccaattctgtcaagaggagtggtcaaagattcaaccagaagcttgccagaagcttgtggatggctaccaaaagcgcctaattgaagtgaaaatggctaaaggacatgtaaccaaatat
>SB-like-Hapchi
atgggaaagtcaaaggagctcagcatggatctgaaaaagcgaattattgacttgaacaagtcaggaaagtcacttggggccatttcaaagcagctgcatgtcccaagagcaacagtgcaaacaattgtttgtaagtataaagtgcatggcactgtttcgtcactgccaagatcaggaagaaaacgcaagctatcacctgctgctgagagaaaattggtcaggagggtgaagagtcaaccaagaatcaccaaaaagcagatctgccaagaatttgaagctgctggaacacaggtgtcattgtccacagtcaaacgtgttttgcatctccatggactgagaggctgccgtgcaagaaggaagcccttgctccaaaagcggcaccttaaggctcgactgaagtttgctgctgatcacatggacaaagataagaccttctggaggaaagttctgtggtcagacgaaacaaaaatcgagctttttggccacaatgcccagcgatatgtttggaggagaaaaggtgaggcctttaaccccaagaacaccatgcctacaatcaagcatggtggtgggagtattatgctgtggggctgttttgctgccaatggaactggtgctttacagagagtaaatgggataatgaagaaggaggattaccttcacattcttcaacataacctaaaatcatcagcacacaggttgggtcttgggcgcagttgggtgttccaacaggacaatgaccccaaacacacatcaaaagtggtaaaggaatggctaaatcaggctagaataagggttttagaatggccttctcaaagtcctgacttaaaccccattgaaaac--gtggacaatgctgaagaaaaaagtccatgtcagaaagacatcaaatttaactgaactgcaccaattctgtcaagaggagtggtcaaagattcaa-----------ccagacgcttgtggatggctaccaaaagcgcctaattgaagtgaaaatggctaagggacatgtaaccaaatat
>SB-like-Hapsau
atgggaaagtcaaaggagctcagcatggatctgaaaaagtaaattattgacttgaacaagtcaggaaagtcacttggggccatttcaaagcagctgcatgtcccaaaagcaacagtgcaaacaactgtttgtaagtataaagtgcatggcactgttttgtcactgccaagatcaggaagaaaacgcaagccatcacctgctgctgagagaaaattggtcaggagggtgaagagtcaaccaagaatcaccaaaaagcagatctgctaagaattagaagctgctggaacacaggtgtcattgtccacagtcaaacgtgttttgcatctccatggactaagaggctgccgtgcaagaaggaagccctcgctccaaaagtggcaccttaaggctcgactgaagtttgctgctgatcacgtggacaaagataagaccttctggaggaaagttctgtggtcagacgaaacaaaaatcgagctttttggccacaatgtccagcaatatgtttggaggagaaaaggtgaggcctttaaccccaacaacaccatgcctacaatcaagcatggtggtgggagtattatgctgtggggctgttttgctcccaatggaactggtgatttacagagagtcaacgggataatgaagaaggaggattaccttcacattcttcaacataacctaaaatcatcagcacgaaggttgggtcttgggcacagttgggtgtcccaagaggacaatgaccccaaacacacatcaaatgtggtaaaggaatggc-aagtcaggctagaataagtgttttagaatggccttcccaaagtcctgacttaaaccccattgaaaac--gtggacaatgctgaagaaacaagtccatgtcagaaagccatcaaatgtaactgaactgcaccaattctgtcaagaggagtggtcaaagattcaa-----------ccagaagcttgtggatggctaccaaaagtgcctaattgatgtgaaaatggctaagggacatgtaaccaaatat
>SB-like-Aststr
atgggaaagtcaaaggagctcagcatggatctgaaaaagcgaattattgacttgaacaagtcaggaaagtcacttggggccatttcaaagcagctgcatgtcccaagagcaacagtgcaaacaattgtttgtaagtataaagtgcatggcactgtttcgtcactgccaagatcaggaagaaaacgcaagctatcacctgctgctgagagaaaattggtcaggagggtgaagagtcaaccaagaatcaccaaaaagcagatctgccaagaatttgaagctgctggaacacaggtgtcattgtccacagtcaaacgtgttttgcatctccatggactgagaggctgccgtgcaagaaggaagcccttgctccaaaagcggcaccttaaggctcgactgaagtttgctgctgatcacatggacaaagataagaccttctggaggaaagttctgtggtcagactaaacaaaaatcgagctttttggccacaatgcccagcgatatgtttggaggagaaaaggtgaggcctttaaccccaagaacaccatgcctacaatcaagcatggtggtgggagtattatgctgtggggctgttttgctgccaatggaactggtgctttacagagagtaaatgggataatgaagaaggaggattaccttcacattcttcaacataacctaaaatcatcagcacacaggttgggtcttgggcgcagttgggtgttccaacaggacaatgaccccaaacacacatcaaaagtggtaaaggaatggctaagtcaggctagaataaaggttttagaatggccttcccaaagtcctgacttaaaccccattgaaaacatgtggacaatgcagaagaaacaagtccatgtcagaaagccatcaaatttaactgaactgcaccaattctgtcaagaggagtggtcaaagattcaaccagaagcttgccagaagcttgtggatggctaccaaaagcacctaattgaagtgaaaatggctaagggacatgtaaccaaatat
>SB-like-Ortmal
atgggaaagtcaaaggagctcagcatggatctgaaaaagcaaattattaacttgaacaagtcaggaaagtcacttggggccatttcaaagcagctgcatgtcccaagagtaacagtgcaaacaattgtttgtaagtataaagtgcatggcactgtttcgtcactgacaagatcaggaagaaaacgcaagctatcacctgctgctgagagaaaattggtcaggagggtgaagagtcaaccaagaatcaccaaaaagcagatctcccaagaatttgaagctactgaaacacaggtgtcgttatccacagtcaaacgtgttttgcatctccatggactgagaggctgccgtgcaagaaggaagcccttgctccaaaagcggcaccttaaggctcgactgaagtttgctgctgatcacatggacaaagataagaccttctggaggaaagttctgtggtcagacgaaacaaaaatcgagctttttggccacaatgcccagcaatatgtttggaggagaaaaggtgaggcctttaaccccaagaacaccatgcctacaatcaagcatggtggtgggagtattatgctgtggggctgttttgctgccaatggaactggtgctttacagagagtaaatgggataatgaagaaggaggattaccttcacattcttcaacataacctaaaatcatcagcacacaggttgggtcttgggcgcagttgggtgttccaacaggacaatgaccccaaacacacatcaaaagtggtaaaggaatggctaagtcaggctagaataaaggttttagaatggccttcccaaagtcctgacttaaaccccattgaaaacatgtggacaatgctgaagaaacaagtccatgtcagaaagccatcaaatttaactgaactgcaccaattctgtcaagaggagtggtcaaagattcaaccagaagcttgccagaagcttgtggatggctaccaaaagcgcctaattgaagtgaaaatggctaaaggacatgtaaccaaatat
>SB-like-Ortmaz
----------------------------------------------------------------------cacttggggccatttcaaagcagctgcatgtcccaagagcaacagtgcaaacaattgtttgtaagtataaagtgcatggcactgtttcgtcactgccaagatcaggaagaaaacgcaagctatcacctgctgctgagagaaaattggtcaggagggtgaagagtcaaccaagaatcaccaaaaagcagatctgccaagaatttgaagctgctggaacacaggtgtcattgtccacagtcaaacgtgttttgcatctccatggactgagaggctgccgtgcaagaaggaagcccttgctccaaaagcggcaccttaaggctcgactgaagtttgctgttgatcacatggacaaagataagaccttctggaggaaaattctgtggtcagacgaaacaaaaatcgagctttttggccacaatgcccagcaatatgtttggaggagaaaaggtgaggcctttaaccccaagaacaccatgcctacaatcaagcatggtggttggagtattatgctgtggggctgttttgctgccaatggaactggtgctttacagagagtaaatgggataatgaaggaggaggattaccttcaaattcttcaacataacctaaaattatcacaacgaaggttgggtcttgggcacagttgggtgttccaacaggacaatgatcccaaacacacatcaaaagtggtaaaggaatggctaagtcaggttagaataagggttttcgaatggccttcccaaagtcctgacttaaaccccattgaaaaca--tggacaatgctgaagaaacaagtccatgtcagaaagccgtcaaatttaactgaactgcaccaattctgtcaagaggagtggtcaaagaatcaa-----------ccagaagtttgtggatggctaccaaaagcgcctaattgaagtgaaaatggctaagggacatgtaactaaatat
>SB-like-Ortuvi
----------------------------atctgaaaaagcgaattattgacttgaacaagtcaggaaagtcacttggggccatttcaaagcagctgcatgtcccaagagcaacagtgcaaacatttgtttgtaagtataaagtgcatggcactgtttcgtcactgccaagatcaggaagaaaacgcaagctatcacctgctgctgagagaaaattggtcaggagggtgaagagtcaaccaagaatcaccaaaaagcagatctgccaagaatttgaagctgctggaacacaggtgtcattgtccaaagtcaaacgtgttttgcatctccatggactgagaggctgccgtgcaagaaggaagcccttgctccaaaagcggcaccttaaggctcgactgaagtttgctgctgatcacatggacaaagataagaccttctggaggaaagttctgtggtcagacgaaacaaaaatcgagctttttggccacaatgcccagcaatatgtttggaggagaaaaggtgaggcctttaaccccaagaacaccatgcctacaatcaagcatggtggtgggagtattatgctgtggggctgttttgctgccaatggaactggtgctttacagagagtaaatgggataatgaagaaggaggattaccttcacattcttcaacataacctaaaatcatcagcacacaggttgggtcttgggcgcagttgggtgttccaacaggacaatgaccccaaacacacatcaaaagtggtaaaggaatggctaaatcaggctagaataagggttttagaatggccttcccaaagtcctgacttaaatcccattgaaaacatgtggacaatgctgaggaaacaagtccatgtcagaaagccatcaaatttaactgaactgcaccaattctgtcaagaggagtggtcaaagattcaa-----------ccagaagcttgtggatggctaccaaaagcgcctaattgaagtgaaaatggctaaaggacatgtaaccaaatat
>SB-like-Tilspa
atgggaaagtcaaaggcgctcagcatggatctgaaaaagagaattattgacttgaacaagtcaggaaagtcacttggggccatttcaaagcagctgcaggtcccaagagcaacactgcaaacaattggttgtaagtataaagtgcatggcactgttttgtcactgccacgatcaggaagaaaacgcaagctaccacctgctgctgagagaaaattggtcaggaggatgaagagtcaaccgagaatcaccaaaaagcatatctgcgaagaattagaagctgctggaacacaggtgtcattttccacagttaaacatgttttgcatctccatggactgagaggctcccatgcaagaaggaagcccttgctccaaaagcggcaccttaaggctcaactgaagtttgctgctg-----atggacaaagataagaccttctggaggaaagttctgtggtcagacgaaacaaaaatcaagctttttggccacaatgcccagcagtatgtttggaggagaaaaggtgaggcctttaaccccaagaacaccatgcctaccatcaagcatggtggtggtagtattatgccgtggggccgttttgttgccaatggaactggtgctttacagagagtaaatgggataatgaagaaggaggattaccttgaaattcttcaacataacctaaaatcatcagcccaaagtttgggtcttgagcgcagttgagtgttc---caggacaatgaccccaaacacacatcacaagtggtaaaggaatggctaaatcaggctagaataagggttttagaatggccttcccaaagtcctgacttaaaccccattgaaaacatgtggacaatgctgaagaaacg-----atgtcagaaagccattaaatttaactgaactgcaccaattctgtcaagaggagtggtaaaagattcaa-----------ccagaagcttgtggatggctaccaaaagcatctaattgcagtgaaaatagctaagggacatgtaaccaaatat
>SB-like-Erecya
atgggaaagtcaaaggtgctcagcatagatctgaaaaagtgaattattgacttgaacaagtcatgaaggtcacttgggaccatttcaaagcagctgcaggtcccaagagcaacagtgcaaacaattgtttgtaagtataaagtgcatggcactgttttgtcactgccacgatcaggaagaaaacgcaagctatcatctgctgctgagggaaaaatggtctggagggtgaagagtcaaccgagaatcaccaaaaagcatatctgccaagaattagaagctgctggaacacaggtgtcattgtccacagtcaaacgtgttttgcatctccatggactgagaggctgccgtgcaagaaggaagcccttgctccaaaagcggcaccttaaggctcgactgaagtttgctgctgatcacatggacaaagataagaccttctggaggaaagttctgtggtcagacgaaacaaaaatcgagctttttggccacaatgcccagcaatatgtttggaggagaaaaggtgaggcctttaaccccaagaacaccatgcctacaatcaagcatggtggtggtagttttatcctgtggggcttttttgctgccaatggaactggtgctttacagagagtaaatgggataatgaagaaggatgattaccttcaaattcttcaacataacctaaaatcatcagcacgaaggttgggtcttgggcgcagttgggtgttccaacaggacaatgaccccaaacacacatcagaagtggtaaaggaatggctaaatcaggctagaataagggttttagaatggccttcccaaagtcctgacttaaaccccattgaaaacatgtggacaatgctgaagaaacaagtccatgtcagaaagccatcaaatttaactgaactgcaccaattctgtcaa---gagtggtcaaagattcaa-----------ccagaagcttgtggatggctaccaaaagcgcctaattgaagtgaaaatggctaagggacatgtaaccaaatat
>SB-like-Eremar
atgggaaagtcaaaggagctcagcatggatccgaaaaagcgaattattaacttgaacaagtcaggaaagtcacttggggccatttcaaagcagctgcatgtcccaagagcaacagtgcaaacaattgtttgtaagtataaagtgcatggcactgtttcatcactgccaagatcattaagaaaacgcaagctatcacctgctgctgagagaaaattggtcaggagggtgaagagtcaaccaagaatcaccaaaaagcagatctgccaagaatttgaagctgctgaaacacaggtgtcgttatccacagtcaaacgtgttttgcatctccatggactgagaggctgccgtgcaagaaggaagcccttgctccaaaagcggcaccttaaggctcgactgaagtttgctgctgatcacatggacaaagataagaccttctggaggaaagttctgtggtcagacgaaacaaaaatcgagctttttggccacaatgcccagcaatatgtttggaggagaaaaggtgaggcctttaaccccaagaacaccatgcctacaatcaagcatggtggtgggagtattatgctgtggggctgttttgctgccaatggaactggtgctttacagagagtaaatgggataatgaagaaggaggattaccttcacattcttcaacataacctaaaatcatcagcacgaaggttgggtcttgggcgcagttgggtgttccaacaggacaatgaccccaaacacacatcagaagtggtaaaggaatggctaaatcaggctagaataagggttttagaatggccttcccaaagtcctgacttaaaccccattgaaaacatgtggacaatgctgaagaaacaagtccatgtcagaaagctatcaaatttaactgaactgcaccaattctgtcaagaggagtggtcaaagattcaaccagaagcttgccagaagcttgtggatggctaccaaaagcgcctaattgaagtgaaaatggctaagggacatgtaaccaaatat
>SB-like-Spaery
atgggaaagtcaaaggtgctcagcatagatctgaaaaagtgaattattgacttgaacaagtcatgaaggtcacttgggaccatttcaaagcagctgcaggtcccaagagcaacagtgcaaacaattgtttgtaagtataaagtgcatggcagtgttttgtcactgccacgatcaggaagaaaacgcaagctatcacttgctgctgaaagaaaattggtcaggagggtgaagagtcaaccgagaatcaccaaaaagcatatctgccaagaattagaagctgctggaacacaggtgttattgtccacagtcaaacgtgttttgcatctccatggactgagaggctgtcgtgcaagaaggaagcccttgccccaaaagtggcaccttaaggctcgactgaagtttgctgctgatcatatggacaaagataagaccttttggaggaaagttctgtggtcagacgaaacaaaaattgaactttttggccacaatgcccagcaatatgtttggaggagaaaaggtgaggcttttaaccccaagaacaccatgcctaccatcaagcatggtggtggtagtattacggtgtggggctgttttgttgccaatggaactggtgctttacagagcgtaaatgggatagtgaagaaggaggattaccttcaaatttttcaacataacctaaaataatcagctcaaaggttgggtcttgggtgcagttgagtgtcccaacaggacaatgatcccaaacacacatcaaaagtggtaaaggaatggttaaatcaggctagaataagggttttaggatggccttcccaaagtcctgacttaaaccccattgaaaac--gtggacaatgctgaagaaacaagtccatgtcagaaagccatcaaatttaacagaactgcaccaactctgtcaagaggagtggtcaaagattcaa-----------ccagaagcttgtggatgcctaccaaaagcatctaattgcagtgaaaatggctaagggatatgtaaccaaat--
>SB-like-Copbak1
atggggaagtcaaaggcgctcagcatggatctgaaaaagagaattattgacttgaacaagtcaggaaagtcacttggggccctttcaaagcagctgcaggtcccaagagcaacagtgcaaacaattgtttgtaagtataaagtccatggcactgttttgtcactgccacgatcaggaagaaaac-----------------gctgagagaaaattggtcaggagggtgaagagtcaaccgagaatcaccaaaaagcatatctgcgaagaattagaagctgctggaacacaggtgtcattgtccccagtcaaacatgtttt-catctccatggactgagaggctcccgtgcaagaaggatgcccttgctccaaaagtggcaccgtaacgctcaactgaagtttgctgctgatcacatggacaaatataagaccttctggaggaaagttctgtggtcagacgaaacaaaaatcgagctttttggccacaatgcccagcaatatgtttggaggagaaaaggtgaggcctttaaccccaagaacaccatgcctaccatcaagcatggcggtggtagtactatgctctgggactgttttgttgccaaaggaactggtgctttacagagagtaaatgggataatgaaggaggattac--cttgaaaatttttcaacataacctaaaatcatgagcccgaaggttgggtcttgggcgcagttgagtgttccaccaggacaatgaccccaaacacacatcaaaagtggtaaaggaatggctaaatcaggctagaagaagggctttagaatggccttcccaaagtcctgacttaaaccccattgaaaacatgtggacaatgctgaagaaaca-----atgtcagaaagccattaaatttaactgaactgcaccaattctgtcaaaaggagcggtcaaagattcaaccagaagcttg-------------------------------------------------------------------------
>SB-like-Copren
atgggaaagtcaaaggagctcagcatggatctgaaaaagcgaattattgacttgaataagtcaggaaagtcacttggggccatttcaaagcagctgcaggtgccaagagcaacagtgcaaacaattgtttgtaagtataaagtgcatggcactgttttgtcactgcaacgatcaggaagaaaacgcaagctatcacctgctgctgagagaaaattggtcaggagggtgaagagtgagccgagaatcaccaaaaagcagatctgccaagaattagaagctgctggaacacaggtgtcattgtccacagtcaaacgtgttttgcatctccatggactgagaggctgcgatgaaagaaggaagcccttgctccaaaagcggcatcttaaggctcgactgaagtttgctgctgatcacatgggcaaagataagaccttctgggggaa------------agacaaaacaaaaattgagctttatggccacagtgcccagcaatatatttggaggagaaaaggtgaggcctttaaccccaagaacgccatgcctaccatcaagcatggtggtggtagtattatgctgtggggctgttttgctgccaatggaactggtgctttacagagagtaaatgggataataaagaaggaggattaccgtcaaattcttcaacataacctaaaatcatcagcccgaaggttgggtcttgggtgcagttgggtgttccaacaggacaatgaccccaaacacacatcaaaagtggtaaaggaatggctaaatcaggctagaataaaggttttagaatggccttcccaaagtcctcacttaaaccccattgaaaacatgtggacaatgctgaagaaacaagtccatgtcagaaagccatcaaatttaactgatctgcaccaattctgtcaagaggagtggtcagagattcaaccagaagcttgccagaagct--tggatggccaccaaaagaccctaattgaagtgaaaatggataagagacatgtaaccaaatat
>SB-like-Pelmar
atgggaaagtcaaaggcgctcagcatagatctgaaaaagtgaattattgacttgaacaagtcaggaaggtcacttggggccatttcaaagcagctgcaggtcccaagagcaacagtgcaaacaattgtttgtaagtataaagtgcatggcactgttttgtcactgccatgatcaggaagaaaacgcaagctatcaccttctgctgagagaaaattgttcaggagggtgaagagtcaaccgagaatcaccaaaaagcatatctgccaagaattagaagctgctggaacacaggtgtcattgtccacagtcaaacgtgttttgcatctccatggactgagaggctgccgt-----------gcccttgctccaaaagcggcaccttaaggctcgactgaagtttgctgctgatcacatggacaaagataaaaccttctggaggaaagttctgtggtcagacgaagcaaaaattgagctttttggccacaatgcccagcaatatgtttggaggagaaaaggtgaggcctttaaccccaagaacaccatgcctaccatcaagcatggtagtggtagtattatgctgtggggctgttttgttgccaatggaactg----------------aaatgggatagtgaagaaggaggattaccttcaaattcttcaacattacgtaaaatcatcagcccaaaggttgggtcttgggcgcagttgagtgttccaacaggacaatgaccacaaacac--------agtggtaaaggaatggctaaatcaggctagaacaagggttttagaatggccttcccaaagtcctgacttaaaccccattgaaaacatgtggacaatgctgaagaaacaagtccatgtcagaaagccatcaaatttaactgaactgcaccaattctgtcaagaggagtggtcaaagattcaa-----------ccagaagcttgtggatgcctagcaaaagcatctaattgcagtgaaaatggctaagggatatgtaaccaaatat
>SB-like-Tilbre
atgggaaagtcaaaggcgctcagcatggatctgaagaagagaattattgacttgaacaagtcaggaaagtcacttggggccagttcaaagcagctgcaggtcccaagagcaacagtacaaacagttgtttgtaagtataaagtgcatggcactgttttgtcactgccacaatcgggaagaaaacgcaagctatcacctgctgctgagagaaaattggtcaggagggtgaagagtcaactgagaatcaccaaaaagcatatctgccaagaattagaagctgctggaacacaggttttattgtccacagtcaaacatgttttgcatctccatggactgagaggctgctgtgcaagaaggaagccctttctccaa------------------------------------------------------aagaccttcttgaggaaagttctgtggtcagacgaaacaaaaatcgagctttttggccacaatgcccagcaatatgtttggaggagaaaaggtgaagcctttaaccccaagaacaccatgcctaccatcaagcatggtggtggtagtagtatgctgtggggctgttttgttgccaatggaactggtgctttacagagagtaaatgggataatgaagaaggaggattaccttgaaattcttcaacataacctaaaatcatcagccc-aaggttgggtcttgggcgcagttgggtgttccagcaggacaatgaccccaaacacacatcaaaagtggtaaaggaatggctaaatcagactagaataagggttttagaatggccttcccaaagtcctgacttaaaccccattgaaaacatgtggacaatgctgaagaaaca-----atgtcagaaagccattaaatttaactgacctgcaccaattctgtcaagaggagtggtcaaagattcaaccagaagcttgccagaagcttgtggatagctaccaaaagcatctaattgcagtgaaaatagctaagggacatgtaaccaaatat
>SB-like-Gnapfe
atgggaaagtcaaaggagctcagcatggatctgaaaaagcgaattattgacttgaacaagtcaggaaagtcacttggggccatttcaaagcagctgcatgtcccaagagcaacagtgcaaacaattgtttgtaagtataaagtgcatggcactgtttcgtcactgccaagatcaggaagaaaacgcaagctatcacctgctgctgagagaaaattggtcaggagggtgaagagtcaaccaagaatcaccaaaaagcagatctgccaagaattagaagctgctggaacacaggtgtcattgtccacagttaaacgtgttttgcatctccatggactgagaggctgccgtgcaagaaggaagcccttgctccaaaagcggcaccttaaggctcgactgaagtttgctgctgatcacatggacaaagataagaccttctggaggaaagttctgtggtcagacgaaacaaaaatcgagctttttggccacaatgcccagcaatatgtttggaggagaaaaggtgaggcctttgaccccaagaacaccatgcctacaatcaagcatggtggtgggagtattatgctgtggggctgttttgctgccaatggaactggtgctttacagagagtaaatgggacaatgaagaaggaggattaccttcacattcttcaacataacctaaaatcatcagcccgaaggttgggtcttgggcgcagttgggtgttccaacaggacaatgaccccaaacacacatcaaaagtggtaaaggaatggctaaatcaggctagaataagggttttagaatggccttcccaaagtcctgacttaaaccccattgaaaacatgtggacaatgctgaagaaacaagtccatgtcagaaagccatcaaatttaactgaactgcaccaattctgtcaagaggagtggtcaaagattcaa-----------ccagaagcttgtggatggctaccaaaagcgcctaattgaagtgaaaatggctaagggacatgtaaccaaatat
>SB-like-Plestr
atgggaaagtcaaaggagctcagcatggatct--aaaaggaaactatcgacttgaacaagtcaggaaagtcacttggggccatttcaaagcagctgcatgtcccaagagcaacagtgcaaacaattgtttgtaagtataaagtgcatggcactgttttgtcactgccacgatcaggaagaaaacacaagctaccacctgctgctgagagaaaattggtcaggagggtgaagagtcaaccgagaatcaccaaaaagcatatctgccaagaattagaagcttctggaacacaggtgtcattgtccacagtcaaacatgttttgcatctccatggactgagaggctcctgtgcaagaaggaagcccttgctccaaaagcggcaccttaaggctcaactgaagtttgctgctg-----atggacaaagataagaccttctggaggaaagttctgtggtcagacgaaacaaaaatcaagc-ttttggccacaatgcccagcaatatgtttggaggagaaaaggtgaggcctttaaccccaagaacaccatgcctaccatcaagcatggtggtggtagtattatgctgtggggctgttttgttgccaatggaactggtgctttacagagagtaaatgggataatgaaggaggaggattaccttgaaattcttcaacataacctaaaatcatcagcccaaagtttgggtcttgggcgcagttgagtgttc---caggacaatgaccccaaacacacatcacaagtggtaaaggaatggctaaatcaggctagaataagggttttagaatggccttcccaaagtcctgacttaaaccccattgaaaacatgtggacaatgctgaagaaacg-----atgtcagaaagccattaaatttaactgaactgcaccaattctgtcaagaggagtggtcaaagattcaa-----------ccagaagtttgtggatggctaccaaaagcgtctaattgcagtgaaaatagctaagggacatgta---------
>SB-like-Oreaur
atgggaaagtcaaaggagctcagcatggatctgaaaaagcgaattattgacttgaacaagtcaggaaagtcacttggggccatttcaaagcagctgcatgtcccaagagcaacagtgcaaacaattgtttgtaagtataaagtgcatggcactgtttcatcactgccaagatcaggaagaaaacgcaagctatcacctgctgctgagagaaaattggtcaggagggtaaagcgtgaaccaagaatcaccaaaaagcagatctgccaagaattagaagctgctggaacacaggtgtcattgtccacagtcaaacgtgttttgcatctccatggactgagaggctgccgtgcaagaaggaagcccttgctccaaaagcggcaccttaaggctcgactgaagtttgctgctgatcacatggacaaagataagaccttctggaggaaagttctgtggtcagacgaaacaaaaatcgagctttttggccacaatgcccagcaatatgtttggaggagaaaaggtgaggcctttaaccccaagaacaccgtgcctacaatcaagcatggtggtgggagtattatgctgtggggctgttttgctgccaatggaactggtgctttacagaaagtaaatgggataatgaagaaggaggattaccttcacattcttcaacataacctaaaatcatcagcacgaaggttgggtcttgggtgcagttgggtgttccaacaggacaatgaccccaaacacacatcaaaagtagtaaaggaatggctaaatcaggctagaataagggttttagaatggccttcccaaagtcctgacttaaaccccattgaaaacatgtggacaatgctgaagaaacaagtccatgtcagaaagccatcaaatttaactgaactgcaccaattctgtcaagaggagtggtcaaagattcaaccagaagcttgccagaagcttgtagatggctaccaaaagcgcctaattgaagtgaaaatggctaagggacatgtaaccaaatat
>SB-like-Orenil
atgggaaagtcaaaggagctcagcatggatctgaaaaagcgaattattgacttgaacaagtcaggaaagtcacttggggccatttcaaagcagctacatgtcccaagagcaacagtgcaaacaattgtttgtcagtataaagtgcatggcactgtttcgtcactgccaagatcaggaagaaaacgcaagctatcacctgctgctgagag-aaattggtcaggagggtgaagagtcaaccaagaatcaccaaaaagcagatctgccaagaattagaagctgctggaacacaggtgtcattgtccacagtcaaacatgttttgcatctccatggactgagaggctgccgtgcaagaaggaagcccttgctcccaaagcggcaccttaaggctcgactgaagtttgctgctgatcacatggacaaagataagaccttctggaggaaagttctgtggtcagacgaaacaaaaatcgagctttttggccacaatgcccagcaatatgtttggaggagaaaaggtgaagcctttaaccccaagaacaccatgcctacaatcaagcatggtggtgggagtattatgctgtggggctgttttgctgccaatggagctggtgctttacagaaagtaaatgggataatgaagaaggaggattaccttcacattcttcaacataacctaaaatcatcagcacgaaggttgggtcttgggcgcagttgggtgttccaacaggacaatgaccccaaacacacatcaaaagtggtaaaggaatggctaaatcaggctagaataagggttttagaatggccttcccaaagtcctgacttaaaccccattgaaaacacgtggacaatgctgaagaaacaagtccatgtcagaaagccatcaaatttaaccgaactgcaccaattctgtcaagaggagtggtcaaagatttaaccagaagcttgccagaagcttgtggatggctaccaaaagcgcctaattgaagtgaaaatggctaagggacatgtaaccaaatat
>SB-like-Permul
atgggaaagtcaaaggcgctcagcatggatctgaaaaagagaattattgacttgaacaagtcaggaaagtcacttggggccatttcaaagcagctgcaggtcccaagagcaacagtgcaaacaattgtttgtaagtataaagtgcatggcactgttttgtcactgccacgatcaggaagaaaacacaagctaccacctgctgctgagagaaaattggtcaggaggatgaagagtcaaccgagaatcaccaaaaagcatatctgccaagaattagaagcttctggaacacaggtgtcattgtccacagtcaaacatgttttgcatctccatggactgagaggctcccgtgcaagaaggaagcccttgctccaaaagcggcaccttaaggcttaactgaagtttgctgctg-----atggacaaagataagaccttctggaggaaagttctgtggtcagacgaaacaaaaatcaagc-ttttggccacaatgcccagcaatatgtttggaggagaaaaggtgaggcctttaaccccaagaacaccatgcctaccatcaagcatggtggtggtagtattatgctgtggggctgttttgttgccaatggaactggtgctttacagagagtaaatgggataatgaaggaggaggattaccttgaaattcttcaacataacctaaaatcatcagcccaaagtttgggtcttgggcgcagttgagtgttc---caggacaatgaccccaaacacacatcacaagtggtaaaggaatggctaaatcaggctagaataagggttttagaatggccttcccaaagtcctgacttaaaccccattgaaaacatgtggacaatgctgaagaaacg-----atgtcagaaagccattaaatttaactgaactgcaccaattctgtcaagaggagtggtcaaagattcaa-----------ccagaagtttgtggatggctaccaaaagcgtctaattgcagtgaaaatagctaagggacatgta---------
>SB-like-Etingu
atgggaaagtcaaaggagctcagcatggatctg-caaagcgaattattgacttgaacaagtcaggaaagtcacttggggccattttaaagcagctgcaggtcccaagagcaacagtgcaaacaattgtttgtaagtataaagtgcatggcagtcttgtgtcactgccacaattaggaagaaaacgcaagccatcacttgctgctgacagaaaattggtcaggagggtgaagagtcaaccgagaactaccaaaaagcatatctgccaagaattagaagctgctggaacacaggtgtcattgtccacagtcaaacgtgttttgcatctccatggactgagaggctgccgtgcaagaaggaagcccttgctccaaaagcggcaccttaaggctcgactgaagtttgctgctgatcccatggacaaagataagaccttctaaaggaaagttctgtggtcagacgaaac--aaatcgagctttttggccacaatgcccagtaatatgtttggaggagaagaggtgaggcctttaaccccaagaacaccatgcctaccatcaagcatggtggtggtagtattatgctgtggggctgttttgctgccaatggaactggtgctttacagagagtaaatgggataatgaagaaggaggattaccttcaaattcttcaacataacctaaaatcatcagcctgaaggttgggtcttgggcgcagttgggtgttccaacaggacaatgaccccaaacacacatcaaaagtggtaaaggaatggttaaatcgggctagaataagggttttagaatggccttcccaaagtcctgacttaaaccccattgaaaacatgtggacaatgctgaagaaacaagtccatgtcagaaagccatcacatttaactgaactgcaccaattctgtcaagaggagtggtcaaagattcaaccagaagcttgccagaagcttgtggatggctaccaaaagcgcctaattgaagtgaaaatggctaagggacatgtaaccaaatat
>SB-like-Neomar
atgggaaagtcaaaggagctcagcatggatctgaaaaagcaaactatcgacttgaacaagtcaggaaagtcacttggggccttttcaaagcagctgcatgtcccaagaacaacagtgcaaacaattgtttgtaagtatgaagtgcatggcactgttttatctctgccaagatcaggaggaaaacgcaagctatcacctgctgctgagagaaaattggtcaggggggtaaagagtcaaccaagaatcaccaaaaggcagatctgccaagaattagaagctgctggaacacaggtgtcattgtccacagtcaaacgtgttttgcgtctccatggactgagaggctgccgtgcaagaaggaagcccttgctccaaaagcggcaccttaaggctcgactgaagtttgctgctaatcacatggacaaagataagaccttctggaggaaagttctgtggtcagacgaaacagaaatcgagctctttggccacaatgcccagcaatatgtttggaggagaaacggtgaggcctttaaccccaagaacaccatgcctacaatcaagcatggtggtgggagtattatgctgtggggctgttttgctgccaatggaactggtgctttacagagagtaaatgggataatgaagaagg-gaattaccttcaaactcttcaacataacctaaaacctttagcacaaaggttgggtcttgggcacagctgggtgttccaacaggacaatgaccccaaacatacatcagaaatggtaaaggaatggctaaatcaggctagaataagggttttagaatggccttcccaaagtcctgacttaaacctcattaaaaacatggggacagtgctgaagaaacaagtccatgtcagaaagccatcaaatttaactgaactgcaccaattctgtcaagaggagtggtcaaagattcaa-----------ccagaagcttgtggatggctaccaaaagcgcctaattgaagtgaaaatggctaagggacatgtaaccaaatat
>SB-like-Ophven
atgggaaagtcaaaggagctcagcatggatctgaaaaagcgaattataaacttgaacaagtcaggaaagtcaattggggccatttcaaagcagctgcatgtcccaagagcaacagtgtaaacaattgtttgtaagtataaagtgcatggcactgtttcatcactgccaagatcaggaagaaaacacaagctatcacctgctgctgagagaaaattggtcaggagggtgaagagtcaaccaagaatcaccaaaaagcagatc----------aaaaagctgctggaacacaggtgtcgttatccacagtcaaacatgttttgcatctccatggactgagaggctgccgtgcaagaaggaagccctttctccaaaagcggcaccttaaggctcgactgaagtttgctgctgatcacatggacaaagataagaccttctggaggaaagttctgtggtcagacgaaacaaaaatcgagctttttggccacaatgcccagcaatatgtttggaggagaaaaggtgaggcattcaaccccaagaacaccatgcctacaatcaagcatggtgctgggagtattatgctgtggggctgttttgctgccaatggaactggtgctttacagagagtaaatgggataatgaagaaggaggattaccttcaaattcttcaacataacctaaactcatcagcacgaaggttgggtcttgggcacagttgggtgttccaacaggacaatgaccccaaacacacatcaaaagtggtaaaggaatggctaaatcaggctagaataagggttttagaatggccttcccaaagtcctgacttgaaccccattgcaaacatgtggacagtgctgaagaaacaagtccatgtcagaaagctatcaaatttaactgaactgcaccaattctgtcaagaggagtggtcaaagattcaaccagaagcttgccagaagcttgtggatggctaccaatagcacctaattgaagtgaaaatggctaagggacatgtaaccaaatat
>SB-like-Ophpar
atgggaaagtcaaaggagctcagcatggatctgaaaaagcgaattataaacttgaacaagtcaggaaagtcaattggggccatttcaaagcagctgcatgtcccaagagcaacagtgtaaacaattgtttgtaagtataaagtgcatggcactgtttcatcactgccaagatcaggaagaaaacacaagctatcacctgctgctgagagaaaattggtcaggagggtgaagagtcaaccaagaatcaccaaaaagcagatc----------aaaaagctgctggaacacaggtgtcgttatccacagtcaaacatgttttgcatctccatggactgagaggctgccgtgcaagaaggaagccctttctccaaaagcagcaccttaaggctcgactgaagtttgctgctgatcacgtggacaaagataagaccttctggaggaaagttctgtggtcagacgaaacaaaaatcgagctttttggccacaatgcccagcgttatgtttggaggagaaaaggtgaggcctttaaccccaagaacaccatgcctacaatcaagcatggtgctg-gagtattatgctgtggggctgttttgctgccaatggaactggtgctttacagagagtcaatgggataatgaagaaggagcattaccttcaaattcttcaacataacctaaaatcatcaccccgaaggttgggtcttgggcacagttgggtgttccaacaggacaatgaccccaaacacacatcaaaagtggtaaaggaatggctaagtcaggctagaataagggttttagaatggccttcccaaagtcctgacttaaaccccattgaaaaca--tggacaatgctgaagaaacaagtccatgtcagaaagccatcaaatttaactgaactgcaccaattttgtcaagaggagtggtcaaagaatcaa-----------ccagaagcttgtggatggctaacaaaagcgcctaattgaagtgaaaatggctaagggacatgtaactaaatat
>SB-like-Neotre
atgggaaagtcaaaggcgctcagcatagatctgaaaaagtgaattattgacttgaacaagtcaggatggtcacttgggaccatttcaaagcagctgcaggtcccaagagcaacagtgcaaacaattgtttgtaagtataaagtgcatggcagtgttttgtcactgccacgatcaggaagaaaacgcaagctatcacttgctgctgaaagaaaattggtcaggagggtgaagagtcaaccgagaatcaccaaaaagcagatctgccaagaattagaagctgctggaacacaggtgttattgtccacagtcaaacgtgttttgcatctccatggactgagaggctgtcgtgcaagaaggaagcccttgctccaaaagtggcaccttaaggctcgactgaagtttgctgctgatcacatggacaaagataagaccttctggaggaaagttctgtggtcagacgaaacaaaaatcgagctttttggccacaatgcccagcaatatgtttggaggagaaaaggtgaggcttttaaccccaagaacaccatgcctaccatcaagcatggtggtggtagtattatgctgtggggctgttttgtttccaatggaactggtgctttacagagagtaaataggatagtgaagaaggaggattaccttcaaattcttcaacataacctaaaattatcagcccaaaggttgggtcttgggtgcagttgagtgtctcaacaggacaatgaccccaaacacacatcaaaagtggtaaaggaatggttaaatcaggctagaataagggttttaggatggccttcccaaagtcctgacttaaaccccattgaaaacatgtggacaatgctgaagaaacaagtccacttcagaaagccatcaaatttaacagaactgtgccaattatgtcaagaggaatggtcaaagattcaaccagaagcttgccagaagcttgtggatccctacgaaaagcatctaattgcagtgaaaatggctaagggatatgtaaccaaat--
>SB-like-Neotoa
atgggaaagtcaaaggcgctcagcatagatctgaaaaagtgaattattgacttgaacaagtcaggatggtcacttgggaccatttcaaagcagctgcaggtcccaagagcaacagtgcaaacaattgtttgtaagtataaagtgcatggcagtgttttgtcactgccacgatcaggaagaaaacgcaagctatcacttgctgctgaaagaaaattggtcaggagggtgaagagtcaaacgagaatcaccaaaaagcagatctgccaagaattagaagctgctggaacacaggtgtcattgtccacagtcaaacgtgttttgcatctccatggactgagaggctgccgtgcaagaaggaagcccttgctccaaaagtggcaccttaaggctcgactgaagtttgctgctgatcacatggacaaagataagaccttctggaggaaagttctgtggtcagacgaaacaaaaatcgagctttttggccacaatgcccagcaatatgtttggaggagaaaaggtgaggcttttaaccccaagaacaccatgcctacaatcaagcatggtggtgggagtattatgctgtggggctgttttgctgccaatggaactggtgctttacagagagtaaattggataatgaagaaggaggattaccttcacattcttcaccataacctaaaatcatcagcacaaaggttgggtcttgggcgcagttgggtgttccaacaggacaatgaccccaaacacacatcaaaagtggtaaaggaatggctaaatcaggctagaataa-ggttttagaatggccttcccaaagtcctgacttaaaccccattgaaaacatgtggacaatgctgaagaaacaagtccatgtcagaaagccatcaaatttaactgaactgcaccaattctgtcaagaggagtggtcaaagattcaaccagaagcttgccagaagcttgtggatggctaccaaaagcgcctaattgcagtggaaatggctaagggacatgtaaccaaatat
>SB-like-Sarste
atgggaaagtcaaaggagctcagcatggatctgaaaaagcgaattattgacttgaacaagtcaggaaagtcacttggggccatttcaaagcagctgcatgtcccaagagcaacagtgcaaacaattgtttgtaagtataaagtgcatggcactgtttcatcactgccaagatcaggaagaaaacgcaagctatcacctgctgctgagag-aaattggtcaggagggtgaagagtcaaccaagaatcaccaaaaagcagatctgccaagaattagaagctgctggaacacaggtgtcattgtccacagtcaaacatgttttgcatctccatggactgagaggctgccgtgcaagaaggaagcccttgctccaaaagcggcaccttaaggctcgactgaagtttgctgctgatcacatggacaaagataagaccttctggaggaaagttctgtggtcagacgaaacaaaaatcgagctttttggccacaatgcccagcaatatgtttggaggagaaaaggtgaggcctttaaccccaagaacaccatgcctacaatcaagcatggtggtgggagtattatgctgtggggctgttttgctgccaatggagctggtgctttacagagagtaaatgggataatgaagaaggaggattaccttcacattcttcaacataacctaaaatcatcagcactaaggttgggtcttgggcgcagttgggtgttccaacaggacaatgaccccaaacacacatcaaaagtggtaaaggaatggctaaatcaggctagaataagggttttagaatggccttcccaaagtcctgacttaaaccccattgaaaacaggtggacaatgctgaagaaacaagtccatgtcagaaagccatcaaatttaactgaactgcaccaattctgtcaagaggagtggtcaaagatttaaccagaagcttgccagaagcttgtggatggctaccaaaagcgcctaattgaagtgaaaatggctaagggacatgtaaccaaatat
>SB-like-Neofalm
atgggaaagtcaaaggagctcagcatggatctgaaaaagcgaattattgacttgaacaagtcaggaaagtcacttggggccatttcaaagcagctgcatgtcccaagagcaacagtgcaaacaattgtttgtaagtataaagtgcatggcactgtttcgtcactgccaagatcaggaagaaaacgcaagctatcacctgctgctgagagaaaattggtcaggagggtgaagagtcaaccaagaatcaccaaaaagcagatctgccaagaattagaagctgctggaacacaggtgtcattgtccacagtcaaacgtgttttgcatctccatggactgagaggctgccgtgcaagaaggaagcccttgctccaaaagcggcaccttaaggctcgactgaagtttgctgctgatcacatggacaaagataagaccttctggaggaaagttctgtggtcagacgaaacaaaaatcgagctttttggccacaatgcccagcaatatgtttggaggagaaaaggtgaggcctttaaccccaagaacaccatgcctacaatcaagcatggtggtgggagtattatgctgtggggctgttttgctgccaatggaactggtgctttacagagagtaaatgggataatgaagaaggaggattaccttcacattcttcaacataacctaaaatcatcagcccgaaggttgggtcttgggcgcagttgggtgttccaacaggacagtgaccccaaacacacatcagaagtggtaaaggaatggctaaatcaggctagaataaaggttttagaatggccttcccaaagtcttgacttaaaccccattgaaaacatgtggacaatgctgaagaaacaagtccatgtcagaaagccatcaaatttaactgaactgcaccaattctgtcaagaggagtggtcaaagattcaaccagaagcttgccagaagcttgtggatggctaccaaaagcgcctaattgaagtgaaaatggctaagggacatgtaaccaaatat
>SB-like-Antmac
atgggaaagtcaaaggagctcagtagagatctgaaaaagagaatcattgacttgaacaagtcaggaaagtcacttggagccatttcaaagcagctgcaggttccaagagcaacagtgcaaacaattgtttgtaagtataaagtgcatggcactgttttgtcactgtcactatcaggaagaaaacgcaagctgtcacctgctgctgagagaaaactggtcaggagggtgaagagtcaacccaggagcaccaaaaagcagatctgccaagaattagaagctggtggaacgaaggtgtcaatgtccactgtcaagcgtgttttgcatcgccatggactgagaggctgcagtgcaagaaggaagcccttgctccaaaagcggcaccttaaggctcgactaaagtttgctgctgatcacatggacaaagataagaccttctggaggaaagttctgtggtcagatgaaacaaaaattgagttgtttggccacaatgcccagcaatatgtttggaggagaaaaggtgaggcctttaaccccaagaacaccatgcctaccatcaagcacggtggtggtagtattatgctgtgggcctgttttgctaccaatggaactcgtgctttacagagagtcaatgggacaatgaagaaggaggattaccttcaaattcttcaagaaaacctaaagtcatcagcccgaaggttgggtcttgggcgcagttgggtgttccaacaggacaatgaccccaaacacacatcaaaactggaaatggaatggctaaatca------------ggttttagaaagaccttcccaaagttctgacttaaaccccattgagaacatgtggacaatgctgaagaaacaagtccatgtcagaaagccaacaaatttaactgaactgcaccaattgtgtcaagaggagtggtcaaagattcaaccagaaacttgccagaagcttgtggatggctaccaaaagcgcctaattgaagtaaaaatggccaagggacatgtaaccaaatat
>SB-like-Antstr
atgggaaagtcaaaggagctcagcacagatctgaaaaagagaattattgacttgaaaaagtcaggaaagtcacttggagccatttcaaagcagctgcaggttccaagagcaacagtgcaaacaattgtttgtaagtataaagtgcatggcactgttttgtcactgccacgatcaggaagaaaacgcaagctgtcacctgctgctgagagaaaactggtcaggagggtgaagagtcaacccaggagcaccaaaaagcagatctgccaagaattagaatctgctggaacacaggtgtcagtgtccacagtcaagtgtgttttgcattgccatggactgagaggctgccgtgcaagaaggaagcccttgctccaaaagtggcaccttaaggattgactaaagttttctgctgatcacatggacaaagataagactttctggaggaaggttctgtggtcagatgaaacaaagattgagctgtttggccacaatgcccagcaatatggttggaggagataaggtgaggcctttaacaccaagaacaccatgccttccatcaagcacgttggtggtagtattattctgtggggctgttttgctgccaatggaactggtgttttacagagagtcaatgggacaatgaagaaggaggattaccttcaaattcttcaagaaaacccaaagtcatcagcccgaaggttgggtcatggacgcagttgggtgttccaacaggacaatgaccccaaaaacacatcaaaagtggtagtggaatagctaaatcaggctagaattaaggttttagaatggccttcccaaagtcctgacttaaaccccattgagtacctgtggacaatgctgaaggagcaagtccatgtcagaaagccaacaaatttaactgaactgcagcaattctgtcaagaggagtggtcaaagattcaacctgaaacttgccagaagcttgtggatggcaaccaaaagcgcctaattgaagtaaaaatggccaagggacatgaaaccaaatat
>SB-like-Braori1
atgggaaagtcaaaggagctcagcacagatctgaaaaagcgaatcattgacttgaacaagtcaggaaagtcacttggagccatttcaaagcagttgcaggtcccaagagcaacagtgcaaacaactgtttgtaagtataaagtgcatggcactgttttgtcactgccacgatcaggaagaaaatgcaagctatcacctgctgctgtcagaaaatcggtcaggaggatgaagagtcaaccgagatccaccaaaaagcagatctgccaagaattagaagctgctggaacacaggtgtcagtgtccacagtcgagcgtgttttgcatcaccatggactgagaggctgccgtacaaggaggaagcccttgctccagaagcggcaccttaaggctcgactgaagtttgctgctgatcacatggacaaagataagaccttctggaggaaggttctgtggtcagatgaaacaaaaatcaagctgtttggccacagtgcccagcaatatgtttggaggagaaaaggtgaggcctttaaccccaagaacaccatgcctactgtcaagcacagtggtggtagtattatgctgtgggcctgttttgctgccaatggaactggtgctttacagagagtaaataggataatgaaaaaggaggattaccttcaaattcttcaagataacctaaaatcatcagctggaaggttgcgtcttgggcgcagttgggtgttccaacaggacaatgaccccaaacacacatcaaaagtggtaatggaatggctaaatcaggctagaattacggttttagaatggccttcccaaagtcctgtcttaaaccccattgagaac--gtggacaatgctgaagaaacaagtccatgtcagaaagcca-caaatttaactgaactgcaccaattctttcaagaggagtggtcaaagattcaaccagaagcttgtcagaagcttgtggatggctaccaaaagtgcctaattgaagtgaaaatggccaagggccatgtaaccaaatat
>SB-like-Trimac
atgggaaagtcaaaggagctcagcatggatctgaagaagcgaatcattgacttgaacaagtcaggaaagtcacttggagccatttcaaagcagctgcagatcaaaagagcaacagtgcaaacaattgtttgtaagtataaagtgcatggcactgttttgccactgccacgatcaggaagaaaacgcaagctatcacctgctgctgaaagaaaattggtcaggagggtgaagagtcaaccgagaaccaccaaaaagcagatctgccaagaagtagaagctgctggaacacaggtgtcagtgtcaacagtcaagcgtgttttgcatctccatggactgagaagctgtcgtgcaagaaagaagcccttgctccaaaagtggcaccttaaggctcgactgaagtttgctgctgatcacatggacaaagataaaaccttctggaggaaagttctgtggtcagacgaaacaaaaatcgagctgttcggccacaatgctcagcaatatgtctggaggagaaaagttgaggcctttaaccccaagaacaccatgcccaccgtcaagcacggtggtggtagtattatgctgtggggctgttttgctgccaatggaactggtgttttacagagagtaaatgggataatgaagaaggaggattaccttcaaattcttcatgataacctaaaatcatcagctcgaaggttgggtcttgggcgcagttgggtgtttcaacaggacaatgaccccaaacacacctcaaaagtggtaatggaatggctaaatcaggctagaattagggttttagaacggccttcccaaagtcctgacttaaaccccattgagaacatgtggacaatgctgaagaaacaagtccatgccagaaagccaacaaatttaactgaactgcaccaattcggtcaagaggagtggacaaagattcaaacagaagcttgccagaagcttgtggatggctaccaaaagcgcctaattgaagtgaaaatggccaagggacatgtaaccaaatat
>SB-like-Carmel
atgggaaagtcaaaggagctcagcatggatctgaaaaagcgaatcattgacttgaacaagtcaggaaagtcacttggagccatttcaaagtagctgcaggtcccaagagcaacagtgcaaacaattgtttgtaagtataaagtgcatggcactgttttgtcactgccacggtcaggaagaaaacgcaagctatcacctgctgctgagagaaaattggtcaggagggtgaagattcaaccgagaatcaccaaaaagcagatctgccaagaattagaagctgctggaacacaggtgtcagtgtccacagtcaagcgtgttttgcatctccatggactgagaggctgccgtgcaagaaggaagcccttgctccaaaagcggcaccttaaggctcgactgaagtttgctgctgatcacatggacaaagataagaccttctggaggaaagttctgtggtcagacgaaacaaaaatcgagctgtttggccacaatgcccagcaatatgtttggaggagaaaaggtgaggcctttaaccccaagtacaccatgcctaccgtcaagcacggtggtggtagtattatgctgtggggctgttttgctgccaatggaactggtgctttacagagagtaaatgggataatgaagaaggaggattaccttcaaattcttcaagataacctaaagtcatcagcccgaagattgggtcttgggcgcagttgggtgttccaacaggacaatgaccccaaacacacatcaaaagtggtaatggaatggctaaatcaggctagaattaaggttttagaatggccctcccaaagtcctgacttaaaccccattgagaacttgtggacaatgctgaagaaacaagtccatgtcagaaagccatcaaatttaactgaactgcaccaattctgtcaagaggagtggtcaaagattcaaccagaagcttgccagaagcttgtggatggctaccaaaagcgcctaattgaagtgaaaatggccaagggacatgttaccaaatat
>SB-like-Diclab1
atgggaaagtcaaaggagctcagcacggatctgaaaaagcgaatcattgacttgaacaagtcaggaaagtcacttggagccattttaaagcagctacaggtcccaagaggaactgtgcaaacaattgtttgtaagtataaagtgcatggcacagttgtgtcactgccacgatcaggaagaaaacccaagctatcacctgctcctgagagaaaattggtcaggatggtcaagagtcaactgagaaccaccaaaaagcaggtctgcaatgcattagaagctgctggaacacaggtgtcagtgtccacagtcaagtg----tcaagtcaccatggactgagaggctgccgtgcaagatggaagcccttgctccagaagcagcaccttaaggctcgactgaagtttgctgctgatcacatggacaaagataagaccttctggaggaaagttctgtggtcagatgaaacaaaaaatgagccgtttggccacaatgcccagcaatatgtttggaggagaaaaggtgaggcctttaaccccaagaacaccatgcctaccgtcaaccatggtggtggtagtgttatgctctgggcctgttttgctgccaatggaactgttgctttacagagagtaaatgggataatgaagaaggaggattacctccaaattcttcaggataacctaaaatcatcagcccgaaggttgggacttgggcgcagttgggtgttccaacaggacaatgaccccaaacacacatcaaaagtggtaatggaatggctaaatcaggctagaattaaggttttagaatgggcttcccaaagtcctgacttaaaccccatcgagaacatgtggacaatgctgaagaaacaagtccatgtcagaaagccaaaaaatgtagcttaactgcaccgattctgtcaagaggagtggtcaaagattcaaccagaagcttgccagaagcttgtggatggctaccaaaagagcctaattaaagtgaaaatggccaagggacatgtaaccaaatat
>SB-like-Macamb
atgggaaagtcaaaggagctcagcacggatctgaaaaagcgaatcattgacttgaacaagtcaggaaagtcacttggagccatttcaaagcagctgcaggtcccaagagcaacagtgcaaacaattgtttgtaagtctaaagtgcatggcactgttttgtcactgccacgatcaggaagaaaatgcaagctatcacctgctgctgagagaaaattggtcaggagggtgaagagtcaaccgagaaccaccaaaaagcagatctgccaagaattagaagctgctggaacacaggtgtcagtgtccacagtcaagcgtgttttgcatcgccatggactgagaggctgccgtgcaagaaggaagcccttgctccaaaagcggcaccttaaggctcgactgaagtttgctgctgatcacatggacaaagataagaccttctggaggaaagttctgtggtcagacgaaacaaaaatcgagctgtttggccacaatgcccagcaatatgtttggaggagaaaaggtgaggcctttaaccccaagaacaccatgcctaccgtcaagcacggtggtggtagtattatgctgtggggctgttttgctgccaatggaactggtgctttacagagagtaaatgggataatgaagaaggaggattaccttcaaattcttcaagataacctaaaatcatcagcccgaaggttgggtcttgggcggagttgggtgttccaacaggacaatgaccccaaacacacatcaaaagtggtaatggaatggctaaatcaggctagaattaaggttttagaatggccttcccaaagtcctgacttaaaccccattgagaacatgtggacaatgctgaagaaacaagtccatgtcagaaagccaacaaatttaactgaattgtaccaattctgtcaagaggagtggtcaaagattcaaccagaagcttgccagaagcttgtggatggctaccaaaagcgcctaattgaagtggaaatggccaagggacatgtaaccaaatat
>SB-like-Oplfas
atggcaaagtttaaggagctcagcatggatctgaaaaagtggatcattgacttgaacaagtcaggaaagtcacttggagccacctcaaagcagctacaggtcccaagatcaactgtgcacacaactgtttgtaagtataaagtgcatggcacagttgtgtcactgccacgatcaggaagaaaatgcaagctatcacctgctgctgagagaaaattggtcaggatggtcaagagtaaaccaagaaccaccaaaaagcaggtccgcaatgaattacaagctgctggaacacaggggtcagtgtccacagttaagcgtgttttacatcgtcatgggccgagaggctgccgtgcaagaaggaagcccttgctccagaagcagcaccttaaggctcgactgaaatttgctgctgatcacatggacaaagaaaagaccttctggaggaaagttctgtggtcagatgaaacaaaaattgagctatctggccacaatgaccagaaatacgtttggaagacagaaggtgaagcctttaaccccaagaacaccatacctaccatcaagcgtggtggtggtagtattatgctctgggcttgttttgatgccagtggaactggtgctttacagaaagtaaatggaacaatgaagaaggaagattacctccaaattcttcaggaaaacctaaaatcatcagcgagaaggtcgggtcttggacgcagttgggtgttccaacaggacaatgaccccaaacacacatcaaaagtggtaaaggaatggctaaatcaagctagaatcaaagttttagaatggccttcccgaagtcctgacttaaaccccatcgagaacttgtggactgtgctgaagaaacaagtccgtgtcagaaagcccacaaatttagctgaactgcaccgattctgtcaagagaagtcgtcaaagattcaaccagaagcttg-------------------------------------------------------------------------
>SB-like-Dipsar
atgggaaagtcaaaggaactcagcacagatctgaaaaaacgaatcattgacttgaacaagtcaggaaagtcacttggagccatttcaaagcagcttaaggtcccaagagcaactgtgcagacaattgttcgtaagtataaagtgcatggcacagttgtgtcactgccacgatcaggaagaaaacgcaagctatcacctgctgctgagagaaaattggtcaggatgataaagagtcaaccgagaaccaccaaaaagcaagtctgcaatgaattggaagctgctggaacacaggtgtcagtgtccacagtcaagcgtgttttgcatcgccatggactgagaggctaccatgcaagaaggaagcccttgctccagaagcgacaccttaaggctcgtctaaagtttgctgctgatcacatggacaaagataagaccttctggaggaaagttctgtggtcagatgaaacaaaaattgagctgtttggccacaatacccagcaatatgtttggaggagaaaaggtgaggcctttaatcccaggaacaccatgcctaccgtcaagcatggtggtggtagtattatgctctgggcctgttttgctgccaatggaactggtgctttacagagagtaaatgggacaatgaaaaaggaggattacctccaaattcttcaggacaacctaaaatcatcagcccgaaggctgggtcttgggcgcagttgggtgttccaacaggacaatgaccccaaacacacgtcaaaagtggtaaaggaatggctaaatcaggctagaattaaggttttagaatggccttcccaaagtcctgacttaaaccccattgagaacatgtggacaatgctaaagaaacaggttcatgtcagaaaaccaacaaatttagctgaactgcaccaattttgtcaagaggagtggtcaaaaattcaaccagaagcttgccagaagcttgtggctggctaccaaaagcgccttattgcagtgaaacttgccaagggacatgtaaccaaatat
>SB-like-Spaaur1
atgggaaagtcaaaggaactcagcacagatctgaaaaaacgaatcattgacttgaacaagtcaggaaagtcacttggagccatttcaaagcagcttaaggtcccaagagcaactgtgcagacaattgttcgtaagtataaagtgcatggcacagttatgtcactgccacgatcaggaagaaaacgcaagctatcacctgctgctgagagaaaattggtcaggatgatcaagagtcaaccgagaaccaccaaaaagcaggtctgcaatgaattggaagctgctggaacacaggtgtcagtgtccacagtcaagcgtgttttgcatcgccatggactgagaggctaccatgcaagaaggaagcccttgctccagaagcgacaccttaaggctcgtctaaagtttgctgctgatcacatggacaaagataagaccttctggaggaaagttctgtggtcagatgaaacaaaaattgagctgtttggccacaatacccagcaatatgtttggaggagaaaaggtgaggcctttaatcccaggaacaccatgcctaccgtcaagcatggtggtggtagtattatgctctgggcctgttttgctgccaatggaactggtgctttacagagagtaaatgggacaatgaaaaaggaggattacctccaaattcttcaggacaacctaaaatcatcagctcgaaggttgggtctggggcgcagttgggtgttccaacaggacaatgaccccaaacacacgtcacaagtggtaaaggaatggctaaatcaggctagaattaaggttttagaatggccttcccaaagtcctgacttaaaccccattgagcacatgtggacaatgctgaagaaacaagtccatgtcagaaaaccaacaaatttagctgaactgcaccaattttgtcaagaggagtggtcaaaaattcaaccagaagcttgccagaagcttgtggatggctaccagaagcgccttattgtagtgaaacttgccaagggacatgtaaccaaatat
>SB-like-Sercab
atgggaaagtcaaaggagctcagcacggatctgaaaacgcgaatca-----ttgaacaagtcaggaaagtcacttggagccatttcaaagcagctgcaggtcccaagagcaacagtgcaaacaattgtttgtaagtataaagtgcatggcactgttttgtcactgccacgatcaggaagaaaatgcaagctgtcacctgctgctgagagaaaattggtcgggagggtgaagagtcaaccgagaaccaccaaaaagcagatctgccaagaattagaagctgctggaacacaggtgtcagtgtccacagtcaagcctgttttgcatcgccatggactgagaggctg-----------------ccttgctccaaaagctgcacattaaggctcgactgaagtttgctgctgatcacatggacaaggataaaaccttctggaggaaagttcggtggtcagacggaacaaaaatcgagctgtttggccacaatgcccagcgatatgtttggaggagaaaaggtgaggcctttaaccccaagaacaccatgcctaccgtcaagcacggtggtggtagtattatactgtggggctgttttgctgccaatggaactggtg-tttacatagagtaaatgggataattaagaaagagggttaccttaaaattcttcaagataacctaaaatcatcagcccgaaggttgggtcttg-gtgcagttgggtgttccaacaggacaatgaccccaaaaatacatcgcaagtggtaatggaatggctaaatcaagctagaatcaaggttttagaatggccttcccaaagtcctgacttaaaccccattgagaatatgtggacaatgctgaagaaacaagtccatgtcagaaaaccaacaattttaacggaactgcaccaatcctgtcaagaggagtggtcaaagattcaa-----------ccaaaagcttgtggatggctacaaaaaacggctgattgaagtaaaaatggccaagggacatgtaaccatatat
>SB-like-Serqui
atgggaaagtcaaaggagctcagcatggatctgaaaaagcgaatcattgacttgaacaagtcaggaaagtcacttggagccatttcaaagcagctgcaggtcccaagagcaacagtgcaaacaattgtttgtaagtataaagtgcatggcactgttttgtcactgccacgatcaggaagaaaacgcaagctatcacctgctgctgagagaaaattggtcaggagggtgaagagtcaaccgagaaccaccaaaaagcagatctgccaagaattagaagctgctggaacacaggtgtcagtgtccacagtcaagcgtgttttgcatctccatggactgagaggctgccgtgcaagaaggaagcccttgctccaaaagcggcaccttaaggctcgactgaagtttgctgcttatcacatggacaaagataagaccttctggaggaaagttctgtggtcagacgaaacaaaaatcgagctgtttggccacaatgcccagcaatatgtttggaagagaaaaggtgaggcctttgaccccaagaacaccatgcctaccgtcaagcacggtggtggtagtattatgctgtggggctgttttgctgccaatggaactggtgctttacagagagtaaatgggataatgaagaaggaggattaccttcaaattcttcaagataacctaaaatcatcagcccaaaggttgggtcttgggcgcagttgggtgttccaacaggacaatgaccccaaacacacatcaaaagtggtaatggaatggctaaatcaggctagaattagggttttagaatggccttcccaaagtcctgacttaaatcccattgagaacatgtggacaatgctgaagaaacaagtccatgtcagaaagccatcaaatttaactgaactgcaccaattctgtcaagaggagtggtcaaagattcaacgagaagcttgccagaagcttgtggatggctaccaaaagcgcctaattgaagtgaaaatggccaagggacatgtaaccaaatat
>SB-like-Cebvio1
atgggaaagtcaaaggagctcagcatggatctgaaaaagcgaatcattgacttgaacaagtcaggaaagtcacttggagccatttcaaagcagctgcaggtcccaagagcaacagtgcaaacaattgtttgtaagtataaagtgcatggcactgttttgtcactgccacgatcaggaagaaaacgcaagctatcacctgctgctgagagaaaattggtcaggagggtgaagagtcaaccgagaatcaccaaaaagcagatctgccaagaattagaagctgctggaacacaggtgtcagtgtccacagtcaagcgtgttttgcatctccatggactgagaggctgccgtgcaagaaggaagcccttgctccaaaagcggcaccttaaggctcgactgaagtttgctgctgatcacatggacaaagataagaccttctggaggaaagttctgtggtcagacgaaacaaaaatcgagctgtttggccacaatgcccagcaatatgtttggaggagaaaaggtgaggcctttaaccccaagaacaccatgcctaccgtcaagcacggtggtggtagtattatgctgtggggctgttttgctgccaatggaactggtgctttacagagagtaaatgggataatgaagaaggaggattaccttcaaattcttcaagataacctaaaatcatcagcccgaaggttgggtcttgggcgcagttgggtgttccaacaggacaatgaccccaaacacacatcaaaagtggtaatggaatggctaaatcaggctagaattagggttttagaatggccttcccaaagtcctgacttaaatcccattgagaacatgtggacaatgctgaagaaacaagtccatgtcagaaagccatcaaatttaactgaactgcaccaattctgtcaagaggagtggtcaaagattcaacgagaagcttgccagaagcttgtggatggctaccaaaagcgcctaattgaagtgaaaatggccaagggacatgtaaccaaatat
>SB-like-Ethspe
atgggaaagtcaaaggaactcagtgtggatctgaaaaagcgaattattgacttgaacaagtcagggaagtcacttggagccatttcaaagcagctacaggtcccaagagcaactgtgcagacacttatacgcaagtataaagtgcatggaacagttgtgtcactgccacgatcaggaagaaaacgcaagctatcacatgctgccgagaggagattggtcaggatggtcaagagtcaaccaagaatcaccaagaagcaggtctgcaaggatttggaagctgatggaacacaggtgtcagtctccacagtcaagcgtgttttacatcgccatggactgagaggctgccgtgcaagaaagaagcccttgctccagaaaaggcaccttaagactcggctgaagtttgctgctgatcacatggacaaagataaaaccttctggaggaaagttctctggtcagacgaaacaaaaattgagctgtttggccacagcacccagcaatatgtttggaggagaaaaggtgaggcctttaatcccaggaacaccatgcctactgtcaagcatggtggtggtagtattatgctctggggatgttttgctgccagtggaactggttctttgcagaaagtaaatgggataatgaagaaggaggattacctccaaattctgcaggaaaacttaaaaccatcagcccgaaggttgggtcttgggcgcagttgggtgttccaacaagacaatgacccaaaacacacatcaaaagtggtaaaggaatggctaaaccaggctagaattaaggttttagaatggccttcccaaagtcctgacttaaaccccattgagaacatgtggacagtgctaaagaaacaggttcatgcaagaaaaccatcacatttagctgaactgcaccaattctgtcaagaagagtggtcaaacattcgacctgaagcttgccaggaccttgtggatggctaccaaaagcgcctagttgccgtgaaaatggccaagggacatgtaaccaaata-
>SB-like-Masarm1
atgggaaagttaaaggacctcagcatggatctgaaaaagcgaattattga-----------caggaaagtcacttggggctatttcaaagcagctgcaggtcccaagagcaacagtgcaaacaattgcttgcaagtataaagtgcatggcactgttttgtcactgccacgatcaggaagaaaacgcaagctatcacctgctgctgagagaaaattggtcaggagggtgaagagtcaaccgagaaccaccaaaaagcatatctgctaagaattagaagctgctggaacacaggtgtcattgtccacagtcaagtgtgttttgcatctccatggactgagagactgccgtgcaagaaggaagcccttgctccaaaagcggcaccttaaggctcgactgaagtttgctgctgatcacatggacaaagataagaccttctgggggaaagttctgtggttagacgaaacaaaaatcaaactttttggccacaatgcccagcaatatgtttggaggagaaaaggtgaggcctttaaccccaagaacaccatgcctaccatcaagcatggtggtggtagtattatgctgtggggctgttttgctgccaatggaactggtgctttacagagagtaaatgggacaatgaagaaggaggattaccttcaaattcttcaacataacctaaaatcatcagcccgaaggttgggtcttgggcgcagttgggtgttccaacaggacaatgaccccaaacacacatcaaaagtggtaaaggaatggctaaatcaggctagaataagggttttagaatggccttcccaaagtcctgacttcaaccccattgaaaacatgtggacaatgcggaagaaacaagtccatgtcagaaagccatcaaatgtaactgaactgcaccaattctgtcaagaggagtggtcaaagagtcaaccagaagcttgccagaagcttgtggatggctaccaaaagcgcctaattgaagtaaaaatggctaagggacatgtaaccaaatat
>SB-like-Takbim
atgggaaagtcaaaggagctcagcacagatctgaaaaagagaatcattgacttgaacaagtcaggaaagtcacttggagccatttcaaagcagctgcaggttccaagagcaacagtgcaaacaattgtttgtaagtataaagtgcatggcgctgttttgttactgccacgatcaggaagaaaatgcaagctgtcacctgctgctgagagaaaactggtcaggagggtgaagagtcaacccaggagcaccaaaaagcacatctgccaagaattagaagctgctggaacacaggtgtcagtgtccacagtcaagtgtgttttgcatcgccaaggactgagaggctgccgtgcaagaaggaagcccttgctccaaaagtggcaccttaaggctcgactaaagtttgctgctgatcacatggacaaagataagaccttctggaggaaagttctgtggtcagatgaaacaaaaattgagctgtttggccacaatgcccagcaatatgtttggaggagaaaaggtgaggcctttaaccccaagaacaccatgcctaccatcaagcagggtggtggtagtattatgctgtgggcctgttttgctgccaatggaactggtgctttacagagagtcaatgggacaatgaagaaggaggattaccttcaaattattcaagaaaacctaaagtcatcagcccgaaggttgggtcttgggcgcagttgggtgttccaacaggacaatgaccccaaacacacatcaaaagtggtaatggaatggctaaatcaggctggaattaaggttttagaatggccttcccaaagtcctgacttaaaccccattgagaacatgtggacaatgctgaagaaacaagtccatgtcagaaagccaacaaatttaactgaactgcaccaattctgtcaagaggagtggttaaagattcaaccagaaacttgccagaagcttgtggatggctaccaaaagcgcctaattgaagtagaaatggccaagggacatgtaaccaaatat
>SB-like-Takfla
atgggaaagtcaaaggagctcagcacagatctgaaaaagagaatcattgacttgaacaagtcaggaaagtcacttggagccatttcaaagcagctgcaggttccaagagcaacagtgcaaacaattgtttgtaagtataaagtgcatggcgctgttttgtcactgccacgatcaggaagaaaatgcaagctgtcacctgctgctgagagaaaactggtcaggagggtgaagagtcaacccaggagcaccaaaaagcacatctgccaagaattagaagctgctggaacacaggtgtcagtgtccacagtcaagcgtgttttgcatcgccaaggactgagaggctgccgtgcaagaaggaagcccttgctccaaaagcggcaccttaaggctcgactaaagtttgctgctgatcacatggacaaagataagaccttctggaggaaagttctgtggccagatgaaacaaaaattgagctgtttggccacaatgcccagcaatatgtttggaggagaaaaggtgaggcctttaaccccaagaacaccatgcctaccatcaagcacggtggtggtagtattatgctgtgggcctgttttgctgccaatggaactggtgctttacagagagtcaatgggacaatgaagaaggaggattaccttcaaattattcaagaaaacctaaagtcatcagcccgaaggttgggtcttgggcgcagttgggtggtccaacaggacaatgaccccaaacacacatcaaaagtggtaatggaatggctaaatcaggctagaattaaggttttagaatggccttcccaaagtcctgacttaaaccccattgagaacatgtggacaatgctgaagaaacaagtccatgtcagaaagctaacaaatttcactgaactgcaccaattctgtcaagaggagtggtcaaagattcaaccagaaacttgccagaagcttgtggatggctaccaaaagcgcctaattgaaatagaaatggccaagggacatgtaaccaaatat
>SB-like-Takrub
atgggaaagtcaaaggagctcagcacagatctgaaaaagagaatcattgacttgaacaagtcaggaaagtcacttggagccatttcaaagcagctgcaggttccaagagcaacagtgcaaacaattgtttgtaagtataaagtgcatggcgctgttttatcactgccacgatcaggaagaaaatgcaagctgtcacctgctgctgagagaaaactggtcaggagggtgaagagtcaacccaggagcaccaaaaagcacatctgccaagaattagaagctgctggaacacaggtgtcagtgtccacagtcaagcgtgttttgcatcgccaaggactgagaggctgccgtgcaagaaggaagcccttgctccaaaagcggcaccttaaggctcgactaaagtttgctgctgatcacatggacaaagataagaccttctggaggaaagttctgtggtcagatgaaacaaaaattgagctgtttggccacaatgcccagcaatatgtttggaggagaaaaggtgagacctttaaccccaagaacaccatgcctaccatcaagcacggtggtgttagtattatgctgtgggcctgttttgctgtcaatggaactggtgctttacagagagtcaatgggacaatgaagaaggaggattaccttcaaattattcaagaaaacctaaagtcatcagcccgaaggttgggtcttgggcgcagttgggtgttccaacaggacaatgaccccaaacacacatcaaaagtggtaatggaatggctaaatcaggctagaattaaggttttagaatggccttcccaaagtcctgacttaaaccccattgagaacatgtggacaatgctgaagaaacaagtccatgtcagaaagccaacaaatttcactgaactgcaccaattctgtcaagaggagtggtcaaagattcaaccagaaacttgccagaagcttgtggatggctaccaaaagcgcctaattgaagtagaaatggccaagggacatgtaaccaaatat
>SB-like-Notfur
atgggaaagtcaaaggagctcagcatggatctgaaaaagcgaattattgacttgaacaagtcaggaaagtcacttggggccatttcaaagcagctgcaggtcccaagagcaacagtgcaaacaattgtttgtaagtataaggtgcatggcactgtttcatcactgccaagatcaggaagaaaacgcaagctatcacctgctgctgagagaaaattggtcaggagggtaaagagtgaaccaagaatcaccaaaaagcagatctgccaagaattagaagctgctggaacacaggtgtcattgtccacagtcaaacgtgttttgcatctccatggactgagaggctgccgtgcaagaaggaagcccttgctccaaaagcggcaccttaaggctcgactgaagtttgctgctgatcacatggacaaagataagaccttctggaggaaagttctgtggtcagacgaaacaaaaatcgagctttttggccacaatgcccagcaatatgtttggaggagaaaaggtgaggcctttaaccccaagaacaccatgcctacagtcaagcatggtggtgggaatattatgctgtggggctgttttgctgccaatggaactggtgctttacagagagtaaatgggataatgaagaaggaggattaccttcacattcttcaacataacctaaaatcatcagcacgaaggttgggtcttgggcgcagttgggtgttccaacaggacaatgaccccaaacacacatcaaaagtggtaaaggaatggctaaatcaggctagaataagggttttagaatggccttcccaaagtcctgacttaaaccccattgaaaacatgtggacagtgctgaagaaacaagtccatgtcagaaagccatcaaatttaactgaacttcaccaattctgtcaagaggagtggtcaaagattcaaccagaagcttgccagaagcttgtggatggctaccaaaagcgcctaattgaagtgaaaatggctaagggacatgtaaccaaatat
>SB-like-Notkuh
atgggaaagtcaaaggagctcagcatggatctgaaaaagcgaattattgacttgaacaagtcaggaaagtcacttggggccatttcaaagcagctgcaggtcccaagagcaacagtgcaaacaattgtttgtaagtataaggtgcatggcactgtttcatcactgccaagatcaggaagaaaacgcaagctatcacctgctgctgagagaaaattggtcaggagggtaaagagtgaaccaagaatcaccaaaaagcagatctgccaagaattagaagctgctggaacacaggtgtcattgtccacagtcaaacgtgttttgcatctccatggactgagaggctgccgtgcaagaaggaagcccttgctccaaaagcggcaccttaaggctcgactgaagtttgctgctgatcacatggacaaagataagaccttctggaggaaagttctgtggtcagacgaaacaaaaatcgagctttttggccacaatgcccagcaatatgtttggaggagaaaaggtgaggcctttaaccccaagaacaccatgcctacagtcaagcatggtggtgggaatattatgctgtggggctgttttgctgccaatggaactggtgctttacagagagtaaatgggataatgaagaaggaggattaccttcacattcttcaacataacctaaaatcatcagcacgaaggttgggtcttgggcgcagttgggtgttccaacaggacaatgaccccaaacacacatcaaaagtggtaaaggaatggctaaatcaggctagaataagggttttagaatggccttcccaaagtcctgacttaaaccccattgaaaacatgtggacagtgctgaagaaacaagtccatgtcagaaagccatcaaatttaactgaacttcaccaattctgtcaagaggagtggtcaaagattcaaccagaagcttgccagaagcttgtggatggctaccaaaagcgcctaattgaagtgaaaatggctaagggacatgtaaccaaatat
>SB-like-Poefor
atgggaaagtcaaaggaactcagtgtggatctgaaaaagcgaattattgacttgaacaagtcagggaagtcacttggagccatttcaaagcagctacaggtcccaagagcaactgtgcagacaattatacgcaagtataaagtgcatggaacagttgtgtcactgccacgatcaggaagaaaacgcaagctatcacatgctgccgagaggagattggtcaggatggtcaagagtcaaccaagaatcaccaagaagcaggtctgcaaggatttggaagctgatggaacacaggtgtcagtctccacagtcaagcgtgttttacatcggcatggactgagaggctgccgtgcaagaaagaagcccttgctccagaaaaggcaccttaagactcggctgaagtttgctgctgatcacatggacaaagataaaaccttctggaggaaagttctctggtcagacgaaacaaaaattgagctgtttggccacaacacccagcaatatgtttggaggagaaaaggtgaggcctttaatcccaggaacaccatgcctactgtcaagcatggtggtggtagtattatgctctggggatgttttgctgccagtggaactggttctttgcagaaagtaaatgggataatgaagaaggaggattacctccaaattctgcaggaaaacttaaaaccatcagcccgaaggttgggtcttgggcgcagttgggtgttccaacaagacaatgacccaaaacacacatcaaaagtggtaaagaaatggctaaaccaggctagaattaaggttttagaatggccttcccaaagtcctgacttaaaccccattgagaacatgtggacagtgctaaagaaacaggttcatgcaagaaaaccatcacatttagctgaactgcaccaattctgtcaagaagagtggtcaaacattcgacctgaagcttgccaggaccttgtggatggctaccaaaagcgcctagttgccgtgaaaatggctaagggacatgtaaccaaata-
>SB-like-Xipmac
atgggaaagtcaaaggaactcagtgtggatctgaaaaagcgaattattgacttgaacaagtcagggaagtcacttggagccatttcaaagcagctacaggtcccaagagcaactgtgcagacaattattcgcaagtataaagtgcatggaacagttgtgtcactgccacgatcaggaagaaaacgcaagctatcacatgctgccgagaggagattggtcaggatggtcaagagtcaaccaagaatcaccaaaaagcaggtctgcaaggatttggaagctgatggaaaacaggtgtcagtctccacagtcaagcgtgttttacatcgccatggactgagaggctgccgtgcaagaaagaagcccttgctacagaaaaggcaccttaagactcggctgaagtttgctgctgatcacatggacaaagataaaaccttctggaggaaagttctgtggtcagacgaaacaaaaattgagctgtttggccacaacacccagcaatatgtttggaggagaaaaggtgaggcctttaatcccaggaacaccatgcctactgtcaagcatggtggtggtagtattatgctctggggctgttttgctgccagtggaactggttctttgcagaaagtaaatgggataatgaagaaggaggattacctccaaattctgcaggaaaacttaaaaccatcaacccgaaggttgggtcttgggcgcagttgggtgttccaacaggacaatgacccaaaacacacatcaaaagtggtaaaggaatggctaaaccaggctagaattaaggttttagaatggccttcccaaagtcctgacttaaaccccattgagaacatgtagacagtgctaaagaaacaggttcatgcaagaaaaccatcacatttagctgaactgcaccaattctgtcaagaagagtggtcaaacattcgacctgaagcttgccaggagcttgtggatggctaccaaaagcgcctagttgccgtgaaaatggccaagggacatgcaaccaaata-
>SB-like-Neobri
atgggaaagtcaaaggagctcagcatggatctgaaaaagcaaactatcgacttgaacaagtcaggaaagtcacttggggccttttcaaagcagctgcatgtcccaagagcaacagtgcaaacaattgtttgtaagtatgaagtgcatggcactgtttcttcactgccaagatcaggaggaaaacgcaagctatcacctgctgctgagagaaaattggtcaggggggtaaagagtcaaccaagaatcaccaaaaggcagatctgccaagaattagaagctgctggaacacaggtgtcattgtccacagtcaaacgtgttttgcgtctccatggactgagaggctgcagtgcaagaaggaagcccctgctccaaaagcggcaccttaaggctcgactgaagtttgctgctgatcacatggacaaagataagaccttctggaggaaagttctgtggtcagacgaaacaaaaatcgagctttttggccacaatgcccagcaatatgtttggaggagaaaaggtgaggcctttaaccccaagaacaccatgcctacaatcaagcatggtggtgggagtattatgctgtggggctgttttgctgccaatggaactggtgctttacagagagtaaatgggataatgaagaaggaggattaccttcacattcttcaacataacctaaaatcatcagcacgaaggttgggtcttgggcgcagttgggtgttccaacaggacaatgaccccaaacacacatcagaagtggtaaaggaatggctaaatcaggctagaataagggttttagaatggccttcccaaagtcctgacttaaacctcattaaaaacatggggacaatgctgaagaaacaagtccatgtcagaaagccatcaaatttaactgaactgcaccaattctgtcaagaggagtggtcaaagattcaa-----------ccagaagcttgtggatggctaccaaaagcgcctaattgaagtgaaaatggctaagggacatgtaaccaaatat
>SB-like-Gasacu
atgggaaagtcaaaggagctcagcatggatctgaaaaagcgaatcattgacttgaacaagtcaggaaagtcacttggagccatttcaaagcagctgcatgtcccaagagcaacagtgcaaacaattgtttgtgagtataaagtgcatggcactgttttgtcactgccacgatcaggaagaaaacgcaaactatcacctgctgctgagagaaaattggtcaggagggtgaagagtcaaccgagaaccaccaaaaagcagatcggccaagaattagaagctgctggaaggcagatgtcagtgtgcacagtcaagcatgtttagcatctccatggactgagaggcggccgtgcaagaaggaagcctctgctcaaaaagcggcaactaaaggctcgactgaagtttgctgctgatcacatggacaaagacaagaccttctggaggaaagttctgttgtcagacgaaacaaaaatcgagctgtttggccacaatgcccagcaatatgtctggaggagaaaaggtgaggcctttaaccccaagaacaccatgcctaccgtcaagcacggtggtggtagtattatgctgtggggctgttttgctgccaatggaactggtgctttacagatagt-gatgggataatgaagaatgaggattaccttcaaattcttcaaggtaacctaaaatcatcagcccaaaggttgggtcttgggcgcagttgggtgttccaacaggacaatgaccccaaacacacatcaaaagtggtaatagaatggctaaatcaggctagaattaggcttctagaatggccttcccaaagtcctgacttaaatcccattgagaacatgtggaaaatgctgaagaaataagtccatgtcagaaagccatcaaatttaactgaactgcaccaattctgtcaagaggagtggtcaaagattcaacgagaagcttgccagaagctcgtggatggctaccaaaagcgcctaattgaagtgaaaatggccaagggacatgtaaccaaatat
>SB-like-Gasacua
atgggaaagtcaaaggagctcagcatggatctgaaaaagcgaatcattgacttgaacaagtcaggaaagtcacttggagccatttcaaagcagctgcatgtcccaagagcaacagtgcaaacaattgtttgtgagtataaagtgcatggcactgttttgtcactgccacgatcaggaagaaaacgcaaactatcacctgctgctgagagaaaattggtcaggagggtgaagagtcaaccgagaaccaccaaaaagcagatcggccaagaattagaagctgctggaaggcagatgtcagtgtgcacagtcaagcatgtttagcatctccatggactgagaggcggccgtgcaagaaggaagcctctgctcaaaaagcggcaactaaaggctcgactgaagtttgctgctgatcacatggacaaagacaagaccttctggaggaaagttctgttgtcagacgaaacaaaaatcgagctgtttggccacaatgcccagcaatatgtctggaggagaaaaggtgaggcctttaaccccaagaacaccatgcctaccgtcaagcacggtggtggtagtattatgctgtggggctgttttgctgccaatggaactggtgctttacagatagt-gatgggataatgaagaatgaggattaccttcaaattcttcaaggtaacctaaaatcatcagcccaaaggttgggtcttgggcgcagttgggtgttccaacaggacaatgaccccaaacacacatcaaaagtggtaatagaatggctaaatcaggctagaattaggcttctagaatggccttcccaaagtcctgacataaatcccattgagaacatgtggaaaatgctgaagaaataagtccatgtcagaaagccatcaaatttaactgaactgcaccaattctgtcaagaggagtggtcaaagattcaacgagaagcttgccagaagctcgtggatggctaccaaaagcgcctaattgaagtgaaaatggccaagggacatgtaaccaaatat
>SB-like-Brobar
--gggaaagtcaaaggagctcagcaaggatctgaaaaaggggatcattgacttgaacaagtcaggaaagtcacttggagccttttcaaggcagctactggtcccaagatcaactgtgcaaacaattgtttgtaagtgtaaagtgcatggcacagttgtgtcactgcctcgatcaggaaggaaacgccagctatcacctgctgctgagaggaaattggtcaggatggtcaagagtcaactgagaaccatcaaaaagcaagtctgcaatgaattagaagctgcaggagcaccggtgtcattgaccacagtcaagcgtgttttatatcgccatgggctcagaggctgcc-----------aagcccttgctccagaaccggcaccttatagctcgactgaagtttgctgctgatcacatggacaaaggaaaggccttctggcggagggttctgtggtcagataaaacaaaaattgagctgtttggccacaatgaccagaaatatgtttggaggagcgagggtgaggcctttaaccccaagaacaccatgcctattgtcaagcatggtggtggtagtattatgctctgggcctgttttgctgctaatggaactggtgctttacagaaaatgaatggaataacaaaggaggaggattacctccaaattcttcaggagaacctaaaatcatcagccagaaggttgcgtcttgggcgtagttgggtgttccaacacgacaatgaccccaaacacacatcaaaagtggtaaaggaatggctaaatcaggctagaattaaggttttagaatggcgttcccaaagtcctgacttaaaccccatcgagaacatcgggacagtgctgaagaaacaagtcaatgtcagaaagccaacaaatttagctgaactgcaccgattctgtcaagaggagtggtcaaagattcaa-----------ccagaagcttgtggatggctaccaaaagcgcctacttgaggtcaaaatggccaaaggacatgtaaccaaatat
>SB-like-Poljap
atgggaaagtcaaaggagctcagcacggatctgaaaaagcaaatcattgacttgaacaagtcaggaaagtcacttggagccatttcaaagcagctacaggtcccaagagcaactgtgcaaacaattgtttgtaagtataaagtgcatggcacagttgtgtcactgccacgatcaggaagaaaacgcaaactatcacctgctgctgagagaaaattggtcaggatggtcaagagtcaaccgagaaccaccaaaaagcaggtctgcaatgaattagaagctgctggaacacaggtgtcagtgtccacagtcaagcgtgttttacatcgccatggaccgagaggctgccgtgcaggaaggaagcccttgctccagaagcggcaccttaaggctcgactgaagtttgctgctgatcacatggacaaagataagaccttctggaggaaagttctgtggtcagatgaaacagaaatttagctgtttggccacaatgcccagcaatatgtttggaggagaaaaggtgaggcctttaaccccaagaacaccatgcctaccgtcaagcatggtggtggtagtattatgctctgggcctgttttgctgccaatggaactggtgctttacagagagtaaatgggataatgaataaggaggattacctccaaattcttcaggataacctaaaatcatcagcccgaaggttgggtcttgggcgcagttgggtgttccaacaggacaatgaccccaaacacacatcaaaagtggtaaagtaatggctaaatcaggctagaattaaggttttagaatggccttcccaaagtcctgacttaaaccccatcgagaacatgtggacaatgctgaagaaacacgtccatgtcagaaagccaacaaatttagctgtactgcaccgattctgtcaagaggagtggtcaaagattcaaccagaagcttgccagaagcttgtggatggctaccaaaagcacctaattgaagtgaaaatggccaagggacatgtaaccaaatat
>SB-like-Pertra
atgggaaagtctaaggagctcagcatggatctgaagaagcggatcattgaattgaacaagtcaggaaagtcacttggagccatttcaaagcagcgacaggtccccaaatccaccaagtaaacaattgtttgttagtataacgtgcatggcacagttgtgtcactgacacgatcaggaagaccaagcaagttatcaagtgctgctgagagaaaattggtcaggatggtcaggagtcaaacaagaaccaccaaaaagcaggtctgcggtgaatcagaagctgctggaacacaggtgtcagtgtccacagttaagcgtgttttacatcaccatgggctgagaggctgccgtgcaag-atgaagcccttgctccagaagcggcacctcaagccttgactgaagtttgctgctgatcacatggacaaagaaaaggccttctggaggaaagttctgtggacagatgaaacaaaaatctagttatttggccacaatgaccagaaatatgtttggaggagagaagttgaggcctttaacccccaaaacaccatacctaccatcaaacatggtagtggtagtattatgctctggggctgttttactgccagtggaactggtgctttacagaaagtgaatggaataatgaagaaggaggattaccttcaaattcttcaggaaaacctaaaatcatcagccagaaggttgggccttggacgcagttgggtgtttcaacagcacaaagaccccaaacacacatcaaaggtggtaaaggaatagctaaatcaggctagaattaaggtttaagaatggccttcccaaagtcctgatttgaaccccatcgagaacatgtggac--tgctgaagaaacaagtcagtgttagaaagccaacaaattttgctgaactgcaccaaatctgtcaag---agtggtaaaagattctaccagaagcttgtcagaagcttttggattgtaaccaaaagcgcctaatcgaggtgaaaatggccaagggacatttaaccaaat--
>SB-like-Mormor
atgggaaagtcaaaggagctcagcacggagctgaaaaaacggatcattgacttgaacaagtcaggaaagtcacttggagccctttcaaagcagctacaggtcccaagttcaactgtgcaaacaattgcttttaagtataaagtgcatggcacagttgtgtcactgccacgattaggaagaaaacgcaagctgtcatctgctgctgagagaaaattggtcaggatggtcaagagtcaaccgggaaccaccaaaaagcaggtctgcaatgaattagaagctgctggaacacaggtgtcagtgtccacagtcaagcgtgttttacatcgccatgggctgagatgctgccgtgcaagaaggaagcccttgctccagaagaggcacattaaggctcgactgaagtttgc-----------tggacaaagaaaaggccttcaggaggaaagttatgtggtcagatgaaacaaaaatttagctgtttggccacaatgaccagaaatatgtttggaggagaaaaggtgaggcctttaaccctaagaacaccatgcc----gtcaagcatggtggtggtagtattatgctctgggcctgttttactgccaatggaactggtgctttgcagaaagtaaatggaataat---gaaggaggattacctccaaattcttcaggagaacctaaaatcatcagccagaaggttgggtcttggttgccgttgggtgttccaacaggacaatgaccccaaacacacatcaaaagtggtaaaggaatggctaaatcaggctagaattaaggttttagaatggccttcccaaagtcctgacttaaaccccatcgagaacatgtggacagtgctgaagaaacaagtccatgtcagaaagccaactaatttagctgaactgcaccgattctgtcaagaggagtggtcaaagattcaaccagaagcttgccagaagcttgtggatggctaccaaaagcgcctaattgaggtgaaaatggccaagggacatgtaaccaaatat
>SB-like-Sinkne1
atgggcaagtctaaggagctcagcatggatctgaagaagcggatcattgacttgaagaagtcaggaaagtcacttggagccatttcaaagcagctacaggtcccaagatccactgtgcaaacacttgtttgtaagtatatagtgcatggcacagttgtgtcactgccacgatcaggaagaccacgcaagcaatcaactgctgctgagagaaaattggtcaggatggtcaggagtcgaccaagaaccaccaaaaagcaggtctgcgatgaattagaagctgctggaacacaggtgtcagtgtccacagttaagcgtgttttacatcgccatgggctgagaggctgccgtgcaagaaggaagcccttgctccagaagcggcaccttaaggctcgactgaagtttgctgctgatcacatggacaaagaaaaggccttctggtggaaggttctgtggtcagatgaaacaaaaaacgagttatttggccacaatgaccagacatatgtttggaggagaaaaggtgaggcctttaacccccaaaacaccatacctaccgtcaagcatggtggtggtagtattatgctctggggctgtttttctgccagtggaactgctgctttacagaaagtgactggaataaggaagaagtaggattaccttaaaattcttcagggaaacctaaaatcatcagccagaaggttgggacttggacgcagttgggtgtttcaacaggacaatgaccccaaacaaacatcaaaggtggtaaaggaatggctaaatcaagctagaattaaagtgttagaatggccttcccaaagtcctgacttgaaccccatcaagaacatgtggacattgctgaagaaacaagtccgtttcagagcgcaaacaaatttagctgaactgcaccaaatctgtcaagaggaatggtcaaagattcaaccagaagcttgtcagaagcttgtgaatggctaccaaaagcgcataatcgaggtgaaaatggccaagggacatttaaccaaatat
>SB-like-Percap
atgggaaagtcaaaggaactcagtgtggatctgaaaaagcgaattattgacttgaacaagtca-ggaagtcacttggagccatttcaaagcagctacaggtcccaagagcaactgtgcagacacttatacgcaagtataaagtgcatggaacagttgtgtcactgccacgatcaggaagaaaacgcaagctatcacatgctgccgagaggagattggtcaggatggtcaagagtcaaccaagaatcaccaagaagcaggtctgcaaggatttggaagctgatggaacacaggtgtcagtctccacagtcaagcgtgttttacatcgccatggactgagaggctgccgtgcaagaaagaagcccttgctccagaaaaggcaccttaagactcggctgaagtttgctgctgatcacatggacaaagataaaaccttctggaggaaagttctctggtcagacgaaacaaaaattgagctgtttggccacagcacccagcaatatgtttggaggagaaaaggtgaggcctttaatcccaggaacaccatgcctactgtcaagcatggtggtggtagtattatgctctggggatgttttgctgccagtggaactggttctttgcagaaagtaaatgggataatgaagaaggaggattacctccaaattctgcaggaaaacttaaaaccatcagcccgaaggttgggtcttgggcgcagttgggtgttccaacaagacaatgacccaaaacacacatcaaaagtggtaaaggaatggctaaaccaggctagaataaaggttttagaatggccttcccaaagtcctgacttaaaccccattgagaacatgtggacagtgctaaagaaacaggttcatgcaagaaaaccatcaaatttagctgaactgcaccaattctgtcaagaagagtggtcaaacattcgacctgaagcttgccaggaccttgtggatggctaccaaaagcgcctagttgctgtgaaaatggccaagggacatgtaaccaaata-
>SB-like-Sinsch1
atgggcaagtctatggagctcagcatggatctgaagaagcggatcattgacttgaacaagtcaggaaggtcacttggagccatttcaaagcacctacaggtcccaagatccactgtgcaaacaattgtttgtaagtatatagtgcatggcacagttgtgtcactgccacgatcaggaagaccacgcaagctatcaactgctgctgagagaaaattggtcaggatggtcaggagtcaaccaagaaccaccaaaaagcaggtatgcgatgaattggaagctgctagaacgcagatgtaagtgtccacagttaagcgtgttttacatcgccatgggctgagaggctgccgtgcaagaaggaagcccttgctccggaagcggcatcttaaggctcgactgaagtttgctgctgatcacatggacaaagaaaaggccttctggaggaaagttctgtggtcagatgaaacaaaaaccgagttatttggccacaatgaccagacatatgtttggaggagaaaaggtgaggcctttaaccccaaaaacaccatacctaccgtcaagcatggtggtggtagtattatgctctggggctgttttgctgccagtgtaactggtgctttacagaaagtgactggaataatgaaggaggaggattaccttcaaattcttcagggaaacctaaaatcatcagccagaaggttgggacttggacgcagttgggtgtttcaacaggacaatgaccccaaacacacatcagaggtggtaaaggaatggctaaatcaagctagaattaaagtgttagaatggccttcccaaagtcctgacttaaaccccatcgagaacatgtggactttgctgaagaaacaagactgtgtcagaaagccaacaaatttagctgaactgcagcaaatctgtcaagaggagtggtcaaagattcaaccagaagcttgtcagatgcttgtggatggctaccaaaagcgcctaatcgaggtgaaaatggccaagggacatttaaccaaatat
>SB-like-Tetnig
atgggaaagtcaaaggagctcagcacagatctgaaaaagagaatcattgacttgaacaagtcaggaaagtcactgggagccatttcaaagcagctgcaggttccaagggcaacagtgcaaacaa----ttgtaagtataaagtgcatggcactgttttgtcactgccacgatcaggaagaaaacgcaagctgtcacctgctgctgagagaaaactggtcaggtgggtgaagagtcaacccaggagcaccaaaaagcagatctgccaagaattagaagctgctggaacacaggtgtcagtgtccacagtcaagcgtgttttgcatcgccatggactgagaggctgccgtgcaagaaggaagcccttgctccaaaagcggcaccttaaggctcgactaaagtttgctgctgatcacatggacaaagataagaccttctggaggaaagttctgtggtcagatgaaacaaaaattgagctgtttggccacaatgcccagcaatatgtttggaggagaaaaggcgaggcctttaaccccaagaacaccacgcctaccatcaagcacggtggtggtagtattatgctgtgggcctgttttgctgccaatggaactggtgctttacagagagtcaatgggacaatgaagaaggaggactaccttcaaattcttcaagaaaacctaaagtcatcagcccgaaggttgggtcttgggcgcagttgggtgttccaacaggacaatgaccccaaacacacatcaaaagtggtaagggaatggctaaatcaggctagaattaaggttttagaatggccttcccaaagtcccgacttaaaccccattgagaacatgtggacaatgctgaaaaaacaagtccatgtcagaaagccaacaaatttaactgaactgcaccaattctctcaagaggagtggtcaaagattcaaccagaaacttgccagaagcttgtggatggctaccaaaagcgcctaattgaagtagaaatggccaagggacatgtaaccaaatat
>SB-like-Menber
atgggaaagtcaaaggaactcagtgtggatctgaaaaagcgaattattgacttgaacaagtcagggaagtcacttggagccatttcaaagcagctacaggtcccaagagcaactgtgcagacaattatacgcaagtataaagtgcatggaacagttgtgtcactgccacgatcaggaagaaaacgcaagctatcacatgctgccgagaggagattggtcaggatggtcaagagtcaaccaagaatcaccaagaagcaggtctgcaaggatttggaagctgatggaacacaggtgtcagtctccacagtcaagcgtgttttacatcgccatggactgagaggctgccgtgcaagaaagaagcccttgctccagaaaaggcaccttaagactcggctgaagtttgctgctgatcacatggacaaagataaaaccttctggaggaaagttctctggtcagacgaaacaaaaattgagctgtttggccacaacacccagcaatatgtttggaggagaaaaggtgaggcctttaatcccaggaacaccatgcctactgtcaagcatggtggtggtagtattatgctctggggatgttttgctgccagtggaactggttctttgcagaaagtaaatgggataatgaagaaggaggattacctccaaattctgcaggaaaacttaaaaccatcagcccgaaggttgggtcttgggcgcagttgggtgttccaacaagacaatgacccaaaacacacatcaaaagtggtaaaggaatggctaaaccaggctagaattaaggttttagaatggccttcccaaagtcctgacttaaaccccattgagaacatgtggacagtgctaaagaaacaggttcatgcaagaaaaccatcacatttagctgaactgcaccaattctgtcaagaagagtggtcaaacattcgacctgaagcttgccaggaccttgtggatggctaccaaaagcgcctagttgccgtgaaaatggccaagggacatgtaaccaaata-
>SB-like-Menmen
atgggaaagtcaaaggaactcagtgtggatctgaaaaagcgaattattgacttgaacaagtcagggaagtcacttggagccatttcaaagcagctacaggtcccaagagcaactgtgcagacaattatacgcaagtataaagtgcatggaacagttgcgtcactgccacgatcaggaagaaaacgcaagctatcacatgctgccgagaggagattggtcaggatggtcaagagtcaaccaagaatcaccaagaagcaggtctgcaaggatttggaagctgatggaacacaggtgtcagtctccacagtcaagcgtgttttacatcgccatggactgagaggctgccgtgcaagaaagaagcccttgctccagaaaaggcaccttaagactcggctgaagtttgctgctgatcacatggacaaagataaaaccttctggaggaaagttctctggtcagacgaaacaaaaattgagctgtttggccacaacacccagcaatatgtttggaggagaaaaggtgaggcctttaatcccaggaacaccatgcctactgtcaagcatggtggtggtagtattatgctctggggatgttttgctgccagtggaactggttctttgcagaaagtaaatgggataatgaagaaggaggattacctccaaattctgcaggaaaacttaaaaccatcagcccgaaggttgggtcttgggcgcagttgggtgttccaacaagacaatgacccaaaacacacatcaaaagtggtaaaggaatggctaaaccaggctagaattaaggttttagaatggccttcccaaagtcctgacttaaaccccattgagaacatgtggacagagctaaagaaacaggttcatgcaagaaaaccatcacatttagctgaactgcaccaattctgtcaagaagagtggtcaaacattcgacctgaagcttgccaggaccttgtggatggctaccaaaagcacctagttgccgtgaaaatggccaagggacatgtaaccaaata-
>SB-like-Monjap
atgggaaagtctaaggagttcagcacggatctaaaaaagcggatcattgacttgaacaagtcaggaaag-aacttggagccatttcaaagcagctacaggtcctaaaattaactgtgcaaacaattgtttgtaagtataaagtgcatggcacagttgtgtcactgccaaggtcaggaagaaaacacaagctatcacctgctgctgagagacaattggtcaggatggtcaagagtcaaccaagaaccaccaaaaagcaggtctgtgatgaaatagaagctgctggaacacagatgtcagtgtccacagtcaagcgtgttttacatggccatgggctgagaggctgccatgcaagaaggaagcccttgctccagaagcggcaccttaaggcttgactgaagtttgctgctgatcatatggacaaaa-aaaggccttctggaggaaagttctgtggtca---gaaacaaaaattgagctatttggccacaatgaccagaaatatgcttggaggagagaaggtgaggcctttaaccccaagaacaccatacctaccgtcaagcatagtggtggtag---tatgctctggggctgttttgctgccagtggaactggtgctttgcagaaagtaaatagaataatgaagaaggaggattacctccaaattcttcaggaaaacctaaaatcatcagccagaaggttgggtcttggacgcagttgggtgttccaacaggacaatgacccgaaacacacatcaaaagtggtaaaggaatggctaactcaggctagaatgaaggttttagaatggccttcccaaagtcctgacttaaaccccatcaagaacatgtggactgtgctgaagaaactagtctgtgtcagaaagccaacaaatttagttgaactgcagcaattctgtcaaggggagttgtcaaagattcaa-----------ccagaagcttgtggctggctaccaaaagcgcctaactgaggtgaaaatggccaagggacatgtggccaaatat
>SB-like-Neobic
atgggaaagtcaaaggagctcagcacagatttgaaaaagagaatcattgacttgaacaagtcaggaaagtcacttggagccatttcaaagcagctgcaggttccaagagcaacagtgcaaacaattgtttgtaagtataaagtgcatggcactgttttgtcactgccacgatcaggaagaaaacgcaagctgtcacctgctgctgagagaaaactggtcaggagggtgaagagtcaacccaggagcaccaaaaagcagatctgccaagaattagaagctgctggaacacaggtgtcagtgtccacagtcaagcgtgttttgcatcgccatggactgagaggttgccgtgcaagaaggaagcccttgctccaaaagcggcaccttaaggctcgactaaagtttgctgctgatcacatggacaaagataagaccttctggaggaaagttctgtggtcagatgaaacaaaaattgagctttttggccacaatgtccagcaatatgtttggaggagaaaaggtgaggcctttaaccccaagaacaccatgcctaccatcaagcacggtggtggtagtattatgctgtgggcctgttttgctgccaatggaactggtgctttacagagagtcaatgggacaatgaagaaggaggattaccttcaaattcttcaagaaaacctgaagtcatcagcccgaaggttgggtcttgggcgcagttgggtgttccaacaggacaatgaccccaaacacacatcaaaagtggtaatggaatggctaaatcaggctagaattaaggttttagaatggccttcccaaagtcctgacttaaatcccattgagaacatgtggataatgctgaagaaacaagtccatgtcagaaagccaacaaatttaactgaactgcaccaattctgtcaagaggagtggtgaaagattcaaccagaaacttgccagaagcttgtggatggctaccaaaagcgcctaattgaagtaaaaatggccaaaggacatgtaaccaaatat
>SB-like-Punmac
atgggaaagtcaaaggagctcagcatggatctgaaaaagcgaattattgacttgaacaagtcaggaaagtcacttggggccatttcaaagcagctgcatgtcccaagagcaacagtgcaaacaattgtttgtcagtataaagtgcatggcactgtttcgtcactgccaagatcaggaagaaaacacaagctatcacctgctgctgagagaaaattggtcaggagggtaaagagtcaaccaagaatcaccaaaaagcagatctgccaagaattagaagctgctggaacacaggtgtcattgtccacagtcaaacatgttttgcatctccatggactgagaggctgccgtgcaagaaggaagcccttgctccaaaagcggcaccttaaggctcgactgaagtttgctgctgatcacatggacaaagataagaccttctggaggaaagttctgtggtcagacgaaacaaaaatcgagctttttggccacaatgcccagcaatatgtttggaggagaaaaggtgaagcctttaaccccaagaacaccatgcctacaatcaagcatggtggtgggagtattatgctgtggggctgttttgctgccaatggagctggtgctttacagagagtaaatgggataatgaagaaggaggattaccttcacattcttcaacataacctaaaatcatcagcacgaaggttgggtcttgggcgcagttgggtgttccaacaggacaatgaccccaaacacacatcaaaagtggtaaaggaatggctaaatcaggctagaataagggttttagaatggccttcccaaagtcctgacttaaaccccattgaaaacacgtggacaatgctgaagaaacaagtccatgtcagaaagccatcaaatttaaccgaactgcaccaattctgtcaagaggagtggtcaaagatttaaccagaagcttgccagaagcttgtggatggctaccaaaagcgcctaattgaagtgaaaatggctaagggacatgtaaccaaatat
>SB-like-Corrup
atgggaaagtcaaaggagctcagcacggatctgaaaaagcggatcattgacttgaacaagtcaggaaagtcacttggagcaatttcaaagcagctacaggtcccgagatcaactgtgcaaacaattgtttgtaagtataaagtgcatggaacagttgtgtcactgccacgatcaggaagaaaacgcaagctatcacctgctgctgagagaaaattggtcaggatggtcaagagtcaaccgagaaccaccaaaaagcaggtctgcaatgaattagaagctgctggaacacaggtgtcagtgtccacagtcaagcgtgttttacatcgccatgggctgagaggctgccgtgcaagaaggaagcccttgctccagaagcggcaccttaaggctcgactgaagtttgctgctgatcacatggacaaagaaaaggccttctggaggaaagttctgtggtcagatgaaacaaaaatggagctctttggccacaatgaccagaaatatgtttggaggagagaaggtgaggcctttaaccccaagaacaccatgcctaccgtcaagcatggtggtggtagtattatgctctgggcctgttttgctgccaatggaactggtgctttacagaaagtaaatggaataatgaagaaggaggattacctccaaattcttcaggagaacctaaaatcatcagccagaaggttgggtcttgggcgcagttgggtgttccaacaggacaatgaccccaaacacacatcaaaagtggtaaaggaatggctaaatcaggctagaattaaggttttagaatggccttcccaaagtcctgacttaaaccccatagagaacatgtggacagtgctgaagaaacaagtccatgtcagaaagccaacaaatttagctgaactgcaccgattctgtcaagaggagtggtcaaagattcaaccagaagcttgccagaagcttgtggatggctaccaaaagcacctaattgaggtgaaaatggccaagggacatgtaaccaaatat
>SB-like-Angang1
atgggaaggtcaaaagagctcagcatggatctgaaaaagcatatcattgacttgaacaagtcaggaaagtcactcggagccattgcgaagctgttacaggtaccaagatctactgtgcaaaccattatttctaagtttaaagtgcatggagtggttgtgtcactgccacgaacaggaagaaaacgcaagctctcccctgctgctgagagaaaattggtcaggctggtcaagatgcaaccaagaatcaccaagaagcagatctgcaatgaattgcatgctgatggaatacagatatcaaagtccacagtcaaacgtgttttacatcgccatggtctgagaggctgctgtgcaagaaggaagcccttgctccagaaccagcaccttaaggctcgactcaagtttacaaatgaccacatggacaaaaatacaaccttctgggggaaggtcctgtggtcagatgagacaaaaattgagttatttggccacaatgaccagagatatgtttggagggaacaaggtgaggccttcaaccccaagaacaccatccctaccgtcaagcacaggggtggtagtattatgctctggggatgttttgctgccagtggaactggtgcattacaaaaaatagacagaatcatgaaaaaggaggattacctcaaaatccttgaggacaacctgaaaccatctgctagaaagttgggtcttggatgcagctgggtcttccaacaagacaatgaccccaaacacacctcaaaagtggtgaaggaatggctaaaccaggctagaattaaggttttagaatggccttcacagagtcccgacctcaaccccatcgagaacatgtggacactgctgaagagacaagtccgtatcaggaagccaacaaatttagtcgaactgtaccaattttgtcaagaggagtggtccaagattcaaccacaagcttgccagaaacttgtggatggctaccaaaagcgtctacttgaggttaagatggctaaaggtcatgcaaccaaatat
>SB-like-Parkin1
atgggaaagtcaaaggagctcagcatggatctgaaaaagcgaattattgacttgaacaagtcaggaaagtcacttggagccatttcaaagcagctgcaggtcccaagagcaacagtgcaaacaattgtttgtaagtataaagtgcatggcactgttttgtcactgccacgatccggaagaaaacgcaagctatcacctgctgctgagagaaaattggtcaggagggtgaagagtcaactgagaaccaccaaaaagcagatctgccaagaattagaagctgctggaacacaggtgtcattgtccacagtcaagtgtgttttgcatctccatggactgagaggctgccgtgcaagaaggaagcccttgctccaaaagcggcaccttaaggctcgactgaagcttgctgctgatcacatggacaaagataagaccttctggaggaaggttctgtggtcagacgaaacaaaaatcgagctttttggccacaatgcacagcaatatgtttggaggagaaaaggtgaggcctttaacctcaagaacaccatgcctaccatcaagcacggtgggggtagtattatgctgtggggctgttttgctgccaatggaactggtgctttacagagagtaaattggataatgaagaaggaggattaccttcaaattcttcaacataacctaaaatcatcagcccgaaggtttggtcttgggcgcagttgggtgttccaacaggacaatgaccccaaacacacatcaaaagtggtaaaggaatggctaaatcaggctagaattagggttttagaatggcctccccaaagtcctgacttaaaccccattgaaaacatgtggacaatgctgaagaaacaagtccatgtcagaaagccatcaaatttaactgaactgcaccaattctgtcaagaggagtggtcaaagattcaaccagaagtttgccagaagcttgtggatggctaccaaaagcgcctaattgaagtgaaaatggctaagggacatgtaaccaaatat
>SB-like-Astmex
atgggaaagtcaaaggaactcagtgtggatctgaaaaagcgaattattgacttgaacaagtcagggaagtcacttggagccatttcaaagcagctacaggtcccaagagcaactgtgcagacaattatacgcaagtataaagtgcatggaacagttgtgtcactgccacgatcaggaagaaaacgcaagctatcacatgctgccgagaggagattggtcaggatggtcaagagtcaaccaagaatcaccaagaagcaggtctgcaaggatttggaagctgatggaacacaggtgtcagtctccacagtcaagcgtgttttacatcgccatggactgagaggctgccgtgcaagaaagaagcccttgctccagaaaaggcaccttaagactcggctgaagtttgctgctgatcacatggacaaagataaaaccttctggaggaaagttctctggtcagacgaaacaaaaattgagctgtttggccacaacacccagcaatatgtttggaggagaaaaggtgaggcctttaatcccaggaacaccatgcctactgtcaagcatggtggtggtagtattatgctctggggatgttttgctgccagtggaactggttctttgcagaaagtaaatgggataatgaagaaggaggattacctccaaattctgcaggaaaacttaaaaccatcagcccaaaggttgggtcttgggcgcagttgggtgttccaacaagacaatgacccaaaacacacatcaaaagtggtaaaggaatggctaaaccaggctagaattaaggttttagaatggccttcccaaagtcctgacttaaaccccattgagaacatgtggacagtgctaaagaaacaggttcatgcaagaaaaccatcacatttagctgaactgcaccaattctgtcaagaagagtggtcaaacattcgacctgaagcttgccaggagcttgtggatggctaccaaaagcgcctagttgccgtgaaaatggccaagggacatgtaaccaaata-
>SB-like-Coinas1
atgggaaagtcaaagcagctcagcatggatgtgaaaaagcgaatcattgacttgaacaagtcaggaaagtcacttggagccatttcaaagcagctgcagatcccaagagcaacagtgcaaacaactgtttgtaagtataaagtgcatggcactgttctgtcactgccacaatcaggaagaaaatgcaacctatca-------------gaaaattggtcaggagggtgaagagtgaaccaagaaccaccaaaaagcagattaagcaggaattagaagctgctggaacacaagtgtcagtgtccacagtcaagtgtgttttgcattgccatggactgagaggctgccgtgcaagaagaaagcccttgctccagaagcagcaccttaaagctcgactaacgtttgcggttgatcacatggacaaagataaaaccttctggaagaaagttctgtagtcagacgaaacaaaa----agctgtttggccacattgccccgcaatatgtttagaggagaaaaggtgaggcctttaaccccaagaacaccatgcctaccatgaagcatggtggtggtagtattatgctgtggggctgttttgctgccagtggaactggtgctttacagaaagtgaatgggataatgaaggaggaggattaccttaaaattcttcaagataacctaaaatcatcagcctgaaggctgggtcttcagcgcagttgggtgttccaacagcacaatgaccccaaacacacatcgaaagtggtaaaggaatggctagatcaggctcgaattaaggttttagaatggctttcccaaagtcctgacttaaactccattgagaatgtgtggacaatgctgaagaaacaagtccatgccagaaagccaacaaatataacagaactgcaccaattctgtcaagaggagtggtcaaagattcaaccagaaacttgccggaagcatgtggagggctaccaaaagcgcctaattgaagttgaca-attgaagggacatgtgatcaaatat
>SB-like-Prochi
atgggaaagtctaaggagctcagcacggatctgaaaaagcgcatcattgacttgaacaagtcaggaaagtcccttggagccatttcaaagcagttgcaggtcccaagatcaactgtgcaaacaattgtttgtaagtataaagtgcatggcacagttgtatcattgccacgatcaggaagaaaacgcaagctatcacttgctgctgagagaaaattggtcaggttggtcaagagtcaaccaagaaccaccaaaaagcaagtctgcaatgagttggaggctgctggaacacatgtgtcagtgtccacagtcaagcgtgttctacatcgccatgggctgagaggctgccgtgcaagaaggaagccattactccagaagcggcaccttacggctcgactgaagtttgctgctgatcacatggacaaagacaaggccttctggaggaaagttctgtggtcagacgaaactaaaattgagctttttggccacaatgaccagaaatatgtttggaggagaaaaggtgaggcctttcaccccaagaacaccatacctaccgtcaaacatggtggtggtagtattatgctgtgggcctgttttgctggcagtggaactggtgctttacagaaagtaaatggaataatgaagaaggaagactacctccaaattctgcaggaaaacctaaaatcatcagccagaaagttgggtcttggacgtagttgggtgttccaacaggacaatgaccccaaacatacatcaaaagtggtgaaggaatggctaaatcaagctagaattaaggtcttagagtggccttcccaaagtcctgacttaaaccccatagagaatatgtggactgtgctgaagagacaagtccgactcagaaaaccaacaaatttagttgaactgcaccgattctgtcaggaggagtggtcaaagattcaaccagaagcttgccagaagcttgtggatgtctaccgaaagcgcctaattgaggtgaaaatggccaagggacatttaaccaaatat
>ZB-Aloalo
atgatgggtaaaagcacagagctgtcccaagaccttcacatgcttattgtagaaaaatatacggatggcattggttacagaccaatatctaaacttctgaaagttccattgagcactgttgaggccattatccggaagtagaaagaacatcatttcaccattaaccgaccacgaccaggtgctccttgcaagatttttgacagaggagtccatagaatacttagaagagtt------gaaccaaggaccactcgcagagatcttcagaaagacctggaagaagcaggtacagttgtttcaaagaaaataattagtaatgcactcaaccgccatggcctctatg---------cacgcaatacaccactgctcaagaaaaggcatgtggaagctcgcttaaagtttgctgcacaacatctagacaagccaatgacatactgggagaatataatctggtcagatgagaccaaaactgaaatctttggctgtcatagcataaaccgtgtttggaggagaaatggcacagcacatcatcctaaaaacaccataccaacagtgaagtttggaggtgggatcatcatgatgtggggctgtatttcagcgtctggcactggcagactttatataattgaaggaaggatgaatggagaaatgtaccatgacattcttgataagaatctgctgccatccaccaggatgctgaagatgaaacaagggtggacatttcagcaagacaacgatgccaaacacacagccaaggaaa--ctcaattggtttcagagaaagaaaatcaacctgttagaatggcccagtcaatcacacga-atgaaatgacatgataacctctggaaagaactgaagatcagagttcacagaagatg-ccccggaaccttcaagatttgaagacaggttgtgtggaagaatgggcaaaaatcacagctgagcaatgtttgcgactagtttcttcatacaggaggcatcttgaagctgtcattaccaacaaagacttttctactaagtattaa
>ZB-Altcal
atgatgggtaaaggcaaagaactctcacaagatctgcgtaatctcatcgttgaaaagcattgtgatgggaatggttataggcgcatttccagaatgctgaatgttcctgtgagcactgtgggggccattatccggaaatggaaagagcatcagttcaccataaaccagccacgatcaggtgctccacgcaagatccctgtccgaggagtccacagaataatcaggagagtactccaagagccaagaaccactcggacagaacttcaggaagaccttgcatcagcaggtactgttgtgtcaaagaaaactataagcaatgcactgacccgccatggcatccatgcacgctcaccacgcaagactccattgctgaacaaaaagcatgtcaaggctcggttaaaatttgcgcaacagcatttggagaagcctgtggattattgggagactatagtatggtcagatgaaagcaaaatagaactttttggcagtcattctacacaccatgtttggaggagaaatggcactgctcaccaccccaagaacaccataccaacagttaagtttgggggtggaagcatcatggtttggggctgcttttcagcaaggggtactggcagacttcatatcattgaaggcaggatgaatggagcgatgtaccgggacattctggataagaatctgctgccatctaccaggaagctaaaaatgaaaagagggtggacattccagcaagacaatgatcccaaacacaaggccaaggaaacaatgaagtggttccaaagaaagaaaatcaagttgcttgaatggcccagtcaatcacctgacctaaatcccatagagaatctatggagagaactgaagattaaggttcatagaagaggcccaaggaacctccacgatttaaagaccgtttgtgtggaggaatgggccagaatcactcctgagcaatgcagacgactggtctatccatacaagaggcgtctagaagctgtaatcaccaacaaaggcttttctacaaagtattaa
>ZB-Altcom
atgatgggtaaaggcaaagaactctcacaagatctgcgtaatctcatcgttgaaaagcattgtgatgggaatggttataggcgcatttccagaatgctgaatgttcctgtgagcactgtgggggccattatccggaaatggaaagagcatcagttcaccataaaccagccacgatcaggtgctccacgcaagatccctgtccgaggagtccacagaataatcaggagagtactccaagagccaagaaccactcggacagaacttcaggaagaccttgcatcagcaggtactgttgtgtcaaagaaaactataagcaatgcactgacccgccatggcatccatgcacgctcaccacgcaagactccattgctgaacaaaaagcatgtcaaggctcggttaaaatttgcgcaacagcatttggagaagcctgtggattattgggagactatagtatggtcagatgaaagcaaaatagaactttttggcagtcattctacacaccatgtttggaggagaaatggcactgctcaccaccccaagaacaccataccaacagttaagtttgggggtggaagcatcatggtttggggctgcttttcagcaaggggtactggcagacttcatatcattgaaggcaggatgaatggagcgatgtaccgggacattctggataagaatctgctgccatctaccaggaagctaaaaatgaaaagagggtggacattccagcaagacaatgatcccaaacacaaggccaaggaaacaatgaagtggttccaaagaaagaaaatcaagttgcttgaatggcccagtcaatcacctgacctaaatcccatagagaatctatggagagaactgaagattaaggttcatagaagaggcccaaggaacctccacgatttaaagaccgtttgtgtggaggaatgggccagaatcactcctgagcaatgcagacgactggtctatccatacaagaggcgtctagaagctgtaatcaccaacaaaggcttttctacaaagtattaa
>ZB-Lamlem
atgatgggtaaaggcaaagaactctcacaagatctgcgtaatctcatcgttgaaaagcattgtgatgggaatggttataggcgcatttccagaatgctgaatgttcctgtgagcactgtgggggccattatccggaaatggaaagagcatcagttcaccataaaccagccacgatcaggtgctccacgcaagatccctgtccgaggagtccacagaataatcaggagagtactccaagagccaagaaccactcggacagaacttcaggaagaccttgcatcagcaggtactgttgtgtcaaagaaaactataagcaatgcactgacccgccatggcatccatgcacgctcaccacgcaagactccattgctgaacaaaaagcatgtcaaggctcggttaaaatttgcgcaacagcatttggagaagcctgtggattattgggagactatagtatggtcagatgaaagcaaaatagaactttttggcagtcattctacacaccatgtttggaggagaaatggcactgctcaccaccccaagaacaccataccaacagttaagtttgggggtggaagcatcatggtttggggctgcttttcagcaaggggtactggcagacttcatatcattgaaggcaggatgaatggagcgatgtaccgggacattctggataagaatctgctgccatctaccaggaagctaaaaatgaaaagagggtggacattccagcaagacaatgatcccaaacacaaggccaaggaaacaatgaagtggttccaaagaaagaaaatcaagttgcttgaatggcccagtcaatcacctgacctaaatcccatagagaatctatggagagaactgaagattaaggttcatagaagaggcccaaggaacctccacgatttaaagaccgtttgtgtggaggaatgggccagaatcactcctgagcaatgcagacgactggtctatccatacaagaggcgtctagaagctgtaatcaccaacaaaggcttttctacaaagtattaa
>ZB-Neocaud
atgatgggtaaaggcaaagaactctcacaagatctgcgtaatctcatcgttgaaaagcattgtgatgggaatggttataggcgcatttccagaatgctgaatgttcctgtgagcactgtgggggccattatccggaaatggaaagagcatcagttcaccataaaccagccacgatcaggtgctccacgcaagatccctgtccgaggagtccacagaataatcaggagagtactccaagagccaagaaccactcggacagaacttcaggaagaccttgcatcagcaggtactgttgtgtcaaagaaaactataagcaatgcactgacccgccatggcatccatgcacgctcaccacgcaagactccattgctgaacaaaaagcatgtcaaggctcggttaaaatttgcgcaacagcatttggagaagcctgtggattattgggagactatagtatggtcagatgaaagcaaaatagaactttttggcagtcattctacacaccatgtttggaggagaaatggcactgctcaccaccccaagaacaccataccaacagttaagtttgggggtggaagcatcatggtttggggctgcttttcagcaaggggtactggcagacttcatatcattgaaggcaggatgaatggagcgatgtaccgggacattctggataagaatctgctgccatctaccaggaagctaaaaatgaaaagagggtggacattccagcaagacaatgatcccaaacacaaggccaaggaaacaatgaagtggttccaaagaaagaaaatcaagttgcttgaatggcccagtcaatcacctgacctaaatcccatagagaatctatggagagaactgaagattaaggttcatagaagaggcccaaggaacctccacgatttaaagaccgtttgtgtggaggaatgggccagaatcactcctgagcaatgcagacgactggtctatccatacaagaggcgtctagaagctgtaatcaccaacaaaggcttttctacaaagtattaa
>ZB-Neocauk
atgatgggtaaaggcaaagaactctcacaagatctgcgtaatctcatcgttgaaaagcattgtgatgggaatggttataggcgcatttccagaatgctgaatgttcctgtgagcactgtgggggccattatccggaaatggaaagagcatcagttcaccataaaccagccacgatcaggtgctccacgcaagatccctgtccgaggagtccacagaataatcaggagagtactccaagagccaagaaccactcggacagaacttcaggaagaccttgcatcagcaggtactgttgtgtcaaagaaaactataagcaatgcactgacccgccatggcatccatgcacgctcaccacgcaagactccattgctgaacaaaaagcatgtcaaggctcggttaaaatttgcgcaacagcatttggagaagcctgtggattattgggagactatagtatggtcagatgaaagcaaaatagaactttttggcagtcattctacacaccatgtttggaggagaaatggcactgctcaccaccccaagaacaccataccaacagttaagtttgggggtggaagcatcatggtttggggctgcttttcagcaaggggtactggcagacttcatatcattgaaggcaggatgaatggagcgatgtaccgggacattctggataagaatctgctgccatctaccaggaagctaaaaatgaaaagagggtggacattccagcaagacaatgatcccaaacacaaggccaaggaaacaatgaagtggttccaaagaaagaaaatcaagttgcttgaatggcccagtcaatcacctgacctaaatcccatagagaatctatggagagaactgaagattaaggttcatagaagaggcccaaggaacctccacgatttaaagaccgtttgtgtggaggaatgggccagaatcactcctgagcaatgcagacgactggtctatccatacaagaggcgtctagaagctgtaatcaccaacaaaggcttttctacaaagtattaa
>ZB-Neofas
atgatgggtaaaggcaaagaactctcacaagatctgcgtaatctcatcgttgaaaagcattgtgatgggaatggttataggcgcatttccagaatgctgaatgttcctgtgagcactgtgggggccattatccggaaatggaaagagcatcagttcaccataaaccagccacgatcaggtgctccacgcaagatccctgtccgaggagtccacagaataatcaggagagtactccaagagccaagaaccactcggacagaacttcaggaagaccttgcatcagcaggtactgttgtgtcaaagaaaactataagcaatgcactgacccgccatggcatccatgcacgctcaccacgcaagactccattgctgaacaaaaagcatgtcaaggctcggttaaaatttgcgcaacagcatttggagaagcctgtggattattgggagactatagtatggtcagatgaaagcaaaatagaactttttggcagtcattctacacaccatgtttggaggagaaatggcactgctcaccaccccaagaacaccataccaacagttaagtttgggggtggaagcatcatggtttggggctgcttttcagcaaggggtactggcagacttcatatcattgaaggcaggatgaatggagcgatgtaccgggacattctggataagaatctgctgccatctaccaggaagctaaaaatgaaaagagggtggacattccagcaagacaatgatcccaaacacaaggccaaggaaacaatgaagtggttccaaagaaagaaaatcaagttgcttgaatggcccagtcaatcacctgacctaaatcccatagagaatctatggagagaactgaagattaaggttcatagaagaggcccaaggaacctccacgatttaaagaccgtttgtgtggaggaatgggccagaatcactcctgagcaatgcagacgactggtctatccatacaagaggcgtctagaagctgtaatcaccaacaaaggcttttctacaaagtattaa
>ZB-Neovent
atgatgggtaaaggcaaagaactctcacaagatctgcgtaatctcatcgttgaaaagcattgtgatgggaatggttataggcgcatttccagaatgctgaatgttcctgtgagcactgtgggggccattatccggaaatggaaagagcatcagttcaccataaaccagccacgatcaggtgctccacgcaagatccctgtccgaggagtccacagaataatcaggagagtactccaagagccaagaaccactcggacagaacttcaggaagaccttgcatcagcaggtactgttgtgtcaaagaaaactataagcaatgcactgacccgccatggcatccatgcacgctcaccacgcaagactccattgctgaacaaaaagcatgtcaaggctcggttaaaatttgcgcaacagcatttggagaagcctgtggattattgggagactatagtatggtcagatgaaagcaaaatagaactttttggcagtcattctacacaccatgtttggaggagaaatggcactgctcaccaccccaagaacaccataccaacagttaagtttgggggtggaagcatcatggtttggggctgcttttcagcaaggggtactggcagacttcatatcattgaaggcaggatgaatggagcgatgtaccgggacattctggataagaatctgctgccatctaccaggaagctaaaaatgaaaagagggtggacattccagcaagacaatgatcccaaacacaaggccaaggaaacaatgaagtggttccaaagaaagaaaatcaagttgcttgaatggcccagtcaatcacctgacctaaatcccatagagaatctatggagagaactgaagattaaggttcatagaagaggcccaaggaacctccacgatttaaagaccgtttgtgtggaggaatgggccagaatcactcctgagcaatgcagacgactggtctatccatacaagaggcgtctagaagctgtaatcaccaacaaaggcttttctacaaagtattaa
>ZB-Neosim
atgatgggtaaaggcaaagaactctcacaagatctgcgtaatctcatcgttgaaaagcattgtgatgggaatggttataggcgcatttccagaatgctgaatgttcctgtgagcactgtgggggccattatccggaaatggaaagagcatcagttcaccataaaccagccacgatcaggtgctccacgcaagatccctgtccgaggagtccacagaataatcaggagagtactccaagagccaagaaccactcggacagcacttcaggaagaccttgcatcagcaggtactgttgtgtcaaagaaaactataagcaatgcactgacccgccatggcatccatgcacgctcaccacgcaagactccattgctgaacaaaaagcatgtcaaggctcggttaaaatttgcgcaacagcatttggagaagcctgtggattattgggagactatagtatggtcagatgaaagcaaaatagaactttttggcagtcattctacacaccatgtttggaggagaaatggcactgctcaccaccccaagaacaccataccaacagttaagtttgggggtggaagcatcatggtttggggctgcttttcagcaaggggtactggcagacttcatatcattgaaggcaggatgaatggagcgatgtaccgggacattctggataagaatctgctgccatctaccaggaagctaaaaatgaaaagagggtggacattccagcaagacaatgatcccaaacacaaggccaaggaaacaatgaagtggttccaaagaaagaaaatcaagttgcttgaatggcccagtcaatcacctgacctaaatcccatagagaatctatggagagaactgaagattaaggttcatagaagaggcccaaggaacctccacgatttaaagaccgtttgtgtggaggaatgggccagaatcactcctgagcaatgcagacgactggtctatccatacaagaggcgtctagaagctgtaatcaccaacaaaggcttttctacaaagtattaa
>ZB-Neovar
atgatgggtaaaggcaaagaactctcacaagatctgcgtaatctcatcgttgaaaagcattgtgatgggaatggttataggcgcatttccagaatgctgaatgttcctgtgagcactgtgggggccattatccggaaatggaaagagcatcagttcaccataaaccagccacgatcaggtgctccacgcaagatccctgtccgaggagtccacagaataatcaggagagtactccaagagccaagaaccactcggacagaacttcaggaagaccttgcatcagcaggtactgttgtgtcaaagaaaactataagcaatgcactgacccgccatggcatccatgcacgctcaccacgcaagactccattgctgaacaaaaagcatgtcaaggctcggttaaaatttgcgcaacagcatttggagaagcctgtggattattgggagactatagtatggtcagatgaaagcaaaatagaactttttggcagtcattctacacaccatgtttggaggagaaatggcactgctcaccaccccaagaacaccataccaacagttaagtttgggggtggaagcatcatggtttggggctgcttttcagcaaggggtactggcagacttcatatcattgaaggcaggatgaatggagcgatgtaccgggacattctggataagaatctgctgccatctaccaggaagctaaaaatgaaaagagggtggacattccagcaagacaatgatcccaaacacaaggccaaggaaacaatgaagtggttccaaagaaagaaaatcaagttgcttgaatggcccagtcaatcacctgacctaaatcccatagagaatctatggagagaactgaagattaaggttcatagaagaggcccaaggaacctccacgatttaaagaccgtttgtgtggaggaatgggccagaatcactcctgagcaatgcagacgactggtctatccatacaagaggcgtctagaagctgtaatcaccaacaaaggcttttctacaaagtattaa
>ZB-Lamcal
atgatgggtaaaggcaaagaactctcacaagatctgcgtaatctcatcgttgaaaagcattgtgatgggaatggttataggcgcatttccagaatgctgaatgttcctgtgagcactgtgggggccattatccggaaatggaaagagcatcagttcaccataaaccagccacgatcaggtgctccacgcaagatccctgtccgaggagtccacagaataatcaggagagtactccaagagccaagaaccactcggacagaacttcaggaagaccttgcatcagcaggtactgttgtgtcaaagaaaactataagcaatgcactgacccgccatggcatccatgcacgctcaccacgcaagactccattgctgaacaaaaagcatgtcaaggctcggttaaaatttgcgcaacagcatttggagaagcctgtggattattgggagactatagtatggtcagatgaaagcaaaatagaactttttggcagtcattctacacaccatgtttggaggagaaatggcactgctcaccaccccaagaacaccataccaacagttaagtttgggggtggaagcatcatggtttggggctgcttttcagcaaggggtactggcagacttcatatcattgaaggcaggatgaatggagcgatgtaccgggacattctggataagaatctgctgccatctaccaggaagctaaaaatgaaaagagggtggacattccagcaagacaatgatcccaaacacaaggccaaggaaacaatgaagtggttccaaagaaagaaaatcaagttgcttgaatggcccagtcaatcacctgacctaaatcccatagagaatctatggagagaactgaagattaaggttcatagaagaggcccaaggaacctccacgatttaaagaccgtttgtgtggaggaatgggccagaatcactcctgagcaatgcagacgactggtctatccatacaagaggcgtctagaagctgtaatcaccaacaaaggcttttctacaaagtattaa
>ZB-Lepmim
atgatgggtaaaggcaaagaactctcacaagatctgcgtaatctcatcgttgaaaagcattgtgatgggaatggttataggcgcatttccagaatgctgaatgttcctgtgagcactgtgggggccattatccggaaatggaaagagcatcagttcaccataaaccagccacgatcaggtgctccacgcaagatccctgtccgaggagtccacagaataatcaggagagtactccaagagccaagaaccactcggacagaacttcaggaagaccttgcatcagcaggtactgttgtgtcaaagaaaactataagcaatgcactgacccgccatggcatccatgcacgctcaccacgcaagactccattgctgaacaaaaagcatgtcaaggctcggttaaaatttgcgcaacagcatttggagaagcctgtggattattgggagactatagtatggtcagatgaaagcaaaatagaactttttggcagtcattctacacaccatgtttggaggagaaatggcactgctcaccaccccaagaacaccataccaacagttaagtttgggggtggaagcatcatggtttggggctgcttttcagcaaggggtactggcagacttcatatcattgaaggcaggatgaatggagcgatgtaccgggacattctggataagaatctgctgccatctaccaggaagctaaaaatgaaaagagggtggacattccagcaagacaatgatcccaaacacaaggccaaggaaacaatgaagtggttccaaagaaagaaaatcaagttgcttgaatggcccagtcaatcacctgacctaaatcccatagagaatctatggagagaactgaagattaaggttcatagaagaggcccaaggaacctccacgatttaaagaccgtttgtgtggaggaatgggccagaatcactcctgagcaatgcagacgactggtctatccatacaagaggcgtctagaagctgtaatcaccaacaaaggcttttctacaaagtattaa
>ZB-Leppro
atgatgggtaaaggcaaagaactctcacaagatctgcgtaatctcatcgttgaaaagcattgtgatgggaatggttataggcgcatttccagaatgctgaatgttcctgtgagcactgtgggggccattatccggaaatggaaagagcatcagttcaccataaaccagccacgatcaggtgctccacgcaagatccctgtccgaggagtccacagaataatcaggagagtactccaagagccaagaaccactcggacagaacttcaggaagaccttgcatcagcaggtactgttgtgtcaaagaaaactataagcaatgcactgacccgccatggcatccatgcacgctcaccacgcaagactccattgctgaacaaaaagcatgtcaaggctcggttaaaatttgcgcaacagcatttggagaagcctgtggattattgggagactatagtatggtcagatgaaagcaaaatagaactttttggcagtcattctacacaccatgtttggaggagaaatggcactgctcaccaccccaagaacaccataccaacagttaagtttgggggtggaagcatcatggtttggggctgcttttcagcaaggggtactggcagacttcatatcattgaaggcaggatgaatggagcgatgtaccgggacattctggataagaatctgctgccatctaccaggaagctaaaaatgaaaagagggtggacattccagcaagacaatgatcccaaacacaaggccaaggaaacaatgaagtggttccaaagaaagaaaatcaagttgcttgaatggcccagtcaatcacctgacctaaatcccatagagaatctatggagagaactgaagattaaggttcatagaagaggcccaaggaacctccacgatttaaagaccgtttgtgtggaggaatgggccagaatcactcctgagcaatgcagacgactggtctatccatacaagaggcgtctagaagctgtaatcaccaacaaaggcttttctacaaagtattaa
>ZB-Neobou
atgatgggtaaaggcaaagaactctcacaagatctgcgtaatctcatcgttgaaaagcattgtgatgggaatggttataggcgcatttccagaatgctgaatgttcctgtgagcactgtgggggccattatccggaaatggaaagagcatcagttcaccataaaccagccacgatcaggtgctccacgcaagatccctgtccgaggagtccacagaataatcaggagagtactccaagagccaagaaccactcggacagaacttcaggaagaccttgcatcagcaggtactgttgtgtcaaagaaaactataagcaatgcactgacccgccatggcatccatgcacgctcaccacgcaagactccattgctgaacaaaaagcatgtcaaggctcggttaaaatttgcgcaacagcatttggagaagcctgtggattattgggagactatagtatggtcagatgaaagcaaaatagaactttttggcagtcattctacacaccatgtttggaggagaaatggcactgctcaccaccccaagaacaccataccaacagttaagtttgggggtggaagcatcatggtttggggctgcttttcagcaaggggtactggcagacttcatatcattgaaggcaggatgaatggagcgatgtaccgggacattctggataagaatctgctgccatctaccaggaagctaaaaatgaaaagagggtggacattccagcaagacaatgatcccaaacacaaggccaaggaaacaatgaagtggttccaaagaaagaaaatcaagttgcttgaatggcccagtcaatcacctgacctaaatcccatagagaatctatggagagaactgaagattaaggttcatagaagaggcccaaggaacctccacgatttaaagaccgtttgtgtggaggaatgggccagaatcactcctgagcaatgcagacgactggtctatccatgcaagaggcgtctagaagctgtaatcaccaacaaaggcttttctacaaagtattaa
>ZB-Neople
atgatgggtaaaggcaaagaactctcacaagatctgcgtaatctcatcgttgaaaagcattgtgatgggaatggttataggcgcatttccagaatgctgaatgttcctgtgagcactgtgggggccattatccggaaatggaaagagcatcagttcaccataaaccagccacgatcaggtgctccacgcaagatccctgtccgaggagtccacagaataatcaggagagtactccaagagccaagaaccactcggacagaacttcaggaagaccttgcatcagcaggtactgttgtgtcaaagaaaactataagcaatgcactgacccgccatggcatccatgcacgctcaccacgcaagactccattgctgaacaaaaagcatgtcaaggctcggttaaaatttgcgcaacagcatttggagaagcctgtggattattgggagactatagtatggtcagatgaaagcaaaatagaactttttggcagtcattctacacaccatgtttggaggagaaatggcactgctcaccaccccaagaacaccataccaacagttaagtttgggggtggaagcatcatggtttggggctgcttttcagcaaggggtactggcagacttcatatcattgaaggcaggatgaatggagcgatgtaccgggacattctggataagaatctgctgccatctaccaggaagctaaaaatgaaaagagggtggacattccagcaagacaatgatcccaaacacaaggccaaggaaacaatgaagtggttccaaagaaagaaaatcaagttgcttgaatggcccagtcaatcacctgacctaaatcccatagagaatctatggagagaactgaagattaaggttcatagaagaggcccaaggaacctccacgatttaaagaccgtttgtgtggaggaatgggccagaatcactcctgagcaatgcagacgactggtctatccatacaagaggcgtctagaagctgtaatcaccaacaaaggcttttctacaaagtattaa
>ZB-Lepatt
atgatgggtaaaggcaaagaactctcacaagatctgcgtaatctcatcgttgaaaagcattgtgatgggaatggttataggcgcatttccagaatgctgaatgttcctgtgagcactgtgggggccattatccggaaatggaaagagcatcagttcaccataaaccagccacgatcaggtgctccacgcaagatccctgtccgaggagtccacagaataatcaggagagtactccaagagccaagaaccactcggacagaacttcaggaagaccttgcatcagcaggtactgttgtgtcaaagaaaactataagcaatgcactgacccgccatggcatccatgcacgctcaccacgcaagactccattgctgaacaaaaagcatgtcaaggctcggttaaaatttgcgcaacagcatttggagaagcctgtggattattgggagactatagtatggtcagatgaaagcaaaatagaactttttggcagtcattctacacaccatgtttggaggagaaatggcactgctcaccaccccaagaacaccataccaacagttaagtttgggggtggaagcatcatggtttggggctgcttttcagcaaggggtactggcagacttcatatcattgaaggcaggatgaatggagcgatgtaccgggacattctggataagaatctgctgccatctaccaggaagctaaaaatgaaaagagggtggacattccagcaagacaatgatcccaaacacaaggccaaggaaacaatgaagtggttccaaagaaagaaaatcaagttgcttgaatggcccagtcaatcacctgacctaaatcccatagagaatctatggagagaactgaagattaaggttcatagaagaggcccaaggaacctccacgatttaaagaccgtttgtgtggaggaatgggccagaatcactcctgagcaatgcagacgactggtctatccatacaagaggcgtctagaagctgtaatcaccaacaaaggcttttctacaaagtattaa
>ZB-Lepmee
atgatgggtaaaggcaaagaactctcacaagatctgcgtaatctcatcgttgaaaagcattgtgatgggaatggttataggcgcatttccagaatgctgaatgttcctgtgagcactgtgggggccattatccggaaatggaaagagcatcagttcaccataaaccagccacgatcaggtgctccacgcaagatccctgtccgaggagtccacagaataatcaggagagtactccaagagccaagaaccactcggacagaacttcaggaagaccttgcatcagcaggtactgttgtgtcaaagaaaactataagcaatgcactgacccgccatggcatccatgcacgctcaccacgcaagactccattgctgaacaaaaagcatgtcaaggctcggttaaaatttgcgcaacagcatttggagaagcctgtggattattgggagactatagtatggtcagatgaaagcaaaatagaactttttggcagtcattctacacaccatgtttggaggagaaatggcactgctcaccaccccaagaacaccataccaacagttaagtttgggggtggaagcatcatggtttggggctgcttttcagcaaggggtactggcagacttcatatcattgaaggcaggatgaatggagcgatgtaccgggacattctggataagaatctgctgccatctaccaggaagctaaaaatgaaaagagggtggacattccagcaagacaatgatcccaaacacaaggccaaggaaacaatgaagtggttccaaagaaagaaaatcaagttgcttgaatggcccagtcaatcacctgacctaaatcccatagagaatctatggagagaactgaagattaaggttcatagaagaggcccaaggaacctccacgatttaaagaccgtttgtgtggaggaatgggccagaatcactcctgagcaatgcagacgactggtctatccatacaagaggcgtctagaagctgtaatcaccaacaaaggcttttctacaaagtattaa
>ZB-Neomee
atgatgggtaaaggcaaagaactctcacaagatctgcgtaatctcatcgttgaaaagcattgtgatgggaatggttataggcgcatttccagaatgctgaatgttcctgtgagcactgtgggggccattatccggaaatggaaagagcatcagttcaccataaaccagccacgatcaggtgctccacgcaagatccctgtccgaggagtccacagaataatcaggagagtactccaagagccaagaaccactcggacagaacttcaggaagaccttgcatcagcaggtactgttgtgtcaaagaaaactataagcaatgcactgacccgccatggcatccatgcacgctcaccacgcaagactccattgctgaacaaaaagcatgtcaaggctcggttaaaatttgcgcaacagcatttggagaagcctgtggattattgggagactatagtatggtcagatgaaagcaaaatagaactttttggcagtcattctacacaccatgtttggaggagaaatggcactgctcaccaccccaagaacaccataccaacagttaagtttgggggtggaagcatcatggtttggggctgcttttcagcaaggggtactggcagacttcatatcattgaaggcaggatgaatggagcgatgtaccgggacattctggataagaatctgctgccatctaccaggaagctaaaaatgaaaagagggtggacattccagcaagacaatgatcccaaacacaaggccaaggaaacaatgaagtggttccaaagaaagaaaatcaagttgcttgaatggcccagtcaatcacctgacctaaatcccatagagaatctatggagagaactgaagattaaggttcatagaagaggcccaaggaacctccacgatttaaagaccgtttgtgtggaggaatgggccagaatcactcctgagcaatgcagacgactggtctatccatacaagaggcgtctagaagctgtaatcaccaacaaaggcttttctacaaagtattaa
>ZB-Lepkam
atgatgggtaaaggcaaagaactctcacaagatctgcgtaatctcatcgttgaaaagcattgtgatgggaatggttataggcgcatttccagaatgctgaatgttcctgtgagcactgtgggggccattatccggaaatggaaagagcatcagttcaccataaaccagccacgatcaggtgctccacgcaagatccctgtccgaggagtccacagaataatcaggagagtactccaagagccaagaaccactcggacagaacttcaggaagaccttgcatcagcaggtactgttgtgtcaaagaaaactataagcaatgcactgacccgccatggcatccatgcacgctcaccacgcaagactccattgctgaacaaaaagcatgtcaaggctcggttaaaatttgcgcaacagcatttggagaagcctgtggattattgggagactatagtatggtcagatgaaagcaaaatagaactttttggcagtcattctacacaccatgtttggaggagaaatggcactgctcaccaccccaagaacaccataccaacagttaagtttgggggtggaagcatcatggtttggggctgcttttcagcaaggggtactggcagacttcatatcattgaaggcaggatgaatggagcgatgtaccgggacattctggataagaatctgctgccatctaccaggaagctaaaaatgaaaagagggtggacattccagcaagacaatgatcccaaacacaaggccaaggaaacaatgaagtggttccaaagaaagaaaatcaagttgcttgaatggcccagtcaatcacctgacctaaatcccatagagaatctatggagagaactgaagattaaggttcatagaagaggcccaaggaacctccacgatttaaagaccgtttgtgtggaggaatgggccagaatcactcctgagcaatgcagacgactggtctatccatacaagaggcgtctagaagctgtaatcaccaacaaaggcttttctacaaagtattaa
>ZB-Lepken
atgatgggtaaaggcaaagaactctcacaagatctgcgtaatctcatcgttgaaaagcattgtgatgggaatggttataggcgcatttccagaatgctgaatgttcctgtgagcactgtgggggccattatccggaaatggaaagagcatcagttcaccataaaccagccacgatcaggtgctccacgcaagatccctgtccgaggagtccacagaataatcaggagagtactccaagagccaagaaccactcggacagaacttcaggaagaccttgcatcagcaggtactgttgtgtcaaagaaaactataagcaatgcactgacccgccatggcatccatgcacgctcaccacgcaagactccattgctgaacaaaaagcatgtcaaggctcggttaaaatttgcgcaacagcatttggagaagcctgtggattattgggagactatagtatggtcagatgaaagcaaaatagaactttttggcagtcattctacacaccatgtttggaggagaaatggcactgctcaccaccccaagaacaccataccaacagttaagtttgggggtggaagcatcatggtttggggctgcttttcagcaaggggtactggcagacttcatatcattgaaggcaggatgaatggagcgatgtaccgggacattctggataagaatctgctgccatctaccaggaagctaaaaatgaaaagagggtggacattccagcaagacaatgatcccaaacacaaggccaaggaaacaatgaagtggttccaaagaaagaaaatcaagttgcttgaatggcccagtcaatcacctgacctaaatcccatagagaatctatggagagaactgaagattaaggttcatagaagaggcccaaggaacctccacgatttaaagaccgtttgtgtggaggaatgggccagaatcactcctgagcaatgcagacgactggtctatccatacaagaggcgtctagaagctgtaatcaccaacaaaggcttttctacaaagtattaa
>ZB-Lamkun
atgatgggtaaaggcaaagaactctcacaagatctgcgtaatctcatcgttgaaaagcattgtgatgggaatggttataggcgcatttccagaatgctgaatgttcctgtgagcactgtgggggccattatccggaaatggaaagagcatcagttcaccataaaccagccacgatcaggtgctccacgcaagatccctgtccgaggagtccacagaataatcaggagagtactccaagagccaagaaccactcggacagaacttcaggaagaccttgcatcagcaggtactgttgtgtcaaagaaaactataagcaatgcactgacccgccatggcatccatgcacgctcaccacgcaagactccattgctgaacaaaaagcatgtcaaggctcggttaaaatttgcgcaacagcatttggagaagcctgtggattattgggagactatagtatggtcagatgaaagcaaaatagaactttttggcagtcattctacacaccatgtttggaggagaaatggcactgctcaccaccccaagaacaccataccaacagttaagtttgggggtggaagcatcatggtttggggctgcttttcagcaaggggtactggcagacttcatatcattgaaggcaggatgaatggagcgatgtaccgggacattctggataagaatctgctgccatctaccaggaagctaaaaatgaaaagagggtggacattccagcaagacaatgatcccaaacacaaggccaaggaaacaatgaagtggttccaaagaaagaaaatcaagttgcttgaatggcccagtcaatcacctgacctaaatcccatagagaatctatggagagaactgaagattaaggttcatagaagaggcccaaggaacctccacgatttaaagaccgtttgtgtggaggaatgggccagaatcactcctgagcaatgcagacgactggtctatccatacaagaggcgtctagaagctgtaatcaccaacaaaggcttttctacaaagtattaa
>ZB-Lamornz
atgatgggtaaaggcaaagaactctcacaagatctgcgtaatctcatcgttgaaaagcattgtgatgggaatggttataggcgcatttccagaatgctgaatgttcctgtgagcactgtgggggccattatccggaaatggaaagagcatcagttcaccataaaccagccacgatcaggtgctccacgcaagatccctgtccgaggagtccacagaataatcaggagagtactccaagagccaagaaccactcggacagaacttcaggaagaccttgcatcagcaggtactgttgtgtcaaagaaaactataagcaatgcactgacccgccatggcatccatgcacgctcaccacgcaagactccattgctgaacaaaaagcatgtcaaggctcggttaaaatttgcgcaacagcatttggagaagcctgtggattattgggagactatagtatggtcagatgaaagcaaaatagaactttttggcagtcattctacacaccatgtttggaggagaaatggcactgctcaccaccccaagaacaccataccaacagttaagtttgggggtggaagcatcatggtttggggctgcttttcagcaaggggtactggcagacttcatatcattgaaggcaggatgaatggagcgatgtaccgggacattctggataagaatctgctgccatctaccaggaagctaaaaatgaaaagagggtggacattccagcaagacaatgatcccaaacacaaggccaaggaaacaatgaagtggttccaaagaaagaaaatcaagttgcttgaatggcccagtcaatcacctgacctaaatcccatagagaatctatggagagaactgaagattaaggttcatagaagaggcccaaggaacctccacgatttaaagacagtttgtgtggaggaatgggccagaatcactcctgagcaatgcagacgactggtctatccatacaagaggcgtctagaagctgtaatcaccaacaaaggcttttctacaaagtattaa
>ZB-Lamlap
atgatgggtaaaggcaaagaactctcacaagatctgcgtaatctcatcgttgaaaagcattgtgatgggaatggttataggcgcatttccagaatgctgaatgttcctgtgagcactgtgggggccattatccggaaatggaaagagcatcagttcaccataaaccagccacgatcaggtgctccacgcaagatccctgtccgaggagtccacagaataatcaggagagtactccaagagccaagaaccactcggacagaacttcaggaagaccttgcatcagcaggtactgttgtgtcaaagaaaactataagcaatgcactgacccgccatggcatccatgcacgctcaccacgcaagactccattgctgaacaaaaagcatgtcaaggctcggttaaaatttgcgcaacagcatttggagaagcctgtggattattgggagactatagtatggtcagatgaaagcaaaatagaactttttggcagtcattctacacaccatgtttggaggagaaatggcactgctcaccaccccaagaacaccataccaacagttaagtttgggggtggaagcatcatggtttggggctgcttttcagcaaggggtactggcagacttcatatcattgaaggcaggatgaatggagcgatgtaccgggacattctggataagaatctgctgccatctaccaggaagctaaaaatgaaaagagggtggacattccagcaagacaatgatcccaaacacaaggccaaggaaacaatgaagtggttccaaagaaagaaaatcaagttgcttgaatggcccagtcaatcacctgacctaaatcccatagagaatctatggagagaactgaagattaaggttcatagaagaggcccaaggaacctccacgatttaaagaccgtttgtgtggaggaatgggccagaatcactcctgagcaatgcagacgactggtctatccatacaagaggcgtctagaagctgtaatcaccaacaaaggcttttctacaaagtattaa
>ZB-Lamsig
atgatgggtaaaggcaaagaactctcacaagatctgcgtaatctcatcgttgaaaagcattgtgatgggaatggttataggcgcatttccagaatgctgaatgttcctgtgagcactgtgggggccattatccggaaatggaaagagcatcagttcaccataaaccagccacgatcaggtgctccacgcaagatccctgtccgaggagtccacagaataatcaggagagtactccaagagccaagaaccactcggacagaacttcaggaagaccttgcatcagcaggtactgttgtgtcaaagaaaactataagcaatgcactgacccgccatggcatccatgcacgctcaccacgcaagactccattgctgaacaaaaagcatgtcaaggctcggttaaaatttgcgcaacagcatttggagaagcctgtggattattgggagactatagtatggtcagatgaaagcaaaatagaactttttggcagtcattctacacaccatgtttggaggagaaatggcactgctcaccaccccaagaacaccataccaacagttaagtttgggggtggaagcatcatggtttggggctgcttttcagcaaggggtactggcagacttcatatcattgaaggcaggatgaatggagcgatgtaccgggacattctggataagaatctgctgccatctaccaggaagctaaaaatgaaaagagggtggacattccagcaagacaatgatcccaaacacaaggccaaggaaacaatgaagtggttccaaagaaagaaaatcaagttgcttgaatggcccagtcaatcacctgacctaaatcccatagagaatctatggagagaactgaagattaaggttcatagaagaggcccaaggaacctccacgatttaaagaccgtttgtgtggaggaatgggccagaatcactcctgagcaatgcagacgactggtctatccatacaagaggcgtctagaagctgtaatcaccaacaaaggcttttctacaaagtattaa
>ZB-Lamorna
atgatgggtaaaggcaaagaactctcacaagatctgcgtaatctcatcgttgaaaagcattgtgatgggaatggttataggcgcatttccagaatgctgaatgttcctgtgagcactgtgggggccattatccggaaatggaaagagcatcagttcaccataaaccagccacgatcaggtgctccacgcaagatccctgtccgaggagtccacagaataatcaggagagtactccaagagccaagaaccactcggacagaacttcaggaagaccttgcatcagcaggtactgttgtgtcaaagaaaactataagcaatgcactgacccgccatggcatccatgcacgctcaccacgcaagactccattgctgaacaaaaagcatgtcaaggctcggttaaaatttgcgcaacagcatttggagaagcctgtggattattgggagactatagtatggtcagatgaaagcaaaatagaactttttggcagtcattctacacaccatgtttggaggagaaatggcactgctcaccaccccaagaacaccataccaacagttaagtttgggggtggaagcatcatggtttggggctgcttttcagcaaggggtactggcagacttcatatcattgaaggcaggatgaatggagcgatgtaccgggacattctggataagaatctgctgccatctaccaggaagctaaaaatgaaaagagggtggacattccagcaagacaatgatcccaaacacaaggccaaggaaacaatgaagtggttccaaagaaagaaaatcaagttgcttgaatggcccagtcaatcacctgacctaaatcccatagagaatctatggagagaactgaagattaaggttcatagaagaggcccaaggaacctccacgatttaaagaccgtttgtgtggaggaatgggccagaatcactcctgagcaatgcagacgactggtctatccatacaagaggcgtctagaagctgtaatcaccaacaaaggcttttctacaaagtattaa
>ZB-Lamornc
atgatgggtaaaggcaaagaactctcacaagatctgcgtaatctcatcgttgaaaagcattgtgatgggaatggttataggcgcatttccagaatgctgaatgttcctgtgagcactgtgggggccattatccggaaatggaaagagcatcagttcaccataaaccagccacgatcaggtgctccacgcaagatccctgtccgaggagtccacagaataatcaggagagtactccaagagccaagaaccactcggacagaacttcaggaagaccttgcatcagcaggtactgttgtgtcaaagaaaactataagcaatgcactgacccgccatggcatccatgcacgctcaccacgcaagactccattgctgaacaaaaagcatgtcaaggctcggttaaaatttgcgcaacagcatttggagaagcctgtggattattgggagactatagtatggtcagatgaaagcaaaatagaactttttggcagtcattctacacaccatgtttggaggagaaatggcactgctcaccaccccaagaacaccataccaacagttaagtttgggggtggaagcatcatggtttggggctgcttttcagcaaggggtactggcagacttcatatcattgaaggcaggatgaatggagcgatgtaccgggacattctggataagaatctgctgccatctaccaggaagctaaaaatgaaaagagggtggacattccagcaagacaatgatcccaaacacaaggccaaggaaacaatgaagtggttccaaagaaagaaaatcaagttgcttgaatggcccagtcaatcacctgacctaaatcccatagagaatctatggagagaactgaagattaaggttcatagaagaggcccaaggaacctccacgatttaaagaccgtttgtgtggaggaatgggccagaatcactcctgagcaatgcagacgactggtctatccatacaagaggcgtctagaagctgtaatcaccaacaaaggcttttctacaaagtattaa
>ZB-Neoven
atgatgggtaaaggcaaagaactctcacaagatctgcgtaatctcatcgttgaaaagcattgtgatgggaatggttataggcgcatttccagaatgctgaatgttcctgtgagcactgtgggggccattatccggaaatggaaagagcatcagttcaccataaaccagccacgatcaggtgctccacgcaagatccctgtccgaggagtccacagaataatcaggagagtactccaagagccaagaaccactcggacagaacttcaggaagaccttgcatcagcaggtactgttgtgtcaaagaaaactataagcaatgcactgacccgccatggcatccatgcacgctcaccacgcaagactccattgctgaacaaaaagcatgtcaaggctcggttaaaatttgcgcaacagcatttggagaagcctgtggattattgggagactatagtatggtcagatgaaagcaaaatagaactttttggcagtcattctacacaccatgtttggaggagaaatggcactgctcaccaccccaagaacaccataccaacagttaagtttgggggtggaagcatcatggtttggggctgcttttcagcaaggggtactggcagacttcatatcattgaaggcaggatgaatggagcgatgtaccgggacattctggataagaatctgctgccatctaccaggaagctaaaaatgaaaagagggtggacattccagcaagacaatgatcccaaacacaaggccaaggaaacaatgaagtggttccaaagaaagaaaatcaagttgcttgaatggcccagtcaatcacctgacctaaatcccatagagaatctatggagagaactgaagattaaggttcatagaagaggcccaaggaacctccacgatttaaagaccgtttgtgtggaggaatgggccagaatcactcctgagcaatgcagacgactggtctatccatacaagaggcgtctagaagctgtaatcaccaacaaaggcttttctacaaagtattaa
>ZB-Neocan
attatgggtaaaggcaaagaactctcacaagatctgcgtaatctcatcgttgaaaagcattgggatgggaatggttataggcgcatttccagaatgctgaatgttcctgtgagcactgtgggggccattatccggaaatggaaagagcatcagttcaccataaaccagccacgatcaggtgctccacgcaagatccctgtccgaggagtccacagaataatcaggagagtactccaagagccaagaaccactcggacagaacttcaggaagaccttgcatcagcaggtactgttgtgtcaaagaaaactataagcaatgcactgacccgccatggcatccatgcacgctcaccacgcaagactccattgctgaacaaaaagcatgtcaaggctcggttaaaatttgcgcaacagcatttggagaagcctgtggattattgggagactatagtatggtcagatgaaagcaaaatagaactttttggcagtcattctacacaccatgtttggaggagaaatggcactgctcaccaccccaagaacaccataccaacagttaagtttgggggtggaagcatcatggtttggggctgcttttcagcaaggggtactggcagacttcatatcattgaaggcaggatgaatggagcgatgtaccgggacattctggataagaatctgctgccatctaccaggaagctaaaaatgaaaagagggtggacattccagcaagacaatgatcccaaacacaaggccaaggaaacaatgaagtggttccaaagaaagaaaatcaagttgcttgaatggcccagtcaatcacctgacctaaatcccatagagaatctatggagagaactgaagattaaggttcatagaagaggcccaaggaacctccacgatttaaagaccgtttgtgtggaggaatgggccagaatcactcctgagcaatgcagacgactggtctatccatacaagaggcgtcta------------------------------------------
>ZB-Neobre
atgatgggtaaaggcaaagaactctcacaagatctgcgtaatctcatcgttgaaaagcattgtgatgggaatggttataggcgcatttccagaatgctgaatgttcctgtgagcactgtgggggccattatccggaaatggaaagagcatcagttcaccataaaccagccacgatcaggtgctccacgcaagatccctgtccgaggagtccacagaataatcaggagagtactccaagagccaagaaccactcggacagaacttcaggaagaccttgcatcagcaggtactgttgtgtcaaagaaaactataagcaatgcactgacccgccatggcatccatgcacgctcaccacgcaagactccattgctgaacaaaaagcatgtcaaggctcggttaaaatttgcgcaacagcatttggagaagcctgtggattattgggagactatagtatggtcagatgaaagcaaaatagaactttttggcagtcattctacacaccatgtttggaggagaaatggcactgctcaccaccccaagaacaccataccaacagttaagtttgggggtggaagcatcatggtttggggctgcttttcagcaaggggtactggcagacttcatatcattgaaggcaggatgaatggagcgatgtaccgggacattctggataagaatctgctgccatctaccaggaagctaaaaatgaaaagagggtggacattccagcaagacaatgatcccaaacacaaggccaaggaaacaatgaagtggttccaaagaaagaaaatcaagttgcttgaatggcccagtcaatcacctgacctaaatcccatagagaatctatggagagaactgaagattaaggttcatagaagaggcccaaggaacctccacgatttaaagaccgtttgtgtggaggaatgggccagaatcactcctgagcaatgcagacgactggtctatccatacaagaggcgtctagaagctgtaatcaccaacaaaggcttttctacaaagtattaa
>ZB-Neocal
atgatgggtaaaggcaaagaactctcacaagatctgcgtaatctcatcgttgaaaagcattgtgatgggaatggttataggcgcatttccagaatgctgaatgttcctgtgagcactgtgggggccattatccggaaatggaaagagcatcagttcaccataaaccagccacgatcaggtgctccacgcaagatccctgtccgaggagtccacagaataatcaggagagtactccaagagccaagaaccactcggacagaacttcaggaagaccttgcatcagcaggtactgttgtgtcaaagaaaactataagcaatgcactgacccgccatggcatccatgcacgctcaccacgcaagactccattgctgaacaaaaagcatgtcaaggctcggttaaaatttgcgcaacagcatttggagaagcctgtggattattgggagactatagtatggtcagatgaaagcaaaatagaactttttggcagtcattctacacaccatgtttggaggagaaatggcactgctcaccaccccaagaacaccataccaacagttaagtttgggggtggaagcatcatggtttggggctgcttttcagcaaggggtactggcagacttcatatcattgaaggcaggatgaatggagcgatgtaccgggacattctggataagaatctgctgccatctaccaggaagctaaaaatgaaaagagggtggacattccagcaagacaatgatcccaaacacaaggccaaggaaacaatgaagtggttccaaagaaagaaaatcaagttgcttgaatggcccagtcaatcacctgacctaaatcccatagagaatctatggagagaactgaagattaaggttcatagaagaggcccaaggaacctccacgatttaaagaccgtttgtgtggaggaatgggccagaatcactcctgagcaatgcagacgactggtctatccatacaagaggcgtctagaagctgtaatcaccaacaaaggcttttctacaaagtattaa
>ZB-Neobrem
atgatgggtaaaggcaaagaactctcacaagatctgcgtaatctcatcgttgaaaagcattgtgatgggaatggttataggcgcatttccagaatgctgaatgttcctgtgagcactgtgggggccattatccggaaatggaaagagcatcagttcaccataaaccagccacgatcaggtgctccacgcaagatccctgtccgaggagtccacagaataatcaggagagtactccaagagccaagaaccactcggacagaacttcaggaagaccttgcatcagcaggtactgttgtgtcaaagaaaactataagcaatgcactgacccgccatggcatccatgcacgctcaccacgcaagactccattgctgaacaaaaagcatgtcaaggctcggttaaaatttgcgcaacagcatttggagaagcctgtggattattgggagactatagtatggtcagatgaaagcaaaatagaactttttggcagtcattctacacaccatgtttggaggagaaatggcactgctcaccaccccaagaacaccataccaacagttaagtttgggggtggaagcatcatggtttggggctgcttttcagcaaggggtactggcagacttcatatcattgaaggcaggatgaatggagcgatgtaccgggacattctggataagaatctgctgccatctaccaggaagctaaaaatgaaaagagggtggacattccagcaagacaatgatcccaaacacaaggccaaggaaacaatgaagtggttccaaagaaagaaaatcaagttgcttgaatggcccagtcaatcacctgacctaaatcccatagagaatctatggagagaactgaagattaaggttcatagaagaggcccaaggaacctccacgatttaaagaccgtttgtgtggaggaatgggccagaatcactcctgagcaatgcagacgactggtctatccatacaagaggcgtctagaagctgtaatcaccaacaaaggcttttctacaaagtattaa
>ZB-Lamoce
atgatgggtaaaggcaaagaactctcacaagatctgcgtaatctcatcgttgaaaagcattgtgatgggaatggttataggcgcatttccagaatgctgaatgttcctgtgagcactgtgggggccattatccggaaatggaaagagcatcagttcaccataaaccagccacgatcaggtgctccacgcaagatccctgtccgaggagtccacagaataatcaggagagtactccaagagccaagaaccactcggacagaacttcaggaagaccttgcatcagcaggtactgttgtgtcaaagaaaactataagcaatgcactgacccgccatggcatccatgcacgctcaccacgcaagactccattgctgaacaaaaagcatgtcaaggctcggttaaaatttgcgcaacagcatttggagaagcctgtggattattgggagactatagtatggtcagatgaaagcaaaatagaactttttggcagtcattctacacaccatgtttggaggagaaatggcactgctcaccaccccaagaacaccataccaacagttaagtttgggggtggaagcatcatggtttggggctgcttttcagcaaggggtactggcagacttcatatcattgaaggcaggatgaatggagcgatgtaccgggacattctggataagaatctgctgccatctaccaggaagctaaaaatgaaaagagggtggacattccagcaagacaatgatcccaaacacaaggccaaggaaacaatgaagtggttccaaagaaagaaaatcaagttgcttgaatggcccagtcaatcacctgacctaaatcccatagagaatctatggagagaactgaagattaaggttcatagaagaggcccaaggaacctccacgatttaaagaccgtttgtgtggaggaatgggccagaatcactcctgagcaatgcagacgactggtctatccatacaagaggcgtctagaagctgtaatcaccaacaaaggcttttctacaaagtattaa
>ZB-Chabif
atgatgggtaaaggcaaagaactctcacaagatctgcgtaatctcatcgttgaaaagcattgtgatgggaatggttataggcgcatttccagaatgctgaatgttcctgtgagcactgtgggggccattatccggaaatggaaagagcatcagttcaccataaaccagccacgatcaggtgctccacgcaagatccctgtccgaggagtccacagaataatcaggagagtactccaagagccaagaaccactcggacagaacttcaggaagaccttgcatcagcaggtactgttgtgtcaaagaaaactataagcaatgcactgacccgccatggcatccatgcacgctcaccacgcaagactccattgctgaacaaaaagcatgtcaaggctcggttaaaatttgcgcaacagcatttggagaagcctgtggattattgggagactatagtatggtcagatgaaagcaaaatagaactttttggcagtcattctacacaccatgtttggaggagaaatggcactgctcaccaccccaagaacaccataccaacagttaagtttgggggtggaagcatcatggtttggggctgcttttcagcaaggggtactggcagacttcatatcattgaaggcaggatgaatggagcgatgtaccgggacattctggataagaatctgctgccatctaccaggaagctaaaaatgaaaagagggtggacattccagcaagacaatgatcccaaacacaaggccaaggaaacaatgaagtggttccaaagaaagaaaatcaagttgcttgaatggcccagtcaatcacctgacctaaatcccatagagaatctatggagagaactgaagattaaggttcatagaagaggcccaaggaacctccacgatttaaagaccgtttgtgtggaggaatgggccagaatcactcctgagcaatgcagacgactggtctatccatacaagaggcgtctagaagctgtaatcaccaacaaaggcttttctacaaagtattaa
>ZB-Chabri
atgatgggtaaaggcaaagaactctcacaagatctgcgtaatctcatcgttgaaaagcattgtgatgggaatggttataggcgcatttccagaatgctgaatgttcctgtgagcactgtgggggccattatccggaaatggaaagagcatcagttcaccataaaccagccacgatcaggtgctccacgcaagatccctgtccgaggagtccacagaataatcaggagagtactccaagagccaagaaccactcggacagaacttcaggaagaccttgcatcagcaggtactgttgtgtcaaagaaaactataagcaatgcactgacccgccatggcatccatgcacgctcaccacgcaagactccattgctgaacaaaaagcatgtcaaggctcggttaaaatttgcgcaacagcatttggagaagcctgtggattattgggagactatagtatggtcagatgaaagcaaaatagaactttttggcagtcattctacacaccatgtttggaggagaaatggcactgctcaccaccccaagaacaccataccaacagttaagtttgggggtggaagcatcatggtttggggctgcttttcagcaaggggtactggcagacttcatatcattgaaggcaggatgaatggagcgatgtaccgggacattctggataagaatctgctgccatctaccaggaagctaaaaatgaaaagagggtggacattccagcaagacaatgatcccaaacacaaggccaaggaaacaatgaagtggttccaaagaaagaaaatcaagttgcttgaatggcccagtcaatcacctgacctaaatcccatagagaatctatggagagaactgaagattaaggttcatagaagaggcccaaggaacctccacgatttaaagaccgtttgtgtggaggaatgggccagaatcactcctgagcaatgcagacgactggtctatccatacaagaggcgtctagaagctgtaatcaccaacaaaggcttttctacaaagtattaa
>ZB-Chapop
atgatgggtaaaggcaaagaactctcacaagatctgcgtaatctcatcgttgaaaagcattgtgatgggaatggttataggcgcatttccagaatgctgaatgttcctgtgagcactgtgggggccattatccggaaatggaaagagcatcagttcaccataaaccagccacgatcaggtgctccacgcaagatccctgtccgaggagtccacagaataatcaggagagtactccaagagccaagaaccactcggacagaacttcaggaagaccttgcatcagcaggtactgttgtgtcaaagaaaactataagcaatgcactgacccgccatggcatccatgcacgctcaccacgcaagactccattgctgaacaaaaagcatgtcaaggctcggttaaaatttgcgcaacagcatttggagaagcctgtggattattgggagactatagtatggtcagatgaaagcaaaatagaactttttggcagtcattctacacaccatgtttggaggagaaatggcactgctcaccaccccaagaacaccataccaacagttaagtttgggggtggaagcatcatggtttggggctgcttttcagcaaggggtactggcagacttcatatcattgaaggcaggatgaatggagcgatgtaccgggacattctggataagaatctgctgccatctaccaggaagctaaaaatgaaaagagggtggacattccagcaagacaatgatcccaaacacaaggccaaggaaacaatgaagtggttccaaagaaagaaaatcaagttgcttgaatggcccagtcaatcacctgacctaaatcccatagagaatctatggagagaactgaagattaaggttcatagaagaggcccaaggaacctccacgatttaaagaccgtttgtgtggaggaatgggccagaatcactcctgagcaatgcagacgactggtctatccatacaagaggcgtctagaagctgtaatcaccaacaaaggcttttctacaaagtattaa
>ZB-Juldic
atgatgggtaaaggcaaagaactctcacaagatctgcgtaatctcatcgttgaaaagcattgtgatgggaatggttataggcgcatttccagaatgctgaatgttcctgtgagcactgtgggggccattatccggaaatggaaagagcatcagttcaccataaaccagccacgatcaggtgctccacgcaagatccctgtccgaggagtccacagaataatcaggagagtactccaagagccaagaaccactcggacagaacttcaggaagaccttgcatcagcaggtactgttgtgtcaaagaaaactataagcaatgcactgacccgccatggcatccatgcacgctcaccacgcaagactccattgctgaacaaaaagcatgtcaaggctcggttaaaatttgcgcaacagcatttggagaagcctgtggattattgggagactatagtatggtcagatgaaagcaaaatagaactttttggcagtcattctacacaccatgtttggaggagaaatggcactgctcaccaccccaagaacaccataccaacagttaagtttgggggtggaagcatcatggtttggggctgcttttcagcaaggggtactggcagacttcatatcattgaaggcaggatgaatggagcgatgtaccgggacattctggataagaatctgctgccatctaccaggaagctaaaaatgaaaagagggtggacattccagcaagacaatgatcccaaacacaaggccaaggaaacaatgaagtggttccaaagaaagaaaatcaagttgcttgaatggcccagtcaatcacctgacctaaatcccatagagaatctatggagagaactgaagattaaggttcatagaagaggcccaaggaacctccacgatttaaagaccgtttgtgtggaggaatgggccagaatcactcctgagcaatgcagacgactggtctatccatacaagaggcgtctagaagctgtaatcaccaacaaaggcttttctacaaagtattaa
>ZB-Julkom
atgatgggtaaaggcaaagaactctcacaagatctgcgtaatctcatcgttgaaaagcattgtgatgggaatggttataggcgcatttccagaatgctgaatgttcctgtgagcactgtgggggccattatccggaaatggaaagagcatcagttcaccataaaccagccacgatcaggtgctccacgcaagatccctgtccgaggagtccacagaataatcaggagagtactccaagagccaagaaccactcggacagaacttcaggaagaccttgcatcagcaggtactgttgtgtcaaagaaaactataagcaatgcactgacccgccatggcatccatgcacgctcaccacgcaagactccattgctgaacaaaaagcatgtcaaggctcggttaaaatttgcgcaacagcatttggagaagcctgtggattattgggagactatagtatggtcagatgaaagcaaaatagaactttttggcagtcattctacacaccatgtttggaggagaaatggcactgctcaccaccccaagaacaccataccaacagttaagtttgggggtggaagcatcatggtttggggctgcttttcagcaaggggtactggcagacttcatatcattgaaggcaggatgaatggagcgatgtaccgggacattctggataagaatctgctgccatctaccaggaagctaaaaatgaaaagagggtggacattccagcaagacaatgatcccaaacacaaggccaaggaaacaatgaagtggttccaaagaaagaaaatcaagttgcttgaatggcccagtcaatcacctgacctaaatcccatagagaatctatggagagaactgaagattaaggttcatagaagaggcccaaggaacctccacgatttaaagaccgtttgtgtggaggaatgggccagaatcactcctgagcaatgcagacgactggtctatccatacaagaggcgtctagaagctgtaatcaccaacaaaggcttttctacaaagtattaa
>ZB-Neobue
atgatgggtaaaggcaaagaactctcacaagatctgcgtaatctcatcgttgaaaagcattgtgatgggaatggttataggcgcatttccagaatgctgaatgttcctgtgagcactgtgggggccattatccggaaatggaaagagcatcagttcaccataaaccagccacgatcaggtgctccacgcaagatccctgtccgaggagtccacagaataatcaggagagtactccaagagccaagaaccactcggacagaacttcaggaagaccttgcatcagcaggtactgttgtgtcaaagaaaactataagcaatgcactgacccgccatggcatccatgcacgctcaccacgcaagactccattgctgaacaaaaagcatgtcaaggctcggttaaaatttgcgcaacagcatttggagaagcctgtggattattgggagactatagtatggtcagatgaaagcaaaatagaactttttggcagtcattctacacaccatgtttggaggagaaatggcactgctcaccaccccaagaacaccataccaacagttaagtttgggggtggaagcatcatggtttggggctgcttttcagcaaggggtactggcagacttcatatcattgaaggcaggatgaatggagcgatgtaccgggacattctggataagaatctgctgccatctaccaggaagctaaaaatgaaaagagggtggacattccagcaagacaatgatcccaaacacaaggccaaggaaacaatgaagtggttccaaagaaagaaaatcaagttgcttgaatggcccagtcaatcacctgacctaaatcccatagagaatctatggagagaactgaagattaaggttcatagaagaggcccaaggaacctccacgatttaaagaccgtttgtgtggaggaatgggccagaatcactcctgagcaatgcagacgactggtctatccatacaagaggcgtctagaagctgtaatcaccaacaaaggcttttctacaaagtattaa
>ZB-Neofur
atgatgggtaaaggcaaagaactctcacaagatctgcgtaatctcatcgttgaaaagcattgtgatgggaatggttataggcgcatttccagaatgctgaatgttcctgtgagcactgtgggggccattatccggaaatggaaagagcatcagttcaccataaaccagccacgatcaggtgctccacgcaagatccctgtccgaggagtccacagaataatcaggagagtactccaagagccaagaaccactcggacagaacttcaggaagaccttgcatcagcaggtactgttgtgtcaaagaaaactataagcaatgcactgacccgccatggcatccatgcacgctcaccacgcaagactccattgctgaacaaaaagcatgtcaaggctcggttaaaatttgcgcaacagcatttggagaagcctgtggattattgggagactatagtatggtcagatgaaagcaaaatagaactttttggcagtcattctacacaccatgtttggaggagaaatggcactgctcaccaccccaagaacaccataccaacagttaagtttgggggtggaagcatcatggtttggggctgcttttcagcaaggggtactggcagacttcatatcattgaaggcaggatgaatggagcgatgtaccgggacattctggataagaatctgctgccatctaccaggaagctaaaaatgaaaagagggtggacattccagcaagacaatgatcccaaacacaaggccaaggaaacaatgaagtggttccaaagaaagaaaatcaagttgcttgaatggcccagtcaatcacctgacctaaatcccatagagaatctatggagagaactgaagattaaggttcatagaagaggcccaaggaacctccacgatttaaagaccgtttgtgtggaggaatgggccagaatcactcctgagcaatgcagacgactggtctatccatacaagaggcgtctagaagctgtaatcaccaacaaaggcttttctacaaagtattaa
>ZB-Neofurc
atgatgggtaaaggcaaagaactctcacaagatctgcgtaatctcatcgttgaaaagcattgtgatgggaatggttataggcgcatttccagaatgctgaatgttcctgtgagcactgtgggggccattatccggaaatggaaagagcatcagttcaccataaaccagccacgatcaggtgctccacgcaagatccctgtccgaggagtccacagaataatcaggagagtactccaagagccaagaaccactcggacagaacttcaggaagaccttgcatcagcaggtactgttgtgtcaaagaaaactataagcaatgcactgacccgccatggcatccatgcacgctcaccacgcaagactccattgctgaacaaaaagcatgtcaaggctcggttaaaatttgcgcaacagcatttggagaagcctgtggattattgggagactatagtatggtcagatgaaagcaaaatagaactttttggcagtcattctacacaccatgtttggaggagaaatggcactgctcaccaccccaagaacaccataccaacagttaagtttgggggtggaagcatcatggtttggggctgcttttcagcaaggggtactggcagacttcatatcattgaaggcaggatgaatggagcgatgtaccgggacattctggataagaatctgctgccatctaccaggaagctaaaaatgaaaagagggtggacattccagcaagacaatgatcccaaacacaaggccaaggaaacaatgaagtggttccaaagaaagaaaatcaagttgcttgaatggcccagtcaatcacctgacctaaatcccatagagaatctatggagagaactgaagattaaggttcatagaagaggcccaaggaacctccacgatttaaagaccgtttgtgtggaggaatgggccagaatcactcctgagcaatgcagacgactggtctatccatacaagaggcgtctagaagctgtaatcaccaacaaaggcttttctacaaagtattaa
>ZB-Neotim
atgatgggtaaaggcaaagaactctcacaagatctgcgtaatctcatcgttgaaaagcattgtgatgggaatggttataggcgcatttccagaatgctgaatgttcctgtgagcactgtgggggccattatccggaaatggaaagagcatcagttcaccataaaccagccacgatcaggtgctccacgcaagatccctgtccgaggagtccacagaataatcaggagagtactccaagagccaagaaccactcggacagaacttcaggaagaccttgcatcagcaggtactgttgtgtcaaagaaaactataagcaatgcactgacccgccatggcatccatgcacgctcaccacgcaagactccattgctgaacaaaaagcatgtcaaggctcggttaaaatttgcgcaacagcatttggagaagcctgtggattattgggagactatagtatggtcagatgaaagcaaaatagaactttttggcagtcattctacacaccatgtttggaggagaaatggcactgctcaccaccccaagaacaccataccaacagttaagtttgggggtggaagcatcatggtttggggctgcttttcagcaaggggtactggcagacttcatatcattgaaggcaggatgaatggagcgatgtaccgggacattctggataagaatctgctgccatctaccaggaagctaaaaatgaaaagagggtggacattccagcaagacaatgatcccaaacacaaggccaaggaaacaatgaagtggttccaaagaaagaaaatcaagttgcttgaatggcccagtcaatcacctgacctaaatcccatagagaatctatggagagaactgaagattaaggttcatagaagaggcccaaggaacctccacgatttaaagaccgtttgtgtggaggaatgggccagaatcactcctgagcaatgcagacgactggtctatccatacaagaggcgtctagaagctgtaatcaccaacaaaggcttttctacaaagtattaa
>ZB-Neolong
atgatgggtaaaggcaaagaactctcacaagatctgcgtaatctcatcgttgaaaagcattgtgatgggaatggttataggcgcatttccagaatgctgaatgttcctgtgagcactgtgggggccattatccggaaatggaaagagcatcagttcaccataaaccagccacgatcaggtgctccacgcaagatccctgtccgaggagtccacagaataatcaggagagtactccaagagccaagaaccactcggacagaacttcaggaagaccttgcatcagcaggtactgttgtgtcaaagaaaactataagcaatgcactgacccgccatggcatccatgcacgctcaccacgcaagactccattgctgaacaaaaagcatgtcaaggctcggttaaaatttgcgcaacagcatttggagaagcctgtggattattgggagactatagtatggtcagatgaaagcaaaatagaactttttggcagtcattctacacaccatgtttggaggagaaatggcactgctcaccaccccaagaacaccataccaacagttaagtttgggggtggaagcatcatggtttggggctgcttttcagcaaggggtactggcagacttcatatcattgaaggcaggatgaatggagcgatgtaccgggacattctggataagaatctgctgccatctaccaggaagctaaaaatgaaaagagggtggacattccagcaagacaatgatcccaaacacaaggccaaggaaacaatgaagtggttccaaagaaagaaaatcaagttgcttgaatggcccagtcaatcacctgacctaaatcccatagagaatctatggagagaactgaagattaaggttcatagaagaggcccaaggaacctccacgatttaaagaccgtttgtgtggaggaatgggccagaatcactcctgagcaatgcagacgactggtctatccatacaagaggcgtctagaagctgtaatcaccaacaaaggcttttctacaaagtattaa
>ZB-Julmar
atgatgggtaaaggcaaagaactctcacaagatctgcgtaatctcatcgttgaaaagcattgtgatgggaatggttataggcgcatttccagaatgctgaatgttcctgtgagcactgtgggggccattatccggaaatggaaagagcatcagttcaccataaaccagccacgatcaggtgctccacgcaagatccctgtccgaggagtccacagaataatcaggagagtactccaagagccaagaaccactcggacagaacttcaggaagaccttgcatcagcaggtactgttgtgtcaaagaaaactataagcaatgcactgacccgccatggcatccatgcacgctcaccacgcaagactccattgctgaacaaaaagcatgtcaaggctcggttaaaatttgcgcaacagcatttggagaagcctgtggattattgggagactatagtatggtcagatgaaagcaaaatagaactttttggcagtcattctacacaccatgtttggaggagaaatggcactgctcaccaccccaagaacaccataccaacagttaagtttgggggtggaagcatcatggtttggggctgcttttcagcaaggggtactggcagacttcatatcattgaaggcaggatgaatggagcgatgtaccgggacattctggataagaatctgctgccatctaccaggaagctaaaaatgaaaagagggtggacattccagcaagacaatgatcccaaacacaaggccaaggaaacaatgaagtggttccaaagaaagaaaatcaagttgcttgaatggcccagtcaatcacctgacctaaatcccatagagaatctatggagagaactgaagattaaggttcatagaagaggcccaaggaacctccacgatttaaagaccgtttgtgtggaggaatgggccagaatcactcctgagcaatgcagacgactggtctatccatacaagaggcgtctagaagctgtaatcaccaacaaaggcttttctacaaagtattaa
>ZB-Julorn
atgatgggtaaaggcaaagaactctcacaagatctgcgtaatctcatcgttgaaaagcattgtgatgggaatggttataggcgcatttccagaatgctgaatgttcctgtgagcactgtgggggccattatccggaaatggaaagagcatcagttcaccataaaccagccacgatcaggtgctccacgcaagatccctgtccgaggagtccacagaataatcaggagagtactccaagagccaagaaccactcggacagaacttcaggaagaccttgcatcagcaggtactgttgtgtcaaagaaaactataagcaatgcactgacccgccatggcatccatgcacgctcaccacgcaagactccattgctgaacaaaaagcatgtcaaggctcggttaaaatttgcgcaacagcatttggagaagcctgtggattattgggagactatagtatggtcagatgaaagcaaaatagaactttttggcagtcattctacacaccatgtttggaggagaaatggcactgctcaccaccccaagaacaccataccaacagttaagtttgggggtggaagcatcatggtttggggctgcttttcagcaaggggtactggcagacttcatatcattgaaggcaggatgaatggagcgatgtaccgggacattctggataagaatctgctgccatctaccaggaagctaaaaatgaaaagagggtggacattccagcaagacaatgatcccaaacacaaggccaaggaaacaatgaagtggttccaaagaaagaaaatcaagttgcttgaatggcccagtcaatcacctgacctaaatcccatagagaatctatggagagaactgaagattaaggttcatagaagaggcccaaggaacctccacgatttaaagaccgtttgtgtggaggaatgggccagaatcactcctgagcaatgcagacgactggtctatccatacaagaggcgtctagaagctgtaatcaccaacaaaggcttttctacaaagtattaa
>ZB-Julreg
atgatgggtaaaggcaaagaactctcacaagatctgcgtaatctcatcgttgaaaagcattgtgatgggaatggttataggcgcatttccagaatgctgaatgttcctgtgagcactgtgggggccattatccggaaatggaaagagcatcagttcaccataaaccagccacgatcaggtgctccacgcaagatccctgtccgaggagtccacagaataatcaggagagtactccaagagccaagaaccactcggacagaacttcaggaagaccttgcatcagcaggtactgttgtgtcaaagaaaactataagcaatgcactgacccgccatggcatccatgcacgctcaccacgcaagactccattgctgaacaaaaagcatgtcaaggctcggttaaaatttgcgcaacagcatttggagaagcctgtggattattgggagactatagtatggtcagatgaaagcaaaatagaactttttggcagtcattctacacaccatgtttggaggagaaatggcactgctcaccaccccaagaacaccataccaacagttaagtttgggggtggaagcatcatggtttggggctgcttttcagcaaggggtactggcagacttcatatcattgaaggcaggatgaatggagcgatgtaccgggacattctggataagaatctgctgccatctaccaggaagctaaaaatgaaaagagggtggacattccagcaagacaatgatcccaaacacaaggccaaggaaacaatgaagtggttccaaagaaagaaaatcaagttgcttgaatggcccagtcaatcacctgacctaaatcccatagagaatctatggagagaactgaagattaaggttcatagaagaggcccaaggaacctccacgatttaaagaccgtttgtgtggaggaatgggccagaatcactcctgagcaatgcagacgactggtctatccatacaagaggcgtctagaagctgtaatcaccaacaaaggcttttctacaaagtattaa
>ZB-Julregs
atgatgggtaaaggcaaagaactctcacaagatctgcgtaatctcatcgttgaaaagcattgtgatgggaatggttataggcgcatttccagaatgctgaatgttcctgtgagcactgtgggggccattatccggaaatggaaagagcatcagttcaccataaaccagccacgatcaggtgctccacgcaagatccctgtccgaggagtccacagaataatcaggagagtactccaagagccaagaaccactcggacagaacttcaggaagaccttgcatcagcaggtactgttgtgtcaaagaaaactataagcaatgcactgacccgccatggcatccatgcacgctcaccacgcaagactccattgctgaacaaaaagcatgtcaaggctcggttaaaatttgcgcaacagcatttggagaagcctgtggattattgggagactatagtatggtcagatgaaagcaaaatagaactttttggcagtcattctacacaccatgtttggaggagaaatggcactgctcaccaccccaagaacaccataccaacagttaagtttgggggtggaagcatcatggtttggggctgcttttcagcaaggggtactggcagacttcatatcattgaaggcaggatgaatggagcgatgtaccgggacattctggataagaatctgctgccatctaccaggaagctaaaaatgaaaagagggtggacattccagcaagacaatgatcccaaacacaaggccaaggaaacaatgaagtggttccaaagaaagaaaatcaagttgcttgaatggcccagtcaatcacctgacctaaatcccatagagaatctatggagagaactgaagattaaggttcatagaagaggcccaaggaacctccacgatttaaagaccgtttgtgtggaggaatgggccagaatcactcctgagcaatgcagacgactggtctatccatacaagaggcgtctagaagctgtaatcaccaacaaaggcttttctacaaagtattaa
>ZB-Jultra
atgatgggtaaaggcaaagaactctcacaagatctgcgtaatctcatcgttgaaaagcattgtgatgggaatggttataggcgcatttccagaatgctgaatgttcctgtgagcactgtgggggccattatccggaaatggaaagagcatcagttcaccataaaccagccacgatcaggtgctccacgcaagatccctgtccgaggagtccacagaataatcaggagagtactccaagagccaagaaccactcggacagaacttcaggaagaccttgcatcagcaggtactgttgtgtcaaagaaaactataagcaatgcactgacccgccatggcatccatgcacgctcaccacgcaagactccattgctgaacaaaaagcatgtcaaggctcggttaaaatttgcgcaacagcatttggagaagcctgtggattattgggagactatagtatggtcagatgaaagcaaaatagaactttttggcagtcattctacacaccatgtttggaggagaaatggcactgctcaccaccccaagaacaccataccaacagttaagtttgggggtggaagcatcatggtttggggctgcttttcagcaaggggtactggcagacttcatatcattgaaggcaggatgaatggagcgatgtaccgggacattctggataagaatctgctgccatctaccaggaagctaaaaatgaaaagagggtggacattccagcaagacaatgatcccaaacacaaggccaaggaaacaatgaagtggttccaaagaaagaaaatcaagttgcttgaatggcccagtcaatcacctgacctaaatcccatagagaatctatggagagaactgaagattaaggttcatagaagaggcccaaggaacctccacgatttaaagaccgtttgtgtggaggaatgggccagaatcactcctgagcaatgcagacgactggtctatccatacaagaggcgtctagaagctgtaatcaccaacaaaggcttttctacaaagtattaa
>ZB-Julunt
atgatgggtaaaggcaaagaactctcacaagatctgcgtaatctcatcgttgaaaagcattgtgatgggaatggttataggcgcatttccagaatgctgaatgttcctgtgagcactgtgggggccattatccggaaatggaaagagcatcagttcaccataaaccagccacgatcaggtgctccacgcaagatccctgtccgaggagtccacagaataatcaggagagtactccaagagccaagaaccactcggacagaacttcaggaagaccttgcatcagcaggtactgttgtgtcaaagaaaactataagcaatgcactgacccgccatggcatccatgcacgctcaccacgcaagactccattgctgaacaaaaagcatgtcaaggctcggttaaaatttgcgcaacagcatttggagaagcctgtggattattgggagactatagtatggtcagatgaaagcaaaatagaactttttggcagtcattctacacaccatgtttggaggagaaatggcactgctcaccaccccaagaacaccataccaacagttaagtttgggggtggaagcatcatggtttggggctgcttttcagcaaggggtactggcagacttcatatcattgaaggcaggatgaatggagcgatgtaccgggacattctggataagaatctgctgccatctaccaggaagctaaaaatgaaaagagggtggacattccagcaagacaatgatcccaaacacaaggccaaggaaacaatgaagtggttccaaagaaagaaaatcaagttgcttgaatggcccagtcaatcacctgacctaaatcccatagagaatctatggagagaactgaagattaaggttcatagaagaggcccaaggaacctccacgatttaaagaccgtttgtgtggaggaatgggccagaatcactcctgagcaatgcagacgactggtctatccatacaagaggcgtctagaagctgtaatcaccaacaaaggcttttctacaaagtattaa
>ZB-Neocra
atgatgggtaaaggcaaagaactctcacaagatctgcgtaatctcatcgttgaaaagcattgtgatgggaatggttataggcgcatttccagaatgctgaatgttcctgtgagcactgtgggggccattatccggaaatggaaagagcatcagttcaccataaaccagccacgatcaggtgctccacgcaagatccctgtccgaggagtccacagaataatcaggagagtactccaagagccaagaaccactcggacagaacttcaggaagaccttgcatcagcaggtactgttgtgtcaaagaaaactataagcaatgcactgacccgccatggcatccatgcacgctcaccacgcaagactccattgctgaacaaaaagcatgtcaaggctcggttaaaatttgcgcaacagcatttggagaagcctgtggattattgggagactatagtatggtcagatgaaagcaaaatagaactttttggcagtcattctacacaccatgtttggaggagaaatggcactgctcaccaccccaagaacaccataccaacagttaagtttgggggtggaagcatcatggtttggggctgcttttcagcaaggggtactggcagacttcatatcattgaaggcaggatgaatggagcgatgtaccgggacattctggataagaatctgctgccatctaccaggaagctaaaaatgaaaagagggtggacattccagcaagacaatgatcccaaacacaaggccaaggaaacaatgaagtggttccaaagaaagaaaatcaagttgcttgaatggcccagtcaatcacctgacctaaatcccatagagaatctatggagagaactgaagattaaggttcatagaagaggcccaaggaacctccacgatttaaagaccgtttgtgtggaggaatgggccagaatcactcctgagcaatgcagacgactggtctatccatacaagaggcgtctagaagctgtaatcaccaacaaaggcttttctacaaagtattaa
>ZB-Neocyg
atgatgggtaaaggcaaagaactctcacaagatctgcgtaatctcatcgttgaaaagcattgtgatgggaatggttataggcgcatttccagaatgctgaatgttcctgtgagcactgtgggggccattatccggaaatggaaagagcatcagttcaccataaaccagccacgatcaggtgctccacgcaagatccctgtccgaggagtccacagaataatcaggagagtactccaagagccaagaaccactcggacagaacttcaggaagaccttgcatcagcaggtactgttgtgtcaaagaaaactataagcaatgcactgacccgccatggcatccatgcacgctcaccacgcaagactccattgctgaacaaaaagcatgtcaaggctcggttaaaatttgcgcaacagcatttggagaagcctgtggattattgggagactatagtatggtcagatgaaagcaaaatagaactttttggcagtcattctacacaccatgtttggaggagaaatggcactgctcaccaccccaagaacaccataccaacagttaagtttgggggtggaagcatcatggtttggggctgcttttcagcaaggggtactggcagacttcatatcattgaaggcaggatgaatggagcgatgtaccgggacattctggataagaatctgctgccatctaccaggaagctaaaaatgaaaagagggtggacattccagcaagacaatgatcccaaacacaaggccaaggaaacaatgaagtggttccaaagaaagaaaatcaagttgcttgaatggcccagtcaatcacctgacctaaatcccatagagaatctatggagagaactgaagattaaggttcatagaagaggcccaaggaacctccacgatttaaagaccgtttgtgtggaggaatgggccagaatcactcctgagcaatgcagacgactggtctatccatacaagaggcgtctagaagctgtaatcaccaacaaaggcttttctacaaagtattaa
>ZB-Neocyl
atgatgggtaaaggcaaagaactctcacaagatctgcgtaatctcatcgttgaaaagcattgtgatgggaatggttataggcgcatttccagaatgctgaatgttcctgtgagcactgtgggggccattatccggaaatggaaagagcatcagttcaccataaaccagccacgatcaggtgctccacgcaagatccctgtccgaggagtccacagaataatcaggagagtactccaagagccaagaaccactcggacagaacttcaggaagaccttgcatcagcaggtactgttgtgtcaaagaaaactataagcaatgcactgacccgccatggcatccatgcacgctcaccacgcaagactccattgctgaacaaaaagcatgtcaaggctcggttaaaatttgcgcaacagcatttggagaagcctgtggattattgggagactatagtatggtcagatgaaagcaaaatagaactttttggcagtcattctacacaccatgtttggaggagaaatggcactgctcaccaccccaagaacaccataccaacagttaagtttgggggtggaagcatcatggtttggggctgcttttcagcaaggggtactggcagacttcatatcattgaaggcaggatgaatggagcgatgtaccgggacattctggataagaatctgctgccatctaccaggaagctaaaaatgaaaagagggtggacattccagcaagacaatgatcccaaacacaaggccaaggaaacaatgaagtggttccaaagaaagaaaatcaagttgcttgaatggcccagtcaatcacctgacctaaatcccatagagaatctatggagagaactgaagattaaggttcatagaagaggcccaaggaacctccacgatttaaagaccgtttgtgtggaggaatgggccagaatcactcctgagcaatgcagacgactggtctatccatacaagaggcgtctagaagctgtaatcaccaacaaaggcttttctacaaagtattaa
>ZB-Neoese
atgatgggtaaaggcaaagaactctcacaagatctgcgtaatctcatcgttgaaaagcattgtgatgggaatggttataggcgcatttccagaatgctgaatgttcctgtgagcactgtgggggccattatccggaaatggaaagagcatcagttcaccataaaccagccacgatcaggtgctccacgcaagatccctgtccgaggagtccacagaataatcaggagagtactccaagagccaagaaccactcggacagaacttcaggaagaccttgcatcagcaggtactgttgtgtcaaagaaaactataagcaatgcactgacccgccatggcatccatgcacgctcaccacgcaagactccattgctgaacaaaaagcatgtcaaggctcggttaaaatttgcgcaacagcatttggagaagcctgtggattattgggagactatagtatggtcagatgaaagcaaaatagaactttttggcagtcattctacacaccatgtttggaggagaaatggcactgctcaccaccccaagaacaccataccaacagttaagtttgggggtggaagcatcatggtttggggctgcttttcagcaaggggtactggcagacttcatatcattgaaggcaggatgaatggagcgatgtaccgggacattctggataagaatctgctgccatctaccaggaagctaaaaatgaaaagagggtggacattccagcaagacaatgatcccaaacacaaggccaaggaaacaatgaagtggttccaaagaaagaaaatcaagttgcttgaatggcccagtcaatcacctgacctaaatcccatagagaatctatggagagaactgaagattaaggttcatagaagaggcccaaggaacctccacgatttaaagaccgtttgtgtggaggaatgggccagaatcactcctgagcaatgcagacgactggtctatccatacaagaggcgtctagaagctgtaatcaccaacaaaggcttttctacaaagtattaa
>ZB-Neograc
atgatgggtaaaggcaaagaactctcacaagatctgcgtaatctcatcgttgaaaagcattgtgatgggaatggttataggcgcatttccagaatgctgaatgttcctgtgagcactgtgggggccattatccggaaatggaaagagcatcagttcaccataaaccagccacgatcaggtgctccacgcaagatccctgtccgaggagtccacagaataatcaggagagtactccaagagccaagaaccactcggacagaacttcaggaagaccttgcatcagcaggtactgttgtgtcaaagaaaactataagcaatgcactgacccgccatggcatccatgcacgctcaccacgcaagactccattgctgaacaaaaagcatgtcaaggctcggttaaaatttgcgcaacagcatttggagaagcctgtggattattgggagactatagtatggtcagatgaaagcaaaatagaactttttggcagtcattctacacaccatgtttggaggagaaatggcactgctcaccaccccaagaacaccataccaacagttaagtttgggggtggaagcatcatggtttggggctgcttttcagcaaggggtactggcagacttcatatcattgaaggcaggatgaatggagcgatgtaccgggacattctggataagaatctgctgccatctaccaggaagctaaaaatgaaaagagggtggacattccagcaagacaatgatcccaaacacaaggccaaggaaacaatgaagtggttccaaagaaagaaaatcaagttgcttgaatggcccagtcaatcacctgacctaaatcccatagagaatctatggagagaactgaagattaaggttcatagaagaggcccaaggaacctccacgatttaaagaccgtttgtgtggaggaatgggccagaatcactcctgagcaatgcagacgactggtctatccatacaagaggcgtctagaagctgtaatcaccaacaaaggcttttctacaaagtattaa
>ZB-Neokom
atgatgggtaaaggcaaagaactctcacaagatctgcgtaatctcatcgttgaaaagcattgtgatgggaatggttataggcgcatttccagaatgctgaatgttcctgtgagcactgtgggggccattatccggaaatggaaagagcatcagttcaccataaaccagccacgatcaggtgctccacgcaagatccctgtccgaggagtccacagaataatcaggagagtactccaagagccaagaaccactcggacagaacttcaggaagaccttgcatcagcaggtactgttgtgtcaaagaaaactataagcaatgcactgacccgccatggcatccatgcacgctcaccacgcaagactccattgctgaacaaaaagcatgtcaaggctcggttaaaatttgcgcaacagcatttggagaagcctgtggattattgggagactatagtatggtcagatgaaagcaaaatagaactttttggcagtcattctacacaccatgtttggaggagaaatggcactgctcaccaccccaagaacaccataccaacagttaagtttgggggtggaagcatcatggtttggggctgcttttcagcaaggggtactggcagacttcatatcattgaaggcaggatgaatggagcgatgtaccgggacattctggataagaatctgctgccatctaccaggaagctaaaaatgaaaagagggtggacattccagcaagacaatgatcccaaacacaaggccaaggaaacaatgaagtggttccaaagaaagaaaatcaagttgcttgaatggcccagtcaatcacctgacctaaatcccatagagaatctatggagagaactgaagattaaggttcatagaagaggcccaaggaacctccacgatttaaagaccgtttgtgtggaggaatgggccagaatcactcctgagcaatgcagacgactggtctatccatacaagaggcgtctagaagctgtaatcaccaacaaaggcttttctacaaagtattaa
>ZB-Neolon
atgatgggtaaaggcaaagaactctcacaagatctgcgtaatctcatcgttgaaaagcattgtgatgggaatggttataggcgcatttccagaatgctgaatgttcctgtgagcactgtgggggccattatccggaaatggaaagagcatcagttcaccataaaccagccacgatcaggtgctccacgcaagatccctgtccgaggagtccacagaataatcaggagagtactccaagagccaagaaccactcggacagaacttcaggaagaccttgcatcagcaggtactgttgtgtcaaagaaaactataagcaatgcactgacccgccatggcatccatgcacgctcaccacgcaagactccattgctgaacaaaaagcatgtcaaggctcggttaaaatttgcgcaacagcatttggagaagcctgtggattattgggagactatagtatggtcagatgaaagcaaaatagaactttttggcagtcattctacacaccatgtttggaggagaaatggcactgctcaccaccccaagaacaccataccaacagttaagtttgggggtggaagcatcatggtttggggctgcttttcagcaaggggtactggcagacttcatatcattgaaggcaggatgaatggagcgatgtaccgggacattctggataagaatctgctgccatctaccaggaagctaaaaatgaaaagagggtggacattccagcaagacaatgatcccaaacacaaggccaaggaaacaatgaagtggttccaaagaaagaaaatcaagttgcttgaatggcccagtcaatcacctgacctaaatcccatagagaatctatggagagaactgaagattaaggttcatagaagaggcccaaggaacctccacgatttaaagaccgtttgtgtggaggaatgggccagaatcactcctgagcaatgcagacgactggtctatccatacaagaggcgtctagaagctgtaatcaccaacaaaggcttttctacaaagtattaa
>ZB-Neonigr
atgatgggtaaaggcaaagaactctcacaagatctgcgtaatctcatcgttgaaaagcattgtgatgggaatggttataggcgcatttccagaatgctgaatgttcctgtgagcactgtgggggccattatccggaaatggaaagagcatcagttcaccataaaccagccacgatcaggtgctccacgcaagatccctgtccgaggagtccacagaataatcaggagagtactccaagagccaagaaccactcggacagaacttcaggaagaccttgcatcagcaggtactgttgtgtcaaagaaaactataagcaatgcactgacccgccatggcatccatgcacgctcaccacgcaagactccattgctgaacaaaaagcatgtcaaggctcggttaaaatttgcgcaacagcatttggagaagcctgtggattattgggagactatagtatggtcagatgaaagcaaaatagaactttttggcagtcattctacacaccatgtttggaggagaaatggcactgctcaccaccccaagaacaccataccaacagttaagtttgggggtggaagcatcatggtttggggctgcttttcagcaaggggtactggcagacttcatatcattgaaggcaggatgaatggagcgatgtaccgggacattctggataagaatctgctgccatctaccaggaagctaaaaatgaaaagagggtggacattccagcaagacaatgatcccaaacacaaggccaaggaaacaatgaagtggttccaaagaaagaaaatcaagttgcttgaatggcccagtcaatcacctgacctaaatcccatagagaatctatggagagaactgaagattaaggttcatagaagaggcccaaggaacctccacgatttaaagaccgtttgtgtggaggaatgggccagaatcactcctgagcaatgcagacgactggtctatccatacaagaggcgtctagaagctgtaatcaccaacaaaggcttttctacaaagtattaa
>ZB-Neoobs
atgatgggtaaaggcaaagaactctcacaagatctgcgtaatctcatcgttgaaaagcattgtgatgggaatggttataggcgcatttccagaatgctgaatgttcctgtgagcactgtgggggccattatccggaaatggaaagagcatcagttcaccataaaccagccacgatcaggtgctccacgcaagatccctgtccgaggagtccacagaataatcaggagagtactccaagagccaagaaccactcggacagaacttcaggaagaccttgcatcagcaggtactgttgtgtcaaagaaaactataagcaatgcactgacccgccatggcatccatgcacgctcaccacgcaagactccattgctgaacaaaaagcatgtcaaggctcggttaaaatttgcgcaacagcatttggagaagcctgtggattattgggagactatagtatggtcagatgaaagcaaaatagaactttttggcagtcattctacacaccatgtttggaggagaaatggcactgctcaccaccccaagaacaccataccaacagttaagtttgggggtggaagcatcatggtttggggctgcttttcagcaaggggtactggcagacttcatatcattgaaggcaggatgaatggagcgatgtaccgggacattctggataagaatctgctgccatctaccaggaagctaaaaatgaaaagagggtggacattccagcaagacaatgatcccaaacacaaggccaaggaaacaatgaagtggttccaaagaaagaaaatcaagttgcttgaatggcccagtcaatcacctgacctaaatcccatagagaatctatggagagaactgaagattaaggttcatagaagaggcccaaggaacctccacgatttaaagaccgtttgtgtggaggaatgggccagaatcactcctgagcaatgcagacgactggtctatccatacaagaggcgtctagaagctgtaatcaccaacaaaggcttttctacaaagtattaa
>ZB-Neopul
atgatgggtaaaggcaaagaactctcacaagatctgcgtaatctcatcgttgaaaagcattgtgatgggaatggttataggcgcatttccagaatgctgaatgttcctgtgagcactgtgggggccattatccggaaatggaaagagcatcagttcaccataaaccagccacgatcaggtgctccacgcaagatccctgtccgaggagtccacagaataatcaggagagtactccaagagccaagaaccactcggacagaacttcaggaagaccttgcatcagcaggtactgttgtgtcaaagaaaactataagcaatgcactgacccgccatggcatccatgcacgctcaccacgcaagactccattgctgaacaaaaagcatgtcaaggctcggttaaaatttgcgcaacagcatttggagaagcctgtggattattgggagactatagtatggtcagatgaaagcaaaatagaactttttggcagtcattctacacaccatgtttggaggagaaatggcactgctcaccaccccaagaacaccataccaacagttaagtttgggggtggaagcatcatggtttggggctgcttttcagcaaggggtactggcagacttcatatcattgaaggcaggatgaatggagcgatgtaccgggacattctggataagaatctgctgccatctaccaggaagctaaaaatgaaaagagggtggacattccagcaagacaatgatcccaaacacaaggccaaggaaacaatgaagtggttccaaagaaagaaaatcaagttgcttgaatggcccagtcaatcacctgacctaaatcccatagagaatctatggagagaactgaagattaaggttcatagaagaggcccaaggaacctccacgatttaaagaccgtttgtgtggaggaatgggccagaatcactcctgagcaatgcagacgactggtctctccatacaagaggcgtctagaagctgtaatcaccaacaaaggcttttctacaaagtattaa
>ZB-Neosav
atgatgggtaaaggcaaagaactctcacaagatctgcgtaatctcatcgttgaaaagcattgtgatgggaatggttataggcgcatttccagaatgctgaatgttcctgtgagcactgtgggggccattatccggaaatggaaagagcatcagttcaccataaaccagccacgatcaggtgctccacgcaagatccctgtccgaggagtccacagaataatcaggagagtactccaagagccaagaaccactcggacagaacttcaggaagaccttgcatcagcaggtactgttgtgtcaaagaaaactataagcaatgcactgacccgccatggcatccatgcacgctcaccacgcaagactccattgctgaacaaaaagcatgtcaaggctcggttaaaatttgcgcaacagcatttggagaagcctgtggattattgggagactatagtatggtcagatgaaagcaaaatagaactttttggcagtcattctacacaccatgtttggaggagaaatggcactgctcaccaccccaagaacaccataccaacagttaagtttgggggtggaagcatcatggtttggggctgcttttcagcaaggggtactggcagacttcatatcattgaaggcaggatgaatggagcgatgtaccgggacattctggataagaatctgctgccatctaccaggaagctaaaaatgaaaagagggtggacattccagcaagacaatgatcccaaacacaaggccaaggaaacaatgaagtggttccaaagaaagaaaatcaagttgcttgaatggcccagtcaatcacctgacctaaatcccatagagaatctatggagagaactgaagattaaggttcatagaagaggcccaaggaacctccacgatttaaagaccgtttgtgtggaggaatgggccagaatcactcctgagcaatgcagacgactggtctatccatacaagaggcgtcttgaagctgtaatcaccaacaaaggcttttctacaaagtattaa
>ZB-Neotet
atgatgggtaaaggcaaagaactctcacaagatctgcgtaatctcatcgttgaaaagcattgtgatgggaatggttataggcgcatttccagaatgctgaatgttcctgtgagcactgtgggggccattatccggaaatggaaagagcatcagttcaccataaaccagccacgatcaggtgctccacgcaagatccctgtccgaggagtccacagaataatcaggagagtactccaagagccaagaaccactcggacagaacttcaggaagaccttgcatcagcaggtactgttgtgtcaaagaaaactataagcaatgcactgacccgccatggcatccatgcacgctcaccacgcaagactccattgctgaacaaaaagcatgtcaaggctcggttaaaatttgcgcaacagcatttggagaagcctgtggattattgggagactatagtatggtcagatgaaagcaaaatagaactttttggcagtcattctacacaccatgtttggaggagaaatggcactgctcaccaccccaagaacaccataccaacagttaagtttgggggtggaagcatcatggtttggggctgcttttcagcaaggggtactggcagacttcatatcattgaaggcaggatgaatggagcgatgtaccgggacattctggataagaatctgctgccatctaccaggaagctaaaaatgaaaagagggtggacattccagcaagacaatgatcccaaacacaaggccaaggaaacaatgaagtggttccaaagaaagaaaatcaagttgcttgaatggcccagtcaatcacctgacctaaatcccatagagaatctatggagagaactgaagattaaggttcatagaagaggcccaaggaacctccacgatttaaagaccgtttgtgtggaggaatgggccagaatcactcctgagcaatgcagacgactggtctatccatacaagaggcgtctagaagctgtaatcaccaacaaaggcttttctacaaagtattaa
>ZB-Julmark
atgatgggtaaaggcaaagaactctcacaagatctgcgtaatctcatcgttgaaaagcattgtgatgggaatggttataggcgcatttccagaatgctgaatgttcctgtgagcactgtgggggccattatccggaaatggaaagagcatcagttcaccataaaccagccacgatcaggtgctccacgcaagatccctgtccgaggagtccacagaataatcaggagagtactccaagagccaagaaccactcggacagaacttcaggaagaccttgcatcagcaggtactgttgtgtcaaagaaaactataagcaatgcactgacccgccatggcatccatgcacgctcaccacgcaagactccattgctgaacaaaaagcatgtcaaggctcggttaaaatttgcgcaacagcatttggagaagcctgtggattattgggagactatagtatggtcagatgaaagcaaaatagaactttttggcagtcattctacacaccatgtttggaggagaaatggcactgctcaccaccccaagaacaccataccaacagttaagtttgggggtggaagcatcatggtttggggctgcttttcagcaaggggtactggcagacttcatatcattgaaggcaggatgaatggagcgatgtaccgggacattctggataagaatctgctgccatctaccaggaagctaaaaatgaaaagagggtggacattccagcaagacaatgatcccaaacacaaggccaaggaaacaatgaagtggttccaaagaaagaaaatcaagttgcttgaatggcccagtcaatcacctgacctaaatcccatagagaatctatggagagaactgaagattaaggttcatagaagaggcccaaggaacctccacgatttaaagaccgtttgtgtggaggaatgggccagaatcactcctgagcaatgcagacgactggtctatccatacaagaggcgtctagaagctgtaatcaccaacaaaggcttttctacaaagtattaa
>ZB-Neopec
atgatgggtaaaggcaaagaactctcacaagatctgcgtaatctcatcgttgaaaagcattgtgatgggaatggttataggcgcatttccagaatgctgaatgttcctgtgagcactgtgggggccattatccggaaatggaaagagcatcagttcaccataaaccagccacgatcaggtgctccacgcaagatccctgtccgaggagtccacagaataatcaggagagtactccaagagccaagaaccactcggacagaacttcaggaagaccttgcatcagcaggtactgttgtgtcaaagaaaactataagcaatgcactgacccgccatggcatccatgcacgctcaccacgcaagactccattgctgaacaaaaagcatgtcaaggctcggttaaaatttgcgcaacagcatttggagaagcctgtggattattgggagactatagtatggtcagatgaaagcaaaatagaactttttggcagtcattctacacaccatgtttggaggagaaatggcactgctcaccaccccaagaacaccataccaacagttaagtttgggggtggaagcatcatggtttggggctgcttttcagcaaggggtactggcagacttcatatcattgaaggcaggatgaatggagcgatgtaccgggacattctggataagaatctgctgccatctaccaggaagctaaaaatgaaaagagggtggacattccagcaagacaatgatcccaaacacaaggccaaggaaacaatgaagtggttccaaagaaagaaaatcaagttgcttgaatggcccagtcaatcacctgacctaaatcccatagagaatctatggagagaactgaagattaaggttcatagaagaggcccaaggaacctccacgatttaaagaccgtttgtgtggaggaatgggccagaatcactcctgagcaatgcagacgactggtctatccatacaagaggcgtctagaagctgtaatcaccaacaaaggcttttctacaaagtattaa
>ZB-Lepcun
atgatgggtaaaggcaaagaactctcacaagatctgcgtaatctcatcgttgaaaagcattgtgatgggaatggttataggcgcatttccagaatgctgaatgttcctgtgagcactgtgggggccattatccggaaatggaaagagcatcagttcaccataaaccagccacgatcaggtgctccacgcaagatccctgtccgaggagtccacagaataatcaggagagtactccaagagccaagaaccactcggacagaacttcaggaagaccttgcatcagcaggtactgttgtgtcaaagaaaactataagcaatgcactgacccgccatggcatccatgcacgctcaccacgcaagactccattgctgaacaaaaagcatgtcaaggctcggttaaaatttgcgcaacagcatttggagaagcctgtggattattgggagactatagtatggtcagatgaaagcaaaatagaactttttggcagtcattctacacaccatgtttggaggagaaatggcactgctcaccaccccaagaacaccataccaacagttaagtttgggggtggaagcatcatggtttggggctgcttttcagcaaggggtactggcagacttcatatcattgaaggcaggatgaatggagcgatgtaccgggacattctggataagaatctgctgccatctaccaggaagctaaaaatgaaaagagggtggacattccagcaagacaatgatcccaaacacaaggccaaggaaacaatgaagtggttccaaagaaagaaaatcaagttgcttgaatggcccagtcaatcacctgacctaaatcccatagagaatctatggagagaactgaagattaaggttcatagaagaggcccaaggaacctccacgatttaaagaccgtttgtgtggaggaatgggccagaatcactcctgagcaatgcagacgactggtctatccatacaagaggcgtctagaagctgtaatcaccaacaaaggcttttctacaaagtattaa
>ZB-Neochr
atgatgggtaaaggcaaagaactctcacaagatctgcgtaatctcatcgttgaaaagcattgtgatgggaatggttataggcgcatttccagaatgctgaatgttcctgtgagcactgtgggggccattatccggaaatggaaagagcatcagttcaccataaaccagccacgatcaggtgctccacgcaagatccctgtccgaggagtccacagaataatcaggagagtactccaagagccaagaaccactcggacagaacttcaggaagaccttgcatcagcaggtactgttgtgtcaaagaaaactataagcaatgcactgacccgccatggcatccatgcacgctcaccacgcaagactccattgctgaacaaaaagcatgtcaaggctcggttaaaatttgcgcaacagcatttggagaagcctgtggattattgggagactatagtatggtcagatgaaagcaaaatagaactttttggcagtcattctacacaccatgtttggaggagaaatggcactgctcaccaccccaagaacaccataccaacagttaagtttgggggtggaagcatcatggtttggggctgcttttcagcaaggggtactggcagacttcatatcattgaaggcaggatgaatggagcgatgtaccgggacattctggataagaatctgctgccatctaccaggaagctaaaaatgaaaagagggtggacattccagcaagacaatgatcccaaacacaaggccaaggaaacaatgaagtggttccaaagaaagaaaatcaagttgcttgaatggcccagtcaatcacctgacctaaatcccatagagaatctatggagagaactgaagattaaggttcatagaagaggcccaaggaacctccacgatttaaagaccgtttgtgtggaggaatgggccagaatcactcctgagcaatgcagacgactggtctatccatacaagaggcgtctagaagctgtaatcaccaacaaaggcttttctacaaagtattaa
>ZB-Lamtig
atgatgggtaaaggcaaagaactctcacaagatctgcgtaatctcatcgttgaaaagcattgtgatgggaatggttataggcgcatttccagaatgctgaatgttcctgtgagcactgtgggggccattatccggaaatggaaagagcatcagttcaccataaaccagccacgatcaggtgctccacgcaagatccctgtccgaggagtccacagaataatcaggagagtactccaagagccaagaaccactcggacagaacttcaggaagaccttgcatcagcaggtactgttgtgtcaaagaaaactataagcaatgcactgaaccgccatggcatccatgcacgctcaccacgcaagactccattgctgaacaaaaagcatgtcaaggctcggttaaaatttgcgcaacagcatttggagaagcctgtggattattgggagactatagtatggtcagatgaaagcaaaatagaactttttggcagtcattctacacaccatgtttggaggagaaatggcactgctcaccaccccaagaacaccataccaacagttaagtttgggggtggaagcatcatggtttggggctgcttttcagcaaggggtactggcagacttcatatcattgaaggcaggatgaatggagagatgtaccgggacattctggataagaatctgctgccatctaccaggaagctaaaaatgaaaagagggtggacatttcagcaagacaatgatcccaaacacaaggccaaggaaacaatgaagtggttccaaagaaagaaaatcaagttgcttgaatggcccagtcaatcacctgacctaaatcccatagagaatctatggagagaactgaagattaaggttcatagaagaggcccaaggaacctccacgatttaaagaccgtttgtgtggaggaatgggccagaatcactcctgagcaatgcagacgactggtctatccatacaagaggcgtctagaagctgtaatcaccaacaaaggcttttctacaaagtattaa
>ZB-Neowal
atgatgggtaaaggcaaagaactctcacaagatctgcgtaatctcatcgttgaaaagcattgtgatgggaatggttataggcgcatttccagaatgctgaatgttcctgtgagcactgtgggggccattatccggaaatggaaagagcatcagttcaccataaaccagccacgatcaggtgctccacgcaagatccctgtccgaggagtccacagaataatcaggagagtactccaagagccaagaaccactcggacagaacttcaggaagaccttgcatcagcaggtactgttgtgtcaaagaaaactataagcaatgcactgacccgccatggcatccatgcacgctcaccacgcaagactccattgctgaacaaaaagcatgtcaaggctcggttaaaatttgcgcaacagcatttggagaagcctgtggattattgggagactatagtatggtcagatgaaagcaaaatagaactttttggcagtcattctacacaccatgtttggaggagaaatggcactgctcaccaccccaagaacaccataccaacagttaagtttgggggtggaagcatcatggtttggggctgcttttcagcaaggggtactggcagacttcatatcattgaaggcaggatgaatggagcgatgtaccgggacattctggataagaatctgctgccatctaccaggaagctaaaaatgaaaagagggtggacattccagcaagacaatgatcccaaacacaaggccaaggaaacaatgaagtggttccaaagaaagaaaatcaagttgcttgaatggcccagtcaatcacctgacctaaatcccatagagaatctatggagagaactgaagattaaggttcatagaagaggcccaaggaacctccacgatttaaagaccgtttgtgtggaggaatgggccagaatcactcctgagcaatgcagacgactggtctatccatacaagaggcgtctagaagctgtaatcaccaacaaaggcttttctacaaagtattaa
>ZB-Telbri
[truncated: 396,972 more chars]
