# Supplementary material for: Horizontal Transfer and Evolutionary Profiles of Two Tc1/DD34E Transposons (ZB and SB) in Vertebrates
Source: Genes (Basel). 2022 Nov 29;13(12):2239. doi: 10.3390/genes13122239 (PMC9777934; doi:10.3390/genes13122239)
Supplement: Supplementary file 1 [file genes-13-02239-s001.zip › Supplementary file S5.txt]

>SB-Acalat-L4
atggcctgtgcccgacccttgatctcggtgtactccgagaaaggagaaactgcaggcaagaatgttgtcatgcctgctgtgttcaaggctccaattcgccctgatgttgtgaattttgttcacaccaacatgcgcaagaacaaccgccagccctatgcagtcagcgaactggcaggtca--ccagaccagtgcagag---------------tcctggggtacaggaagagctgtggcccgtatccctcgtgtgaggggtg---------gtggtactcaccgctctggccagg---gtgcttttggaaatatgtgtcgtggaggtcgcatgtttgcccccaccaaaacctggcgccgctggcaccgcaggatcaacaccacccagaagcgctatgccatctgctctgctgtggctgcctctgccattcctgctcttgtcatgtccaaaggacaccgcatcgaggaaatccctgaggtcccactggtggttgaagacaaagttgagggatacaagaagaccaaggaggcagtgctgctgctgaaaaagctgaaggcctggaatgacatcaagaaggtctacgcatctcagcgcatgcgtgctggtaagggtaaaatgaggaatcgcaggcgcatccaacgcagaggaccgtgcatcatctacaaccaagatgctggtgtcactaaagccttcagaaatatcccaggcatcactctgcagaacgtgaacaaactgaacctcctgaggcttgcccctggtggtcacgttggacgcttctgcatctggaccgagagtgctttccgcaagttggatgagctgtacggcacctggcgtaaaccttcttccctgaagaagggctacaa---------------cctgcccatgcacaagatgaccaacacagacctgagcaggatcctgaagagcgaggagatccagaaagcacttcatgcacctaa----------------------------------------------------------------------caagaagatcagccgcagagtactgaagaagaatcctctgaagaacctgaggataatgctcaaactgaacccctatgccaagacagcaagacgtcatgccatcctcaagcatgaccctaaaatcaaggctaagatgctgaaaccc---aagaga------aagcctg------ga------aagaag---------gga------------------------------gca---cccg------ctaaa---------------------------------------------------------------------------cccaag------------------------gcataa
>SB-Spaaur-L4
atggcctgtgcccgacccttgatctcggtgtactccgagaaaggagaaactgcaggcaagaatgttgtcatgcctgctgtgttcaaggctccaattcgccctgatgttgtgaattttgttcacaccaacatgcgcaagaacagccgccagccctatgcagtcagcgaactggcaggtca--ccagaccagtgctgag---------------tcctggggtacaggaagagctgtggcccgtatccctcgtgtgaggggtg---------gtggtactcaccgctctggccagg---gcgcttttggaaatatgtgtcgtggaggtcgcatgtttgcccccaccaaaacctggcgccgctggcaccgcaggatcaacaccacccagaagcgctatgccatctgctctgccgtggctgcctctgccattcctgcacttgtgatgtccaaaggacaccgcattgaggaaatccctgaggtcccactggtggttgaagacaaagttgagggatacaagaagaccaaggaggcagtgctgctgctgaaaaagctcaaggcctggaatgacatcaagaaggtctacgcatctcagcgcatgcgtgctggtaagggtaaaatgaggaatcgtaggcgcatccaacgcagaggaccatgcatcatctacaaccaagacgctggtgtcactaaagccttcagaaatatcccaggcatcactctgcagaacgtgaacaaactgaacctcctgaggcttgcccctggtggtcacgtcggacgcttctgcatctggaccgagagtgctttccgcaagttggatgagctgtacggcacctggcgtaaaccttcttccctgaagaagggctacaa---------------cctgcccatgcacaagatgaccaacacagacctgagcaggatcctgaagagcgaggagatccagaaagcacttcatgcacctaa----------------------------------------------------------------------caagaagatcaaccgcagagtactgaagaagaatcctctgaagaacctgaggataatgctcaaactgaacccctatgccaagacagcaaaacgtcacgccatcctcaagcatgaccctaaaatcaaggctaagatgctgaaaccc---aagaga------aagcctg------ga------aagaag---------gga------------------------------gca---cctg------ctaaa---------------------------------------------------------------------------cccaag------------------------gcataa
>SB-Cepson-L4
---gcctgtgcccgacccctgatctcggtttactccgagaaaggagaatccgcaggcaagaatattgtcatgcctgctgtgttcaaggctccaatccgccccgatgttgtgaactttgtgcacaccaacatgcgcaagaacagtcgccagccatatgcagtcagtgaactggcaggcca--ccagaccagtgcagag---------------tcttggggtacaggaagagctgtggcccgtatccctcg------------------------------------------------------------tatgtgtcgtggaggtcgcatgtttgcccccaccaaaacctggcgccgctggcaccgcagaatcaacacaacccagaaacgctatgccatctgctctgctgtggctgcctctgccatccctgcccttgtgatgtccaaaggacaccgcattgaggaaatccctgaagtcccactggtggttgaggacaaagttgagggctacaagaagaccaaggaggcagttctgctgctgaagaagcttaaagcctggaatgacatcaagaaggtctacgcctctcagcgcatgcgtgctggtaagggtaagatgaggaatcgcagacgaatccaacgcagaggtccatgtatcatctacaaccaggatgccggtgtcaccaaagccttcagaaatatcccaggcatcactctgcagaacgtgaacaaactgaacctcctgaggctcgcccctggtggtcatgttggacgcttctgcatctggactgagagcgctttccgcaagctggatgagctgtacggcacctggcgtaaaccagctaccctgaaggctggctacaa---------------cctgcccatgcacaagatgaccaacacagacctgagcaggattctgaagagtgaggagatccagaaagcacttcgtgcacccaa----------------------------------------------------------------------caagaagatcaaccgcagagtactgaagaagaatcctcttaagaacttgaggataatgctcaaactgaacccttacgccaagactgcaagacgtcatgccatccttaagcatgaccctgcgatcaaggccaagatgctgaaaccc---aagaag------aagcctg------ga------aagaag---------ggt------------------------------gca---cctg------ccaaa---------------------------------------------------------------------------cccaag------------------------gcataa
>SB-Croalt-L4
---gcctgtgcccgccccctgatctcggtttactccgagaaaggagaatccgcaggcaagaatattgtcatgcctgctgtgttcaaggctccaattcgccctgatgttgtgaactttgtgcacaccaacatgcgcaagaacagtcgccagccatacgcagtcagtgaactggcaggcca--ccagaccagtgcagag---------------tcctggggtacaggaagagctgtggcccgtatccctcg------------------------------------------------------------tatgtgtcgtggaggtcgcatgtttgcccccaccaaaacctggcgccgctggcaccgcagaatcaacacaacccagaagcgctatgccatctgctctgctgtggctgcctctgccatccctgcccttgtgatgtccaaaggacaccgcattgaggaaatccctgaagtcccactggtggttgaagacaaagtcgagggctacaagaagaccaaggaggcagtgctgctgctgaagaagcttaaagcctggaacgacatcaagaaggtctatgcctctcagcgcatgcgtgctggtaagggtaagatgaggaatcgcagacggatccaacgcagaggtccatgcatcatttacaaccaggacgccggtgtcaccaaagccttcagaaatatcccaggcatcactctgcagaacgtgaacaaactgaacctcctgaggctcgctcctggtggtcatgttggacgcttctgcatctggactgagagtgctttccgcaagctggatgagctgtatggcacctggcgcaaacctgcttccctgaaggttggctacaa---------------cctgcccatgcacaagatgactaacacagacctgagcaggattctgaagagtgaggagatccagaaagcacttcgtgcacctaa----------------------------------------------------------------------caagaagatcaaccgcagagtactgaagaagaatcctctgaagaacttgaggataatgctcaaactgaacccttacgctaagactgcaagacgtcatgccatcctccagcatgaccctgcgatcaaggccaagatgctgaaaccc---aagaag------aagcctg------ga------aagaaa---------ggt------------------------------gca---cctg------ccaaa---------------------------------------------------------------------------cccaag------------------------gcataa
>SB-Epicoi-L4
---gcctgtgcccgccccctgatctcggtttactccgagaaaggagaatccgcaggcaagaatattgtcatgcctgctgtgttcaaggctccaattcgccctgatgttgtgaactttgtgcacaccaacatgcgcaagaacagtcgccagccatacgcagtcagtgaactggcaggcca--ccagaccagtgcagag---------------tcctggggtacaggaagagctgtggcccgtatccctcg------------------------------------------------------------tatgtgtcgtggaggtcgcatgtttgcccccaccaaaacctggcgccgctggcaccgcagaatcaacacaacccagaagcgctatgccatctgctctgctgtggctgcctctgccatccctgcccttgtgatgtccaaaggacaccgcattgaggaaatccctgaagtcccactggtggttgaagacaaagtcgagggctacaagaagaccaaggaggcagtgctgctgctgaagaagcttaaagcttggaacgacatcaagaaggtctacgcctctcagcgcatgcgtgctggtaagggtaagatgaggaatcgcagacggatccaacgcagaggtccatgcatcatttacaaccaggatgccggtgtcaccaaagccttcagaaatatcccaggcatcactctgcagaatgtgaacaaactgaacctcctgaggctcgctcctggtggtcatgttggacgcttctgcatctggactgagagtgctttccgcaagctggatgagctgtatggcacctggcgcaaacctgcttccctgaaggttggctacaa---------------cctgcccatgcacaagatgaccaacacagatctgagcaggattctgaagagtgaggagatccagaaagcacttcgtgcacctaa----------------------------------------------------------------------caagaagatcaaccgcagagtactgaagaagaatcctctgaagaacttgaggataatgctcaaactgaacccttatgccaagactgcaagacgtcatgccatcctccagcatgaccctgcgatcaaggccaagatgctgaaaccc---aagaag------aagcctg------ga------aagaaa---------ggt------------------------------gca---cctg------ccaaa---------------------------------------------------------------------------cccaag------------------------gcataa
>SB-Epilan-L4
atggcctgtgcccgccccctgatctcggtttactccgagaaaggagaatccgcaggcaagaatattgtcatgcctgctgtgttcaaggctccaattcgccctgatgttgtgaactttgtgcacaccaacatgcgcaagaacagtcgccagccatacgcagtcagtgaactggcaggcca--ccagaccagtgcagag---------------tcctggggtacaggaagagctgtggcccgtatccctcgtgtgagaggtg---------gtggtactcaccgctctggccagg---gtgcttttggaaatatgtgtcgtggaggtcgcatgtttgcccccaccaaaacttggcgccgctggcaccgcagaatcaacacaacccagaagcgctatgccatctgctctgctgtggctgcctctgccatccctgcccttgtgatgtccaaaggacaccgcattgaggaaatccctgaagtcccactggtggttgaagacaaagtcgagggctacaagaagaccaaggaggcagtgctgctgctgaagaagcttaaagcttggaacgacatcaagaaggtctacgcctctcagcgcatgcgtgctggtaagggtaagatgaggaatcgcagacggatccaacgcagaggtccatgcatcatttacaaccaggacgccggtgtcaccaaagccttcagaaatatcccaggcatcactctgcagaacgtgaacaaactgaacctcctgaggctcgctcctggtggtcatgttggacgcttctgcatctggactgagagtgctttccgcaagctggatgagctgtatggcacctggcgcaaacctgcttccctcaaggttggctacaa---------------cctgcccatgcacaagatgaccaacacagatctgagcaggattctgaagagtgaggagatccagaaagcacttcgtgcacctaa----------------------------------------------------------------------caagaagattaaccgcagagtactgaagaagaatcctctgaagaacttgaggataatgctcaaactgaacccttacgccaagactgcaagacgtcatgccatcctccagcatgaccctgcgatcaaggccaagatgctgaaaccc---aagaag------aagcctg------ga------aagaaa---------ggt------------------------------gca---cctg------ccaaa---------------------------------------------------------------------------cccaag------------------------gcataa
>SB-Sinchu-L4
atggcctgtgcacgacccctgatttcggtttattccgagaaaggagaatccgcaggcaagaatgttgtcatgcctgctgtgttcaaggctccaattcgccctgatgttgtgaattttgttcacaccaacatgcgcaagaacagtcgccagccttatgcagtcagtgaactggcaggcca--ccaaaccagtgcagag---------------tcctggggtacaggaagagctgtggcccgtatccctcgtgtgagaggtg---------gtggtactcaccgctcgggccagg---gtgcttttggaaatatgtgtcgtggaggacgcatgtttgcccccaccaaaacctggcgccgctggcaccgcaggatcaacacaacccagaagcgttatgccatttgctctgccgtggctgcctctgctattcctgcacttgtgatgtccaaaggacaccgcattgaggaaatccctgaggtcccactggttgttgaagacaaagttgagggctacaagaagaccaaggaggcagtgctcctgctgaagaagcttaaagcctggaatgacatcaagaaggtctacgcctctcagcgcatgcgtgctggtaagggtaagatgaggaatcgcagacgtatccaacgcagaggaccatgcatcatctacaaccaagacgctggtgtcaccaaagccttcagaaatatcccaggcatcactctgcagaatgtgaacaaactgaacctcctgaggctcgcccctggtggtcacgttggacgcttctgcatctggactgagagtgctttccgcaagctggatgagctgtacggcacctggcgtaaacctgcttccctgaaggtcggctacaa---------------cctgcccatgcacaagatgaccaacacagacctgagcaggattctgaagagtgaggagatccagaaagctcttcgtacgcctaa----------------------------------------------------------------------caagaagatcaaccgcagagtactgaagaagaatcctctgaagaacttgaggataatgctcaaattgaacccttatgccaagacagcaagacgtcatgccatcctcaagcatgaccctgtgatcaaggccaagatgctgaaaccc---aagaag------aagcctg------ga------aagaag---------gga------------------------------gca---cctg------ccaaa---------------------------------------------------------------------------cccaag------------------------gcataa
>SB-Cheros-L4
---gcctgtgcccgacccttgatctcggtttattccgagaaaggagaatctgcaggcaagaatgttgtcatgcctgctgttttcaaggctccaattcgccctgatgttgtgaattttgttcacaccaacatgcgcaagaacagccgccagccttatgcagtcagtgaactggcaggtca--ccagaccagtgcagag---------------tcctggggtacaggaagagctgtggcccgtatccctcg------------------------------------------------------------tatgtgtcgcggaggtcgcatgtttgcccccaccaaaacctggcgccgctggcaccgcaggattaacacaacccagaagcgctatgccatctgctctgctgtggctgcctctgccattcctgcacttgtgatgtccaaaggacaccgcattgaggaaatccctgaggtcccactggtggttgaagacaaagttgagggctacaagaagaccaaggaggcagtgctcctgctgaaaaagctcaaagcctggaatgacattaagaaggtctacgcctctcagcgcatgcgtgctggtaagggtaagatgaggaatcgcagacggatccagcgcagaggaccatgcatcatctacaaccaagatgctggtgtaaccaaagccttcagaaatatcccaggcatcactctgcagaacgtgaacaaactgaacctcctgaggctcgcccctggtggtcacgttggacgcttctgcatctggacagagagtgctttccgcaagctggatgagctgtacggcacctggcgtaaacctgcttccctgaaggtcgactacaa---------------cctgcccatgcacaagatgaccaacacagacctgagcaggatcctgaagagtgaggagatccagaaagcacttcgtacacccaa----------------------------------------------------------------------caagaagatcaaccgcagagtgctgaagaagaatcctctgaagaacttgaggataatgcttaaactgaacccttacgccaagaccgcaagacgtcatgccatcctcaagcatgaccctacaatcaaggccaagatgctgaaaccc---aagaag------aagcctg------ga------aagaag---------gga------------------------------gca---cctg------ccaaa---------------------------------------------------------------------------cctaag------------------------gcgtaa
>SB-Micflo-L4
---gcctgtgcacgacccctgatttcggtgtattccgagaaaggagaatccgcaggcaagaatgttgtcatgcctgctgtgttcaaggctccaattcgccctgatgttgtgaatttcgttcacaccaacatgcgcaagaacagtcgccagccctatgcagtcagtgaactggcaggcca--ccagaccagtgcagag---------------tcctggggtacaggaagagctgtggcccgtatccctcg------------------------------------------------------------tatgtgtcgtggaggacgcatgtttgcccccaccaaaacctggcgccgctggcaccgcaggatcaacacaacccagaagcgttatgccatctgctctgctgttgctgcctctgccattcctgcacttgtgatgtccaaaggacaccgcattgaggaaatcccagaggtcccactagtggttgaagacaaagttgagggctataagaagaccaaggaggcagtgctcctgctgaagaagcttaaagcctggaatgacatcaagaaggtctatgcctctcagcgcatgcgtgccggtaagggtaagatgaggaatcgtagacggatccaacgcagaggaccatgcatcatctacaaccaagacgctggtgtcaccaaagctttcagaaatatcccaggcatcactctgcagaacgtgaacaaactgaacctcctgaggctcgcccctggtggtcacgttggacgcttctgcatctggactgagagcgctttccgcaagctggatgatctgtatggcacctggcgtaaacctgcttccctgaaggtcgactacaa---------------cctgcccatgcataagatgaccaacacagacctgagcaggattctgaagagtgaggagatccagaaagcacttcgtacacccaa----------------------------------------------------------------------caagaagatcaaccgcagagtgctgaagaagaatcctctgaagaacttgaggataatgctcaaactgaacccttacgccaagaccgcaagacgtcatgccatcctcaagcatgacccaactatcaaggctaagatgctgaaaccc---aagaag------aagactg------ga------aagaag---------ggc------------------------------gca---cctg------ccaaa---------------------------------------------------------------------------cccaag------------------------gcataa
>SB-Diclab-L4
---gcctgtgcccgacccttgatctcggtttactccgagaaaggagaaactgcaggcaaaaatgttgtcatgcctgctgtattcaaggctccaattcgccctgatgttgtgaattttgttcacacaaacatgcgcaagaacagccgccagccttatgcagtcagtgaactggcaggtca--ccagaccagcgcagag---------------tcctggggtacaggaagagctgtggcccgtatccctcg------------------------------------------------------------tatgtgtcgcggaggacgcatgtttgcccccaccaaaacctggcgccgctggcaccgcaggatcaacacaacccagaagcgctatgccatctgctccgccgtggccgcctctgccattcctgcacttgtgatgtccaaaggacaccgcatcgaggaaatccctgaggtcccactggtggttgaagacaaagttgagggctacaagaagaccaaggaggccgtgctcctgctgaaaaagctcaaagcctggaacgacattaagaaggtctatgcctctcagcgcatgcgtgccggtaagggtaagatgaggaatcgcagacgtatccaacgcaaaggaccatgcatcatttataaccaagacgctggtgttaccaaagccttcagaaatatcccaggcatcactctgcagaacgtgaacaaactgaacctcctgaggcttgcccctggtggtcacgttggacgcttctgcatctggacagagagtgctttccgcaagctggatgagctgtacggcacctggcgtaaacctgcttccctgaagctcggctacaa---------------cctgcccatgcacaagatgaccaataccgacctgagcaggatccttaagagcgaggagatccagaaagcacttcgtacacctag----------------------------------------------------------------------caagcagatcaaccgcagagtactgaagaagaatcctctgaagaacttgaggataatgctcaaactgaacccttacgccaagacagcgagacgtcatgccatccttaagcacgaccctgcgatcaaggctaagatgctgaaatcc---aagaag------aagcctg------gg------aagaag---------gga------------------------------gct---cccg------ccaaa---------------------------------------------------------------------------accaag------------------------gcataa
>SB-Perfla-L4
atggcctgtgcccgacccctgatctcggtttattccgagaaaggagaatcttcaggcaagaatgtcgtcatgcctgctgtgttcaaagctccaattcgccctgatgtggtgaattttgtgcacactaacatgcgcaagaacagtcgccagccatatgcagtcagtgaactggcaggcca--ccagaccagtgcagag---------------tcctggggtacaggaagagctgtagcccgtatccctcgtgtgagaggtg---------gtggtactcaccgttctggtcagg---gtgcctttggaaatatgtgtcgtggaggtcgcatgtttgcccccaccaaaacctggcgtcgctggcaccgcaggatcaacacaacccagaagcgctatgccatctgctctgccgtggctgcctctgccattcctgcgcttgtgatgtccaaaggacaccgcattgaggaaatccctgaggtcccactggtagttgaagacaaagttgagggctacaagaagaccaaggaggcagtgctcctgctaaagaagcttaaagcctggaatgacatcaagaaggtctactcctctcagcgcatgcgtgctggcaagggtaagatgaggaatcgcagacggatccaacgcagaggaccatgcatcatctacaaccaagacgctggtgtcaccaaagccttcagaaatatcccaggcatcactctgcagaacgtgaacaaactgaacctcctgaggcttgcccctggtggtcacgttggacgcttctgcatctggactgagagtgctttccgcaagctggatgagctgtacggcacctggcgtaaacctgcttccttgaagattggctacaa---------------cctgcccatgcacaagatgaccaacacagacctgagcaggattctgaagagtgaggagatccagaaagcacttcgtacaccaac----------------------------------------------------------------------caagaccatcaaccgcagagtactgaagaagaatcctctgaagaacttgaggataatgcttaaactgaacccttatgccaagactgcgagacgtctggccatcctcaagcatgaccctgcgatcaaggcaaagatgctgaagccc---aagaag------aagcctg------ga------aagaag---------gga------------------------------gca---cctgccaaacccaaa---------------------------------------------------------------------------cccaag------------------------gcataa
>SB-Perflu-L4
atggcctgcgcccgacccctgatctcggtttattccgagaaaggagaatcttcaggcaagaatgttgtcatgcctgctgtgttcaaagctccaattcgccctgatgtggtgaattttgtgcacactaatatgcgcaagaacagtcgccagccatatgcagtcagtgaactggcaggcca--ccagaccagtgcagag---------------tcctggggtacaggaagagctgtagcccgtatccctcgtgtgagaggtg---------gtggtactcaccgctctggtcagg---gtgcctttggaaatatgtgtcgtggaggtcgcatgtttgcccccaccaaaacctggcgtcgctggcaccgcaggatcaacacaacccagaagcgctatgccatctgctctgctgtggctgcctctgccattcctgcgcttgtgatgtccaaaggacaccgcattgaggaaatccctgaggtcccactggtagttgaagacaaagttgagggctacaagaagaccaaggaggcagtgctcctactaaagaagcttaaagcctggaatgacatcaagaaggtctactcctctcagcgcatgcgtgctggcaagggtaagatgaggaatcgcagacggatccaacgcagaggaccatgcatcatctacaaccaagacgctggtgtcaccaaagccttcagaaatatcccaggcatcactctgcagaacgtgaacaaactgaacctcctgaggcttgcccctggtggtcacgttggacgcttctgcatctggactgagagtgcgttccgcaagctggatgagctgtacggcacctggcgtaaacctgcttccctgaagatcggctacaa---------------cctgcccatgcacaagatgaccaacacagacctgagcaggattctgaagagtgaagagattcagaaagcacttcgtacaccaac----------------------------------------------------------------------caagaccatcaaccgcagagtactgaagaagaatcctctgaagaacttgaggataatgcttaaactgaacccttatgccaagactgcaagacgtcttgccatcctaaagcatgaccctgcgatcaaggccaagatgctgaagccc---aagaag------aagcctg------ga------aagaag---------gga------------------------------gca---cctgccaaacccaaa---------------------------------------------------------------------------cccaag------------------------gcataa
>SB-Sanluc-L4
atggcctgtgcccgacccctgatctcggtttattccgagaaaggagaatcttcaggcaagaatgtcgtcatgcctgctgtgttcaaagctccaattcgccctgatgtggtgaattttgtgcacaccaacatgcgcaagaacagtcgccagccatatgcagtcagtgaactggcaggaca--ccagaccagtgcagag---------------tcctggggtacaggaagagctgtagcccgtatccctcgtgtgagaggtg---------gtggtactcaccgctctggccagg---gtgcctttggaaatatgtgtcgtggaggtcgcatgtttgcccccaccaaaacctggcgtcgctggcaccgcaggatcaacacaacccagaagcgctatgccatctgctctgccgtggctgcctctgccattcctgcgcttgtgatgtccaaaggacaccgaattgaggaaatccctgaggtcccactggtagttgaagacaaagttgagggctacaagaagaccaaggaggcagtactcctgctaaagaagcttaaagcctggaatgacatcaagaaggtctactcctctcagcgtatgcgtgctggcaagggtaagatgaggaatcgcagacggatccaacgcagaggaccatgcatcatctacaaccaagacgccggtgtcaccaaagccttcagaaatatcccaggcatcactctgcagaacgtgaacaaactgaacctcctgaggcttgcccctggtggtcacgttggacgcttctgcatctggactgagagtgctttccgcaagctggatgagctgtacggcacctggcgtaaacctgcttccctgaagatcggctacaa---------------cctgcccatgcacaagatgaccaacacagacctgagcaggattctgaagagtgaggagatccagaaagcacttcgtacacctac----------------------------------------------------------------------caagaccatcaaccgcagagtactgaagaagaatcctctgaagaacttgaggataatgcttaaactgaacccttacgccaagactgcaagacgtcttgccatcctcaagcatgaccctgcgatcaaggccaagatgctgaagccc---aagaag------aagcctg------ga------aagaag---------gga------------------------------gca---cctgccaaacccaaa---------------------------------------------------------------------------cccaag------------------------gcataa
>SB-Cheund-L4
atggcctgtgcccgacccctgatctcggtttattccgagaaaggcgaatcctcaggcaaaaatgttgtcatgcctgctgttttcaaggctccaattcgccctgatgttgtgaattttgttcacacaaacatgcgcaagaacagccgccagccttatgcagtcagtgaactggcaggtca--ccagaccagtgcagag---------------tcctggggtacaggaagagctgttgctcgtatcccccgtgtgagaggtg---------gtggtacccaccgctctggccagg---gtgcttttggaaatatgtgtcgtggtggccgcatgtttgcccccaccaaaacctggcgccgctggcaccgcaggatcaacacaacccagaagcgttatgccatctgctctgctgtggctgcctctgccattcctgcacttgtgatgtccaaaggacatcgtattgaggagatccctgaggttccactggtggttgaagacaaagttgagggctacaagaagacaaaggaggcagtgctgctgctgaagaagctgaaagcctggaatgacatcaagaaggtctacgcctctcagcgcatgcgtgccggtaagggtaagatgagaaatcgcagacgtatccaacgcagagggccatgcatcatttacaaccaagacgctggtgtcaccaaagccttcagaaacatcccaggcatcactctgcagaatgtgaacaaactgaacctcctgaggcttgcccctggaggtcacgttggtcgcttctgcatctggactgagggtgctttccgcaagcttgatgagctgtacggcaccgggcgtaaacctgcttccctgaaggtcgactacaa---------------cttgcccatgcacaagatgaccaacacagacctgagcaggatcctgaagagtgaggagatccagaaagcccttcgtgcacccaa----------------------------------------------------------------------caagaagatcaaccgcagggtgctgaagaagaatcctctgaagaacctgaggattatgctcaaactgaacccttacgccaagacagcaagacgtcatgccatccttaagcacgaccctgcaatcaaggccaagatgctgaaatcc---aagaag------aagccta------gg------aagaag---------gga------------------------------gca---tctg------ctaaa---------------------------------------------------------------------------tccaag------------------------gaataa
>SB-Thualb-L4
---gcctgtgcccgacccctgatctcggtttactccgagaaaggagaatcctcaggcaagaatgttgtcatgcctgctgtgttcaaggctccaattcgccctgatgttgtgaattttgttcacacaaacatgcgcaagaacagccgccagccctatgcagtcagcgaactggcaggcca--ccagaccagtgcggag---------------tcctggggtacaggaagagctgtggcccgtatccctcg------------------------------------------------------------tatgtgtcgcggaggtcgtatgtttgcccccactaagacctggcgccgttggcaccgcagaatcaacacaacccagaagcgctatgccatctgctctgccctggctgcctctgccattcctgcacttgtgatgtccaagggacaccgcattgaggaaatcccagaggtcccactggtggttgaagacaaagttgagggctacaagaagaccaaggaggcagtgctcctgctgaagaagcttaaagcctggaatgacatcaagaaggtgtactcctctcagcgcatgcgtgccggtaagggtaagatgaggaatcgcagacgcattcaacgcagagggccgtgcatcatctacaaccaagacgccggtgtcacaaaagccttcagaaatatcccaggcatcactctgcagaacgtgaacaaactgaacctcctgaggctcgcccctggtggtcatgttggacgcttctgcatctggaccgagagtgctttccgcaagcttgatgagctgtacggcacctggcgtaaacctgcctccctgaaggttggatacaa---------------cctgccaatgcacaagatgaccaacacagatctgagcaggattctgaagagcgaggagatccagaaagcacttcgcacacctaa----------------------------------------------------------------------caagaagatcaaccgcagagtcctgaagaagaatcctctgaagaacttgaggataatgctcaaactcaacccttatgccaagacagcaagacgtcatgccatcctgaagcatgatcctgccatcaaggccaagatgctgaaaccc---aagaag------aagcccg------gc------aagaag---------gga------------------------------gca---cctg------caaaa---------------------------------------------------------------------------cccaag------------------------gcataa
>SB-Thuori-L4
---gcctgtgcccgacccctgatctcggtttactccgagaaaggagaatcctcaggcaagaatgttgtcatgcctgctgtgttcaaggctccaattcgccctgatgttgtgaattttgttcacaccaacatgcgcaagaacagccgccagccctatgcagtcagcgaactggcaggcca--ccagaccagtgcggag---------------tcctggggtacaggaagagctgtggcccgtatccctcg------------------------------------------------------------tatgtgtcgcggaggtcgtatgtttgcccccactaagacctggcgccgttggcaccgcagaatcaacacaacccagaagcgttatgccatctgctctgccctggctgcctctgccattcctgcacttgtgatgtccaagggacaccgcattgaggaaatcccagaggtcccactggtggttgaagacaaagttgagggctacaagaagaccaaggaggcagtgctcctgctgaagaagcttaaagcctggaatgacatcaagaaggtgtactcctctcagcgcatgcgtgccggtaagggtaagatgaggaatcgcagacgcattcaacgcagagggccgtgcatcatctacaaccaagacgccggtgtcacaaaagccttcagaaatatcccaggcatcactctgcagaacgtgaacaaactgaacctcctgaggctcgcccctggtggtcatgttggacgcttctgcatctggaccgagagtgctttccgcaagcttgatgagctgtacggcacctggcgtaaacctgcctccctgaaggttggatacaa---------------cctgccaatgcacaagatgaccaacacagatctgagcaggattctgaagagcgaggagatccagaaagcacttcgcacacctaa----------------------------------------------------------------------caagaagatcaaccgcagagtcctgaagaagaatcctctgaagaacttgaggataatgctcaaactcaacccttatgccaagacagcaagacgtcatgccatcctgaagcatgatcctgccatcaaggccaagatgctgaaaccc---aagaag------aagcccg------gc------aagaag---------gga------------------------------gca---cctg------caaaa---------------------------------------------------------------------------cccaag------------------------gcataa
>SB-Masarm-L4
atggcctgtgcccgacccctgatctcggtatattccgagaaaggagaatcctcaggcaaaaatgttgtcatgcctgctgtgttcaaggctccaattcgtcctgatgttgtcaattttgtgcacaccaacatgcgcaagaacagccgccagccttacgcagtcagtgaactggcaggcca--ccagaccagtgcggag---------------tcctggggtacaggaagagctgttgcccgtatccctcgtgtgagaggtg---------gtggtactcaccgctctggccagg---gtgcttttggaaatatgtgtcgtggaggccgcatgtttgcccccactaagacctggcgccgctggcaccgcaggatcaacacaacccagaagcgctatgccatctgctctgccctggctgcctctgccattcctgcacttgtaatgtccaaaggacaccgcattgaggagatccctgaggtcccactggtggttgaagacaaagtagagggctacaagaagaccaaggaggctgtgctgctgctgaagaagcttaaagcctggaatgacattaagaaggtgtatgcctcccagcgcatgcgtgctggaaagggtaagatgagaaaccgcagacgtatccaacgcagagggccatgcatcatctacaaccaagacgctggtgtcaccaaagccttcagaaatatcccaggcatcactctcctgaacgtgaacaaactcaaccttctgaggctcgcccctggtggtcatgttggccgtttctgcatttggactgaaagtgctttccgcaagctggatgagctgtacggcacctggcgtaaacctgcctccctgaaggttgagtataa---------------cctgccaatgcataagatgaccaacacagacctgagcaggattctgaagagtgaggagatccagaaggcacttcgtgcacctag----------------------------------------------------------------------taagaagatcaaccgcagagtactgaagaagaatcctctgaagaacttgaggataatgctcaaactgaacccttattccaagacagcaagacgtcatgccatcctcaagcatgaccctacaatcaaggccaagatgctgaaaccc---aagaaa------agacctg------ca------aagaag---------aag------------------------------gca---gctg------ccaca---------------------------------------------------------------------------cccaag------------------------gcataa
>SB-Notcel-L4
atggcttgtgcccgacccctgatctcggtttactccgagaaaggagaaactgcaggcaagaatgttgtcatgcctgccatcttcaaggctccaatccgccctgatgttgtgaattttgttcacaccaacatgcgcaagaacagccgccagccctatgcagtcagtgaactggcaggtca--ccagaccagtgcagag---------------tcctggggaacaggaagagctgtggcccgtatccctcgtgtgaggggtg---------gtggtacccaccgctctggccagg---gtgcttttggaaatatgtgtcgtggaggtcgcatgtttgcccccaccaagacctggcgccgctggcaccgcaggatcaacacaacccagaagcgctatgccatctgctctgctgtggctgcttctgccattcctgcacttgtgatgtccaaaggacatcgtattgaggagatccctgaggtcccactggtggtagaggacaaagttgagggatacaagaagaccaaggaggccgtgcttctgctgaagaagctgaaagcctggaacgacatcaagaaggtctacggctctcagcgcatgcgtgctggtaagggtaagatgaggaatcgcagacgcatccaacgcagagggccatgcatcatctacaaccaagatgctggtgtcaccaaagccttcagaaatatcccaggcatcaccctgcagaacgtcaacaaactcaacctcctgaggctcgcccccggtggtcacgttggacgcttctgcatctggacagagagcgctttccgtaagctcgacgagctgtacggcacctggcgtaaaccttcttccctgaagaccggctacaa---------------cctgccaatgcacaagatgaccaacacagatctgagcaggatcctgaagagtgaggagatccagaaatctctccgtgcacctaa----------------------------------------------------------------------caagaagatcaaccgcagagtgctgaagaagaatcctctgaagaacctgaggataatgctcaaactgaacccttacgccaagacagcaagacgtcatgccatcctcaagcatgacccggcgatcaaggccaagatgctgaaaccc---aagaag------aagccag------ca------aggaag---------gga------------------------------gca---cctg------ctaaa---------------------------------------------------------------------------cccaagcctac------------------agcataa
>SB-Etrcan-L4
---gcctgtgcccgacccctcatctcggtgtattccgagaaaggcgaatctgcaggcaaaaatgtagtcatgcctgctgtgttcagggccccaattcgccctgatgtggtgaattttgtgcacaccaacatgcgcaagaacaaccgccagccttatgcagtcagtgaactggcaggaca--ccagaccagtgcagag---------------tcctggggtacaggaagagctgtggcccgtattccccg------------------------------------------------------------tatgtgtcgtggtggtcgcatgtttgcccccactaaaacctggcgccgctggcatcgcaggatcaacacaccccagaagcgctacgccatctgctctgccctggctgcctctgccattcctgcacttgtgatgtccaagggacaccgcattgaggaaatccctgaggtcccactggtggttgaagacaaagttgaaggctacaagaagaccaaggaggcagtgcttctgttgaagaagcttaaagcctggaatgacattaagaaggtctatgcctctcagcgcatgcgtgctggtaagggtaagatgaggaatcgcagacgtatccagcgcagaggaccatgtatcatctacaaccaagatgctggtttaactaaagccttcaggaatatcccaggcatcactctcctgaacgtgaacaaactgaacctcctgaggcttgctcccggtggtcacgttggacgtttctgcatctggactgagagtgctttccgcaagctggatgatctgtacggcacatggcgtaaacctgcctccctgaaggtcgactacaa---------------cctgccaatgcacaagatgaccaacacagacttgaccaggattctgaagagtgaggagatccagaaagcccttcgtgcacccaa----------------------------------------------------------------------caagaagatcaaccgcagagtactgaagaagaatcctctgaagaatttgaacataatgctcaagctgaatccttatgccaagacagcaagacgtcatgccatcctcaagcatgaccctgcgatcaaggccaagatgctgaaaccc---aagaaa------aggcctg------ga------aagaag---------ggt------------------------------gca---cctg------ccaaa---------------------------------------------------------------------------cccaag------------------------gcataa
>SB-Parpol-L4
atggcctgtgcgcgaccgctcatctcggtgtattccgagaaaggagaatcctcaggcaaaaatctcgttttgcctgccgtgttcaaggcccctattcgccctgatgtggtgaattttgtgcacaccaacatgcgcaagaacaaccgccagccttatgcagtcagcgaactggcaggcca--ccagaccagtgcagag---------------tcctggggtacagggagagctgtggcccgtatccctcg------------------------------------------------------------tatgtgtcgtggcggtcgtatgtttgcccccactaaaacctggcgccgctggcaccgcaggatcaacgtaccccagaagcgctatgccatctgctctgccctggctgcctctgccattcctgcacttgtgatgtccaaaggacaccgcattgaggaaatccctgaggtcccactggtggttgaagacaaagttgaaggctacaagaagaccaaggaggcagtgcttctgctgaagaagcttaaagcctggaatgacattaagaaggtctatgcctctcagcgcatgcgtgccggtaaaggtaagatgaggaatcgcagacgtatccagcgcagagggccatgcattatctacaaccaagatgctggcttaaccaaagccttcagaaatatcccaggcatcactctgctgaacgtgaacaaactgaacctcctgaggctcgctcctggtggtcacgttggccggttttgcatctggaccgagagtgctttccgcaagctggatgacctgtacggcacatggcgtaaatctgcctccctgaaggtcgactacaa---------------cctgccaatgcacaagatgaccaatacagacttgaccaggattctgaagagtgaggagatccagaaagcacttcgtgtacctaa----------------------------------------------------------------------caagaagaccaaccgcagagtactgaagaagaatcctctgaagaatttgaacgtaatgctcaaactgaatccctacgccaagacagcaagacgtcatgccatcctcatgcacgaccctgcgatcaaggccaagatgctgaaaccc---aagaaa------aggtctg------ga------aagaag---------ggt------------------------------gta---cctg------ccaaa---------------------------------------------------------------------------cccaag------------------------gcataa
>SB-Echnau-L4
atggcctgtgcccgacccttgatctcggtttattccgagaaaggcgaatcctcaggcaaaaatgttgtcatgcctgctgtgttcaaggctccaattcgccccgatgttgtaaactttgtgcacaccaacatgcgcaagaacagccgccagccttatgctgttagtgaattggcaggcca--ccagaccagcgcagag---------------tcctggggcacaggaagagctgtggcccgtatccctcgtgtgagaggag---------gaggtactcaccgctctggccaag---gtgcctttggaaatatgtgtcgtgggggtcgcatgtttgccccaactaaaacctggcgccgctggcaccgcaggatcaacacaacccagaagcgctatgccatctgttctgctctcgcagcctctgccattcctgcacttgtgatgtccaaaggacaccgcattgaggaaatccctgaggtccctctggtggttgatgacaaagttgagggctacaagaagactaaggaggcagtgctcctgctgaagaagctcaaggcctggaatgacatcaagaaggtctacgcctctcagcgcatgcgtgctggtaagggtaaaatgaggaaccgtcgcaggatccaacgcagagggccgtgcatcatctacaaccaagatgctggtgtcaccaaagccttcagaaatattcctggcatcacgctgcagaacgtgaacaagctgaacctcctgaggctcgcccctggtggtcatgttggacgcttctgcatctggactgagagcgctttccgcaagctggatgagctgtatggcacctggcgtaaatctgcctcactgaaggtcgactacaa---------------cctgccaatgcacaagatgaccaacacagacctgagcaggattctgaagagtgaggagatccagaaagcacttcgtgcacctac----------------------------------------------------------------------taagaagatcaaccgcagagtactgaagaagaatcctctgaagaacttgaggataatgctcaaactcaacccttatgctaagacggcaagacgtaatgccatccttaagcatgacccaacgatcaaggctaaaatgctgaagccc---aagaag------aagcctg------ga------aagaag---------gga------------------------------gca---tcag------ccaaa---------------------------------------------------------------------------cccaag------------------------gcataa
>SB-Traova-L4
---gcctgtgcccgacccctgatctcggtttactccgagaaaggagaatcctcaggcaaaaatgttgttatgcctgctgtgttcaaggctccaatccgccctgatgtggtgaattttgtgcacaccaacatgcgcaagaacagccgtcagccttacgcagttagtgaactggcaggcca--ccagaccagtgctgag---------------tcctggggtacaggaagagctgtggcccgtattcctcgtgtgagaggtg---------gtggtactcaccgctctggccag------------------------------ggtcgcatgtttgcccccactaaaacttggcgtcgctggcaccgcaggatcaacacaacccagaagcgctatgccatctgttctgcactcgctgcctctgccattcctgcacttgtgatgtccaaaggacaccgtattgaggaaatccctgaggtcccactggtggttgatgacaaagttgagggctacaagaagaccaaggaggcagtgctcctgctgaagaagctcaaggcctggaatgacatcaagaaggtctacgcctctcagcgtatgcgtgctggtaaaggtaagatgaggaaccgccgcagaatccaacgcagagggccatgcatcatctacaaccaagatgctggcgtcaccaaagccttcagaaatattccaggcatcactctgcagaatgtgaacaaactgaacctcctgaggctcgcccctggtggtcatgtcggtcgcttctgcatctggactgagagcgctttccgtaagctggatgagctgtatggcacctggcgtaaacctgcctccctgaaggtcgactacaa---------------cctgccaatgcacaagatgaccaacacagacctgagcaggattctcaagagtgaggagatccagaaagcacttcgtgcacccaa----------------------------------------------------------------------caagaagatcaaccgcagagtactgaagaagaatcctctgaagaacttgagactaatgctcaaactgaacccgtatgccaagacagcaagacgtcatgccatcctcaagcatgacccagcgatcaaggctaagatgctgaaaccc---aagaag------aagcccg------ga------aagaag---------gga------------------------------gca---ccag------ccaaa---------------------------------------------------------------------------cccaag------------------------gcataa
>SB-Braori-L4
---gcctgtgcccgacccctgatctcggtgtattccgagaaaggagaatcctcaggcaaaaatgttgtcatgcctgctgtgttcaaggctccaattcggcctgatgttgtgaattttgtgcacaccaatatgcgcaaaaacagccgccagccatatgcagttagtgaactggcaggtca--ccagaccagcgctgag---------------tcctggggtacaggaagggctgtggctcgtattccccg------------------------------------------------------------tatgtgtcgtggaggtcgtatgtttgctcccactaagacctggcgtcgttggcaccgcaggatcaacacaacccagaagcgctatgccatctgctctgccctggctgcttctgcccttcctgcacttgtgatgtccaaaggtcaccgcattgaggaaattcctgaggtcccactggtggttgaagacaaagtagagggctacaagaagaccaaggaggctgtgcttctgctgaagaagcttaaagcctggaatgacatcaagaaggtctacgcttctcagcgcatgcgtgctggtaaaggtaagatgaggaaccgccgtaggatccagcgcagagggccatgcatcatctacaaccaagatgctggaatcatcaaagccttcagaaatatcccaggcatcactttgcagaatgtgaataaactgaacctcctgaggcttgcccctggtggtcatgttggacgcttctgcatctggaccgagagtgctttccgcaagctggatgaactatacggcacctggcgcaaacctgcctccctgaaagttgattacaa---------------cttgccaatgcacaagatgaccaacacagacctgagcaggattctcaagagtgaggagattcagaaagcacttcgtgcacctaa----------------------------------------------------------------------taagacgaccaatcgcagaatactgaagaagaatcctctgaagaacttgaggataatgctcaaactgaacccttatgccaagacagcaagacgtcatgccatcctcaagcatgaccctatgatcaaggccaagatgctgaaatcc---aagagg------aagcctg------ga------aagaag---------gga------------------------------gca---ccta------aaaaa---------------------------------------------------------------------------cccaag------------------------gcataa
>SB-Solsen-L4
atggcttgtgcccgacccctgatctcggtgtattctgagaaaggagaatcctcaggcaaaaatgttgtcatgcctgctgtgttcaaggccccaattcggcctgatgttgtgaattttgtgcacaccaacatgcgcaaaaacagccgccagccatatgcagttagcgaactggcaggtca--ccagaccagtgctgag---------------tcctggggtacaggaagagctgtggcccgtattccccgtgtgagaggtg---------gtggcactcaccgctctggtcagg---gtgcttttggaaatatgtgtcgtggaggtcgtatgtttgctcccaccaagacctggcgtcgttggcaccgcaggatcaacacaacccagaagcgctatgccatctgctctgccctggctgcttctgcccttcctgcacttgtgatgtccaaaggacaccgcattgaggaaatccctgaggtcccactggtggttgaagacaaagtggagcactacaagaagaccaaggaggctgtgcttctgctgaagaagcttaaagcctggaatgacatcaaaaaggtctacgcttctcagcgcatgcgtgctggtaaaggtaaaatgaggaaccgccgtaggatccagcgtaaaggaccatgcatcatctacaaccaagatgctggaatcatcaaagccttcagaaatatcccaggcatcactttgcaaaacgtgaataaactgaaccttctgagacttgcccctggtggtcacattgggcgttttttgatatggactgagagcgctttccgcaagctggatgagctctacggcaccgggcgcaaaccttcctccctgaaagttgactacaa---------------cttgccaatgcacaagatgaccaacacagacctgagcaggattcttaagagtgaggagatccagaaagcacttcgtgcaccaaa----------------------------------------------------------------------caagaagatcaatcgcagagtactgaagaagaatcctctgaagaacttgaggataatgctcaaactgaacccttatgcgaagacagcaagacgtcttgccatcctcaagcacgaccctacgatcaaggccaagatgctgaaaccc---aagaag------aagcctg------ga------aagaag---------gga------------------------------gca---ccca------aaaaa---------------------------------------------------------------------------cccaag------------------------gcataa
>SB-Ampcit-L4
---gcctgtgcccgacccctcatctcggtgtattccgagaaaggagaatccttaggcaaaaatgtagtcatgcctgctgtgttcaaggcccctattcgtcctgatgtggtgaattttgtgcacaccaacatgcgcaagaataaccgccagccttatgcagtcagtgaactggcaggtca--ccagaccagtgcagag---------------tcctggggtacaggaagagctgtggcccgtatccctcg------------------------------------------------------------tatgtgtcgtggtggtcgtatgtttgcccccactaaaacctggcgccgctggcaccgcaggatcaatgtaccccagaagcgctacgccatctgctctgccctggctgcctctgccattcctgcacttgtgatgtccaaaggacatcgtattgaggaaatccctgaggtcccattggtagtcgaagacaaagttgagggctacaagaagaccaaggaagcagtgctcctgctcaagaagcttaaagcctggaatgacattaagaaggtctatgcctctcagcgcatgcgtgctggtaagggtaagatgaggaatcgcagacgtatccagcgcagagggccatgcattgtctacaaccaagatgctggcttaaccaaagctttcagaaatatcccaggcatcactctgctgaacgtgaacaaactgaacctcctgaggctcgctcctggtggtcacgttggacggttctgcatctggaccgaaagtgctttccgcaagctggatgacctgtacggcacatggcgtaaatctgcctccctgaaggtcgactacaa---------------cctgccaatgcacaagatgaccaacacagacctgaccaggattttgaagagtgaagagatccagaaagcacttcgcgcacccaagtatgcactttttaaattattttttcccagaacttctcattcatcagctatgatgatgtt-ccacttcagcaagaagctcaagcgcagaatactgaagaagaatcctctgaagaatttgaacataatgctcaaactgaatccttatgccaagacagcaagacgtcatgccatcctcaagcataaccctgcgattaaggccaagatgctgaaaccc---aagaag------aggccta------ga------aagaaggctgaatctgct------------------------------gaa---cctg------ctaaa---------------------------------------------------------------------------cccaag------------------------gcataa
>SB-Ampzal-L4
---gcctgtgcccgacccctcatctcggtgtattccgagaaaggagaatccttaggcaaaaatgtagtcatgcctgctgtgttcaaggcccctattcgtcctgatgtggtgaattttgtgcacaccaacatgcgcaagaataaccgccagccttatgcagtcagtgaactggcaggtca--ccagaccagtgcagag---------------tcctggggtacaggaagagctgtggcccgtatccctcg------------------------------------------------------------tatgtgtcgtggtggtcgtatgtttgcccccactaaaacctggcgccgctggcaccgcaggatcaatgtaccccagaagcgctacgccatctgctctgccctggctgcctctgccattcctgcacttgtgatgtccaaaggacatcgtattgaggaaatccctgaggtcccattggtagtcgaagacaaagttgagggctacaagaagaccaaggaagcagtgctcctgctcaagaagcttaaagcctggaatgacattaagaaggtctatgcctctcagcgcatgcgtgctggtaagggtaagatgaggaatcgcagacgtatccagcgcagagggccatgcattgtctacaaccaagatgctggcttaaccaaagctttcagaaatatcccaggcatcactctgctgaacgtgaacaaactgaacctcctgaggctcgctcctggtggtcacgttggacggttctgcatctggaccgaaagtgctttccgcaagctggatgacctgtacggcacatggcgtaaatctgcctccctgaaggtcgactacaa---------------cctgccaatgcacaagatgaccaacacagacctgaccaggattttgaagagtgaagagatccagaaagcacttcgcgcacccaagtatgcactttttaaattattttttcccagaacttctcattcatcagctatgatgatgtt-ccacttcagcaagaagctcaagcgcagaatactgaagaagaatcctctgaagaatttgaacataatgctcaaactgaatccttatgccaagacagcaagacgtcatgccatcctcaagcataaccctgcgattaaggccaagatgctgaaaccc---aagaag------aggccta------ga------aagaaggctgaatctgct------------------------------gaa---cctg------ctaaa---------------------------------------------------------------------------cccaag------------------------gcataa
>SB-Holruf-L4
---gcttgtgcccgacccctgatctcggtttattccgagaaaggagaaacctcaggcaagaatgttgtcatgcctgctgtgttcaaggctccaattcgcccagacattgttaactttgtgcacaccaacatgcgcaaaaatagtcgccagccctatgcagtcagtgaactggcaggtca--ccagaccagtgcagag---------------tcttggggcacaggaagagctgtggcccgtatccctcg------------------------------------------------------------tatgtgtcgtggaggccgcatgtttgcccccaccaagacctggcgccgctggcaccgcaggatcaacacaacccagaagcgctatgccatctcctctgccctggctgcctctgccattcctgcccttgttatgtccaaaggacaccgcattgaggagattcctgaggtcccactggtggttgatgacaaagttgagggatacaagaagaccaaggaggcagtgcttctgctgaagaagcttaaagcctggaatgacatcaaaaaggtctacgcctcccaacgcatgcgtgctggtaagggtaagatgaggaatcgcagacgtatccagcgcaaaggtccatgcatcatctacaaccaggacgccggtgtcaccaaagccttcagaaatatcccaggcatcactctgcagaatgtgaacaaactgaacctcctgaggctcgcccctggtggtcatgttggccgcttctgcatctggacagagagtgccttccgcaagctggatgagctgtacggcacctggcgcaaacctgccaccttgaaggtggactacaa---------------cctgccaatgcacaagatgaccaacacagacttgagcaggattttgaagagtgaggagatccagaaagcacttcgtgtacccaa----------------------------------------------------------------------caagaagatcaaccgcagagttctgaagaagaacccactgaagaacctgaggataatgctcaaactgaacccctacgccaagacagcaagacgtcatgcaatcctcctgcacgaccctactatcaaggccaagatgctgaaaccc---aagaag------aagccag------gg------aagaag---------cca------------------------------gcg---gctg------caaag---------------------------------------------------------------------------cccaag------------------------gaataa
>SB-Neosam-L4
---gcttgtgcccgacccctgatctcggtttattccgagaaaggagaaacctcaggcaagaatgttgtcatgcctgctgtgttcaaggctccaattcgcccagacattgtgaactttgtgcacaccaacatgcgcaaaaatagtcgccagccctatgcagtcagtgaactggcaggtca--ccagacgagtgcagag---------------tcttggggcacaggaagagctgtggcccgtatccctcg------------------------------------------------------------tatgtgtcgtggaggccgcatgtttgcccccaccaagacctggcgccgctggcaccgcaggatcaacacaacccagaagcgctatgccatctcctctgccctggctgcctctgccattcctgcccttgttatgtccaaaggacaccgcattgaggagattcctgaggtcccactggtggttgatgacaaagttgagggctacaagaagaccaaggaggcagtgcttctgctgaagaagcttaaagcctggaatgacatcaaaaaggtctacgcctcccagcgcatgcgtgctggtaagggtaagatgaggaatcgcagacgtatccagcgcaagggtccatgcatcatctacaaccaggacgccggtgtcaccaaagccttcagaaatatcccaggcatcactctgcagaatgtgaacaaactgaacctcctgaggctcgcccctggtggtcatgttggccgcttctgcatctggactgagagtgctttccgcaagctggatgagctgtatggcacctggcgcaaacctgcctccttgaaggtggactacaa---------------cctgccaatgcacaagatgaccaacacagacctgagcaggattttgaagagtgaggagatccagaaagcacttcgtgtacctaa----------------------------------------------------------------------caagaagatcaaccgcagagttctgaagaagaacccactgaagaacctgaggataatgctcaaactgaacccctacgccaagacagcaagacgtcatgcaatcctcctgcacgaccctgctatcaaggccaagatgctgaaaccc---aagaag------aagccag------cg------aagaag---------cca------------------------------gtg---gctg------caaag---------------------------------------------------------------------------gccaag------------------------gaataa
>SB-Myrmur-L4
atggcctgtgcccgacccctcatctcggtttattccgagaaaggagaatcttcaggcaagaatgttgtcatgcctgctgtgttcaaggctccaattcgcccagacattgtgaactttgtgcacaccaacatgcgcaaaaatagtcgccagccctatgcagtcagcgagctggcaggtca--ccagaccagtgcagag---------------tcttggggcacaggaagagctgtggcccgtatccctcgtgtgagaggtg---------gtggtacccaccgctctggccagg---gagcttttggaaatatgtgtcgtggaggccgcatgtttgcccccaccaagacctggcgccgctggcaccgcaggatcaacacaacccagaagcgctatgccatctcctctgccctggctgcctctgccattcctgccctcgttatgtccaaaggacatcgcattgaggagattcccgaggtcccactggtggtggacgacaaagttgagggctacaagaagaccaaggaggccgttctgctgctgaagaagcttaaagcctggaatgacatcaaaaaggtctatgcctcccagcgcatgcgtgccggaaagggtaagatgagaaaccgcagacgtatccaacgcaaaggtccgtgcatcatctacaaccaagacgccggtgtcaccaaagccttcagaaatatcccaggcatcaccctgcagaacgtgaacaaactgaacctcctgaggctcgcccctggtggtcatgtcggccgcttctgcatctggactgagagcgctttccgcaagttggatgagctgtacggcacctggcgcaaacctgcctccctgaaggtggattacaa---------------ccttccaatgcacaagatgaccaacacagacttgagcaggattttgaagagtgaggagatccagaaagcacttcgtgcacctaa----------------------------------------------------------------------caagaagatcaaccgcagagttctgaagaagaacccactgaagaacctgaggataatgctgaaattgaacccctacgccaagacagcaagacgtcatgccatccttctgcacgaccccactatcaaggccaagatgctgaaacccaagaagaag------aagccag------tg------aagaag---------gca------------------------------gca---cctg------caaag---------------------------------------------------------------------------gccaag------------------------gaataa
>SB-Hopatl-L4
---gcctgcgcccgacccctgatttcggttttttccgagaaaggagaatcctcaggcaagaatgttgtcatgcctgctgtgttcttggctccaattcgaccagacattgtgaattttgtgcacaccaacatgcgcaagaacagccgtcagccctatgcagtgagtaaactggcaggtca--ccagaccagtgcagag---------------tcctggggcacaggaagagctgtggcccgtatccctcg------------------------------------------------------------tatgtgtcgcggaggtcgtatgtttgcccccaccaagacctggcgtcgctggcaccgcaggatcaacacaactcagaagcgctatgccatctgctctgccctggctgcctctgccattcctggccttgttatgtccaaaggacacagcattgacgagatccctgaggttcccctggtggttgaagacaaagttgagggctacaagaagaccaaggaggcagtgcttctgttgaagaagcttaaagcttggaacgacatcaaaaaggtctatgcctcccaacgcatgcgtgccggtaagggtaagatgaggaaccgtagacgtattcaacgtaaaggcccatgcatcatctacaaccaagacgccggtgtcaccaaagccttcagaaatatcccaggcatcactctgcagaatgtgaacaaactgaacctcctgaggcttgcccctggtggtcatgttggacgcttctgcatctggactgagagtgctttccgcaaactagatgagctgtatggcacctggcgcaaaccttcctccctgaaggtggactacaa---------------cctgcctatgcacaagatgaccaacacagacttgagcagaattctcaagagtgaggaggtccagaaagcacttcgtgcacctag----------------------------------------------------------------------caagaccatcaaccgcagagttctgaagaagaaccctctgaagaacctgaggataatgctcaaactgaacccttacgccaagacagcaagacgtcatgccatcctcctgcacgaccctaccatcaaggcaaagatgctgaaaccc---aagaag------aagccag------ca------agaaag---------gca------------------------------gcc---gctg------aaaaa---------------------------------------------------------------------------gtaaag------------------------gcataa
>SB-Myrjac-L4
---gcctgtgcccgaccccttatctcggtttattccgagaaaggagaatcttcaggcaagaatgttgtcatgcctgctgtgttcaaagctccaatacgcccagatattgtgaactttgtgcacaccaacatgcgcaaaaatagtcgccagccctatgcagtcagcgagctggcaggctggcacagatggttgatgaa---------------tattgagtctgag-----------------------ca------------------------------------------------------------gatgtgtcgtggaggccgcatgtttgcccccaccaagacctggcgccgctggcaccgcaggatcaacacaacccagaagcgctatgccatctcctctgccctggctgcctctgccatccctgcccttgttatgtccaaaggacatcgcattgaggagattcctgaggtcccactggtggtggacgacaaagttgagggctacaagaagaccaaggaggccgttctgctgctgaagaagcttaaagcctggaatgacatcaaaaaggtctatgcctcccagcgtatgcgtgccggaaagggtaagatgagaaatcgtagacgtatccaacgcaaaggtccgtgcatcatctataaccaagacgctggtgtcaccaaagccttcagaaatatcccaggcatcactctgcagaacgtgaacaaactgaacctcctgaggctcgcccctggtggtcatgtcggccgcttctgcatctggaccgagagcgctttccgcaagttggatgagctgtacggcacctggcgcaaacctgcctccctgaaggtggactacaa---------------ccttccaatgcacaagatgaccaacacagacttgagcaggattttgaagagtgaggagatccagaaagcacttcgtgcacctaa----------------------------------------------------------------------caagaagatcaaccgcagagttctgaagaagaacccactgaagaacctgaggataatgctgaaactgaacccttacgccaagacagcaagacgtcatgccatccttctgcacgaccccactatcaaggccaagatgctgaaaccc---aagaagaagaacaagccag------tg------aagaag---------gca------------------------------gca---gccg------caaag---------------------------------------------------------------------------gccaag------------------------gaataa
>SB-Cebvio-L4
---gcctgtgcccgacccctgatctcggtttactccgagaaaggagaatctgctggcaagaatgtcgtcatgccggcagtgttcaaggctccaattcgccctgatgttgtgaattttgtgcacaccaacatgcgcaagaacagtcgccagccttatgcagtcagtgaactggcaggcca--ccagaccagtgcagag---------------tcttggggtactggaagagctgtcgcccgtatcccccg------------------------------------------------------------tatgtgtcgcggaggtcgcatgttcgccccgaccaaaacctggcgtcgctggcaccgcagaatcaatacaacccagaagcgctatgccatctgctccgctgtggctgcctctgctattcctgctcttgtgatggccaaaggacaccgcattgaggaaatcccagaggtcccgctggtggttgaagacaaagttgagagctacaagaaaactaaggatgcagtgctgctgctgaagaagctgaaagcctggaatgacatcaagaaggtctacgcctctcagcgcatgcgtgctggtaagggtaagatgaggaatcgcagacggatccaacgcagaggaccatgcatcatctacaaccaagacgccggggtcaccaaagccttcagaaatatcccaggcatcactctgcagaacgtaaacaaactgaacctcctgaggctcgcccccggtggtcacgtcggacgcttctgcatctggactgagagtgctttccgtaagctggatgagctgtacggcacctggcgtaaacctgcttccctgaagactggttacaa---------------ccttcccatgcacaagatgaccaacacagacctgagcaggattctgaagagtcaggagatccagaaggctcttcgtacaccaat----------------------------------------------------------------------caagaagatcaaccgcagagttctgaagaagaatcctctgaagaacttgaggataatgctcaaactgaacccttacgccaagacagcaagacgtcatgccatcctcaagcatgaccctgcgatcaaggccaagatgctgaaaccc---aagaag------aagcctg------gg------aaaaag---------ggagcaccgaagaaggaagcacctaaaaaggaagca---cctg------ctaaa---------------------------------------------------------------------------accacg------------------------gcataa
>SB-Plahae-L4
---gcctgtgcccgacccctcatctcggtgttttccgagaaaggagaatcctcaggcaaaaatgtagtcatgcctgctgtgttcaaggccccaattcgccctgatgttgttaactttgtgcacaccaacatgcgcaagaacaaccgccagccatatgcagtcagtgagctggcaggcca--ccagaccagcgcagag---------------tcatggggtacaggaagagctgtggcccgtatcccccgtgttagaggtg---------gtggtactcaccgctctggccagg---gtgcttttggaaatatgtgtcgtggtggtcgcatgttcgcccctaccaagacctggcgccgctggcaccgcaggatcaacacaccccagaagcgctatgccatctgctctgccctggcagcctctgccatccctgcacttgtgatgtccaagggacaccgcattgaggagatccctgaggtcccactggtggttgaggacaaagttgagggctacaagaagaccaaggaggcagtgctcctgctcaagaagctgaaggcttggaatgacatcaagaaggtgtacgcctctcagcgcatgcgtgccggtaagggtaagatgaggaatcgcagacgaatccagcgcagaggaccatgcatcatctataatcaagacgctggtttaaccaaagccttcagaaatattccaggcatcactctgcagaacgtgaacaagctgaacctcctgaggctcgctcctggtggtcacgttgggcggttctgcatctggaccgagagtgctttccgcaagctggatgaactgtacggcacctggcgtaaacctgccacccagaagatcgacttcaa---------------tttgccaatgcacaagatgaccaacacagacctgagcaggattctgaagagtgaggagatccagaaagcacttcgtgcacctcg----------------------------------------------------------------------caagaagatcaaccgcagagttctgaagaagaatcctctgaagaacttgaagatcatgttcaaactgaacccgtatgccaagacagcaagacgtcatgccatcctcaagcatgatcccaagatcaaggctaagatgcttaaaccc---aagaag------agacctg------ca------aagcag---------agg------------------------------aca---cctg------caaaa---------------------------------------------------------------------------cccaag------------------------gcataa
>SB-Paopal-L4
---gcctgtgcccgacccctgatctcggtttacaccgagaaaggagaatctacaggcaaaaatgttgtcatgcctgctgtattcaaggccccaattcgccctgatgttgtgaattttgttcacacaaatatgcgcaagaacaaccgccagccttatgcagtcagtgaactggcaggtca--ccagaccagtgcagag---------------tcttggggtacaggaagagctgttgctcgtatccctcgtgttagaggtg---------gtggtactcatcgctctggccag-----------------gatgtgtcgcggaggtcgcatgtttgcccccaccaaaacctggcgccgctggcaccgcaggatcaacacaacccagaaacgctatgccatctgctctgctgtggctgcttctgccattcctgctcttgtgatgtccaaggggcaccgcattgaagaaatcccagaggtcccactggtggttgaagacaaagttgagggctacaagaagactaaggaggctgttctgctgctgaaaaagctcaaagcctggaatgacattaagaaggtctacgcctctcagcgcatgcgtgctggtaagggtaaaatgaggaatcgcagacgcattcaacgcagaggaccgtgtatcatctacaaccaagacgccggtgtcaccaaagccttcagaaatatcccaggcatcactctacagaacgtgaacaaaatgaatctgctgagacttgctcctggtggccatgttggacgcttctgcatctggacagagagtgcgttccgtaagctggacgatctttacggcacctggcgtaagccttccacccagaaggttgactataa---------------ccttcccatgcacaagatgaccaacactgacctgagcaggatcctgaagagcgaagagatccagaaagcacttcgtccaccaaa----------------------------------------------------------------------caagaagatcaagcgcagagtactgaagaagaatcctctgaagaatttgaggataatgctcaaactgaacccatatgccaagacagcgagacgccatgccatcctcaagcataaccctgaaatcaaggctaagatgctgaaaccc---aagaag------aagccta------ga------aagaag---------gtg------------------------------gca---ccag------ctgaa---------------------------------------------------------------------------accaag------------------------gcataa
>SB-Sinkne-L4
atggcctgtgcacgacccctgatttcggtttattccgagaaaggagaatccgcaggcaagaatgttgtcatgcctgctgtgttcaaggctccaattcgccctgatgttgtgaattttgttcacaccaacatgcgcaagaacagtcgccagccttatgcagtcagtgaactggcaggtga--gtgtatttgtctcttg---------------aactggcatgttaa------------------------------------------------------------------------------------gatgtgtcgtggaggacgcatgtttgcccccaccaaaacctggcgccgctggcaccgcaggatcaacacaacccagaagcgttatgccatttgctctgccgtggctgcctctgctattcctgcacttgtgatgtccaaaggacaccgcattgaggaaatccctgaggtcccactggttgttgaagacaaagttgagggctacaagaagaccaaggaggcagtgctcctgctgaagaagcttaaagcctggaatgacatcaagaaggtctacgcctctcagcgcatgcgtgctggtaagggtaagatgaggaatcgcagacgtatccaacgcagaggaccatgcatcatctacaaccaagacgctggtgtcaccaaagccttcagaaatatcccaggcatcactctgcagaacgtgaacaaactgaacctcctgaggctcgcccctggtggtcacgttggacgcttctgcatctggactgagagtgctttccgcaagctggatgagctgtacggcacctggcgtaaacctgcttccctgaaggtcggctacaa---------------cctgcccatgcacaagatgaccaacacagacctgagcaggattctgaagagtgaggagatccagaaagctcttcgtacgcctaa----------------------ttcagcagaagttcacgttgttaagactgggttatattgtcattacagcaagaagatcaaccgcagagtactgaagaagaatcctctgaagaacttgaggataatgctcaaattgaaccctcatgccaagacagcaagacgtcatgccatcctcaagcatgaccctgtgatcaaggccaagatgctgaaaccc---aagaag------aagcctg------ga------aagaag---------gga------------------------------gca---cctg------ccaaa---------------------------------------------------------------------------cccaag------------------------gcataa
>SB-Sinsch-L4
atagcctgtgcacgacccctgatttcggtttattccgagaaaggagaaaccgcaggcaagaatgttgtcatgcctgctgtgttcaaggctccaattcgccctgatgttgtgaattttgttcacaccaacatgcgcaagaacagtcgccagccttatgcagtcagtgaactggcaggcca--ccaaaccagtgcagag---------------tcctggggtacaggaagagctgtggcccgtatccctcg------------------------------------------------------------tatgtgtcgtggaggacgcatgtttgcccccaccaaaacctggcgccgctggcaccgcaggatcaacacaacccagaagcgttatgccatttgctctgccgtggctgcctctgctattcctgcacttgtgatgtccaaaggacaccgcattgaggaaatccctgaggtcccactggttgttgaagacaaagttgagggctacaagaagaccaaggaggcagtgctcctgctgaagaagcttaaagcctggaatgacatcaagaaggtctacgcctctcagcgcatgcgtgctggtaagggtaagatgaggaatcgcagacgtatccaacgcagaggaccatgcatcatctacaaccaagacgctggtgtcaccaaagccttcagaaatatcccaggcatcactctgcagaacgtgaacaaactgaacctcctgaggctcgcccctggtggtcacgttggacgcttctgcatctggactgagagtgctttccgcaagctggatgagctgtacggcacctggcgtaaacctgcttccctgaaggtcggctacaa---------------ttcagcagaagttcacgttgttaagactgggtt------------------------------------atattgtcattacag----------------------------------------------------------------------caagaagatcaaccgcagagtactgaagaagaatcctctgaagaacttgaggataatgctcaaattgaacccttatgccaagacagcaagacgtcatgccatcctcaagcatgaccctgtgatcaaggccaagatgctgaaaccc---aagaag------aagcctg------ga------aagaag---------gga------------------------------gca---cctg------ccaaa---------------------------------------------------------------------------cccaag------------------------gcataa
>SB-Thaama-L4
---gcctgtgcccgacccctgatatcggtttattccgataaaggagaatcttcaggcaagaatgttgtcatgcctgcggtgtttagagctccaattcgtcctgatgttgtgaattttgtgcatacaaatatgcgtaaaaacaaccgtcagccttatgcagtcagcgaactggcagg-----------------------------------------------------------------------------------------------------------------------------------------------------tcgtatgtttgctcccacgaagacctggcgtcgctggcaccgcaggatcaacacaacccagaaacgctatgccatctgttctgctttggctgcctctgcgttgccctctcttgtgatgtccaaaggacaccgcattgaggaaatccctgaagttccacttgtggttgaagacaaagttgagagctacaaaaagactaaagaggctgtgcttctgctgaagaagcttaaagcatggaatgatatcaaaaaggtttatgcctcacagcgtatgcgtgctggtaagggtaagatgaggaatcgtagacggatccagcgcagagggccatgcatcatctacaaccaagatgcaggtgtgactaaagccttcagaaatatcccaggtatcactctgcagaatgtgaacaaactgaacctcctgaggctcgcccctggtggtcatgttggacgtttctgcatctggactgagagtgctttccgcaaattggatgacctgtatggcacctggcgtaaacctgcttccctgaagatggactataa---------------cctgccaatgcacaaaatgacaaacacagacctgagcaggattctgaagagtgaagagatccagaaatcacttcgtgcacccaa----------------------------------------------------------------------caagaagatcacccgcagagttcttaagaagaatcctctaaagaacttgaggataatgctcaaactgaacccttatgccaaatcagcaagacgtcgtgccatcctcaagcatgaccccaagatcaaggctaagatgctgaaatcc---aaaaag------aagccca------aa------aggaag---------gga------------------------------gca---cctg------ttaaaaaa------------------------------------------------------------------------cccaag------------------------gcataa
>SB-Gouwil-L4
atggcttgtgcccgaccgctcatctcggtcttttccgagaaaggagaatctgcaggcaaaaatgtggtcatgcctgctgtgttcagagccccaattcgtcctgatgttgtgaattttgttcacaccaacatgcgcaaaaacaaccgccagccgtatgctgtcagtgagctggcaggtca--ccagaccagtgcagag---------------tcctggggtactggaagggccgttgctcgtattcctcgtgtcagaggag---------gtggtactcaccgctctggccagg---gtgcgtttggaaatatgtgtcgtggaggccgcatgtttgctcccaccaaaacatggcgtcgctggcaccgcagaatcaatattacccagaagcgctacgccatctgctccgccctggcagcttcagccatcccagctctggtgatgtccaaaggacaccgcattgaggagatccctgaggtcccactggttgttgaggacaaagttgagggatataagaaaactaaggaggcagtgctcctcttgaagaagctcaaagcttggaacgacatcaagaaggtctatgcctcccaacgtatgcgtgctggtaagggtaagatgaggaaccgacggcggattcagcgcagagggccctgcatagtctacaaccaagacggaggtttaactaaagccttcagaaatattccaggaatcactctgcagaacgtaaacaagctgaacttgctgagattggctcctggtggacacgtcggacgcttctgtatctggaccgaaggcgctttccgtaaactggatgagctgtacggcacctggcgtaaaccttcctccctgaaggtcgattacaa---------------cctacccatgcacaagatgaccaacacagatctgagcagaattctgaagagtgaagaggttcagaaagctctccgtgcaccagt----------------------------------------------------------------------taagaagatcaaccgtagagttctgaagaagaatcctctgaagaacttgaagatcatgctcaaactgaatccttatgcaaagacagcgagacgtcacgccatcctgaagcacgacccagagatcaaggccaagatgctgaaaccc---aagaaa------aggcctg------ga------aagaag---------aag------------------------------gcagttcctg------ccaaa---------------------------------------------------------------------------cctaaa------------------------gcttaa
>SB-Permag-L4
atggcctgtgctcgacccctgatctcggtttattccgagaaaggagagtcttctggaaaaaatgttgtgatgcctgctgtgttcaaggcacccatccgccctgatgtggtgaattttgtgcataccaacatgcgcaaaaatagtcgccagccctatgccgtcagcgagttggcaggtca--ccagaccagtgcagaa---------------tcctggggaacaggacgagctgtggcccgtatccctcgggtgagaggag---------gtggtactcaccgctctgggcagg---gagcctttggaaatatgtgtcgtggtggacgcatgtttgctcccaccaaaacctggcgccgctggcaccgcagaatcaataccacccagaagcgttacgccatctgctccgccctggccgcctctgccatcccagcacttgtcatgtctaaaggacatcgtattgaggagatcccagaagttcctctggtggtcgatgacaaagttgaaagttacaaaaagaccaaggaggctgtgttgctcctgaagaaactcaaggcctggaatgatatcaaaaaggtgtatgcctcccagcgcatgcgtgccggtaaaggcaagatgaggaatcgcagacgtatccagcgcagaggcccctgcatcatctacaaccaggatgccggagtcacaaaagccttcagaaatattccaggcatcactctgcagaacgtgaacaaactgaacctcctgaggatcgctcccggaggtcatgtcggccgcttctgcatctggaccgagagtgccttccgcaaactggatgaactctacggcacatggcgcaagccctcgtccctcaaggtcgattacaa---------------cctgccaatgcacaagatgaccaacactgacctgagcaggattcttaagagtgaggagatccagaaggcccttcgtgcaccaaa----------------------------------------------------------------------caagaagatcagtcgcagagtcttgaagaagaatcctctcaagaacctgaggataatgctcaaactgaacccatacgccaagacggccagacgtcacgccattctgcagcacgaccctgcgattaaggcaaagatgttgaagccc---aagaag------aagaggg------tc------ctgagg---------aag------------------------------att---ccag------ccaaa---------------------------------------------------------------------------cccaag------------------------gcataa
>SB-Persch-L4
atggcctgtgctcgacccctgatctcggtttattccgagaaaggagaatcttctggaaagaatgttgtgatgcctgctgtgtttaaggcaccaatccgccctgatgtggtgaattttgtgcacaccaacatgcgcaaaaacagtcgccagccgtatgccgtcagcgagctggcaggtca--ccagaccagtgcagag---------------tcctggggaacaggaagagctgtggcccgtatcccccg------------------------------------------------------------tatgtgtcgtggaggacgcatgtttgctcccaccaaaacctggcgccgctggcaccgcagaatcaacaccacccagaagcgttacgccatctgctccgccctggccgcctctgccatcccagcacttgtcatgtctaaaggacatcgcattgaggagatcccagaagttcctctggtggttgatgacaaagttgaaagttacaaaaagaccaaggaggctgtgttgctcctgaagaaactcaaggcctggaatgatatcaaaaaggtgtacgcctcccagcgcatgcgtgccggtaaaggtaagatgaggaatcgcagacgtatccagcgcagaggcccctgcatcatctacaaccaggacgccggagtcacaaaagccttcagaaatatcccaggcatcactctgcagaacgtgaacaaactgaacctcctgaggatcgctcccggaggtcacgtcggccgcttctgcatctggaccgagagcgccttccgcaaactggacgagctctacggcacatggcgcaagccctcgtcactcaaggtcgactacaa---------------cctgccaatgcacaagatgaccaacacagacctgagcaggattcttaagagtgaggagatacagaaggcccttcgtgcaccaaa----------------------------------------------------------------------caagaagatcaatcgcagagtcctgaagaagaatcctctgaagaacctgaggataatgctcaaactgaacccgtacgccaagacggccagacgtcacgccattctgcagcacgaccctgcgatcaaggcaaagatgttgaagccc---aagaag------aagaggg------tc------ctgagg---------aag------------------------------act---ccag------ccaaa---------------------------------------------------------------------------cccaag------------------------gcataa
>SB-Thapac-L4
---gcatgtgcccgacccctgatctcggtttactccgagaaaggagaaagctcaggcaagaatgtggtgatgcctgcagtgttcaaggctccaattcgtccagatatcgtgaattttgtgcacaccaacatgcgtaaaaacagccgccagccctatgccgtcagtgaactggctggtca--ccagaccagtgctgag---------------tcctggggtacaggaagagcggtggcccgtatccctcg------------------------------------------------------------tatgtgtcgcggaggtcgcatgtttgcccccaccaagacctggcgccgctggcaccgcaggatcaacaccacccagaagcgctacgccatctgctctgctctggctgcctctgctctgccggccctggtcatgtccaagggtcaccgcattgaggaaatcccagaggtccctcttgtggttgatgacaaagttgagagctacaagaagaccaaggaggctgtgcttctgctgaagaagctgaaagcctggaatgacataaagaaggtgtacgcctcccagcgtatgcgtgccggcaaaggaaagatgaggaatcgcaggcgtatccagcgcaagggcccatgcatcatctataaccaagacgcaggtgtcaccaaagccttcagaaatatccctggcattacacttcagaacgtgaacaagctgaaccttctgaggcttgcccccggaggccacgtgggccgcttctgcatctggacagagagcgccttccgcaagctggacgagctgtacggaacctggcgcaagccctccaccctcaaggtggactacaa---------------tctgcccatgcacaagatgaccaacacagatctgagcaggatcctgaagagtgaggagatccagaaagttctccgtgctcccaa----------------------------------------------------------------------caagaagatcaatcgcagagttctgaagaagaatcctctgaagaacctcagagtgatgatgaaactgaacccttacgccaagacagccagacgtaatgccatcctgctgcacgaccctgctaccaaggccaagatgttgaaaccc---aagaag------aagcctg------ca------aagaaa---------tct------------------------------gca------------aagaaagctgcccct---------------------------------------------gcccccgc------agcacctgctaca------------------------gcataa
>SB-Corclu-L4
atggcttgtgcccggccgttaatctcgatctactccgagaaaggagagagttcaggcaaaaatgtcgtcatgcctgccgtgttcaaggctcccatccgccctgacattgtcaactttgtgcacaccaacatgcgcaagaacaaccgtcagccctatgctgtcagcaaactggccggtca--ccagaccagcgctgag---------------tcctggggtacaggccgggccgtggcccgtattccccgtgtgaggggag---------gtggtacccaccgctctggtcagg---gagctttcggaaatatgtgtcgtggaggccgcatgttcgcccccaccaagacatggcgccgctggcaccgcaggatcaacaccacacagaagcgttacgccatctgctccgccctggctgcctccgccctgcccgcacttgtcatgtcaaaaggacaccggattgaggagatcccagaggttcccctggtggttgatgataaagttgagggttacaagaagaccaaggaggctgtgctgctgctgaagaaactcaaggcctggaacgacatcaagaaggtgtacgcgtcccagcgaatgcgtgccggtaaaggtaagatgaggaatcgcaggcgtatccagcgcaaaggaccgtgcatcatctacaaccaagaccaaggcgtcaccaaggcattcagaaacatccctggcatcaccctgcagaacgtgaacaagctgaacctgctccggctcgcccccggtggtcacgtcggccgcttctgtatctggaccgagtccgccttccgcaagttggaccagctctatggaacctggcgcaaatctgcctctctcaaggtggactacaa---------------tctgcccatgcacaagatgaccaacacagatctgagcaggattctgaagagtgaggagatccagaaagcgcttcgtgccccaaa----------------------------------------------------------------------caagaagatcaggcgccgggtcctgaagaagaaccctctgaagaacctgagaatcatgatgaagctgaacccctacgccaagacagccagacgtcaagccatcctgctccatgacccggctatcaaggccaagatgctgaagcct---aagaag------aagcggt------ct------gtaaag---------ccg------------------------------gcc---ccag---------------------------------------------------------------------------------------ccaag------------------------gcgtaa
>SB-Oncket-L4
atggcttgtgcccggcctttaatctcgatctactccgagaaaggagaaagctcaggcaaaaatgttgtcatgcctgcagtgttcaaggctcccatccgccccgacattgtcaacttcgtgcacaccaacatgcgcaagaacagtcgtcagccctatgccgtcagcggactggcaggtca--ccagaccagtgctgag---------------tcctggggtacaggcagagctgtggcccgtatcccccgtgtgaggggag---------gtggtacccatcgctccggccagg---gagccttcggcaatatgtgtcgtggaggtcgcatgttcgcccccaccaagacgtggcgccgctggcaccgcaggatcaacaccacccagaagcgttacgccatctgctccgctctggccgcctccgccctgcccgctctcgtcatgtccaaaggacaccgcattgaggagatcccagaggttcccctggtggttgacgacaaagtggagggttacaagaagactaaagaggccgtgctgctgctgaagaaactcaaggcctggaacgacatcaagaaggtgtacgcgtcacaacgtatgcgagctggcaaaggtaagatgaggaatcgcaggcgtattcaacgcaaaggaccgtgcatcatctacaaccaggaccaaggtgtcaccaaggccttcagaaacatccctggtatcaccctgcagaacgtgaacaagctgaacctgctgaggctcgcccccggcggtcacgttggtcgcttctgtatctggaccgagtccgccttccgcaagctggaccagctctacgggacctggcgcaagtccgcctctctcaaggtggactacaa---------------tctgcccatgcacaagatgaccaacacagatctgagcaggatcctgaagagtgaggagatccagaaggcactccgtgcaccaaa----------------------------------------------------------------------caagaagatcaggcgcagagtcctgaagaagaaccctctgaagaacctgagaataatgatgaagctgaacccctacgccaagacagcccgacgtcaagccatcctgctgcatgacccgactatcaaggccaagatgctgaagccc---aagaag------aagccgg------ct------aagaag---------cca---------------------------------------------------gcagccccc---------------------------------------------gccaaggc------agcccccaccaag------------------------gcataa
>SB-Oncmyk-L4
atggcttgtgcccggcctttaatctcgatctactccgagaaaggagaaagctcaggcaaaaatgttgtcatgcctgcggtgttcaaggctcccatccgccccgacattgtcaacttcgtgcacaccaacatgcgcaagaacagtcgtcagccttatgccgtcagcggactggcaggtca--ccagaccagtgctgag---------------tcctggggtacaggcagagctgtggcccgtatcccccgtgtgaggggag---------gtggaacccaccgctccggccagg---gagccttcggcaatatgtgtcgtggaggtcgcatgttcgcgcccaccaagacgtggcgccgctggcaccgcaggatcaacaccacccagaagcgttacgccatctgctccgctctggccgcctccgccctgcccgctctcgtcatgtccaaaggacaccgcatcgaggagatcccagaggttcccctggtggttgacgacaaagtggagggttacaagaagactaaagaggccgtgctgctgctgaagaaactcaaagcctggaacgacatcaagaaggtgtacgcgtcacagcgcatgcgagctggcaaaggtaagatgaggaatcgcaggcgtatccaacgcaaaggaccgtgcatcatctacaaccaggaccaaggtgtcaccaaggccttcagaaacatccctggcatcaccctgcagaacgtgaacaagctgaacctgctgaggctcgcccccggaggtcacgttggtcggttctgtatctggaccgagtccgccttccgcaagctggatcagctctacgggacctggcgcaagtctgcctctctcaaggtggactacaa---------------tctgcccatgcacaagatgaccaacacagatctgagcaggatcctgaagagtgaggagatccagaaagcactccgtgcaccaaa----------------------------------------------------------------------caagaagatcaggcgcagagtcctgaagaagaaccccctgaagaacctgagaataatgatgaagctgaacccctacgccaagacagccagacgtcaagccatcctgctgcatgacccggctatcaaggccaagatgctgaagccc---aagaag------aagccgg------cc------aagaag---------cca------------------------------gcc---cccg------ccaaggcagccccc---------------------------------------------accaaggc------agcccccaaaaag------------------------gcataa
>SB-Salsal-L4
atggcttgtgcccggcctttaatctcgatctactccgagaaaggagaaagctcaggcaaaaatgttgtcatgcccgcagtgttcaaggctcccatccgccccgacattgtcaacttcgtgcacaccaacatgcgcaagaacagtcgtcagccctatgccgtcagcggactggcaggtca--ccagaccagtgctgag---------------tcctggggtacaggcagagctgtggcccgtattccccgcgtgaggggag---------gtggtacccaccgctccggtcagg---gagctttcggcaatatgtgtcgtggaggtcgtatgttcgcccccaccaagacctggcgccgctggcaccgtaggatcaacaccacccagaagcgttacgccatctgctccgccctggctgcttccgctctgcccgctcttgtcatgtccaaaggacaccgcattgaggagatcccagaggtccccctggtggttgatgataaagtggaaggttacaagaagacaaaggaggctgtgctgctgttgaagaaactcaaggcctggaacgacatcaagaaggtgtacgcgtcacagcgcatgcgagctggtaaaggtaagatgaggaatcgcaggcgtatccagcgcaaaggaccgtgcatcatctacaaccaagaccaaggtgttaccaaggccttcagaaacatccctggtatcaccctgcagaacgtgaacaagctgaatctgctgaggctcgcccccggaggtcacgttggtcgtttctgtatctggaccgagtcggctttccgcaagctggaccagctctacggaacctggcgcaagtctgccactctcaaggtagactacaa---------------tctgcccatgcacaagatgaccaacacagatctgagcaggattctgaagagtgaggagatccagaaagcacttcgtgcaccaaa----------------------------------------------------------------------caagaagatcagacgcagagtcctgaagaagaaccctctgaagaacctgagaataatgatgaagctgaacccctacgccaagacagccagacgtcaagccatcctgctgcatgacccggctatcaaggccaagatgctgaagccc---aagaag------aaggcag------cccccaccaaggca------------------------------------------gcc---ccca------ccaaggcagccccc---------------accaaggcagcccccgccaaggcagcccccaccaaggc------agcccccaccaag------------------------gcataa
>SB-Onckis-L4
atggcttgtgcccggcctttaatctccatctactccgagaaaggagagagttcaggcaaaaatgtcgttatgcctgccgtgttcaaggctcccatccgcccggacattgtcaactttgtacacaccaacatgcgcaagaacaaccgtcagccctatgctgtcagcaaactggccggtca--tcagacaagcgcggag---------------tcctggggtacaggccgagccgtggctcgtattcctcgtgtgaggggag---------gtggtacccaccgctccggccagg---gagccttcggaaatatgtgtcgtggaggtcgcatgttcgcccccaccaagacgtggcgccgctggcaccgcaggatcaacactacccagaagcgttacgccatatgctctgccctggccgcctccgccctgcccgcacttgtcatgtcaaaaggacaccgcattgaggagatcccagaggttcccctggtagttgatgataaagtggagggttacaagaagactaaagaggccgtgctgctgctgaagaaactcaaggcctggaacgacatcaaaaaggtgtacgcgtcacaacgcatgcgagctggcaaaggtaagatgaggaatcgcaggcgtatccagcgcaaagggccgtgcatcatctacaaccaggaccaaggtgtcaccaaggccttcagaaacatccctggcatcactctacagaacgtgaacaagctgaacctgctgaggctcgcccccggtggtcacgtcggtcgcttctgtatctggacggaatccgccttccgtaagctggaccagctctacgggacctggcgcaaatctgcctctctcaaggtggactacaa---------------tctgcccatgcataagatgaccaacacagatctgagcaggattctgaagagtgaggagatccagaaagcacttcgtgcaccaaa----------------------------------------------------------------------caagaagatcaggcgcagagtcctgaagaagaaccccctgaagaacctgagaataatgatgaagctgaacccctacgccaagacagccagacgtcaagccatcctgctgcatgacccggccatcaaggccaagatgctgaagcct---aagaag------aagctgt------cc------aaggcg------------------------------------------gcc---ccgt---------------------------------------------------------------------------------------ccaag------------------------gcatag
>SB-Onctsh-L4
atggcttgtgcccggcctttaatctctatctactccgagaaaggagagagttcaggcaaaaatgtcattatgcctgccgtgttcaaggctcccatccgcccggacattgtcaactttgtacacaccaacatgcgcaagaacaaccgtcagccctatgctgtcagcaaactggccggtca--tcagacaagcgcggag---------------tcctggggtacaggcagagccgtggctcgtattcctcgtgtgaggggag---------gtggtacccaccgctccggccagg---gagccttcggaaatatgtgtcgtggaggtcgcatgttcgcccccaccaagacgtggcgccgctggcaccgcaggatcaacactacccagaagcgttacgccatatgctctgccctggccgcctccgccctgcccgcacttgtcatgtcaaaaggacaccgcattgaggagatcccagaggttcccctggtagttgatgacaaagtggagggttacaagaagactaaagaggccgtgctgctgctgaagaaactcaaggcctggaacgacatcaaaaaggtgtacgcgtcacaacgcatgcgagctggcaaaggtaagatgaggaatcgcaggcgtatccagcgcaaagggccgtgcatcatctacaaccaggaccaaggtgtcaccaaggccttcagaaacatccctggcatcaccctacagaacgtgaacaagctgaacctgctgaggctcgcccctggtggtcatgtcggccgcttctgtatctggaccgaatccgccttccgcaagctggaccagctctacgggacctggcgcaagtctgcctctctcaaggtggactacaa---------------tctgcccatgcacaagatgaccaacacagatctgagcaggattctgaagagtgaggagatccagaaagcacttcgtgcaccaaa----------------------------------------------------------------------caagaagatcaggcgcagagtcctgaagaagaaccctctgaagaacctgagaataatgatgaagctgaacccctacgccaagacggccagacgtcaagccatcctgctgcatgacccggctatcaaggccaagatgctgaagcct---aagaag------aagctgt------cc------aaggcg------------------------------------------gcc---ccgt------ccaaggcggcccca------------------------------------------------------------------gccaag------------------------gcatag
>SB-Oncner-L4
atggcttgtgcccggcctttaatctctatctactccgagaaaggagagagttcaggcaaaaatgtcgttatgcctgccgtgttcaaggctcccatccgcccggacattgtcaactttgtacacaccaacatgcgcaagaacaaccgtcagccctatgctgtcagcaaactggccggtca--tcagacaagcgcggag---------------tcctggggtacaggccgagccgtggctcgtattcctcgtgtgaggggag---------gtggtacccatcgctccggccagg---gagccttcggaaatatgtgtcgtggaggtcgcatgttcgcacccaccaagacgtggcgccgttggcaccgcaggatcaacactacccagaagcgttacgccatctgctctgccctggccgcctccgccctgcccgcacttgtcatgtccaaaggacaccgcattgaggagatcccagaggtccccctggtagttgacgacaaagtggagggttacaagaagactaaagaggccgtgctgctgctaaagaaactcaaagcctggaacgacatcaaaaaggtgtacgcgtcacaacgcatgcgagctggcaaaggtaagatgaggaatcgcaggcgtatccaacgcaaaggaccgtgcatcatctacaaccaggatcaaggtgtcaccaaggccttcagaaacatccctggcatcaccctacagaacgtgaacaagctgaacctgctgaggctcgcccctggtggtcatgtcggccgtttctgtatctggaccgaatctgccttccgtaagctggaccagctctatgggacctggcgcaagtctgcctctctcaaggtggactacaa---------------tctgcccatgcacaagatgaccaacacagatctgagcaggattctgaagagtgaggagatccagaaagcacttcgtgcaccaaa----------------------------------------------------------------------caagaagatcaggcgcagagtcctgaagaagaaccccctgaagaacctgagaataatgatgaagctgaacccttacgccaagacagccagacgtcaagccatcctgctgcatgacccggctatcaaggccaagatgctgaagcct---aagaag------aagctgt------cc------aaggcg------------------------------------------gcc---cctg------ccaaggcggcccca---------------------------------------------gccaaggc------gacccctgccaag------------------------gcatag
>SB-Salnam-L4
atggcttgtgcccggcctttaatctctatctactccgagaaaggagagagttcaggaaaaaatgtcgtcatgcctgcggtgttcaaggcccccatccgcccggacattgtcaactttgtacacaccaacatgcgcaagaacagccgtcagccctatgctgtcagcaaactggccggtca--tcagacgagcgcggag---------------tcatggggtacaggccgagcagtggctcgtattcctcgtgtgaggggag---------gtggtacccaccgctccggtcagg---gagccttcggaaatatgtgtcgtggaggccgcatgttcgcccccaccaagacgtggcgccgctggcaccgcaggatcaacactacccagaagcggtacgccatatgctcagccctggccgcctccgccctgcccgcacttgtcatgtcgaaaggacaccgtattgaggagatcccagaggttccactggtagttgatgataaagtggagggttacaagaagactaaagaggccgtgctactgctgaagaaactcaaagcctggaacgacatcaaaaaggtgtacgcgtcacagcgcatgcgagctggtaaaggtaagatgaggaatcgcaggcgtatccagcgcaaagggccgtgcatcatctacaaccaagaccaaggtgtcaccaaggccttcaggaacatcccaggcatcaccctacagaacgtgaacaagctgaacctgctgaggctcgcccccggcggtcacgtcggccgcttctgtatatggaccgaatccgccttccgtaagctggaccagctctatggaacctggcgcagatctgcctctctgaaggtggactacaa---------------tctgcccatgcacaagatgaccaacacagatctgagcaggattctgaagagtgaggagatccagaaagcacttcgtgcaccaaa----------------------------------------------------------------------caagaagatcaggcgcagagtcctgaagaagaaccctctgaagaacctgagaataatgatgaagctgaacccctacgccaagacagccagacgtcaggccatcctgctgcatgacccggcgatcaaggccaagatgctgaagcct---aagaag------aagctgt------ca------aaaaag------------------------------------------gcc---ctaa------ccaaggcggccccg------------------------------------------------------------------gccaag------------------------gcataa
>SB-Saltru-L4
atggcttgtgcccggcctttaatctctatctactccgagaaaggagagagttcaggccaaaatgtcgtcatgcctgcggtgttcaaggctcccatccgcccggacattgtcaactttgtacacaccaacatgtgcaagaacagccgtcagccctatgctgtcagcaaactggccggtca--tcagacgagcgcggag---------------tcatggggtacaggccgagccgtggctcgtattcctcgtgtgagaggag---------gtggtacccaccgctccggccagg---gagccttcggaaatatgtgtcgtggaggccgcatgttcgcccccaccaagacgtggcggcgctggcaccgcaggatcaacactacccagaagcgttacgccatctgctccgccctggctgcgtccgccctgcccgcacttgtcatgtcaaaaggacaccgtattgaggagatcccagaggttccactggtagtcgatgataaagtggagggttacaagaagactaaagaggctgttctactgctgaagaaactcaaagcctggaacgacatcaaaaaggtgtacgcgtcacagcgcatgcgagctggtaaaggtaagatgaggaatcgcaggcgtatccaacgcaaaggaccgtgcatcatctacaaccaagaccaaggtgtcaccaaggccttcagaaacatccctggcatcaccctacagaacgtgaacaagctgaacctgctgaggctcgcccccggtggtcatgtcggccgcttctgtatctggaccgaatccgccttccgtaaactggaccagctctacggaacctggcgcaaatctgcctctctcaaggtggactacaa---------------tctacccatgcacaagatgaccaacacagatctgagcaggattctgaagagtgaggagatccagaaagcacttcgtgcaccaaa----------------------------------------------------------------------caagaagatcaggcgcagagtcctgaagaagaaccctctgaagaacctgagaataatgatgaagctgaacccctacgccaagacagccagacgtcaagccatcctgctgcatgacccggctatcaaggccaagatgctgaagcct---aagaag------aagctgt------ca------aaaaag------------------------------------------gcc---ccag------caaaggcagcccca------------------------------------------------------------------gcaaag------------------------gcataa
>SB-Salspi-L4
---------------------------------------------------------------------atgcctgcggtgttcaaggcccccatccgcccggacattgtcaactttgtacacaccaacatgcgcaagaacagccgtcagccctatgctgtcagcaaactggccggtca--tcagacgagcgcggag---------------tcgtggggtacaggccgagcagtggctcgtattcctcgtgtgaggggag---------gtggtacccaccgctckggtcagg---gagccttcggaaatatgtgtcgtggaggccgcatgttcgccccaaccaagacgtggcgccgctggcaccgaaggatcaacactacccagaagcgttargccatatgctccgccctggctgcctccgccctgcctgcacttgtcatgtcaaaaggacaccgtattgaggagatcccagaggttccactggtagttgatgataaagtggagggttacaagaagactaaagaggccgtgctacttctaaagaaactcaaagcctggaacgacatcaaaaaggtgtacgcctcacagcgcatgcgagctggwaaaggtaagatgaggaatcgcaggcgtatccagcgcaaaggaccgtgcatcatctataaccaggatcaaggtgtcaccaaggccttcaggaacatcccaggcatcaccctacagaacgtgaacaagctgaacctgctgaggctcgcccccggcggtcacgtcggtcggttctgtatatggaccgagtccgctttccgtaagctggaccagctctatggaacctggcgcaaatctgcctctctgaaggtggactacaa---------------tctgcccatgcacaagatgaccaacacagatctgagcaggattctgaagagtgaggagatccagaaagcacttcgtgcaccaaa----------------------------------------------------------------------caagaagatcaggcgcagagtcctgaagaagaaccctctgaagaacctgagaataatgatgaagctgaacccctacgccaagacggccagacgtcaggccatcctgctgcatgacccggctatcaaggccaagatgctgaagccc---aagaag------aagccgg------cc------aagaag---------cca------------------------------gcc---ccca------ccaaggcaacccccaccaaggcaacccccaccaaggcaacccccaccaaggcaacccccaccaaggc------agcccccaccaag------------------------gcataa
>SB-Oncgor-L4
---gcttgtgcccggccgttaatctctatctactccgagaaaggagagagttcaggcaaaaatgtcgttatgcctgccgtgttcaaggctcccatccgcccggacattgtcaactttgtacacaccaacatgcgcaagaacaaccgtcagccctatgctgtcagcaaactggccgttta--tactagaagtactgaa--------gggctttgtctgtaccataaaaccaatagcagcctattttggtgtgtatagaggac---------aggttctaatgcactctgggttcc---aggtcatcagagggatgtgtcgtggaggtcgcatgtttgcacccaccaagacgtggcgccgctggcatcgcaggatcaacactacccagaagcgttacgccatatgctctgccctggccgcctccgccctgcccgcacttgtcatgtccaaaggacaccgcattgaggagatcccagaggttcccctggtagttgatgataaagtggagggttacaagaagactaaagaggccgtgctgctgctgaagaaactcaaagcctggaacgacatcaaaaaggtgtacgcatcacaacgcatgcgagctggcaaaggtaagatgaggaatcgcaggcgtatccagcgcaaaggaccgtgcatcatctacaaccaggaccaaggtgttaccaaggccttcagaaacatccctggcatcaccctacagaatgtgaacaagctgaacctgctgaggctcgcccctggtggtcatgtcgggcgcttctgtatctggaccgaatccgccttccgtaagctggaccagctctacgggacctggcgcaaatctgcctctctcaaggtggactacaagtcagtaaaacgaggtctgcccatgcacaagatgaccaacacagatctgagcaggattctgaagagtgaggagatccagaaagcacttcgtgcaccaaa----------------------------------------------------------------------caagaagatcaggcgcagagtcctgaagaagaaccccctgaagaacctgagaataatgatgaagctgaacccctacgccaagacggccagacgtcaagccatcctgctgcatgacccggctatcaaggccaagatgctgaagcct---aagaag------aagctgg------cc------aaggcg------------------------------------------gcc---ccgg------ccaaggcggccccgtccaa------------------------------------ggcggccaaggc------ggccccggccaag------------------------gcatag
>SB-Thythy-L4
---gcttgtgcccggcctttaatctcgatctactctgagaaaggagagagctcaggcaaaaatgtggtcatgcctgccgtgttcaaggctcccatccgccccgacatcgtcaacttcgtgcacaccaacatgcgcaagaacagtcgtcagccctacgccgtcagcggcctggcagaatc--gtttgaaaccagccac---------------ccggacaaccaaagaatttctgcacaaactgtctaccgtcacagggaagctcatctgcgtgctcaccagggttttgacctga---ctacagttcaagcgatgtgtcgtggaggccgcatgttcgcccccaccaagacctggcgccgctggcaccgcaggatcaacaccacccagaagcgttacgccatctgctccgccctggccgcctctgccctgcctgctctcgtcatgtccaaaggacaccgtattgaggagatcccagaggttcccctggtggttgatgataaagtggagggttacaagaagaccaaggaggctgtgctgcttctgaagaaactcaaggcctggaacgacatcaagaaggtgtacgcgtcccagcgcatgcgtgctggtaagggtaagatgaggaatcgcaggcgtatccagcgcaaaggaccgtgcatcatctacaaccaagaccaaggtgtcaccaaggcattcagaaacatccctggtatcaccctgcagaacgtgaacaagctgaacctgctgaggctcgcccctggcggtcacgtcggtcgcttctgtatctggacagagtccgccttccgcaagctggaccagctctatggaacctggcgcaaatctgcctctctcaaggtcgactacaa---------------tctgcccatgcacaagatgaccaacacagatctcagcaggattctgaagagtgaggagatccagaaagcactacgtgcaccaaa----------------------------------------------------------------------caagaagatcaggcgcagagtcctgaagaagaaccctctgaagaacctgagaataatgatgaagctgaacccctacgccaagacagccagacgtcaagccatcctgctgcatgacccggctattaaggccaagatgctgaagcct---aagaag------aagccgg------ccatcgcgaagaag---------gcg------------------------------gcc---cccg------ccaaggcagccccc---------------------------------------------gccaagaa------ggcccccgccaag------------------------gcatga
>SB-Lessan-L4
---gcctgtgcccgacccctgatctcggtttactccgagaaaggagaatcatcaggcaaaaatgttgtgatgcctgctgtgttcaaggcaccaatccgccctgatgtagtaaattttgtgcacaccaacatgcgcaaaaacagccgtcagccatatgctgtcagtgagcttgcaggtca--ccagaccagtgcagag---------------tcctggggaaccggaagagctgtggcccgtatcccccgtgtgagaggag---------gagtcctttatcaaaccagtgtgacctttactctggttcagatgtgtcgtggaggacgcatgtttgctcccaccaaaacctggcgccgctggcaccggagaattaacaccacccagaagcgctatgctatctgctctgctctggctgcctccgccatcccagcacttgttatgtccaaaggacaccgtattgaggagatcccagaggttcctctggtagttgatgacaaagtggagagctacaagaagaccaaggaagcggtgttgctcctgaagaagctcaaagcgtggaacgatatcaaaaaggtgtacgcctcccagcgcatgcgtgccggtaagggtaagatgaggaaccgcagacgtatccagcgacgagggccatgcatcatctacaaccaggactctggagtcacaaaagccttcagaaacatcccaggtataaccctgcagaacgtgaacaagctgaacctcctgagactcgcccctggaggtcatgtgggtcgtttctgcatctggacagagagcgccttccgtaaactggacgagctctatggcacatggcgcaaacctgcttcactcaaagccggctacaa---------------cctgccaatgcacaagatgaccaacacagacctgagcaggatcctgaagagcgaggagatccagaaagcccttcgtgcaccaaa----------------------------------------------------------------------caagaagatcacacgcagagtcctgaagaagaatcctctgaagaacttgaggataatgctcaaactgaacccatacgccaagacggccagacgtcatgccatcctcaagcacgaccctgcagcctcgtacaacttcactgggactt--caggggcc----aggtcca-----t--------gagtgg---------gtgtcg--------------------------aggg---ctgg------ttgag--------------------tccta-------------------------ttgtgctgcaca------gccaaccagcaaa------------------------gtctac
>SB-Agemar-L4
---gcttgtgcccgaccgttgatctcggtgtactccgataagggggagacttcaggcaagaatgtggtgttgccngctgtgttcgttgctcccatccgcccagatgtggtgaacttcgtgcacaccaacatgcgcaagaacaagcgtcagccctacgctgtcagtgaactggctgggca--tcagactagtgctgag---------------tcctggggtacaggaagagctgtggctcgtattcccagagtgcgtggtg---------gtggtacccatcgctctggccagg---gagcctttggaaatatgtgtcgtggtggtcgtatgtttgcccccacaaaaacctggcgccgctggcaccgcaagatcaatgtcacccagaagcgctatgctatctgctctgccctagctggttctgctgttcctgctctcgtcatggctaaaggtcaccgcattgaagagattcctgaggtgccacttgttgtcgatgacaaagttgagggatacaagaagaccaaggaggctgtgcttctgctgaagaagatcaaggcctggaacgacatcaagaaggtttacgcctctcagcgcatgcgtgctggcaagggtaaaatgagaaaccgcagacgcatccagcgcaaagggccatgcatcgtatacaacgaagacaacggggtcacaaaagctttcagaaacatcccaggtgttacactgcagcgtgtcactaaactgaacctcctgaaactcgctcctggtggtcacattggtcgtttctgcatctggactgagggtgccttccgcaagctcgatgacctgtatggcacctggcgtaaaccttcctcactcaagatggactacag---------------cttgccaatgcacaaaatgaccaacacagatttgggaagaatcctgcagagtgaggaaatccagaaagcacttcgtgctcccaa----------------------------------------------------------------------caaaaagattcggcgcagaattctgaagaagaaccctctgaagaatctcagactaatgatgaagctcaatccttacgctaaaacagcacgtcgtcatgccatcctgaagcacaagcctgag------------------------------------------------------------------------------------------------------------------------------------------------------------------------------------------------------------------------------------------------
>SB-Ompbim-L4
---ccttgtgccagaccgttgatctcggtctactccgataagggagagacctcaggcaaaaatgtggcgatgcccgcagttttcactgctcccatccgcccagatgtggtaaactttgtgcacaccaacatgcgcaagaacaagcgtcagccctatgctgtcagtgaactggct-----------------------------------------------------------------------------------------------------------------------------------gtacagatgtgtcgtggcggccgtatgtttgcccccacaaagacctggcgccgttggcatcgcaggatcaacgtcacccagaagcgctacgctatctgctctgctctggccgggtctgcccttcccgctttggtcatggcaaaaggtcaccgcattgaagagattcctgaggtgccccttgttgtcgatgacaaagttgagggatacaagaagaccaaggaggctgtgcttctgctgaagaaacttaaggcctggaatgacattaaaaaggtttacgcctctcagcgcatgcgtgctggaaagggtaaaatgagaaaccgcagacgtatccagcgcaagggtccatgcatcatctacaacgaagataacggcgtcacaaaagctttcagaaacatcccaggtgttacactgcagcgtgtgactaaactgaacctcctgaaactcgcccctggtggtcacattggtcgtttctgcatctggactgagggtgcgttccgcaagcttgatgacctctatggcacttggcgtaaaccttcctccctcaagatggactacca---------------cttgccaatgcacaaaatgaccaacacagatttgggaagacttctgcagagtgaggaaatccagaaagcacttcgtgcccccaa----------------------------------------------------------------------caaaaagattcagcgcagagttctgaagaagaacccactgaagaatctcagaataatgatgaagcttaatccctacgctaaaacagcacgccgccatgccatcctgaagcacaaccctgagattaaggctaaaatgctgaagccc---aaggtg------aagaggg------tt------aagaag---------gtt------------------------------aag---aaag------tcaagactacagcaccac---------------------------------------------------------cacccaaagca------------------------gagtaa
>SB-Panhyp-L4
atggcttgtgcccgaccgttgatctcggtctactccgataagggggagacttcaggcaagaatgtggtgttgcctgcagtgttcactgctcccatccgcccagatgtggtgaacttcgtgcacaccaacatgcgcaagaacaagcgccagccctatgctgtcagtgagctggctggtca--tcagaccagtgctgag---------------tcctggggtacaggcagagctgtggctcgtatccccagagtgcgtggtg---------gcggtacccatcgctccggccagg---gagccttcggaaatatgtgtcgcggtggccgtatgttcgcccccacaaagacctggcgccgttggcaccgcaggatcaacgtcacccagaagcgctatgctatctgctctgccctggctggttctgcccttcccgctcttgtcatggctaaaggtcaccgcattgaggagattcctgaggtgccacttgttgttgatgacaaagttgagggatacaagaagaccaaggaggctgtgcttctgctgaagaaactcaaggcctggaatgacatcaagaaggtttacgcctctcagcgcatgcgtgctggcaagggtaaaatgaggaaccgcagacgtatccagcgcaaagggccatgcatcatctacaacgaagacaacggtgtcacaaaagctttcagaaacatcccaggtgttacactgcagcgtgtgactaaactgaacctcctgaaactcgcccctggtggtcacatcggtcgtttctgcatctggactgaggctgccttccgcaagctcgatgacctctatggcacctggcgtaaaccttcttcactcaaggtcgactacaa---------------cctgccaatgcacaaaatgaccaacacagatttgggaagaatcctgcagagtgaggaaatccagaaagcacttcgtgcccccaa----------------------------------------------------------------------caaaaagattgagcgcagaattctcaagaagaacccactgaagaatctgagaataatgatgaagctcaatccttacgccaagacagcacgccgtcacgccatcctcaagcacaagcctgagattaaggctaaaatgctgaagccc---aaggta------aagaggg------tt------aggaag---------gtt------------------------------aag---aagg------tcaagactcctgcacctc------------------------------------------ct------------gctcccgcaaaa------------------------gagtaa
>SB-Tacful-L4
atggcttgtgcccgaccgctgatctccatctactccgataagggggagccttcaggcaagaatgtgatgatgcctgctgtgttcactgctcccatccgcccagatgtggtcaactttgtgcacaccaacatgcgcaaaaacaaccgccagccctacgctgtcagtgaacttgctggtca--ccaaaccagtgctgag---------------tcctggggtaccggcagagccgtggctcgtatccccagggtccgtggtg---------gtggcacccaccgctctggccagg---gagcctttggaaacatgtgtcgtggtggccgtatgtttgcccccacaaagacctggcgccgttggcaccgcaggatcaatgtcacccagaagcgctatgctatttgctctgctctagctggttctgccctccctgctcttgtcatggctaaaggtcaccgcattgaggagattcctgaggtgccacttgttgttgatgacaaagttgagggatataagaagaccaaggaggctgtgcttctgttgaagaaactcaaggcctggaatgacattaagaaggtttacgcctctcagcgtatgcgtgctggcaagggtaaaatgagaaatcgtagacgtatccagcgcaaagggccatgcatcatctacaacgcagacaacggtgtcacaaaggctttcagaaacatcccaggtattacactacagcgtgtgactaaactgaatctcttgaaacttgctcctggtggtcacattggtcgtttctgcatctggactgaggctgccttccgcaagcttgatgacctctatggtacttggcgtaaaccttcctccctcaaggtggactacag---------------cttgccaatgcacaaaatgaccaacacagatctgaaaagactcctgcagagtgaggaaatccagagagcccttcgtgcccccaa----------------------------------------------------------------------caaaaatattcagcgaagagttctcaagaagaacccactgaagaatctcagaataatgatgaagctgaatccttatgccaagacagcacgccgtcatgccatcctgaagcacaagcctgagattaaggctaaaatgctgaagccc---aaggta------aagaggg------tg------aggaag---------gtt------------------------------aag---aagg------tcaagaatccaactgcac------------------------------------------ct------------gctcccaaaaca------------------------gagtaa
>SB-Silgla-L4
---ccttgtgccagaccgttgatctcggtctactccgataagggggagactttaggcaagaatgtggcgatgcctgcagtgttcactgcgcccatccgcccagatgtggtgaactttgtgcacaccaacatgcgcaagaacaagaggcagccctatgctgtcagtgaactggccggtca--ccagaccagtgctgag---------------tcttggggtacaggcagagctgtggcgcgtatccccagagtgcgtggtg---------gcggtacccaccgctctggccagg---gagccttcggaaacgtatcctttcgtgcatg---------------gcggacctggcgccgttggcatcgcaggatcaacgtcacccagaagcgctatgctatctgctctgccctggctgggtctgcccttcccgctctggtcatggccaaaggtcaccgcattgaggagcttcctgaggtgccacttgttgttgaggacaaagttgagggatacaaaaagaccaaggaggctgtgcttctgctcaagaaacttaaggcctggaatgacattaagaaggtttacgcctctcagcgcatgcgtgctggaaagggtaaaatgagaaaccgcagacgtatccagcgcaaagggccatgcatcatctacaacgaagataacggtgtcacaaaagctttcagaaatatcccaggtgttacactgcagcgtgtgactaaactgaatctcctgaaacttgcccctggtggtcacattggtcggttctgtatctggactgagggtgccttccgcaagcttgatgacctctatggcacttggcgtaaaccttcctccctcaaggtggactacca---------------tttgccaatgcacaaaatgaccaacacagatttgggaagacttctgcagagtgaggaaatccagaaagcacttcgtgcccccaa----------------------------------------------------------------------caaaaagattcagcgcagagttctgaagaagaaccctctgaagaatctcagaataatgatgaagcttaatccttatgctaagacagcacgtcgtcatgccatcctgaagcacaaccctgagataaaggctaaaatgctgaagccc---aag------------------------------------------------------------------------------------------------------------------------------------------------------------------------------------------------------------------
>SB-Silmer-L4
atgccttgtgccagaccgttgatctcggtctactccgataagggggagactttaggcaagaatgtggcgatgcctgcagtgttcactgcgcctatccgcccagatgtggtgaactttgtgcacaccaacatgcgcaagaacaagaggcagccctatgctgtcagtgaactggccggtca--ccagaccagtgctgag---------------tcttggggtacaggcagagctgtggcgcgtatccccagagtgcgtggtg---------gcggtacccaccgctctggccagg---gagcctttggaaacatgtgtcgcggtggccgtatgtttgccccaacaaagacctggcgccgttggcatcgcaggatcaacgtcacccagaagcgctatgctatctgctctgccctggctgggtctgcccttcccgctctggtcatggccaagggtcaccgcattgaggagcttcctgaggtgccacttgttgttgaggacaaagttgagggatacaagaagaccaaggaggctgtgcttctgctcaagaaacttaaggcctggaatgacattaagaaggtttacgcctctcagcgcatgcgtgctggaaagggtaaaatgagaaaccgcagacgtatccagcgcaaagggccatgcatcatctacaacgaagataacggcgtcacaaaagctttcagaaacatcccaggtgttacactgcagcgtgtgactaaactgaatctcctgaaacttgcccctggtggtcacattggtcgtttctgtatctggactgagggtgccttccgcaagcttgatgacctctatggcacttggcgtaaaccttcctcccttaaggtggactacca---------------tttgccaatgcacaaaatgaccaacacagatttgggtagacttctgcagagtgaggaaatccagaaagcacttcgtgcccccaa----------------------------------------------------------------------caaaaagattcagcgcagagttctgaagaagaaccctctgaagaatctcagaataatgatgaagcttaacccttatgctaagacagcacgtcgtcatgctatcctgaagcacaaccctgagattaaggctaaaatgctgaagccc---aaggta------aagaggg------tt------aggaag---------gta------------------------------aag---aagg------tcaagactccagcaccac---------------------------------------------------------ctcccacagca------------------------gagtaa
>SB-Pygnat-L4
atggcttgtgcccgaccgttaatctcggtgtactccgagaaaggtgagacctcaggcaaaaacgtggttttgcctgccgtgttcaaggctcccatccgccccgatgttgtgaactttgtgcacaccaacatgcgcaagaacaagcgccagccctacgccgtcagtgaattggccggtca--ccagaccagtgccgag---------------tcctggggcacgggcagagctgtggcccgtatccccagagtgcgtggtg---------gcggtacccaccgctctggtcagg---gtgcttttggaaacatgtgtcgtggtggccgcatgttcgcccctacaaagacctggcgccgttggcaccgcaggatcaacgtcacccagaagcgttatgccatctgctcttcccttgctgcctcagcccttcctgccctggtcatggccagaggacaccgcattgaggagattcctgaggtgccgcttgttgttgatgacaaagttgagggatacaagaagacaaaagaggcagtgcttctgctgaagaagctgaaggcatggaatgacatcaagaaggtttacgcctcgcagcgtatgcgtgctggcaagggtaaaatgagaaaccgcagacgtattcagcgcaagggcccatgcatcatctacaatgaagacaacggcgtgacaaaagctttcagaaatatcccaggtgttacactgcaacgagtgagcaaactggacctcctgaaacttgcccctggtgggcacattggccgtttctgcatctggactgagagtgctttccgcaagctggatgacttctatggcacctggcgcaagccttccaccctcaaggtggattacaa---------------cttgccaatgcacaaaatgactaacacagatctgggtagactcctgcagagtgaggaaatccagaaagcacttcatgctcccaa----------------------------------------------------------------------caaaaggattaagcgcagagttctcaagaagaacccattgaagaacttgagggtgatgatgaaactcaacccatacgccaagacggcacgccgtcgtgccatcttgcagcacaaacccgagatcaaggccaagatgttgaagccc---aaggta------aagaggg------tt------aggaag---------gcc------------------------------aaa---aagc------cggcagcagctgctcctg---------------------------------------------------------cgcccacaact------------------------gagtag
>SB-Chacha-L4
atggcttgtgcccgaccgttaatctcggtctactccgaaaaaggagagacttcaggcaaaaatgtggttttgcccgccgtgttcagggctcctatccgccctgatgtggtgaacttcgtgcataccaacatgcgcaagaacagccgtcagccctactgtgtcagtgaactggctggtca--ccagaccagtgctgaa---------------tcctggggtactggcagagctgtagcccgtattccccgtgtgcgtggtg---------gtggtactcaccgttccggccagg---gtgcttttggaaacatgtgtcgtggaggtcgcatgtttgctcccaccaagacctggcgtcgctggcatcgcagggtcaacatcacccagaagcgatatgccatctgctctgccctggctgcttctgccctgcctgctctggtcatgtccaaaggtcaccgcatcgaggagatccccgaggtcccactggtggtcgacgacaaagttgagggatacaaaaagaccaaggaggcagtgctcctgctgaagaagctaaaggcatggaacgacatcaagaaggtgtatgcctctcagcgcatgcgtgccggtaagggtaaaatgaggaaccgcagacgtatccagcgcaaaggaccatgtatcatctacaatgaggacaacggcgtgtcacgggccttcaggaacatcccgggcatcacactgcagaacgtcaacaaacttgacctcctgaaactcgcccctggtggtcacgttggccgtttctgcatctggaccgagagcgccttccgcaaactggatgacctctatggtacctggcgcaaagcttccaccctgaaggtggactacaa---------------cctgccaatgcacaagatgaccaacacagatctgagcaggatcctgaagagtgaggaggttcagaaggcactccgtgcccccaa----------------------------------------------------------------------taaaaagattcagcgcagagttctgaagaagaatccactgaagaacttgagagtgatgatgaagctgaacccatacgctaagacagtccgtcgccgtgctatcctcgcacacaacccaaccatcaaagctaagatgctgaagccc---aagacg------aaaccca------ag------aaggct------------------------------------------gga---aagg------ctaagaagcctgcaga---------------------------------------cgctccc------------gcgcccgcagcc------------------------gagtaa
>SB-Denclu-L4
atggcctgtgccagaccattgatctcggtgtactccgagaaaggagaagcatccggcaaaaatgtggtcatgccggcagtgttcagggcgcccattcgccccgacattgtgaacttcgtgcacaccaacatgcgcaagaacaaccgccaaccgtacgcggtcagtgaattggccggtca--ccagaccagtgctgag---------------tcctggggcacaggtagagctgtggctcgtatcccccgtgtgcgaggtg---------gtggtactcaccgctccggccagg---gtgcctttggaaatatgtgccgtggtggtcgcatgttcgcccccacaaagacctggcgtcgctggcaccgcaggatcaacatcacccagaagcgctacgccctctgctcagcactggctgcctctgcccttcctgccctggttatgtccaaaggtcatcgcattgaggagattcctgaggtcccacttgttgttgatgacaaagttgagggatacaagaagaccaaggaagcagtgcttctgctgaagaagctcaaggcctggaacgacattaagaaggtctacgcatctcagcgcattcgcgcaggcaagggtaagatgaggaatcgtagacgtatccaggggaaggggccgtgcattgtgtacaacgaagacaatggtgttaccagggctttcaggaacattcctggtatcacattgcagaacgtgaacaagctgaatctgttgaggctggctcctggaggccacatcggccgtttctgcatctggactgagagcgccttccgcaagctggatgatctctatggcacctggcgcaaaacctcttctctgaaggtggactacaa---------------cctgccaatgcacaaaatgaacaacacagatctgaccaggattctgaagagtgaggtagtccagaaagcacttcgttctccaaa----------------------------------------------------------------------caaaaagattcaacgtagggtgctgaagaagaaccctttgaagaacttgagggttatgatgaaactcaacccatatgccaagacagctcgtcgccgtgctatccttatgcacgaccctgctatcaaggcgaaaatgctgaaatcc---aagaag------aagccca------aa------aagact------------------------------------------ggc---aagg------ccaagaagcctgcagt---------------------------------------tgcccctgcagc------tgccccagcagcaaagtcg------------------agctaa
>SB-Anagra-L4
---------------------------------------------------------------------atgcctgcagtgttcaaggctcccatccgccctgatattgtgaattttgtgcacaccaacatgcgcaagaacaagcgccagccctatgctgtaagcgaactggctggtca--ccagaccagtgctgag---------------tcctggggcacaggaagagccgtggcgcgtatcccccgtgtgcgcggtg---------gtggcacccaccgctccggacagg---gtgctttcggaaatatgtgtcgtggtggtcgcatgtttgcccccacaaagacctggcgccgttggcaccgcaggatcaacgttaaccagaagcgttatgccatctgctctgccctggctgcctctgctctgcctgccctggtcatggccaaaggtcaccgcattgaggagattcctgaagtcccagttgtcgttgatgataaagttgaaggatacaagaagactaaggaagctgtgcttctcttgaagaagcttaaggcatggaatgacatcaagaaggtttacgcctctcagcgcatgcgtgccggtaagggtaagatgaggaaccgaaggcgtatccagcgtaaaggaccatgcatcatcttcaatgaagacaacggtgtgacacgagctttcagaaacatccctggcgtcacactgcagtccgtgagcagactcgacctgttaaagcttgctccaggtggacacatcggacgcttttgcatttggaccgagggtgccttccgcaagctggataacctctatggcacttggcgcaaaccttcctcccttaaagtggactacaa---------------cttgcccatgcacaaaatgaacaacacagatctgaacagaatcatcaagagtgaggaagtccagaaggcacttcgtcctgctaa----------------------------------------------------------------------cctcaagattaatcgcagagtgttcaagaagaaccctctgaagaatctgagagtgatgatgaagctcaacccctactccaagactgcacgtcgccgtgctatcctggaacacaaccctgacatcaaggctaagatgctgaaaccc---aagaag------aagaagaagaggttt------gtgaag---------aag------------------------------atc---aagg------ccaagaagcctgcag---------------------------------------------ct------------gctccggctcaa------------------------gcttaa
>SB-Megamb-L4
atggcttgcgcccgaccgttagtctcggtctactccgagaaaggggagacaactggcaaaaatgtggttatgcctgcagtgttcagggctcccatccgccctgatattgttaattttgtgcacaccaacatgcgcaagaacaagcgccagccctatgctgtaagcgaactggctggtca--ccagaccagcgccgag---------------tcctggggcacaggaagagctgtggcgcgtatcccccgtgtgcgcggtg---------gtggcacccaccgctccggacagg---gtgctttcggaaatatgtgtcgtggtggtcgcatgtttgcccccacaaagacctggcgccgttggcaccgcagaatcaacgttaaccagaagcgttatgccatctgctctgccctggctgcctctgctctgcctgccctggtcatggccaaaggtcaccgcattgaggagattcctgaagtcccaattgtcgttgatgacaaagttgaaggatacaagaagactaaggaagctgtgcttctcttgaagaagcttaaggcatggaatgacatcaagaaggtttacgcctctcagcgtatgcgtgccggtaagggtaagatgaggaaccgaaggcgtatccagcgtaaaggaccatgcatcatcttcaatgaagacaatggtgtgacacgagctttcagaaacatccctggtgtcacactgcagtccgtgagcagactggacctgttaaagcttgctccaggtggacacattggacgcttttgcatttggaccgagggtgccttccgcaaactggataacctctacggcacttggcgcaaaccttcctcccttaaagtggactacaa---------------cttgcccatgcacaaaatgaacaacacagatctgaacagaatcatcaagagtgaggaagtccagaaggcacttcgtcctgctaa----------------------------------------------------------------------tctcaagattaatcgcagagtgttcaagaagaaccctctgaagaacttgagagtgatgatgaagctcaacccctacgccaagactgcacgtcgccgtgctatcctgcaacacaaccctgacatcaaggctaagatgctgaaaccc---aagaag------aagaggg------tt------gtgaag---------aag------------------------------acc---aagg------ccaagaagcctgaag---------------------------------------------ct------------gctccagctcaa------------------------gcttaa
>SB-Caraur-L4
atggcttgtgcccgaccgttaatctcggtctactccgagaaaggggagacatctggaaaaaatgtggttatgccagcagtgttcagggctcccatccgccctgatattgtgaactttgtgcacaccaacatgcgcaagaacaagcgccagccctatgctgtcagcgaactggccggtca--ccagaccagcgctgag---------------tcctggggcacaggaagagctgttgcccgtatcccccgtgtgcgtggtg---------gtggtactcatcgctccggccagg---gtgctttcggaaatatgtgtcgtggtggacgcatgtttgctcccacaaagacctggcgtcgttggcaccgcagggtcaatgttaaccagaagcgttatgccatgtgctctgccctggctgcttctgctctgccatcccttgtcatggccaaaggtcaccgcattgaggagattcctgaggtcccacttgttgttgatgataaagttgaaggatacaagaagaccaaggaagccgtgcttctgttgaagaagctaaaggcatggaacgacattaaaaaggtttatgcctctcagcgtatgcgtgccggtaagggtaagatgaggaaccgaaggcgtatccagcgtaagggaccatgcatcatctataacgaagacaacggagtgacacgagctttcagaaacatccctggcatcacactgcagtccgtaagcagactggacctgttgaaactcgctccaggtggtcacattggacgtttctgcatttggacagagggtgctttccgcaaactggatgacctctacggcacttggcgcaaagcttccacccttaaagtggactacaa---------------cctgcccatgcacaaaatgagcatcacagatctgaacagaatcatcaagagtgaggaggtccagaaggccattcgtcctgcaaa----------------------------------------------------------------------ccgcaagattaatcgcagagtgtttaagaagaatcctctgaagaacctcagagtgatgatgaagctcaacccatacgccaagacagctcgtcgccgtgctatcatggcacacaaccctgatgtcaaggccaagatgctgaaaccc---aagaag------aagaggg------tt------gtgaag---------aag------------------------------acc---aagg------ctaagaaggctgaag---------------------------------------------ct------------actccagctcaa------------------------gcttag
>SB-Danaes-L4
---gcttgtgcccgaccgttagtctcggtctactccgagaaaggggagacatctggaaaaaatgtggttatgccagcagtgttcagggctcccatccgccctgacattgtgaactttgtgcacaccaacatgcgcaagaacaagcgccagccctatgctgtcagcgaactggccggtca--ccagaccagcgctgag---------------tcctggggcacaggaagagctgttgcccgtatcccccg------------------------------------------------------------tatgtgtcgtggtggacgcatgtttgctcccacaaagacctggcgccgttggcatcgcagggtcaatgttaaccagaagcgttatgccatgtgctctgccctggctgcttctgctctgccatcccttgtcatggccaaaggtcaccgcattgaggagattcctgaggtcccacttgttgttgatgataaagttgaaggatacaagaagaccaaggaagccgtgcttctgttgaagaagctgaaggcatggaacgacattaagaaggtttatgcctctcagcgcatgcgtgccggcaagggtaagatgaggaaccgaaggcgtatccagcgtaagggaccatgcatcatctataacgaagacaatggagtaacacgagctttcagaaatatccct---------------------------------------------------ggtggtcacattggacgcttctgcatttggacagagggtgctttccgcaaactggatgacctctacggcacttggcgcaaagcttccacccttaaagtggactacaa---------------cctgcccatgcacaaaatgagcatcacagatctgaacagaatcatcaagagtgaggaagtccagaaggccattcgtcctgcaaa----------------------------------------------------------------------tcgcaagattaatcgcagagtgttcaagaagaatcctctgaagaacctcagagtgatgatgaagctcaacccatacgccaagacagcccgtcgccgtgcgatcatggcacacaaccctgacgtcaaggccaagatgctgaaaccc---aagaag------aagaggg------tt------gtgaag---------aag------------------------------acc---aagg------ccaagaaggctgaag---------------------------------------------ct------------actccagctcaa------------------------gcttag
>SB-Dantin-L4
---gcttgtgcccgaccgttagtctcggtctactccgagaaaggggagacgtctggaaaaaatgtggttatgccagcagtgttcagggctcccatccgccctgatattgtgaactttgtgcacaccaacatgcgcaagaacaagcgccagccctatgctgtcagcgaactggccggtca--ccagaccagtgctgag---------------tcctggggcacaggaagagctgttgcccgtattccccg------------------------------------------------------------tatgtgtcgtggtggacgcatgtttgctcccacaaagacctggcgccgttggcaccgcagggtcaatgttaaccagaagcgttatgccatgtgctctgccctagctgcttctgctctgccatctcttgtcatggccaaaggtcaccgcattgaggagattcctgaggtcccactcgttgttgatgataaagttgaaggatacaagaagaccaaggaagccgtgcttctgttgaagaagctgaaggcatggaacgacattaagaaggtttatgcctctcagcgtatgcgtgccggtaagggtaagatgaggaaccgaaggcgtatccagcgtaagggaccatgcatcatctacaatgaagacaatggagtgacgcgagctttcagaaatatccct---------------------------------------------------ggtggtcacattggacgcttctgcatttggacagagggtgctttccgcaaactggatgacctctacggcacttggcgcaaagcttccacccttaaagtggactacaa---------------cctgcccatgcacaaaatgagcatcacagatctgaacagaatcatcaagagtgaggaagtccagaaggccattcgtcctgcaaa----------------------------------------------------------------------ccgcaagattaatcgcagagtgttcaagaagaatcctctgaagaacctcagagtgatgatgaagctcaacccatacgccaagacagcccgtcgccgtgctatcatggcacacaaccctgatgtcaaggccaagatgctgaaaccc---aagaag------aagaggg------tt------gtgaag---------aag------------------------------acc---aagg------ccaagaaggctgaag---------------------------------------------ct------------actccagctcaa------------------------gcttag
>SB-Dankya-L4
---gcttgtgcccgaccattaatctcggtctactccgagaaaggggagacatctggaaaaaatgtggttatgccagcagtgttcagggctcccatccgccctgatattgtgaactttgtgcacaccaacatgcgcaagaacaagcgccagccctatgctgtcagcgaactggccggtca--ccagaccagcgctgag---------------tcctggggcacaggaagagctgttgcccgtatcccccg------------------------------------------------------------tatgtgtcgtggtggacgcatgtttgctcccacaaagacctggcgccgttggcaccgccgggtcaatgttaaccagaagcgttatgccatgtgctctgccctggctgcttctgctctgccatcccttgtcatggccaaaggtcaccgcattgaggagattcctgaggtcccactcgttgttgatgataaagttgaaggatacaagaagaccaaggaagcggtgcttctgttgaagaagctgaaggcatggaacgacattaagaaggtttatgcctctcagcgtatgcgtgccggtaagggtaagatgaggaaccgaaggcgtatccagcgtaagggaccatgcatcatctacaacgaagacaacggagtgacacgagctttcagaaatatccctggcatcacactgcagtccgtaagcagaatggacctgttgaaactcgctccaggtggtcacattggacgcttctgcatttggacagagggagctttccgcaaactggatgacctctacggcacttggcgcaaagcttccacccttaaagtggactacaa---------------cctgcccatgcacaaaatgagcatcacagatctgaacagaatcatcaagagtgaggaggttcagaaggccattcgtcctgcaaa----------------------------------------------------------------------ccgcaagattaatcgcagagtgttcaagaagaatcctctgaagaacctcagagtgatgatgaagcttaacccatacgccaagacagcccgtcgccgtgctatcatggcacacaaccctgacgtcaaggccaagatgctgaaaccc---aagaag------aagaggg------tt------gtgaag---------aag------------------------------acc---aagg------ccaagcaggctgaag---------------------------------------------ct------------actccagctcaa------------------------gcttag
>SB-Caraurr-L4
---gcttgtgcacgaccattaatctcggtgtactctgagaaaggggagacatccggcaaaaatgtggttctgcctgcagtgttcagggctcccatccgccctgatgttgtgaactttgtgcataccaacatgcgcaagaacaagcgccagccctacgctgtcagtgaactggctggtca--ccagaccagtgccgag---------------tcgtggggcacaggaagagccgttgcccgtatccctcg------------------------------------------------------------tatgtgtcgtggtggccgcatgtttgcccccacaaagacctggcgccgttggcaccgcagggttaacgttaaccagaagcgttatgccatctgctctgccctggctgcctctgctctgcccgctctcgtcatggccaaaggtcaccgcattgaggagattcctgaggtcccacttgttgttgatgataaagttgagggatacaagaagactaaggaggctgtgcttttgttgaagaagcttaaggcatggaacgacatcaaaaaggtttatgcttctcagcgtatgcgtgctggtaaaggtaagatgaggaaccgaaggcgtatccagcgtaagggaccatgcatcatctacaacgaagacaacggtgtgacacgagctttcagaaatatccctggcatcacactgcagtccgtgagcagactggacctgttgaagattgctccaggtggacaccttggacgattttgcatttggactgagggtgcattccgcaaactggatgacctctatggcacttggcgcaaagcctcctcccttaaagttgactacaa---------------cttgcccatgcacaaaatgaacaatacagatctgcacagaatcctgaagagcgaggaggtccagaaggcacttcgtcctgctaa----------------------------------------------------------------------acacaagattcatcgcagagtgctcaagaagaaccctctgaagaacctgagagtgatgataaagctcaacccctatgccaagacagcccgtcgccgtgctatcctggcacacaaccctgaaatcaaggccaagatgctgaaatcc---aagaag------aaaaggg------tt------gtgaag---------aaa------------------------------acc---aagg------ccaagaagcctgcagc---------------------------------------tgcacct------------gctccagctcaa------------------------gcttag
>SB-Cypcar-L4
---gcttgtgcccgaccgttaatctcggtctactccgagaaaggagagacatctggcaaaaatgtggttctgcctgcagtgttcagggctcccatccgccctgatgttgtgaactttgtgcataccaacatgcgcaagaacaagcgccagccctacgctgtcagtgcactggccggtca--ccagaccagcgctgag---------------tcctggggcacaggaagagccgtggcccgtatcccccg------------------------------------------------------------tatgtgtcgtggtggccgcatgtttgcccccacaaagacctggcgccgttggcaccgcagggtcaacgttaaccagaaacgttatgccatctgctctgccctggctgcctctgctctgccggccctggtcatggcaaagggtcaccgcattgaggagattcctgaggtcccacttgttgttgatgataaagttgaaggatacaagaagactaaggaggctgtgcttctgttgaagaagcttaaggcatggaacgacatcaagaaggtttacgcctctcagcgtatgcgtgccggtaagggtaagatgaggaaccgaaggcgtatccagcgtaaggggccatgcatcatctacaacgaagacaacggtgtgacgcgagctttcagaaacatccctggcatcacactgcagtccgtgagcagactggacttgttgaagcttgctccaggtggacacattggacgcttttgcatttggaccgagggtgcattccgtaaactggatgacctctatggcacttggcgcaaagcctcctcccttaaagtggactacaa---------------cttgcccatgcacaaaatgaacaatacagatctgcacagaatcctgaagagtgaggaggtccagaaggcacttcgtcctgctaa----------------------------------------------------------------------acacaagattcatcgcagagtactcaagaagaaccctctgaagaacctgagagtgatgatgaagctcaacccctatgccaagtcagcccgtcgccgtgctatcctggcacacaaacctgaaatcaaggccaagatgttgaaaccc---aagaag------aagaagg------tt------gtgagg---------aag------------------------------acc---aagg------ccaagaagcctgcagc---------------------------------------tgctcct------------gctccagctcaa------------------------gcttaa
>SB-Coinas-L4
---gcttgtgccagaccgttaatttcggtctactccgagaaaggagagacctctggcaaaaatgtagtgctgccagccgtgttcagggcccccatccgccctgacgtggtgaacttcgtgcacaccaacatgcgcaagaacagccgtcagccctatgctgtcagcgagttggccggtca--ccaaaccagtgccgag---------------tcctggggtacaggcagagctgtggcccgtatcccccgtgtgcgcggag---------gcggtacccaccgctctggccagg---gtgccttcggaaacatgtgccgtggaggccgtatgtttgcccccaccaagacatggcgccgctggcaccgcaggatcaacatcacccagaagcgctacgccatgtgctctgccctcgctgctactgccctgcccgcccttgttatggctaagggtcaccgcatcgaggagatcccagaggtccccctggtcgttgacgacaaggttgaggggtacaagaagaccaaggaggccgtgcttctgctgaagaagctgaaggcttggaatgacatcaagaaggtctacgcttcccagcgcatgcgtgccggtaagggtaagatgaggaaccgcagacgcgtccagcgcaagggaccatgcgtcatcttcaacgaagacaacggcgtcactagagcgttcaggaacatcccaggcatcacactgcagaacgtgaacaagctggacctgctgaagctggctcctggtggccacatcggtcggttctgcatctggacagagagcgccttccgcaagctggacggcctctatggcacgtggcgcaaaccttcctctcagaaggttgactacaa---------------tcttccaatgcacaagatgaccaatacagacctgagcagaattctgaagagcgatgagatccacaaagcacttcgtgccccaaa----------------------------------------------------------------------caagaagactcagcgcagagtcttgaagaagaaccctctgaagaacctgagggtcatgatgaagctcaacccatacgccaagacctaccgtcgtctcgcaatcctggcgcacgacccagctatcaaagccaagatgctaaagtcc---aagaag------aagccca------gg------aagaag---------cat------------------------------ccc---aagg------tcaaggctgct---------------------------------------------------------------gcccccaaggca------------------------gagtag
>SB-Angang-L4
atggcttgtgcgagacccctcatatcggtgtactccgagaaaggagaggcctccggcaaaaatgttgttatgccggccgtgttcaaggctcctatccgcccggatatagtgaacttcgtccacaccaacatgcggaaaaacaaccgccagccctatgccgtcagcgaactggctggcca--ccagaccagcgcagag---------------tcctggggtaccggcagagccgtggcccgaattccccgcgtccgtgggg---------gtggcacgcaccgatccggccagg---gagccttcggaaacatgtgccggggaggccgaatgtttgcccccactaagacctggcgccgctggcaccggcggatcaacaccacccagaagcgctacgccatctgctccgccctcgccgcctccgccctgcccgcactcgtcttgtccaaaggtcaccgcattgaggagatcccagaggtccccttggtggttgacgacaaggtagaaggatacaagaagaccaaggacgctgtgctgctgttgaagaaactgaaagcgtggaatgacatcaagaaggtgtacgcctcccagcgcatgcgtgcaggtaaaggtaaaatgcggaatcgcaggcggatccagaggaaggggccctgcatcatcttcaacgaggacggcggcgtcaccaaggccttcagaaacatccccggtatcacactgctgaacgtgaacaaattgaacctgttgcgtctggctcccggtggccatgttggccgattctgcatctggacagagagcgccttccggaagctcgatgacctctacggcacatggcgaaagcccgcctccctcaaggtcgactacaa---------------tctgccaatgcacaagatgaccaacacagacctgagcagaatcctgaagagccaggaaatccagaaggcactgcgtgctccaaa----------------------------------------------------------------------taagaagatcagccggcgggtgctaaagaagaacccgctgaagaacctcagggtgatgatgaagctcaacccgtacgccaagacggcccgccgccacgccactctgcttcacgaccctgcaatcagagccaagcagctgaagccc---aagaag------aaggcca------ag------aaggct---------cag------------------------------aag---ccag------cggctcagaa---------------------------------------------gccggcagaaaa------gacgccagcaact------------------------gagtaa
>SB-Megatl-L4
---gcctgcgcacgtcccctcatatcggtatactccgagaaaggagaggcctccggcaaaaatgtggtcatgccagccgtcttcaaggcaccaatccgcccggatatcgtaaacttcgtccacaccaacatgcgcaagaacaaccgccagccttatgccgtcagtgaactggccggtga--gtattacattgctcaa---------------gtct-------------------------------------------------------------------------ttatg---aagttt-----aggatgtgtagaggaggacgaatgttcgcccccaccaagacctggcgtcgctggcaccgcaggatcaacaccacccagaaacgctacgccatctgctccgccctggctgcctccgcccttcccgccctggtcatgtccaaaggtcatcgcattgaggagattccagaggtccccctggtggttgatgacaaagttgagggatacaagaagacaaaagaggcagtgctgctgttgaaaaagctgaaagcgtggaatgacatcaagaaggtgtacgcctctcaacggatgcgcgcaggtaaaggtaaaatgaggaaccgcagacgtatccagcgaaagggtccctgcatcatcttcaacgaggacaccggaatcacaaaggccttcagaaatatcccgggcatcacactgctgaatgtgaacaagctcaacctgctgcgtctcgcccccggcggtcacgtcggacgcttctgcatctggacagagagcgccttccgcaagctcgacgagctctacggcacgtggcgcaaacccgccgccctcaaggtggactacaa---------------cctgccaatgcacaagatgaccaacacagacctgagcagaatcctcaagagccaggaaatccagaaggcactacacgctccaaa----------------------------------------------------------------------caaaaagatcagccgacgggtccttaagaagaacccactgaagaacctcagggtgatgatgaagctcaacccgtatgccaagacagcacgccgcaacgccattctgttgcacgatcctgccatcaaagcaaagctactgaagccc---aagaag------aagcctg------ta------aagaag---------gcc-ca--------------------------gaag---ccag------cagccaagca---------------------------------------------gccagcagctaa------gacccctgcaact------------------------gagtaa
>SB-Megcyp-L4
atggcctgcgcacgtccgctcatatcggtgtactccgagaaaggagaggcctccggcaaaaatgtggtcatgccagccgtcttcaaggcaccaatccgcccagatatcgtaaacttcgtccacaccaacatgcgcaagaacaaccgccagccttatgcagtcagtgaactggccggtca--ccagaccagtgctgag---------------tcctggggtacaggcagagccgtggctcgaattccccgtgtgcgtggcg---------ggggaacccaccgctctggccagg---gagccttcggaaacatgtgtagaggaggacgaatgtttgcccccaccaagacctggcgtcgctggcaccgcaggatcaacaccacccagaaacgctacgccatctgctccgccctggctgcctccgccctgcccgccctggtcatgtccaaaggtcatcgcattgaggagattccagaggtccccctggtggttgacgacaaagtcgaggggtacaagaagacaaaggaggcagtgctgctgttgaaaaagctgaaagcgtggaacgacatcaagaaggtgtacgcctctcagcggatgcgcgcaggtaaaggtaaaatgaggaaccgcagacgtatccagcgaaagggtccctgcatcatattcaacgaggacaccggcatcacaaaggccttcagaaacatcccgggcatcacactgctgaacgtgaacaagctcaacctgctgcggctcgcccccggcggccacgtgggacgcttctgcatctggacagagagcgccttccgcaagctcgacgagctgtacggcacgtggcgcaagcccgccgccctcaaggtggactacaa---------------cctgccaatgcacaagatgaccaacacagacctgagcagaatcctcaagagccaggaaatccagaaggcactacgcgctccaaa----------------------------------------------------------------------caaaaagatcagccgacgggtccttaagaagaacccacttaagaatctcagggtgatgatgaagctcaacccgtacgccaagacagcacgccgcaacgccattctggtgcacgatcctgccatcaaagcaaagctactgaagccc---aagaag------aagcctg------ta------aagaag---------gcc-ca--------------------------gaag---ccag------cagccgagaa---------------------------------------------gccagcagctaa------gacccctgcaact------------------------gagtaa
>SB-Brenig-L4
---gcttgtgccaggccccttatatcggtctactcggagaagggagagacctccggcaagaatgtggtgatgccggctgtgtttaaggcccccatccgccctgatatcgtgaacttcgttcacaccaatatgcggaaaaacaaccgccagccctatgctgtcagtgaactggctggtca--ccagactagtgctgag---------------tcttggggcaccggtagagcggtggctcgcatcccccgtgtgcgtggtg---------gtggcactcatcgctccggccagg---gagcctttggaaacatgtgccgtggagggcgcatgtttgcccccaccaagacctggcgtcgctggcatcgccggatcaacacgacccagaagcgatacgccatctgctccgccctggctgcttccgccctgccagctctggtgatggccaaaggtcaccgcatcgaggagatccccgaggtacccttggtggtcgacgataaggttgaaggatacaagaagaccaaggaggcagttctgctgctgaagaaactgaaggcctggaatgacattaagaaggtgtacgcctcccagcgcatgcgtgccggcaaaggtaagatgaggaaccgcaggcgaattcagcgcaaaggaccctgcatcatctacaacgcagactccggcgtgacaaaggccttcaggaacattcctggtatcactctgcagaacgtcaacaagctgaacctgctccgcctggctcctggtggccatgtgggccgcttctgcatctggacagagagcgctttccggaaactggatgagctgtacggcacctggcgcaagccggccaccaagaaggtggactacaa---------------cctgccaatgcacaagatgaccaacacagacctgagcaggattctgaaaagccaggagatccagaaggctctgcgtcctccaaa----------------------------------------------------------------------caagaagatccacaggagagtgctgaagaagaatcctctgaagaacctgagggtcatgatgaagctgaacccttacgccaagacggcaaggcgcaatgccatcctgctgcacgaccccgctatgagagccaagcttcagaagaac---aagaag------gccacaa------gg------aaggcg---------aag------------------------------aga---gacg------ccaagaagaaggcggc---------------------------------------ggcggccggcaa------ggccccagaagcgggcaagccagcggaagc-------gggcaa
>SB-Parkin-L4
atggcttgtgccaggcccctgatatcggtctactcggagaagggagagacctccggcaagaatgtggtgatgccggctgtgtttaaggcccccatccgccctgatatcgtgaacttcgttcacaccaatatgcggaaaaacaaccgccagccctatgctgtcagtgaactggctggtca--ccagactagtgctgag---------------tcttggggtaccggtagagcggtggctcgtatcccccgtgtgcgtggtg---------gtggcactcatcgctctggccagg---gagcctttggaaacatgtgtcgtggagggcgcatgtttgcccccaccaagacctggcgtcgctggcatcgccggatcaacacgacccagaagcgctatgccatttgctccgccctggctgcttccgccctgccggctctggtgatggccaaaggtcaccgcatcgaggagatccccgaggtacccttggtggtcgatgataaggttgaaggatacaagaagaccaaggaggcagttctgctcttgaagaaactgaaggcctggaatgacattaagaaggtgtacgcctcccagcgcatgcgtgccggcaaaggtaagatgaggaaccgcaggcgaattcagcgcaaaggaccttgcatcatctacaacgcagactccggcgtgacaaaggccttcaggaacatccctggtatcactctgcagaacgtcaacaagctgaacctgctccgcctggctcctggtggccacgtgggccgcttctgcatctggacagagagcgctttccggaaactggatgagctgtacggcacctggcgcaagccggccaccaagaaggtggactacaa---------------cctgccaatgcacaagatgaccaacacagacctgagcaggattctgaaaagccaggagatccagaaggctctgcgtcctccaaa----------------------------------------------------------------------caagaagatccacaggagagtgctgaagaagaatcctctgaagaacctgagggtcatgatgaagctgaacccttacgccaagacggcaaggcgcaatgccatcctgctgcacgaccccgctatgagagccaagcttcagaagaac---aagaag------gccacaa------gg------aaggtg---------aag------------------------------aga---gagg------ccaagaagaaggc------------------------------------------ggcggccggcaa------ggccccagaagcgggcaagccagcggatgc-------gggcaa
>SB-like-Aeostr-L4
---gcctgtgcccgacctctaatctcggtttattccgagaaaggagaatcctcaggcaagaatgttgtcctgccagctgtgttcagggctccaattcgccctgatgttgtgaattttgtgcacaccaacatgcgcaaaaacagccgccagccctatgcagtcagtgaactcgc------------------------------------------------------------------------------------------------------------------------agggcgcatgtttgcccccactaagacctggcgccgttggcaccgcaggatcaacacaacccagaagcgctacgccatctgctccgct-ctggctg-------------cctctgccat-------------ccctgcactggtgatgtccaagggacaccgtgttgagga-gatcccagaggtcccactggtggttgaagacaaagtccaggggtacaagaagaccaaggaggcggtgctgctgttgaagaagcttaaggcctggaacgacatcaagaaggtgtatgcctcccagcgtatgcgtgccggtaagggtaagatgaggaatcgtcgccgcattcaacgcaaagggccatgcatcatctacaaccaagacgccggtgtcactaaagccttcagaaatatcccaggcatcactctgcagaacgtgaacaaactgaacctcctcagactcgcccctggtggtcacgttggacgcttctgcatctggaccgagagcgctttccgcaagctggatgatctgtacggcacctggcgtaaatcctcctccctgaagaagggttacaatctgcccatgcacaagatgaccaacacagacctgacaaggattctgaagagtgaggagatccagaaagcac-ttcgcccacccaagaagaagatcaaccgcagagtactgaagaagaatcctctgaagaacctgaggataatgctcaaactgaacccttatgccaagacggcaaggcgtctagctatcctccagcacgaccctacgatcaaggccaagatgctgaaacccaagaagagg------------------ccaagaaggagaag------------------------------------------------------cgcattgg---------ccaaagcatcagcaaaatccgaggcaaaacccaaggccaaagcagaggccaaacccgtggcataa----------------------------------------------------------------------------------------------------
>SB-like-Altcom-L4
---gcttgtgcccgacccctcatctcggtgtattccgagaaaggagaatcctcaggcaaaaatgttgtcatgcctgcagtgttcaaggcccctattcgccctgatgtggtgaattttgtgcacaccaacatgcgcaagaacaaccgccagccttatgcagtcagcgaactggcaggccaccagaccagtgcagagtcctggggtacaggaagagctgtggcccgtattcctcgtgtgagaggtggtggtactcaccgttctggccagggtgcttttggaaacatgtgtcgtggtggtcgtatgtttgcccccactaaaacctggcgccgctggcaccgcaggatcaacgtaccccagaagcgctatgctatctgctctgcc-ctggccg-------------cctctgccat-------------tcctgcacttgtgatgtccaaaggacaccgcattgagga-aatccctgaggtcccactggtggttgaagacaaagttgaaggctacaagaagaccaaggaggcagtgctgctgctgaagaagctcaaagcctggaatgacattaagaaggtctatgcctctcagcgtatgcgtgccggtaagggtaagatgaggaatcgcagacgtatccagcgcagagggccgtgcattatctacaaccaagatgctggcttaaccaaagccttcagaaatatccccggcatcactctgctgaacgtgaacaaactgaaccttttgaggctcgctcccggtggtcacgttggacggttctgcatctggaccgagagtgctttccgcaagctggatgacctgtacggcacatggcgcaaggctgcctccctgaaggttgactacaacctgccaatgcataagatgaccaatacagatctgaccaggattctgaagagtgaggagatccagaaagcac-ttcgtgcacccaacaagaagctcaaccgcagaattctgaagaagaatcctctgaagaatttgaacataatgctcaaactgaatccttacgccaagacagcaagacgtcatgccatcctcaagcatgaccctgcaattaaggccaagatgctgaaacccaagaagagg------------------cctggaaagaaggg------------------------------------------------------tgcacctg---------ctaagcccaag------------------------------------------------gcataa----------------------------------------------------------------------------------------------------
>SB-like-Altcoms-L4
---gcttgtgcccgacccctcatctcggtgtattccgagaaaggagaatcctcaggcaaaaatgttgtcatgcctgcagtgttcaaggcccctattcgccctgatgtggtgaattttgtgcacaccaacatgcgcaagaacaaccgccagccttatgcagtcagcgaactggcaggccaccagaccagtgcagagtcctggggtacaggaagagctgtggcccgtattcctcgtgtgagaggtggtggtactcaccgttctggccagggtgcttttggaaacatgtgtcgtggtggtcgtatgtttgcccccactaaaacctggcgccgctggcaccgcaggatcaacgtaccccagaagcgctatgctatctgctctgcc-ctggccg-------------cctctgccat-------------tcctgcacttgtgatgtccaaaggacaccgcattgagga-aatccctgaggtcccactggtggttgaagacaaagttgaaggctacaagaagaccaaggaggcagtgctgctgctgaagaagctcaaagcctggaatgacattaagaaggtctatgcctctcagcgtatgcgtgccggtaagggtaagatgaggaatcgcagacgtatccagcgcagagggccgtgcattatctacaaccaagatgctggcttaaccaaagccttcagaaatatccccggcatcactctgctgaacgtgaacaaactgaaccttttgaggctcgctcccggtggtcacgttggacggttctgcatctggaccgagagtgctttccgcaagctggatgacctgtacggcacatggcgcaaggctgcctccctgaaggttgactacaacctgccaatgcataagatgaccaatacagatctgaccaggattctgaagagtgaggagatccagaaagcac-ttcgtgcacccaacaagaagctcaaccgcagaattctgaagaagaatcctctgaagaatttgaacataatgctcaaactgaatccttacgccaagacagcaagacgtcatgccatcctcaagcatgaccctgcaattaaggccaagatgctgaaacccaagaagagg------------------cctggaaagaaggg------------------------------------------------------tgcacctg---------ctaagcccaag------------------------------------------------gcataa----------------------------------------------------------------------------------------------------
>SB-like-Lamlem-L4
---gcttgtgcccgacccctcatctcggtgtattccgagaaaggagaatcctcaggcaaaaatgttgtcatgcctgcagtgttcaaggcccctattcgccctgatgtggtgaattttgtgcacaccaacatgcgcaagaacaaccgccagccttatgcagtcagcgaactggcaggccaccagaccagtgcagagtcctggggtacaggaagagctgtggcccgtattcctcgtgtgagaggtggtggtactcaccgttctggccagggtgcttttggaaacatgtgtcgtggtggtcgtatgtttgcccccactaaaacctggcgccgctggcaccgcaggatcaacgtaccccagaagcgctatgctatctgctctgcc-ctggccg-------------cctctgccat-------------tcctgcacttgtgatgtccaaaggacaccgcattgagga-aatccctgaggtcccactggtggttgaagacaaagttgaaggctacaagaagaccaaggaggcagtgctgctgctgaagaagctcaaagcctggaatgacattaagaaggtctatgcctctcagcgtatgcgtgccggtaagggtaagatgaggaatcgcagacgtatccagcgcagagggccgtgcattatctacaaccaagatgctggcttaaccaaagccttcagaaatatccccggcatcactctgctgaacgtgaacaaactgaaccttttgaggctcgctcccggtggtcacgttggacggttctgcatctggaccgagagtgctttccgcaagctggatgacctgtacggcacatggcgcaaggctgcctccctgaaggttgactacaacctgccaatgcacaagatgaccaatacagatctgaccaggattctgaagagtgaggagatccagaaagcac-ttcgtgcacccaacaagaagctcaaccgcagaattctgaagaagaatcctctgaagaatttgaacataatgctcaaactgaatccttacgccaagacagcaagacgtcatgccatcctcaagcatgaccctgcaattaaggccaagatgctgaaacccaagaagagg------------------cctggaaagaaggg------------------------------------------------------tgcacctg---------ctaagcccaag------------------------------------------------gcataa----------------------------------------------------------------------------------------------------
>SB-like-Neocau-L4
---gcttgtgcccgacccctcatctcggtgtattccgagaaaggagaatcctcaggcaaaaatgttgtcatgcctgcagtgttcaaggcccctattcgccctgatgtggtgaattttgtgcacaccaacatgcgcaagaacaaccgccagccttatgcagtcagcgaactggcaggccaccagaccagtgcagagtcctggggtacaggaagagctgtggcccgtattcctcgtgtgagaggtggtggtactcaccgttctggccagggtgcttttggaaacatgtgtcgtggtggtcgtatgtttgcccccactaaaacctggcgccgctggcaccgcaggatcaacgtaccccagaagcgctatgctatctgctctgcc-ctggccg-------------cctctgccat-------------tcctgcacttgtgatgtccaaaggacaccgcattgagga-aatccctgaggtcccactggtggttgaagacaaagttgaaggctacaagaagaccaaggaggcagtgctgctgctgaagaagctcaaagcctggaatgacattaagaaggtctatgcctctcagcgtatgcgtgccggtaagggtaagatgaggaatcgcagacgtatccagcgcagagggccgtgcattatctacaaccaagatgctggcttaaccaaagccttcagaaatatccccggcatcactctgctgaacgtgaacaaactgaaccttttgaggctcgctcccggtggtcacgttggacggttctgcatctggaccgagagtgctttccgcaagctggatgacctgtacggcacatggcgcaaggctgcctccctgaaggttgactacaacctgccaatgcacaagatgaccaatacagatctgaccaggattctgaagagtgaggagatccagaaagcac-ttcgtgcacccaacaagaagctcaaccgcagaattctgaagaagaatcctctgaagaatttgaacataatgctcaaactgaatccttacgccaagacagcaagacgtcatgccatcctcaagcatgaccctgcaattaaggccaagatgctgaaacccaagaagagg------------------cctggaaagaaggg------------------------------------------------------tgcacctg---------ctaagcccaag------------------------------------------------gcataa----------------------------------------------------------------------------------------------------
>SB-like-Neocauk-L4
---gcttgtgcccgacccctcatctcggtgtattccgagaaaggagaatcctcaggcaaaaatgttgtcatgcctgcagtgttcaaggcccctattcgccctgatgtggtgaattttgtgcacaccaacatgcgcaagaacaaccgccagccttatgcagtcagcgaactggcaggccaccagaccagtgcagagtcctggggtacaggaagagctgtggcccgtattcctcgtgtgagaggtggtggtactcaccgttctggccagggtgcttttggaaacatgtgtcgtggtggtcgtatgtttgcccccactaaaacctggcgccgctggcaccgcaggatcaacgtaccccagaagcgctatgctatctgctctgcc-ctggccg-------------cctctgccat-------------tcctgcacttgtgatgtccaaaggacaccgcattgagga-aatccctgaggtcccactggtggttgaagacaaagttgaaggctacaagaagaccaaggaggcagtgctgctgctgaagaagctcaaagcctggaatgacattaagaaggtctatgcctctcagcgtatgcgtgccggtaagggtaagatgaggaatcgcagacgtatccagcgcagagggccgtgcattatctacaaccaagatgctggcttaaccaaagccttcagaaatatccccggcatcactctgctgaacgtgaacaaactgaaccttttgaggctcgctcccggtggtcacgttggacggttctgcatctggaccgagagtgctttccgcaagctggatgacctgtacggcacatggcgcaaggctgcctccctgaaggttgactacaacctgccaatgcacaagatgaccaatacagatctgaccaggattctgaagagtgaggagatccagaaagcac-ttcgtgcacccaacaagaagctcaaccgcagaattctgaagaagaatcctctgaagaatttgaacataatgctcaaactgaatccttacgccaagacagcaagacgtcatgccatcctcaagcatgaccctgcaattaaggccaagatgctgaaacccaagaagagg------------------cctggaaagaaggg------------------------------------------------------tgcacctg---------ctaagcccaag------------------------------------------------gcataa----------------------------------------------------------------------------------------------------
>SB-like-Neofas-L4
---gcttgtgcccgacccctcatctcggtgtattccgagaaaggagaatcctcaggcaaaaatgttgtcatgcctgcagtgttcaaggcccctattcgccctgatgtggtgaattttgtgcacaccaacatgcgcaagaacaaccgccagccttatgcagtcagcgaactggcaggccaccagaccagtgcagagtcctggggtacaggaagagctgtggcccgtattcctcgtgtgagaggtggtggtactcaccgttctggccagggtgcttttggaaacatgtgtcgtggtggtcgtatgtttgcccccactaaaacctggcgccgctggcaccgcaggatcaacgtaccccagaagcgctatgctatctgctctgcc-ctggccg-------------cctctgccat-------------tcctgcacttgtgatgtccaaaggacaccgcattgagga-aatccctgaggtcccactggtggttgaagacaaagttgaaggctacaagaagaccaaggaggcagtgctgctgctgaagaagctcaaagcctggaatgacattaagaaggtctatgcctctcagcgtatgcgtgccggtaagggtaagatgaggaatcgcagacgtatccagcgcagagggccgtgcattatctacaaccaagatgctggcttaaccaaagccttcagaaatatccccggcatcactctgctgaacgtgaacaaactgaaccttttgaggctcgctcccggtggtcacgttggacggttctgcatctggaccgagagtgctttccgcaagctggatgacctgtacggcacatggcgcaaggctgcctccctgaaggttgactacaacctgccaatgcacaagatgaccaatacagatctgaccaggattctgaagagtgaggagatccagaaagcac-ttcgtgcacccaacaagaagctcaaccgcagaattctgaagaagaatcctctgaagaatttgaacataatgctcaaactgaatccttacgccaagacagcaagacgtcatgccatcctcaagcatgaccctgcaattaaggccaagatgctgaaacccaagaagagg------------------cctggaaagaaggg------------------------------------------------------tgcacctg---------ctaagcccaag------------------------------------------------gcataa----------------------------------------------------------------------------------------------------
>SB-like-Neomul-L4
---gcttgtgcccgacccctcatctcggtgtattccgagaaaggagaatcctcaggcaaaaatgttgtcatgcctgcagtgttcaaggcccctattcgccctgatgtggtgaattttgtgcacaccaacatgcgcaagaacaaccgccagccttatgcagtcagcgaactggcaggccaccagaccagtgcagagtcctggggtacaggaagagctgtggcccgtattcctcgtgtgagaggtggtggtactcaccgttctggccagggtgcttttggaaacatgtgtcgtggtggtcgtatgtttgcccccactaaaacctggcgccgctggcaccgcaggatcaacgtaccccagaagcgctatgctatctgctctgcc-ctggccg-------------cctctgccat-------------tcctgcacttgtgatgtccaaaggacaccgcattgagga-aatccctgaggtcccactggtggttgaagacaaagttgaaggctacaagaagaccaaggaggcagtgctgctgctgaagaagctcaaagcctggaatgacattaagaaggtctatgcctctcagcgtatgcgtgccggtaagggtaagatgaggaatcgcagacgtatccagcgcagagggccgtgcattatctacaaccaagatgctggcttaaccaaagccttcagaaatatccccggcatcactctgctgaacgtgaacaaactgaaccttttgaggctcgctcccggtggtcacgttggacggttctgcatctggaccgagagtgctttccgcaagctggatgacctgtacggcacatggcgcaaggctgcctccctgaaggttgactacaacctgccaatgcacaagatgaccaatacagatctgaccaggattctgaagagtgaggagatccagaaagcac-ttcgtgcacccaacaagaagctcaaccgcagaattctgaagaagaatcctctgaagaatttgaacataatgctcaaactgaatccttacgccaagacagcaagacgtcatgccatcctcaagcatgaccctgcaattaaggccaagatgctgaaacccaagaagagg------------------cctggaaagaaggg------------------------------------------------------tgcacctg---------ctaagcccaag------------------------------------------------gcataa----------------------------------------------------------------------------------------------------
>SB-like-Neoven-L4
---gcttgtgcccgacccctcatctcggtgtattccgagaaaggagaatcctcaggcaaaaatgttgtcatgcctgcagtgttcaaggcccctattcgccctgatgtggtgaattttgtgcacaccaacatgcgcaagaacaaccgccagccttatgcagtcagcgaactggcaggccaccagaccagtgcagagtcctggggtacaggaagagctgtggcccgtattcctcgtgtgagaggtggtggtactcaccgttctggccagggtgcttttggaaacatgtgtcgtggtggtcgtatgtttgcccccactaaaacctggcgccgctggcaccgcaggatcaacgtaccccagaagcgctatgctatctgctctgcc-ctggccg-------------cctctgccat-------------tcctgcacttgtgatgtccaaaggacaccgcattgagga-aatccctgaggtcccactggtggttgaagacaaagttgaaggctacaagaagaccaaggaggcagtgctgctgctgaagaagctcaaagcctggaatgacattaagaaggtctatgcctctcagcgtatgcgtgccggtaagggtaagatgaggaatcgcagacgtatccagcgcagagggccgtgcattatctacaaccaagatgctggcttaaccaaagccttcagaaatatccccggcatcactctgctgaacgtgaacaaactgaaccttttgaggctcgctcccggtggtcacgttggacggttctgcatctggaccgagagtgctttccgcaagctggatgacctgtacggcacatggcgcaaggctgcctccctgaaggttgactacaacctgccaatgcacaagatgaccaatacagatctgaccaggattctgaagagtgaggagatccagaaagcac-ttcgtgcacccaacaagaagctcaaccgcagaattctgaagaagaatcctctgaagaatttgaacataatgctcaaactgaatccttacgccaagacagcaagacgtcatgccatcctcaagcatgaccctgcaattaaggccaagatgctgaaacccaagaagagg------------------cctggaaagaaggg------------------------------------------------------tgcacctg---------ctaagcccaag------------------------------------------------gcataa----------------------------------------------------------------------------------------------------
>SB-like-Neosim-L4
---gcttgtgcccgacccctcatctcggtgtattccgagaaaggagaatcctcaggcaaaaatgttgtcatgcctgcagtgttcaaggcccctattcgccctgatgtggtgaattttgtgcacaccaacatgcgcaagaacaaccgccagccttatgcagtcagcgaactggcaggccaccagaccagtgcagagtcctggggtacaggaagagctgtggcccgtattcctcgtgtgagaggtggtggtactcaccgttctggccagggtgcttttggaaacatgtgtcgtggtggtcgtatgtttgcccccaccaaaacctggcgccgctggcaccgcaggatcaacgtaccccagaagcgctatgctatctgctctgcc-ctggccg-------------cctctgccat-------------tcctgcacttgtgatgtccaaaggacaccgcattgagga-aatccctgaggtcccactggtggttgaagacaaagttgaaggctacaagaagaccaaggaggcagtgctgctgctgaagaagctcaaagcctggaatgacattaagaaggtctatgcctctcagcgtatgcgtgccggtaagggtaagatgaggaatcgcagacgtatccagcgcagagggccgtgcattatctacaaccaagatgctggcttaaccaaagccttcagaaatatccccggcatcactctgctgaacgtgaacaaactgaaccttttgaggctcgctcccggtggtcacgttggacggttctgcatctggaccgagagtgctttccgcaagctggatgacctgtacggcacatggcgcaaggctgcctccctgaaggttgactacaacctgccaatgcacaagatgaccaatacagatctgaccaggattctgaagagtgaggagatccagaaagcac-ttcgtgcacccaacaagaagctcaaccgcagaattctgaagaagaatcctctgaagaatttgaacataatgctcaaactgaatccttacgccaagacagcaagacgtcatgccatcctcaagcatgaccctgcaattaaggccaagatgctgaaacccaagaagagg------------------cctggaaagaaggg------------------------------------------------------tgcacctg---------ctaagcccaag------------------------------------------------gcataa----------------------------------------------------------------------------------------------------
>SB-like-Neovar-L4
---gcctgtgcccgacccctcatctcggtgtattccgagaaaggagaatcctcaggcaaaaatgttgtcatgcctgcagtgttcaaggcccctattcgccctgatgtggtgaattttgtgcacaccaacatgcgcaagaacaaccgccagccttatgcagtcagcgaactggcaggccaccagaccagtgcagagtcctggggtacaggaagagctgtggcccgtattcctcgtgtgagaggtggtggtactcaccgttctggccagggtgcttttggaaacatgtgtcgtggtggtcgtatgtttgcccccactaaaacctggcgccgctggcaccgcaggatcaacgtaccccagaagcgctatgctatctgctctgcc-ctggccg-------------cctctgccat-------------tcctgcacttgtgatgtccaaaggacaccgcattgagga-aatccctgaggtcccactggtggttgaagacaaagttgaaggctacaagaagaccaaggaggcagtgctgctgctgaagaagctcaaagcctggaatgacattaagaaggtctatgcctctcagcgtatgcgtgccggtaagggtaagatgaggaatcgcagacgtatccagcgcagagggccgtgcattatctacaaccaagatgctggcttaaccaaagccttcagaaatatccccggcatcactctgctgaacgtgaacaaactgaaccttttgaggctcgctcccggtggtcacgttggacggttctgcatctggaccgagagtgctttccgcaagctggatgacctgtacggcacatggcgcaaggctgcctccctgaaggttgactacaacctgccaatgcacaagatgaccaatacagatctgaccaggattctgaagagtgaggagatccagaaagcac-ttcgtgcacccaacaagaagctcaaccgcagaattctgaagaagaatcctctgaagaatttgaacataatgctcaaactgaatccttacgccaagacagcaagacgtcatgccatcctcaagcatgaccctgcaattaaggccaagatgctgaaacccaagaagagg------------------cctggaaagaaggg------------------------------------------------------tgcacctg---------ctaagcccaag------------------------------------------------gcataa----------------------------------------------------------------------------------------------------
>SB-like-Lamcal-L4
---gcttgtgcccgacccctcatctcggtgtattccgagaaaggagaatccttaggcaaaaatgttgtcatgcctgcagtgttcaaggcccctattcgccctgatgtggtgaattttgtgcacaccaacatgcgcaagaacaaccgccagccttatgcagtcagcgaactggcaggccaccagaccagtgcagagtcctggggtacaggaagagctgtggcccgtattcctcgtgtgagaggtggtggtactcaccgttctggccagggtgcttttggaaacatgtgtcgtggtggtcgtatgtttgcccccactaaaacctggcgccgctggcaccgcaggatcaacgtaccccagaagcgctatgctatctgctctgcc-ctggccg-------------cctctgccat-------------tcctgcacttgtgatgtccaaaggacatcgcattgagga-aatccctgaggtcccactggtggttgaagacaaagttgaaggctacaagaagaccaaggaggcagtgctgctgctgaagaagctcaaagcctggaatgacattaagaaggtctatgcctctcagcgtatgcgtgccggtaagggtaagatgaggaatcgcagacgtatccagcgcagagggccgtgcattatctacaaccaagatgctggcttaaccaaagccttcagaaatatccccggcatcactctgctgaacgtgaacaaactgaaccttttgaggctcgctcccggtggtcacgttggacggttctgcatctggaccgagagtgctttccgcaagctggatgacctgtacggcacatggcgcaaggctgcctccctgaaggttgactacaacctgccaatgcacaagatgaccaatacagatctgaccaggattctgaagagtgaggagatccagaaagcac-ttcgtgcacccaacaagaagctcaaccgcagaattctgaagaagaatcctctgaagaatttgaacataatgctcaaactgaatccttacgccaagacagcaagacgtcatgccatcctcaagcatgaccctgcaattaaggccaagatgctgaaacccaagaagagg------------------cctggaaagaaggg------------------------------------------------------tgcacctg---------ctaagcccaag------------------------------------------------gcataa----------------------------------------------------------------------------------------------------
>SB-like-Lepmim-L4
---gcttgtgcccgacccctcatctcggtgtattccgagaaaggagaatcctcaggcaaaaatgttgtcatgcctgcagtgttcaaggcccctattcgccctgatgtggtgaattttgtgcacaccaacatgcgcaagaacaaccgccagccttatgcagtcagcgaactggcaggccaccagaccagtgcagagtcctggggtacaggaagagctgtggcccgtattcctcgtgtgagaggtggtggtactcaccgttctggccagggtgcttttggaaacatgtgtcgtggtggtcgtatgtttgcccccactaaaacctggcgccgctggcaccgcaggatcaacgtaccccagaagcgctatgctatctgctctgcc-ctggccg-------------cctctgccat-------------tcctgcacttgtgatgtccaaaggacatcgcattgagga-aatccctgaggtcccactggtggttgaagacaaagttgaaggctacaagaagaccaaggaggcagtgctgctgctgaagaagctcaaagcctggaatgacattaagaaggtctatgcctctcagcgtatgcgtgccggtaagggtaagatgaggaatcgcagacgtatccagcgcagagggccgtgcattatctacaaccaagatgctggcttaaccaaagccttcagaaatatccccggcatcactctgctgaacgtgaacaaactgaaccttttgaggctcgctcccggtggtcacgttggacggttctgcatctggaccgagagtgctttccgcaagctggatgacctgtacggcacatggcgcaaggctgcctccctgaaggttgactacaacctgccaatgcacaagatgaccaatacagatctgaccaggattctgaagagtgaggagatccagaaagcac-ttcgtgcacccaacaagaagctcaaccgcagaattctgaagaagaatcctctgaagaatttgaacataatgctcaaactgaatccttacgccaagacagcaagacgtcatgccatcctcaagcatgaccctgcaattaaggccaagatgctgaaacccaagaagagg------------------cctggaaagaaggg------------------------------------------------------tgcacctg---------ctaagcccaag------------------------------------------------gcataa----------------------------------------------------------------------------------------------------
>SB-like-Leppro-L4
---gcttgtgcccgacccctcatctcggtgtattccgagaaaggagaatcctcaggcaaaaatgttgtcatgcctgcagtgttcaaggcccctattcgccctgatgtggtgaattttgtgcacaccaacatgcgcaagaacaaccgccagccttatgcagtcagcgaactggcaggccaccagaccagtgcagagtcctggggtacaggaagagctgtggcccgtattcctcgtgtgagaggtggtggtactcaccgttctggccagggtgcttttggaaacatgtgtcgtggtggtcgtatgtttgcccccactaaaacctggcgccgctggcaccgcaggatcaacgtaccccagaagcgctatgctatctgctctgcc-ctggccg-------------cctctgccat-------------tcctgcacttgtgatgtccaaaggacatcgcattgagga-aatccctgaggtcccactggtggttgaagacaaagttgaaggctacaagaagaccaaggaggcagtgctgctgctgaagaagctcaaagcctggaatgacattaagaaggtctatgcctctcagcgtatgcgtgccggtaagggtaagatgaggaatcgcagacgtatccagcgcagagggccgtgcattatctacaaccaagatgctggcttaaccaaagccttcagaaatatccccggcatcactctgctgaacgtgaacaaactgaaccttttgaggctcgctcccggtggtcacgttggacggttctgcatctggaccgagagtgctttccgcaagctggatgacctgtacggcacatggcgcaaggctgcctccctgaaggttgactacaacctgccaatgcacaagatgaccaatacagatctgaccaggattctgaagagtgaggagatccagaaagcac-ttcgtgcacccaacaagaagctcaaccgcagaattctgaagaagaatcctctgaagaatttgaacataatgctcaaactgaatccttacgccaagacagcaagacgtcatgccatcctcaagcatgaccctgcaattaaggccaagatgctgaaacccaagaagagg------------------cctggaaagaaggg------------------------------------------------------tgcacctg---------ctaagcccaag------------------------------------------------gcataa----------------------------------------------------------------------------------------------------
>SB-like-Neople-L4
---gcttgtgcccgacccctcatctcggtgtattccgagaaaggagaatcctcaggcaaaaatgttgtcatgcctgcagtgttcaaggcccctattcgccctgatgtggtgaattttgtgcacaccaacatgcgcaagaacaaccgccagccttatgcagtcagcgaactggcaggccaccagaccagtgcagagtcctggggtacaggaagagctgtggcccgtattcctcgtgtgagaggtggtggtactcaccgttctggccagggtgcttttggaaacatgtgtcgtggtggtcgtatgtttgcccccactaaaacctggcgccgctggcaccgcaggatcaacgtaccccagaagcgctatgctatctgctctgcc-ctggccg-------------cctctgccat-------------tcctgcacttgtgatgtccaaaggacatcgcattgagga-aatccctgaggtcccactggtggttgaagacaaagttgaaggctacaagaagaccaaggaggcagtgctgctgctgaagaagctcaaagcctggaatgacattaagaaggtctatgcctctcagcgtatgcgtgccggtaagggtaagatgaggaatcgcagacgtatccagcgcagagggccgtgcattatctacaaccaagatgctggcttaaccaaagccttcagaaatatccccggcatcactctgctgaacgtgaacaaactgaaccttttgaggctcgctcccggtggtcacgttggacggttctgcatctggaccgagagtgctttccgcaagctggatgacctgtacggcacatggcgcaaggctgcctccctgaaggttgactacaacctgccaatgcacaagatgaccaatacagatctgaccaggattctgaagagtgaggagatccagaaagcac-ttcgtgcacccaacaagaagctcaaccgcagaattctgaagaagaatcctctgaagaatttgaacataatgctcaaactgaatccttacgccaagacagcaagacgtcatgccatcctcaagcatgaccctgcaattaaggccaagatgctgaaacccaagaagagg------------------cctggaaagaaggg------------------------------------------------------tgcacctg---------ctaagcccaag------------------------------------------------gcataa----------------------------------------------------------------------------------------------------
>SB-like-Lepkam-L4
---gcttgtgcccgacccctcatctcggtgtattccgagaaaggagaatcctcaggcaaaaatgttgtcatgcctgcagtgttcaaggcccctattcgccctgatgtggtgaattttgtgcacaccaacatgcgcaagaacaaccgccagccttatgcagtcagcgaactggcaggccaccagaccagtgcagagtcctggggtacaggaagagctgtggcccgtattcctcgtgtgagaggtggtggtactcaccgttctggccagggtgcttttggaaacatgtgtcgtggtggtcgtatgtttgcccccactaaaacctggcgccgctggcaccgcaggatcaacgtaccccagaagcgctatgctatctgctctgcc-ctggccg-------------cctctgccat-------------tcctgcacttgtgatgtccaaaggacatcgcattgagga-aatccctgaggtcccactggtggttgaagacaaagttgaaggctacaagaagaccaaggaggcagtgctgctgctgaagaagctcaaagcctggaatgacattaagaaggtctatgcctctcagcgtatgcgtgccggtaagggtaagatgaggaatcgcagacgtatccagcgcagagggccgtgcattatctacaaccaagatgctggcttaaccaaagccttcagaaatatccccggcatcactctgctgaacgtgaacaaactgaaccttttgaggctcgctcccggtggtcacgttggacggttctgcatctggaccgagagtgctttccgcaagctggatgacctgtacggcacatggcgcaaggctgcctccctgaaggttgactacaacctgccaatgcacaagatgaccaatacagatctgtccaggattctgaagagtgaggagatccagaaagcac-ttcgtgcacccaacaagaagctcaaccgcagaattctgaagaagaatcctctgaagaatttgaacataatgctcaaactgaatccttacgccaagacagcaagacgtcatgccatcctcaagcatgaccctgcaattaaggccaagatgctgaaacccaagaagagg------------------cctggaaagaaggg------------------------------------------------------tgcacctg---------ctaagcccaag------------------------------------------------gcataa----------------------------------------------------------------------------------------------------
>SB-like-Lepken-L4
---gcttgtgcccgacccctcatctcggtgtattccgagaaaggagaatcctcaggcaaaaatgttgtcatgcctgcagtgttcaaggcccctattcgccctgatgtggtgaattttgtgcacaccaacatgcgcaagaacaaccgccagccttatgcagtcagcgaactggcaggccaccagaccagtgcagagtcctggggtacaggaagagctgtggcccgtattcctcgtgtgagaggtggtggtactcaccgttctggccagggtgcttttggaaacatgtgtcgtggtggtcgtatgtttgcccccactaaaacctggcgccgctggcaccgcaggatcaacgtaccccagaagcgctatgctatctgctctgcc-ctggccg-------------cctctgccat-------------tcctgcacttgtgatgtccaaaggacatcgcattgagga-aatccctgaggtcccactggtggttgaagacaaagttgaaggctacaagaagaccaaggaggcagtgctgctgctgaagaagctcaaagcctggaatgacattaagaaggtctatgcctctcagcgtatgcgtgccggtaagggtaagatgaggaatcgcagacgtatccagcgcagagggccgtgcattatctacaaccaagatgctggcttaaccaaagccttcagaaatatccccggcatcactctgctgaacgtgaacaaactgaaccttttgaggctcgctcccggtggtcacgttggacggttctgcatctggaccgagagtgctttccgcaagctggatgacctgtacggcacatggcgcaaggctgcctccctgaaggttgactacaacctgccaatgcacaagatgaccaatacagatctgtccaggattctgaagagtgaggagatccagaaagcac-ttcgtgcacccaacaagaagctcaaccgcagaattctgaagaagaatcctctgaagaatttgaacataatgctcaaactgaatccttacgccaagacagcaagacgtcatgccatcctcaagcatgaccctgcaattaaggccaagatgctgaaacccaagaagagg------------------cctggaaagaaggg------------------------------------------------------tgcacctg---------ctaagcccaag------------------------------------------------gcataa----------------------------------------------------------------------------------------------------
>SB-like-Lepmee-L4
---gcttgtgcccgacccctcatctcggtgtattccgagaaaggagaatcctcaggcaaaaatgttgtcatgcctgcagtgttcaaggcccctattcgccctgatgtggtgaattttgtgcacaccaacatgcgcaagaacaaccgccagccttatgcagtcagcgaactggcaggccaccagaccagtgcagagtcctggggtacaggaagagctgtggcccgtattcctcgtgtgagaggtggtggtactcaccgttctggccagggtgcttttggaaacatgtgtcgtggtggtcgtatgtttgcccccactaaaacctggcgccgctggcaccgcaggatcaacgtaccccagaagcgctatgctatctgctctgcc-ctggccg-------------cctctgccat-------------tcctgcacttgtgatgtccaaaggacatcgcattgagga-aatccctgaggtcccactggtggttgaagacaaagttgaaggctacaagaagaccaaggaggcagtgctgctgctgaagaagctcaaagcctggaatgacattaagaaggtctatgcctctcagcgtatgcgtgccggtaagggtaagatgaggaatcgcagacgtatccagcgcagagggccgtgcattatctacaaccaagatgctggcttaaccaaagccttcagaaatatccccggcatcactctgctgaacgtgaacaaactgaaccttttgaggctcgctcccggtggtcacgttggacggttctgcatctggaccgagagtgctttccgcaagctggatgacctgtacggcacatggcgcatggctgcctccctgaaggttgactacaacctgccaatgcacaagatgaccaatacagatctgaccaggattctgaagagtgaggagatccagaaagcac-ttcgtgcacccaacaagaagctcaaccgcagaattctgaagaagaatcctctgaagaatttgaacataatgctcaaactgaatccttacgccaagacagcaagacgtcatgccatcctcaagcatgaccctgcaattaaggccaagatgctgaaacccaagaagagg------------------cctggaaagaaggg------------------------------------------------------tgcacctg---------ctaagcccaag------------------------------------------------gcataa----------------------------------------------------------------------------------------------------
>SB-like-Neomee-L4
---gcttgtgcccgacccctcatctcggtgtattccgagaaaggagaatcctcaggcaaaaatgttgtcatgcctgcagtgttcaaggcccctattcgccctgatgtggtgaattttgtgcacaccaacatgcgcaagaacaaccgccagccttatgcagtcagcgaactggcaggccaccagaccagtgcagagtcctggggtacaggaagagctgtggcccgtattcctcgtgtgagaggtggtggtactcaccgttctggccagggtgcttttggaaacatgtgtcgtggtggtcgtatgtttgcccccactaaaacctggcgccgctggcaccgcaggatcaacgtaccccagaagcgctatgctatctgctctgcc-ctggccg-------------cctctgccat-------------tcctgcacttgtgatgtccaaaggacatcgcattgagga-aatccctgaggtcccactggtggttgaagacaaagttgaaggctacaagaagaccaaggaggcagtgctgctgctgaagaagctcaaagcctggaatgacattaagaaggtctatgcctctcagcgtatgcgtgccggtaagggtaagatgaggaatcgcagacgtatccagcgcagagggccgtgcattatctacaaccaagatgctggcttaaccaaagccttcagaaatatccccggcatcactctgctgaacgtgaacaaactgaaccttttgaggctcgctcccggtggtcacgttggacggttctgcatctggaccgagagtgctttccgcaagctggatgacctgtacggcacatggcgcatggctgcctccctgaaggttgactacaacctgccaatgcacaagatgaccaatacagatctgaccaggattctgaagagtgaggagatccagaaagcac-ttcgtgcacccaacaagaagctcaaccgcagaattctgaagaagaatcctctgaagaatttgaacataatgctcaaactgaatccttacgccaagacagcaagacgtcatgccatcctcaagcatgaccctgcaattaaggccaagatgctgaaacccaagaagagg------------------cctggaaagaaggg------------------------------------------------------tgcacctg---------ctaagcccaag------------------------------------------------gcataa----------------------------------------------------------------------------------------------------
>SB-like-Lamlap-L4
---gcttgtgcccgacccctcatttcggtgtattccgagaaaggagaatcctcaggcaaaaatgttgtcatgcctgcagtgttcaaggcccctattcgccctgatgtggtgaattttgtgcacaccaacatgcgcaagaacaaccgccagccttatgcagtcagcgaactggcaggccaccagaccagtgcagagtcctggggtacaggaagagctgtggcccgtattcctcgtgtgagaggtggtggtactcaccgttctggccagggtgcttttggaaacatgtgtcgtggtggtcgtatgtttgcccccactaaaacctggcgccgctggcaccgcaggatcaacgtaccccagaagcgctatgctatctgctctgcc-ctggccg-------------cctctgccat-------------tcctgcacttgtgatgtccaaaggacaccgcattgagga-aatccctgaggtcccactggtggttgaagacaaagttgaaggctacaagaagaccaaggaggcagtgctgctgctgaagaagctcaaagcctggaatgacattaagaaggtctatgcctctcagcgtatgcgtgccggtaagggtaagatgaggaatcgcagacgtatccagcgcagagggccgtgcattatctacaaccaagatgctggcttaaccaaagccttcagaaatatccctggcatcactctgctgaacgtgaacaaactgaaccttttgaggctcgctcccggtggtcacgttggacggttctgcatctggaccgagagtgctttccgcaagctggatgacctgtacggcacatggcgcaaggctgcctccctgaaggttgactacaacctgccaatgcacaagatgaccaatacagatctgaccaggattctgaagagtgaggagatccagaaagcac-ttcgtgcacccaacaagaagctcaaccgcagaattctgaagaagaatcctctgaagaatttgaacataatgctcaaactgaatccttacgccaagacagcaagacgtcatgccatcctcaagcatgaccctgcaattaaggccaagatgctgaaacccaagaagagg------------------cctggaaagaaggg------------------------------------------------------tgcacctg---------ctaagcccaag------------------------------------------------gcataa----------------------------------------------------------------------------------------------------
>SB-like-Lammel-L4
---gcttgtgcccgacccctcatctcggtgtattccgagaaaggagaatcctcaggcaaaaatgttatcatgcctgcagtgttcaaggcccctattcgccctgatgtggtgaattttgtgcacaccaacatgcgcaagaacaaccgccagccttatgcagtcagcgaactggcaggccaccagaccagtgcagagtcctggggtacaggaagagctgtggcccgtattcctcgtgtgagaggtggtggtactcaccgttctggccagggtgcttttggaaacatgtgtcgtggtggtcgtatgtttgcccccactaaaacctggcgccgctggcaccgcaggatcaacgtaccccagaagcgctatgctatctgctctgcc-ctggccg-------------cctctgccat-------------tcctgcacttgtgatgtccaaaggacaccgcattgagga-aatccctgaggtcccactggtggttgaagacaaagttgaaggctacaagaagaccaaggaggcagtgctgctgctgaagaagctcaaagcctggaatgacattaagaaggtctatgcctctcagcgtatgcgtgccggtaagggtaagatgaggaatcgcagacgtatccagcgcagagggccgtgcattatctacaaccaagatgctggcttaaccaaagccttcagaaatatccccggcatcactctgctgaacgtgaacaaactgaaccttttgaggctcgctcccggtggtcacgttggacggttctgcatctggaccgagagtgctttccgcaagctggatgacctgtacggcacatggcgcaaggctgcctccctgaaggttgactacaacttgccaatgcacaagatgaccaatacagatctgaccaggattctgaagagtgaagagatccagaaagcac-ttcgtgcacccaacaagaagctcaaccgcagaattctgaagaagaatcctctgaagaatttgaacataatgctcaaactgaatccttacgccaagacagcaagacgtcatgccatcctcaagcatgaccctgcaattaaggccaagatgctgaaacccaagaagagg------------------cctggaaagaaggg------------------------------------------------------tgcacctg---------ctaagcccaag------------------------------------------------gcataa----------------------------------------------------------------------------------------------------
>SB-like-Chabif-L4
---gcttgtgcccgacccctcatctcggtgtattccgagaaaggagaatcctcaggcaaaaatgttgtcatgcctgcagtgttcaaggcccctattcgccctgatgtggtgaattttgtgcacaccaacatgcgcaagaacaaccgccagccttatgcagtcagcgaactggcaggccaccagaccagtgcagagtcctggggtacaggaagagctgtggcccgtatccctcgtgtgagaggtggtggtactcaccgttctggccagggtgcttttggaaacatgtgtcgtggtggtcgtatgtttgcccccactaaaacctggcgccgctggcaccgcaggatcaacgtaccccagaagcgctatgctatctgctctgcc-ctggccg-------------cctctgccat-------------tcctgcacttgtgatgtccaaaggacaccgcattgagga-aatccctgaggtcccactggtggttgaagacaaagttgagggctacaagaagaccaaggaggcagtgctactgctgaagaagctcaaagcctggaatgacattaagaaggtctatgcctctcagcgtatgcgtgccggtaagggtaagatgaggaatcgcagacgtatccagcgcagagggccgtgcattatctataaccaagatgctggcttaaccaaagccttcagaaatatccccggcatcactctgctgaacgtgaacaaactgaaccttttgaggctcgctcccggtggtcacgttggacggttctgcatctggaccgagagtgctttccgcaagctggatgacctgtacggcacatggcgcaaggctgcctccctgaaggttgactacaacctgccaatgcacaagatgaccaatacagacctgaccaggattctgaagagtgaggagatccagaaagcac-ttcgtgcacccaacaagaagctcaaccgcagaattctgaagaagaatcctctgaagaatttgaacataatgctcaaactgaatccttacgccaagacagcaagacgtcatgccatcctcaagcatgaccctgcgatcaaggccaagatgctgaaacccaagaagagg------------------cctggaaagaaggg------------------------------------------------------tgcacctg---------ctaagcccaag------------------------------------------------gcataa----------------------------------------------------------------------------------------------------
>SB-like-Chando-L4
---gcttgtgcccgacccctcatctcggtgtattccgagaaaggagaatcctcaggcaaaaatgttgtcatgcctgcagtgttcaaggcccctattcgccctgatgtggtgaattttgtgcacaccaacatgcgcaagaacaaccgccagccttatgcagtcagcgaactggcaggccaccagaccagtgcagagtcctggggtacaggaagagctgtggcccgtatccctcgtgtgagaggtggtggtactcaccgttctggccagggtgcttttggaaacatgtgtcgtggtggtcgtatgtttgcccccactaaaacctggcgccgctggcaccgcaggatcaacgtaccccagaagcgctatgctatctgctctgcc-ctggccg-------------cctctgccat-------------tcctgcacttgtgatgtccaaaggacaccgcattgagga-aatccctgaggtcccactggtggttgaagacaaagttgagggctacaagaagaccaaggaggcagtgctgctgctgaagaagctcaaagcctggaatgacattaagaaggtctatgcctctcagcgtatgcgtgccggtaagggtaagatgaggaatcgcagacgtatccagcgcagagggccgtgcattatctataaccaagatgctggcttaaccaaagccttcagaaatatccccggcatcactctgctgaacgtgaacaaactgaaccttttgaggctcgctcccggtggtcacgttggacggttctgcatctggaccgagagtgctttccgcaagctggatgacctgtacggcacatggcgcaaggctgcctccctgaaggttgactacaacctgccaatgcacaagatgaccaatacagacctgaccaggattctgaagagtgaggagatccagaaagcac-ttcgtgcacccaacaagaagctcaaccgcagaattctgaagaagaatcctctgaagaatttgaacataatgctcaaactgaatccttacgccaagacagcaagacgtcatgccatcctcaagcatgaccctgcgatcaaggccaagatgctgaaacccaagaagagg------------------cctggaaagaaggg------------------------------------------------------tgcacctg---------ctaagcccaag------------------------------------------------gcataa----------------------------------------------------------------------------------------------------
>SB-like-Chapop-L4
---gcttgtgcccgacccctcatctcggtgtattccgagaaaggagaatcctcaggcaaaaatgttgtcatgcctgcagtgttcaaggcccctattcgccctgatgtggtgaattttgtgcacaccaacatgcgcaagaacaaccgccagccttatgcagtcagcgaactggcaggccaccagaccagtgcagagtcctggggtacaggaagagctgtggcccgtatccctcgtgtgagaggtggtggtactcaccgttctggccagggtgcttttggaaacatgtgtcgtggtggtcgtatgtttgcccccactaaaacctggcgccgctggcaccgcaggatcaacgtaccccagaagcgctatgctatctgctctgcc-ctggccg-------------cctctgccat-------------tcctgcacttgtgatgtccaaaggacaccgcattgagga-aatccctgaggtcccactggtggttgaagacaaagttgagggctacaagaagaccaaggaggcagtgctgctgctgaagaagctcaaagcctggaatgacattaagaaggtctatgcctctcagcgtatgcgtgccggtaagggtaagatgaggaatcgcagacgtatccagcgcagagggccgtgcattatctataaccaagatgctggcttaaccaaagccttcagaaatatccccggcatcactctgctgaacgtgaacaaactgaaccttttgaggctcgctcccggtggtcacgttggacggttctgcatctggaccgagagtgctttccgcaagctggatgacctgtacggcacatggcgcaaggctgcctccctgaaggttgactacaacctgccaatgcacaagatgaccaatacagacctgaccaggattctgaagagtgaggagatccagaaagcac-ttcgtgcacccaacaagaagctcaaccgcagaattctgaagaagaatcctctgaagaatttgaacataatgctcaaactgaatccttacgccaagacagcaagacgtcatgccatcctcaagcatgaccctgcgatcaaggccaagatgctgaaacccaagaagagg------------------cctggaaagaaggg------------------------------------------------------tgcacctg---------ctaagcccaag------------------------------------------------gcataa----------------------------------------------------------------------------------------------------
>SB-like-Juldic-L4
---gcttgtgcccgacccctcatctcggtgtattccgagaaaggagaatcctcaggcaaaaatgttgtcatgcctgcagtgttcaaggcccctattcgccctgatgtggtgaattttgtgcacaccaacatgcgcaagaacaaccgccagccttatgcagtcagcgaactggcaggccaccagaccagtgcagagtcctggggtacaggaagagctgtggcccgtatccctcgtgtgagaggtggtggtactcaccgttctggccagggtgcttttggaaacatgtgtcgtggtggtcgtatgtttgcccccactaaaacctggcgccgctggcaccgcaggatcaacgtaccccagaagcgctatgctatctgctctgcc-ctggccg-------------cctctgccat-------------tcctgcacttgtgatgtccaaaggacaccgcattgagga-aatccctgaggtcccactggtggttgaagacaaagttgagggctacaagaagaccaaggaggcagtgctgctgctgaagaagctcaaagcctggaatgacattaagaaggtctatgcctctcagcgtatgcgtgccggtaagggtaagatgaggaatcgcagacgtatccagcgcagagggccgtgcattatctataaccaagatgctggcttaaccaaagccttcagaaatatccccggcatcactctgctgaacgtgaacaaactgaaccttttgaggctcgctcccggtggtcacgttggacggttctgcatctggaccgagagtgctttccgcaagctggatgacctgtacggcacatggcgcaaggctgcctccctgaaggttgactacaacctgccaatgcacaagatgaccaatacagacctgaccaggattctgaagagtgaggagatccagaaagcac-ttcgtgcacccaacaagaagctcaaccgcagaattctgaagaagaatcctctgaagaatttgaacataatgctcaaactgaatccttacgccaagacagcaagacgtcatgccatcctcaagcatgaccctgcgatcaaggccaagatgctgaaacccaagaagagg------------------cctggaaagaaggg------------------------------------------------------tgcacctg---------ctaagcccaag------------------------------------------------gcataa----------------------------------------------------------------------------------------------------
>SB-like-Neobue-L4
---gcttgtgcccgacccctcatctcggtgtattccgagaaaggagaatcctcaggcaaaaatgttgtcatgcctgcagtgttcaaggcccctattcgccctgatgtggtgaattttgtgcacaccaacatgcgcaagaacaaccgccagccttatgcagtcagcgaactggcaggccaccagaccagtgcagagtcctggggtacaggaagagctgtggcccgtatccctcgtgtgagaggtggtggtactcaccgttctggccagggtgcttttggaaacatgtgtcgtggtggtcgtatgtttgcccccactaaaacctggcgccgctggcaccgcaggatcaacgtaccccagaagcgctatgctatctgctctgcc-ctggccg-------------cctctgccat-------------tcctgcacttgtgatgtccaaaggacaccgcattgagga-aatccctgaggtcccactggtggttgaagacaaagttgagggctacaagaagaccaaggaggcagtgctgctgctgaagaagctcaaagcctggaatgacattaagaaggtctatgcctctcagcgtatgcgtgccggtaagggtaagatgaggaatcgcagacgtatccagcgcagagggccgtgcattatctataaccaagatgctggcttaaccaaagccttcagaaatatccccggcatcactctgctgaacgtgaacaaactgaaccttttgaggctcgctcccggtggtcacgttggacggttctgcatctggaccgagagtgctttccgcaagctggatgacctgtacggcacatggcgcaaggctgcctccctgaaggttgactacaacctgccaatgcacaagatgaccaatacagacctgaccaggattctgaagagtgaggagatccagaaagcac-ttcgtgcacccaacaagaagctcaaccgcagaattctgaagaagaatcctctgaagaatttgaacataatgctcaaactgaatccttacgccaagacagcaagacgtcatgccatcctcaagcatgaccctgcgatcaaggccaagatgctgaaacccaagaagagg------------------cctggaaagaaggg------------------------------------------------------tgcacctg---------ctaagcccaag------------------------------------------------gcataa----------------------------------------------------------------------------------------------------
>SB-like-Neofur-L4
---gcttgtgcccgacccctcatctcggtgtattccgagaaaggagaatcctcaggcaaaaatgttgtcatgcctgcagtgttcaaggcccctattcgccctgatgtggtgaattttgtgcacaccaacatgcgcaagaacaaccgccagccttatgcagtcagcgaactggcaggccaccagaccagtgcagagtcctggggtacaggaagagctgtggcccgtatccctcgtgtgagaggtggtggtactcaccgttctggccagggtgcttttggaaacatgtgtcgtggtggtcgtatgtttgcccccactaaaacctggcgccgctggcaccgcaggatcaacgtaccccagaagcgctatgctatctgctctgcc-ctggccg-------------cctctgccat-------------tcctgcacttgtgatgtccaaaggacaccgcattgagga-aatccctgaggtcccactggtggttgaagacaaagttgagggctacaagaagaccaaggaggcagtgctgctgctgaagaagctcaaagcctggaatgacattaagaaggtctatgcctctcagcgtatgcgtgccggtaagggtaagatgaggaatcgcagacgtatccagcgcagagggccgtgcattatctataaccaagatgctggcttaaccaaagccttcagaaatatccccggcatcactctgctgaacgtgaacaaactgaaccttttgaggctcgctcccggtggtcacgttggacggttctgcatctggaccgagagtgctttccgcaagctggatgacctgtacggcacatggcgcaaggctgcctccctgaaggttgactacaacctgccaatgcacaagatgaccaatacagacctgaccaggattctgaagagtgaggagatccagaaagcac-ttcgtgcacccaacaagaagctcaaccgcagaattctgaagaagaatcctctgaagaatttgaacataatgctcaaactgaatccttacgccaagacagcaagacgtcatgccatcctcaagcatgaccctgcgatcaaggccaagatgctgaaacccaagaagagg------------------cctggaaagaaggg------------------------------------------------------tgcacctg---------ctaagcccaag------------------------------------------------gcataa----------------------------------------------------------------------------------------------------
>SB-like-Neofuru-L4
---gcttgtgcccgacccctcatctcggtgtattccgagaaaggagaatcctcaggcaaaaatgttgtcatgcctgcagtgttcaaggcccctattcgccctgatgtggtgaattttgtgcacaccaacatgcgcaagaacaaccgccagccttatgcagtcagcgaactggcaggccaccagaccagtgcagagtcctggggtacaggaagagctgtggcccgtatccctcgtgtgagaggtggtggtactcaccgttctggccagggtgcttttggaaacatgtgtcgtggtggtcgtatgtttgcccccactaaaacctggcgccgctggcaccgcaggatcaacgtaccccagaagcgctatgctatctgctctgcc-ctggccg-------------cctctgccat-------------tcctgcacttgtgatgtccaaaggacaccgcattgagga-aatccctgaggtcccactggtggttgaagacaaagttgagggctacaagaagaccaaggaggcagtgctgctgctgaagaagctcaaagcctggaatgacattaagaaggtctatgcctctcagcgtatgcgtgccggtaagggtaagatgaggaatcgcagacgtatccagcgcagagggccgtgcattatctataaccaagatgctggcttaaccaaagccttcagaaatatccccggcatcactctgctgaacgtgaacaaactgaaccttttgaggctcgctcccggtggtcacgttggacggttctgcatctggaccgagagtgctttccgcaagctggatgacctgtacggcacatggcgcaaggctgcctccctgaaggttgactacaacctgccaatgcacaagatgaccaatacagacctgaccaggattctgaagagtgaggagatccagaaagcac-ttcgtgcacccaacaagaagctcaaccgcagaattctgaagaagaatcctctgaagaatttgaacataatgctcaaactgaatccttacgccaagacagcaagacgtcatgccatcctcaagcatgaccctgcgatcaaggccaagatgctgaaacccaagaagagg------------------cctggaaagaaggg------------------------------------------------------tgcacctg---------ctaagcccaag------------------------------------------------gcataa----------------------------------------------------------------------------------------------------
>SB-like-Neotim-L4
---gcttgtgcccgacccctcatctcggtgtattccgagaaaggagaatcctcaggcaaaaatgttgtcatgcctgcagtgttcaaggcccctattcgccctgatgtggtgaattttgtgcacaccaacatgcgcaagaacaaccgccagccttatgcagtcagcgaactggcaggccaccagaccagtgcagagtcctggggtacaggaagagctgtggcccgtatccctcgtgtgagaggtggtggtactcaccgttctggccagggtgcttttggaaacatgtgtcgtggtggtcgtatgtttgcccccactaaaacctggcgccgctggcaccgcaggatcaacgtaccccagaagcgctatgctatctgctctgcc-ctggccg-------------cctctgccat-------------tcctgcacttgtgatgtccaaaggacaccgcattgagga-aatccctgaggtcccactggtggttgaagacaaagttgagggctacaagaagaccaaggaggcagtgctgctgctgaagaagctcaaagcctggaatgacattaagaaggtctatgcctctcagcgtatgcgtgccggtaagggtaagatgaggaatcgcagacgtatccagcgcagagggccgtgcattatctataaccaagatgctggcttaaccaaagccttcagaaatatccccggcatcactctgctgaacgtgaacaaactgaaccttttgaggctcgctcccggtggtcacgttggacggttctgcatctggaccgagagtgctttccgcaagctggatgacctgtacggcacatggcgcaaggctgcctccctgaaggttgactacaacctgccaatgcacaagatgaccaatacagacctgaccaggattctgaagagtgaggagatccagaaagcac-ttcgtgcacccaacaagaagctcaaccgcagaattctgaagaagaatcctctgaagaatttgaacataatgctcaaactgaatccttacgccaagacagcaagacgtcatgccatcctcaagcatgaccctgcgatcaaggccaagatgctgaaacccaagaagagg------------------cctggaaagaaggg------------------------------------------------------tgcacctg---------ctaagcccaag------------------------------------------------gcataa----------------------------------------------------------------------------------------------------
>SB-like-Julmar-L4
---gcttgtgcccgacccctcatctcggtgtattccgagaaaggagaatcctcaggcaaaaatgttgtcatgcctgcagtgttcaaggcccctattcgccctgatgtggtgaattttgtgcacaccaacatgcgcaagaacaaccgccagccttatgcagtcagcgaactggcaggccaccagaccagtgcagagtcctggggtacaggaagagctgtggcccgtatccctcgtgtgagaggtggtggtactcaccgttctggccagggtgcttttggaaacatgtgtcgtggtggtcgtatgtttgcccccactaaaacctggcgccgctggcaccgcaggatcaacgtaccccagaagcgctatgctatctgctctgcc-ctggccg-------------cctctgccat-------------tcctgcacttgtgatgtccaaaggacaccgcattgagga-aatccctgaggtcccactggtggttgaagacaaagttgagggctacaagaagaccaaggaggcagtgctgctgctgaagaagctcaaagcctggaatgacattaagaaggtctatgcctctcagcgtatgcgtgccggtaagggtaagatgaggaatcgcagacgtatccagcgcagagggccgtgcattatctataaccaagatgctggcttaaccaaagccttcagaaatatccccggcatcactctgctgaacgtgaacaaactgaaccttttgaggctcgctcccggtggtcacgttggacggttctgcatctggaccgagagtgctttccgcaagctggatgacctgtacggcacatggcgcaaggctgcctccctgaaggttgactacaacctgccaatgcacaagatgaccaatacagacctgaccaggattctgaagagtgaggagatccagaaagcac-ttcgtgcacccaacaagaagctcaaccgcagaattctgaagaagaatcctctgaagaatttgaacataatgctcaaactgaatccttacgccaagacagcaagacgtcatgccatcctcaagcatgaccctgcgattaaggccaagatgctgaaacccaagaagagg------------------cctggaaagaaggg------------------------------------------------------tgcacctg---------ctaagcccaag------------------------------------------------gcataa----------------------------------------------------------------------------------------------------
>SB-like-Julorn-L4
---gcttgtgcccgacccctcatctcggtgtattccgagaaaggagaatcctcaggcaaaaatgttgtcatgcctgcagtgttcaaggcccctattcgccctgatgtggtgaattttgtgcacaccaacatgcgcaagaacaaccgccagccttatgcagtcagcgaactggcaggccaccagaccagtgcagagtcctggggtacaggaagagctgtggcccgtatccctcgtgtgagaggtggtggtactcaccgttctggccagggtgcttttggaaacatgtgtcgtggtggtcgtatgtttgcccccactaaaacctggcgccgctggcaccgcaggatcaacgtaccccagaagcgctatgctatctgctctgcc-ctggccg-------------cctctgccat-------------tcctgcacttgtgatgtccaaaggacaccgcattgagga-aatccctgaggtcccactggtggttgaagacaaagttgagggctacaagaagaccaaggaggcagtgctgctgctgaagaagctcaaagcctggaatgacattaagaaggtctatgcctctcagcgtatgcgtgccggtaagggtaagatgaggaatcgcagacgtatccagcgcagagggccgtgcattatctataaccaagatgctggcttaaccaaagccttcagaaatatccccggcatcactctgctgaacgtgaacaaactgaaccttttgaggctcgctcccggtggtcacgttggacggttctgcatctggaccgagagtgctttccgcaagctggatgacctgtacggcacatggcgcaaggctgcctccctgaaggttgactacaacctgccaatgcacaagatgaccaatacagacctgaccaggattctgaagagtgaggagatccagaaagcac-ttcgtgcacccaacaagaagctcaaccgcagaattctgaagaagaatcctctgaagaatttgaacataatgctcaaactgaatccttacgccaagacagcaagacgtcatgccatcctcaagcatgaccctgcgattaaggccaagatgctgaaacccaagaagagg------------------cctggaaagaaggg------------------------------------------------------tgcacctg---------ctaagcccaag------------------------------------------------gcataa----------------------------------------------------------------------------------------------------
>SB-like-Julreg-L4
---gcttgtgcccgacccctcatctcggtgtattccgagaaaggagaatcctcaggcaaaaatgttgtcatgcctgcagtgttcaaggcccctattcgccctgatgtggtgaattttgtgcacaccaacatgcgcaagaacaaccgccagccttatgcagtcagcgaactggcaggccaccagaccagtgcagagtcctggggtacaggaagagctgtggcccgtatccctcgtgtgagaggtggtggtactcaccgttctggccagggtgcttttggaaacatgtgtcgtggtggtcgtatgtttgcccccactaaaacctggcgccgctggcaccgcaggatcaacgtaccccagaagcgctatgctatctgctctgcc-ctggccg-------------cctctgccat-------------tcctgcacttgtgatgtccaaaggacaccgcattgagga-aatccctgaggtcccactggtggttgaagacaaagttgagggctacaagaagaccaaggaggcagtgctgctgctgaagaagctcaaagcctggaatgacattaagaaggtctatgcctctcagcgtatgcgtgccggtaagggtaagatgaggaatcgcagacgtatccagcgcagagggccgtgcattatctataaccaagatgctggcttaaccaaagccttcagaaatatccccggcatcactctgctgaacgtgaacaaactgaaccttttgaggctcgctcccggtggtcacgttggacggttctgcatctggaccgagagtgctttccgcaagctggatgacctgtacggcacatggcgcaaggctgcctccctgaaggttgactacaacctgccaatgcacaagatgaccaatacagacctgaccaggattctgaagagtgaggagatccagaaagcac-ttcgtgcacccaacaagaagctcaaccgcagaattctgaagaagaatcctctgaagaatttgaacataatgctcaaactgaatccttacgccaagacagcaagacgtcatgccatcctcaagcatgaccctgcgattaaggccaagatgctgaaacccaagaagagg------------------cctggaaagaaggg------------------------------------------------------tgcacctg---------ctaagcccaag------------------------------------------------gcataa----------------------------------------------------------------------------------------------------
>SB-like-Jultra-L4
---gcttgtgcccgacccctcatctcggtgtattccgagaaaggagaatcctcaggcaaaaatgttgtcatgcctgcagtgttcaaggcccctattcgccctgatgtggtgaattttgtgcacaccaacatgcgcaagaacaaccgccagccttatgcagtcagcgaactggcaggccaccagaccagtgcagagtcctggggtacaggaagagctgtggcccgtatccctcgtgtgagaggtggtggtactcaccgttctggccagggtgcttttggaaacatgtgtcgtggtggtcgtatgtttgcccccactaaaacctggcgccgctggcaccgcaggatcaacgtaccccagaagcgctatgctatctgctctgcc-ctggccg-------------cctctgccat-------------tcctgcacttgtgatgtccaaaggacaccgcattgagga-aatccctgaggtcccactggtggttgaagacaaagttgagggctacaagaagaccaaggaggcagtgctgctgctgaagaagctcaaagcctggaatgacattaagaaggtctatgcctctcagcgtatgcgtgccggtaagggtaagatgaggaatcgcagacgtatccagcgcagagggccgtgcattatctataaccaagatgctggcttaaccaaagccttcagaaatatccccggcatcactctgctgaacgtgaacaaactgaaccttttgaggctcgctcccggtggtcacgttggacggttctgcatctggaccgagagtgctttccgcaagctggatgacctgtacggcacatggcgcaaggctgcctccctgaaggttgactacaacctgccaatgcacaagatgaccaatacagacctgaccaggattctgaagagtgaggagatccagaaagcac-ttcgtgcacccaacaagaagctcaaccgcagaattctgaagaagaatcctctgaagaatttgaacataatgctcaaactgaatccttacgccaagacagcaagacgtcatgccatcctcaagcatgaccctgcgattaaggccaagatgctgaaacccaagaagagg------------------cctggaaagaaggg------------------------------------------------------tgcacctg---------ctaagcccaag------------------------------------------------gcataa----------------------------------------------------------------------------------------------------
>SB-like-Julunt-L4
---gcttgtgcccgacccctcatctcggtgtattccgagaaaggagaatcctcaggcaaaaatgttgtcatgcctgcagtgttcaaggcccctattcgccctgatgtggtgaattttgtgcacaccaacatgcgcaagaacaaccgccagccttatgcagtcagcgaactggcaggccaccagaccagtgcagagtcctggggtacaggaagagctgtggcccgtatccctcgtgtgagaggtggtggtactcaccgttctggccagggtgcttttggaaacatgtgtcgtggtggtcgtatgtttgcccccactaaaacctggcgccgctggcaccgcaggatcaacgtaccccagaagcgctatgctatctgctctgcc-ctggccg-------------cctctgccat-------------tcctgcacttgtgatgtccaaaggacaccgcattgagga-aatccctgaggtcccactggtggttgaagacaaagttgagggctacaagaagaccaaggaggcagtgctgctgctgaagaagctcaaagcctggaatgacattaagaaggtctatgcctctcagcgtatgcgtgccggtaagggtaagatgaggaatcgcagacgtatccagcgcagagggccgtgcattatctataaccaagatgctggcttaaccaaagccttcagaaatatccccggcatcactctgctgaacgtgaacaaactgaaccttttgaggctcgctcccggtggtcacgttggacggttctgcatctggaccgagagtgctttccgcaagctggatgacctgtacggcacatggcgcaaggctgcctccctgaaggttgactacaacctgccaatgcacaagatgaccaatacagacctgaccaggattctgaagagtgaggagatccagaaagcac-ttcgtgcacccaacaagaagctcaaccgcagaattctgaagaagaatcctctgaagaatttgaacataatgctcaaactgaatccttacgccaagacagcaagacgtcatgccatcctcaagcatgaccctgcgattaaggccaagatgctgaaacccaagaagagg------------------cctggaaagaaggg------------------------------------------------------tgcacctg---------ctaagcccaag------------------------------------------------gcataa----------------------------------------------------------------------------------------------------
>SB-like-Neocra-L4
---gcttgtgcccgacccctcatctcggtgtattccgagaaaggagaatcctcaggcaaaaatgttgtcatgcctgcagtgttcaaggcccctattcgccctgatgtggtgaattttgtgcacaccaacatgcgcaagaacaaccgccagccttatgcagtcagcgaactggcaggccaccagaccagtgcagagtcctggggtacaggaagagctgtggcccgtatccctcgtgtgagaggtggtggtactcaccgttctggccagggtgcttttggaaacatgtgtcgtggtggtcgtatgtttgcccccactaaaacctggcgccgctggcaccgcaggatcaacgtaccccagaagcgctatgctatctgctctgcc-ctggccg-------------cctctgccat-------------tcctgcacttgtgatgtccaaaggacaccgcattgagga-aatccctgaggtcccactggtggttgaagacaaagttgagggctacaagaagaccaaggaggcagtgctgctgctgaagaagctcaaagcctggaatgacattaagaaggtctatgcctctcagcgtatgcgtgccggtaagggtaagatgaggaatcgcagacgtatccagcgcagagggccgtgcattatctataaccaagatgctggcttaaccaaagccttcagaaatatccccggcatcactctgctgaacgtgaacaaactgaaccttttgaggctcgctcccggtggtcacgttggacggttctgcatctggaccgagagtgctttccgcaagctggatgacctgtacggcacatggcgcaaggctgcctccctgaaggttgactacaacctgccaatgcacaagatgaccaatacagacctgaccaggattctgaagagtgaggagatccagaaagcac-ttcgtgcacccaacaagaagctcaaccgcagaattctgaagaagaatcctctgaagaatttgaacataatgctcaaactgaatccttacgccaagacagcaagacgtcatgccatcctcaagcatgaccctgcgattaaggccaagatgctgaaacccaagaagagg------------------cctggaaagaaggg------------------------------------------------------tgcacctg---------ctaagcccaag------------------------------------------------gcataa----------------------------------------------------------------------------------------------------
>SB-like-Neocyg-L4
---gcttgtgcccgacccctcatctcggtgtattccgagaaaggagaatcctcaggcaaaaatgttgtcatgcctgcagtgttcaaggcccctattcgccctgatgtggtgaattttgtgcacaccaacatgcgcaagaacaaccgccagccttatgcagtcagcgaactggcaggccaccagaccagtgcagagtcctggggtacaggaagagctgtggcccgtatccctcgtgtgagaggtggtggtactcaccgttctggccagggtgcttttggaaacatgtgtcgtggtggtcgtatgtttgcccccactaaaacctggcgccgctggcaccgcaggatcaacgtaccccagaagcgctatgctatctgctctgcc-ctggccg-------------cctctgccat-------------tcctgcacttgtgatgtccaaaggacaccgcattgagga-aatccctgaggtcccactggtggttgaagacaaagttgagggctacaagaagaccaaggaggcagtgctgctgctgaagaagctcaaagcctggaatgacattaagaaggtctatgcctctcagcgtatgcgtgccggtaagggtaagatgaggaatcgcagacgtatccagcgcagagggccgtgcattatctataaccaagatgctggcttaaccaaagccttcagaaatatccccggcatcactctgctgaacgtgaacaaactgaaccttttgaggctcgctcccggtggtcacgttggacggttctgcatctggaccgagagtgctttccgcaagctggatgacctgtacggcacatggcgcaaggctgcctccctgaaggttgactacaacctgccaatgcacaagatgaccaatacagacctgaccaggattctgaagagtgaggagatccagaaagcac-ttcgtgcacccaacaagaagctcaaccgcagaattctgaagaagaatcctctgaagaatttgaacataatgctcaaactgaatccttacgccaagacagcaagacgtcatgccatcctcaagcatgaccctgcgattaaggccaagatgctgaaacccaagaagagg------------------cctggaaagaaggg------------------------------------------------------tgcacctg---------ctaagcccaag------------------------------------------------gcataa----------------------------------------------------------------------------------------------------
>SB-like-Neocyl-L4
---gcttgtgcccgacccctcatctcggtgtattccgagaaaggagaatcctcaggcaaaaatgttgtcatgcctgcagtgttcaaggcccctattcgccctgatgtggtgaattttgtgcacaccaacatgcgcaagaacaaccgccagccttatgcagtcagcgaactggcaggccaccagaccagtgcagagtcctggggtacaggaagagctgtggcccgtatccctcgtgtgagaggtggtggtactcaccgttctggccagggtgcttttggaaacatgtgtcgtggtggtcgtatgtttgcccccactaaaacctggcgccgctggcaccgcaggatcaacgtaccccagaagcgctatgctatctgctctgcc-ctggccg-------------cctctgccat-------------tcctgcacttgtgatgtccaaaggacaccgcattgagga-aatccctgaggtcccactggtggttgaagacaaagttgagggctacaagaagaccaaggaggcagtgctgctgctgaagaagctcaaagcctggaatgacattaagaaggtctatgcctctcagcgtatgcgtgccggtaagggtaagatgaggaatcgcagacgtatccagcgcagagggccgtgcattatctataaccaagatgctggcttaaccaaagccttcagaaatatccccggcatcactctgctgaacgtgaacaaactgaaccttttgaggctcgctcccggtggtcacgttggacggttctgcatctggaccgagagtgctttccgcaagctggatgacctgtacggcacatggcgcaaggctgcctccctgaaggttgactacaacctgccaatgcacaagatgaccaatacagacctgaccaggattctgaagagtgaggagatccagaaagcac-ttcgtgcacccaacaagaagctcaaccgcagaattctgaagaagaatcctctgaagaatttgaacataatgctcaaactgaatccttacgccaagacagcaagacgtcatgccatcctcaagcatgaccctgcgattaaggccaagatgctgaaacccaagaagagg------------------cctggaaagaaggg------------------------------------------------------tgcacctg---------ctaagcccaag------------------------------------------------gcataa----------------------------------------------------------------------------------------------------
>SB-like-Neoese-L4
---gcttgtgcccgacccctcatctcggtgtattccgagaaaggagaatcctcaggcaaaaatgttgtcatgcctgcagtgttcaaggcccctattcgccctgatgtggtgaattttgtgcacaccaacatgcgcaagaacaaccgccagccttatgcagtcagcgaactggcaggccaccagaccagtgcagagtcctggggtacaggaagagctgtggcccgtatccctcgtgtgagaggtggtggtactcaccgttctggccagggtgcttttggaaacatgtgtcgtggtggtcgtatgtttgcccccactaaaacctggcgccgctggcaccgcaggatcaacgtaccccagaagcgctatgctatctgctctgcc-ctggccg-------------cctctgccat-------------tcctgcacttgtgatgtccaaaggacaccgcattgagga-aatccctgaggtcccactggtggttgaagacaaagttgagggctacaagaagaccaaggaggcagtgctgctgctgaagaagctcaaagcctggaatgacattaagaaggtctatgcctctcagcgtatgcgtgccggtaagggtaagatgaggaatcgcagacgtatccagcgcagagggccgtgcattatctataaccaagatgctggcttaaccaaagccttcagaaatatccccggcatcactctgctgaacgtgaacaaactgaaccttttgaggctcgctcccggtggtcacgttggacggttctgcatctggaccgagagtgctttccgcaagctggatgacctgtacggcacatggcgcaaggctgcctccctgaaggttgactacaacctgccaatgcacaagatgaccaatacagacctgaccaggattctgaagagtgaggagatccagaaagcac-ttcgtgcacccaacaagaagctcaaccgcagaattctgaagaagaatcctctgaagaatttgaacataatgctcaaactgaatccttacgccaagacagcaagacgtcatgccatcctcaagcatgaccctgcgattaaggccaagatgctgaaacccaagaagagg------------------cctggaaagaaggg------------------------------------------------------tgcacctg---------ctaagcccaag------------------------------------------------gcataa----------------------------------------------------------------------------------------------------
>SB-like-Neogra-L4
---gcttgtgcccgacccctcatctcggtgtattccgagaaaggagaatcctcaggcaaaaatgttgtcatgcctgcagtgttcaaggcccctattcgccctgatgtggtgaattttgtgcacaccaacatgcgcaagaacaaccgccagccttatgcagtcagcgaactggcaggccaccagaccagtgcagagtcctggggtacaggaagagctgtggcccgtatccctcgtgtgagaggtggtggtactcaccgttctggccagggtgcttttggaaacatgtgtcgtggtggtcgtatgtttgcccccactaaaacctggcgccgctggcaccgcaggatcaacgtaccccagaagcgctatgctatctgctctgcc-ctggccg-------------cctctgccat-------------tcctgcacttgtgatgtccaaaggacaccgcattgagga-aatccctgaggtcccactggtggttgaagacaaagttgagggctacaagaagaccaaggaggcagtgctgctgctgaagaagctcaaagcctggaatgacattaagaaggtctatgcctctcagcgtatgcgtgccggtaagggtaagatgaggaatcgcagacgtatccagcgcagagggccgtgcattatctataaccaagatgctggcttaaccaaagccttcagaaatatccccggcatcactctgctgaacgtgaacaaactgaaccttttgaggctcgctcccggtggtcacgttggacggttctgcatctggaccgagagtgctttccgcaagctggatgacctgtacggcacatggcgcaaggctgcctccctgaaggttgactacaacctgccaatgcacaagatgaccaatacagacctgaccaggattctgaagagtgaggagatccagaaagcac-ttcgtgcacccaacaagaagctcaaccgcagaattctgaagaagaatcctctgaagaatttgaacataatgctcaaactgaatccttacgccaagacagcaagacgtcatgccatcctcaagcatgaccctgcgattaaggccaagatgctgaaacccaagaagagg------------------cctggaaagaaggg------------------------------------------------------tgcacctg---------ctaagcccaag------------------------------------------------gcataa----------------------------------------------------------------------------------------------------
>SB-like-Neokom-L4
---gcttgtgcccgacccctcatctcggtgtattccgagaaaggagaatcctcaggcaaaaatgttgtcatgcctgcagtgttcaaggcccctattcgccctgatgtggtgaattttgtgcacaccaacatgcgcaagaacaaccgccagccttatgcagtcagcgaactggcaggccaccagaccagtgcagagtcctggggtacaggaagagctgtggcccgtatccctcgtgtgagaggtggtggtactcaccgttctggccagggtgcttttggaaacatgtgtcgtggtggtcgtatgtttgcccccactaaaacctggcgccgctggcaccgcaggatcaacgtaccccagaagcgctatgctatctgctctgcc-ctggccg-------------cctctgccat-------------tcctgcacttgtgatgtccaaaggacaccgcattgagga-aatccctgaggtcccactggtggttgaagacaaagttgagggctacaagaagaccaaggaggcagtgctgctgctgaagaagctcaaagcctggaatgacattaagaaggtctatgcctctcagcgtatgcgtgccggtaagggtaagatgaggaatcgcagacgtatccagcgcagagggccgtgcattatctataaccaagatgctggcttaaccaaagccttcagaaatatccccggcatcactctgctgaacgtgaacaaactgaaccttttgaggctcgctcccggtggtcacgttggacggttctgcatctggaccgagagtgctttccgcaagctggatgacctgtacggcacatggcgcaaggctgcctccctgaaggttgactacaacctgccaatgcacaagatgaccaatacagacctgaccaggattctgaagagtgaggagatccagaaagcac-ttcgtgcacccaacaagaagctcaaccgcagaattctgaagaagaatcctctgaagaatttgaacataatgctcaaactgaatccttacgccaagacagcaagacgtcatgccatcctcaagcatgaccctgcgattaaggccaagatgctgaaacccaagaagagg------------------cctggaaagaaggg------------------------------------------------------tgcacctg---------ctaagcccaag------------------------------------------------gcataa----------------------------------------------------------------------------------------------------
>SB-like-Neolon-L4
---gcttgtgcccgacccctcatctcggtgtattccgagaaaggagaatcctcaggcaaaaatgttgtcatgcctgcagtgttcaaggcccctattcgccctgatgtggtgaattttgtgcacaccaacatgcgcaagaacaaccgccagccttatgcagtcagcgaactggcaggccaccagaccagtgcagagtcctggggtacaggaagagctgtggcccgtatccctcgtgtgagaggtggtggtactcaccgttctggccagggtgcttttggaaacatgtgtcgtggtggtcgtatgtttgcccccactaaaacctggcgccgctggcaccgcaggatcaacgtaccccagaagcgctatgctatctgctctgcc-ctggccg-------------cctctgccat-------------tcctgcacttgtgatgtccaaaggacaccgcattgagga-aatccctgaggtcccactggtggttgaagacaaagttgagggctacaagaagaccaaggaggcagtgctgctgctgaagaagctcaaagcctggaatgacattaagaaggtctatgcctctcagcgtatgcgtgccggtaagggtaagatgaggaatcgcagacgtatccagcgcagagggccgtgcattatctataaccaagatgctggcttaaccaaagccttcagaaatatccccggcatcactctgctgaacgtgaacaaactgaaccttttgaggctcgctcccggtggtcacgttggacggttctgcatctggaccgagagtgctttccgcaagctggatgacctgtacggcacatggcgcaaggctgcctccctgaaggttgactacaacctgccaatgcacaagatgaccaatacagacctgaccaggattctgaagagtgaggagatccagaaagcac-ttcgtgcacccaacaagaagctcaaccgcagaattctgaagaagaatcctctgaagaatttgaacataatgctcaaactgaatccttacgccaagacagcaagacgtcatgccatcctcaagcatgaccctgcgattaaggccaagatgctgaaacccaagaagagg------------------cctggaaagaaggg------------------------------------------------------tgcacctg---------ctaagcccaag------------------------------------------------gcataa----------------------------------------------------------------------------------------------------
>SB-like-Neonigr-L4
---gcttgtgcccgacccctcatctcggtgtattccgagaaaggagaatcctcaggcaaaaatgttgtcatgcctgcagtgttcaaggcccctattcgccctgatgtggtgaattttgtgcacaccaacatgcgcaagaacaaccgccagccttatgcagtcagcgaactggcaggccaccagaccagtgcagagtcctggggtacaggaagagctgtggcccgtatccctcgtgtgagaggtggtggtactcaccgttctggccagggtgcttttggaaacatgtgtcgtggtggtcgtatgtttgcccccactaaaacctggcgccgctggcaccgcaggatcaacgtaccccagaagcgctatgctatctgctctgcc-ctggccg-------------cctctgccat-------------tcctgcacttgtgatgtccaaaggacaccgcattgagga-aatccctgaggtcccactggtggttgaagacaaagttgagggctacaagaagaccaaggaggcagtgctgctgctgaagaagctcaaagcctggaatgacattaagaaggtctatgcctctcagcgtatgcgtgccggtaagggtaagatgaggaatcgcagacgtatccagcgcagagggccgtgcattatctataaccaagatgctggcttaaccaaagccttcagaaatatccccggcatcactctgctgaacgtgaacaaactgaaccttttgaggctcgctcccggtggtcacgttggacggttctgcatctggaccgagagtgctttccgcaagctggatgacctgtacggcacatggcgcaaggctgcctccctgaaggttgactacaacctgccaatgcacaagatgaccaatacagacctgaccaggattctgaagagtgaggagatccagaaagcac-ttcgtgcacccaacaagaagctcaaccgcagaattctgaagaagaatcctctgaagaatttgaacataatgctcaaactgaatccttacgccaagacagcaagacgtcatgccatcctcaagcatgaccctgcgattaaggccaagatgctgaaacccaagaagagg------------------cctggaaagaaggg------------------------------------------------------tgcacctg---------ctaagcccaag------------------------------------------------gcataa----------------------------------------------------------------------------------------------------
>SB-like-Neoobs-L4
---gcttgtgcccgacccctcatctcggtgtattccgagaaaggagaatcctcaggcaaaaatgttgtcatgcctgcagtgttcaaggcccctattcgccctgatgtggtgaattttgtgcacaccaacatgcgcaagaacaaccgccagccttatgcagtcagcgaactggcaggccaccagaccagtgcagagtcctggggtacaggaagagctgtggcccgtatccctcgtgtgagaggtggtggtactcaccgttctggccagggtgcttttggaaacatgtgtcgtggtggtcgtatgtttgcccccactaaaacctggcgccgctggcaccgcaggatcaacgtaccccagaagcgctatgctatctgctctgcc-ctggccg-------------cctctgccat-------------tcctgcacttgtgatgtccaaaggacaccgcattgagga-aatccctgaggtcccactggtggttgaagacaaagttgagggctacaagaagaccaaggaggcagtgctgctgctgaagaagctcaaagcctggaatgacattaagaaggtctatgcctctcagcgtatgcgtgccggtaagggtaagatgaggaatcgcagacgtatccagcgcagagggccgtgcattatctataaccaagatgctggcttaaccaaagccttcagaaatatccccggcatcactctgctgaacgtgaacaaactgaaccttttgaggctcgctcccggtggtcacgttggacggttctgcatctggaccgagagtgctttccgcaagctggatgacctgtacggcacatggcgcaaggctgcctccctgaaggttgactacaacctgccaatgcacaagatgaccaatacagacctgaccaggattctgaagagtgaggagatccagaaagcac-ttcgtgcacccaacaagaagctcaaccgcagaattctgaagaagaatcctctgaagaatttgaacataatgctcaaactgaatccttacgccaagacagcaagacgtcatgccatcctcaagcatgaccctgcgattaaggccaagatgctgaaacccaagaagagg------------------cctggaaagaaggg------------------------------------------------------tgcacctg---------ctaagcccaag------------------------------------------------gcataa----------------------------------------------------------------------------------------------------
>SB-like-Neosav-L4
---gcttgtgcccgacccctcatctcggtgtattccgagaaaggagaatcctcaggcaaaaatgttgtcatgcctgcagtgttcaaggcccctattcgccctgatgtggtgaattttgtgcacaccaacatgcgcaagaacaaccgccagccttatgcagtcagcgaactggcaggccaccagaccagtgcagagtcctggggtacaggaagagctgtggcccgtatccctcgtgtgagaggtggtggtactcaccgttctggccagggtgcttttggaaacatgtgtcgtggtggtcgtatgtttgcccccactaaaacctggcgccgctggcaccgcaggatcaacgtaccccagaagcgctatgctatctgctctgcc-ctggccg-------------cctctgccat-------------tcctgcacttgtgatgtccaaaggacaccgcattgagga-aatccctgaggtcccactggtggttgaagacaaagttgagggctacaagaagaccaaggaggcagtgctgctgctgaagaagctcaaagcctggaatgacattaagaaggtctatgcctctcagcgtatgcgtgccggtaagggtaagatgaggaatcgcagacgtatccagcgcagagggccgtgcattatctataaccaagatgctggcttaaccaaagccttcagaaatatccccggcatcactctgctgaacgtgaacaaactgaaccttttgaggctcgctcccggtggtcacgttggacggttctgcatctggaccgagagtgctttccgcaagctggatgacctgtacggcacatggcgcaaggctgcctccctgaaggttgactacaacctgccaatgcacaagatgaccaatacagacctgaccaggattctgaagagtgaggagatccagaaagcac-ttcgtgcacccaacaagaagctcaaccgcagaattctgaagaagaatcctctgaagaatttgaacataatgctcaaactgaatccttacgccaagacagcaagacgtcatgccatcctcaagcatgaccctgcgattaaggccaagatgctgaaacccaagaagagg------------------cctggaaagaaggg------------------------------------------------------tgcacctg---------ctaagcccaag------------------------------------------------gcataa----------------------------------------------------------------------------------------------------
>SB-like-Neotet-L4
---gcttgtgcccgacccctcatctcggtgtattccgagaaaggagaatcctcaggcaaaaatgttgtcatgcctgcagtgttcaaggcccctattcgccctgatgtggtgaattttgtgcacaccaacatgcgcaagaacaaccgccagccttatgcagtcagcgaactggcaggccaccagaccagtgcagagtcctggggtacaggaagagctgtggcccgtatccctcgtgtgagaggtggtggtactcaccgttctggccagggtgcttttggaaacatgtgtcgtggtggtcgtatgtttgcccccactaaaacctggcgccgctggcaccgcaggatcaacgtaccccagaagcgctatgctatctgctctgcc-ctggccg-------------cctctgccat-------------tcctgcacttgtgatgtccaaaggacaccgcattgagga-aatccctgaggtcccactggtggttgaagacaaagttgagggctacaagaagaccaaggaggcagtgctgctgctgaagaagctcaaagcctggaatgacattaagaaggtctatgcctctcagcgtatgcgtgccggtaagggtaagatgaggaatcgcagacgtatccagcgcagagggccgtgcattatctataaccaagatgctggcttaaccaaagccttcagaaatatccccggcatcactctgctgaacgtgaacaaactgaaccttttgaggctcgctcccggtggtcacgttggacggttctgcatctggaccgagagtgctttccgcaagctggatgacctgtacggcacatggcgcaaggctgcctccctgaaggttgactacaacctgccaatgcacaagatgaccaatacagacctgaccaggattctgaagagtgaggagatccagaaagcac-ttcgtgcacccaacaagaagctcaaccgcagaattctgaagaagaatcctctgaagaatttgaacataatgctcaaactgaatccttacgccaagacagcaagacgtcatgccatcctcaagcatgaccctgcgattaaggccaagatgctgaaacccaagaagagg------------------cctggaaagaaggg------------------------------------------------------tgcacctg---------ctaagcccaag------------------------------------------------gcataa----------------------------------------------------------------------------------------------------
>SB-like-Julmarl-L4
---gcttgtgcccgacccctcatctcggtgtattccgagaaaggagaatcctcaggcaaaaatgttgtcatgcctgcagtgttcaaggcccctattcgccctgatgtggtgaattttgtgcacaccaacatgcgcaagaacaaccgccagccttatgcagtcagcgaactggcaggccaccagaccagtgcagagtcctggggtacaggaagagctgtggcccgtatccctcgtgtgagaggtggtggtactcaccgttctggccagggtgcttttggaaacatgtgtcgtggtggtcgtatgtttgcccccactaaaacctggcgccgctggcaccgcaggatcaacgtaccccagaagcgctatgctatctgctctgcc-ctggccg-------------cctctgccat-------------tcctgcacttgtgatgtccaaaggacaccgcattgagga-aatccctgaggtcccactggtggttgaagacaaagttgagggctacaagaagaccaaggaggcagtgctgctgctgaagaagctcaaagcctggaatgacattaagaaggtctatgcctctcagcgtatgcgtgctggtaagggtaagatgaggaatcgcagacgtatccagcgcagagggccgtgcattatctataaccaagatgctggcttaaccaaagccttcagaaatatccccggcatcactctgctgaacgtgaacaaactgaaccttttgaggctcgctcccggtggtcacgttggacggttctgcatctggaccgagagtgctttccgcaagctggatgacctgtacggcacatggcgcaaggctgcctccctgaaggttgactacaacctgccaatgcacaagatgaccaatacagacctgaccaggattctgaagagtgaggagatccagaaagcac-ttcgtgcacccaacaagaagctcaaccgcagaattctgaagaagaatcctctgaagaatttgaacataatgctcaaactgaatccttacgccaagacagcaagacgtcatgccatcctcaagcatgaccctgcgattaaggccaagatgctgaaacccaagaagagg------------------cctggaaagaaggg------------------------------------------------------tgcacctg---------ctaagcccaag------------------------------------------------gcataa----------------------------------------------------------------------------------------------------
>SB-like-Neopec-L4
---gcttgtgcccgacccctcatctcggtgtattccgagaaaggagaatcctcaggcaaaaatgttgtcatgcctgcagtgttcaaggcccctattcgccctgatgtggtgaattttgtgcacaccaacatgcgcaagaacaaccgccagccttatgcagtcagcgaactggcaggccaccagaccagtgcagagtcctggggtacaggaagagctgtggcccgtatccctcgtgtgagaggtggtggtactcaccgttctggccagggtgcttttggaaacatgtgtcgtggtggtcgtatgtttgcccccactaaaacctggcgccgctggcaccgcaggatcaacgtaccccagaagcgctatgctatctgctctgcc-ctggccg-------------cctctgccat-------------tcctgcacttgtgatgtccaaaggacaccgcattgagga-aatccctgaggtcccactggtggttgaagacaaagttgagggctacaagaagaccaaggaggcagtgctgctgctgaagaagctcaaagcctggaatgacattaagaaggtctatgcctctcagcgtatgcgtgctggtaagggtaagatgaggaatcgcagacgtatccagcgcagagggccgtgcattatctataaccaagatgctggcttaaccaaagccttcagaaatatccccggcatcactctgctgaacgtgaacaaactgaaccttttgaggctcgctcccggtggtcacgttggacggttctgcatctggaccgagagtgctttccgcaagctggatgacctgtacggcacatggcgcaaggctgcctccctgaaggttgactacaacctgccaatgcacaagatgaccaatacagacctgaccaggattctgaagagtgaggagatccagaaagcac-ttcgtgcacccaacaagaagctcaaccgcagaattctgaagaagaatcctctgaagaatttgaacataatgctcaaactgaatccttacgccaagacagcaagacgtcatgccatcctcaagcatgaccctgcgattaaggccaagatgctgaaacccaagaagagg------------------cctggaaagaaggg------------------------------------------------------tgcacctg---------ctaagcccaag------------------------------------------------gcataa----------------------------------------------------------------------------------------------------
>SB-like-Lepcun-L4
---gcttgtgcccgacccctcatttcggtgtattccgagaaaggagaatcctcaggcaaaaatgttgtcatgcctgcagtgttcaaggcccctattcgccctgatgtggtgaattttgtgcacaccaacatgcgcaagaacaaccgccagccttatgcagtcagcgaactggcaggccaccagaccagtgcagagtcctggggtacaggaagagctgtggcccgtatccctcgtgtgagaggtggtggtactcaccgttctggccagggtgcttttggaaacatgtgtcgtggtggtcgtatgtttgcccccactaaaacctggcgccgctggcaccgcaggatcaacgtaccccagaagcgctatgctatctgctctgcc-ctggccg-------------cctctgccat-------------tcctgcacttgtgatgtccaaaggacaccgcattgagga-aatccctgaggtcccactggtggttgaagacaaagttgagggctacaagaagaccaaggaggcagtgctgctgctgaagaagctcaaagcctggaatgacattaagaaggtctatgcctctcagcgtatgcgtgccggtaagggtaagatgaggaatcgcagacgtatccagcgcagagggccgtgcattatctataaccaagatgctggcttaaccaaagccttcagaaatatccccggcatcactctgctgaacgtgaacaaactgaaccttttgaggctcgctcccggtggtcacgttggacggttctgcatctggaccgagagtgctttccgcaagctggatgacctgtacggcacatggcgcaaggctgcctccctgaaggttgactacaacctgccaatgcacaagatgaccaatacagacctgaccaggattctgaagagtgaggagatccagaaagcac-ttcgtgcacccaacaagaagctcaaccgcagaattctgaagaagaatcctctgaagaatttgaacataatgctcaaactgaatccttacgccaagacagcaagacgtcatgccatcctcaagcatgaccctgcgattaaggccaagatgctgaaacccaagaagagg------------------cctggaaagaaggg------------------------------------------------------tgcacctg---------ctaagcccaag------------------------------------------------gcataa----------------------------------------------------------------------------------------------------
>SB-like-Neobif-L4
---gcttgtgcccgacccctcatctcggtgtattccgagaaaggagaatcctcaggcaaaaatgttgtcatgcctgcagtgttcaaggcccctattcgccctgatgtggtgaattttgtgcacaccaacatgcgcaagaacaaccgccagccttatgcagtcagcgaactggcaggccaccagaccagtgcagagtcctggggtacaggaagagctgtggcccgtatccctcgtgtgagaggtggtggtactcaccgttctggccagggtgcttttggaaacatgtgtcgtggtggtcgtatgtttgctcccactaaaacctggcgccgctggcaccgcaggatcaacgtaccccagaagcgctatgctatctgctctgcc-ctggccg-------------cctctgccat-------------tcctgcacttgtgatgtccaaaggacaccgcattgagga-aatccctgaggtcccactggtggttgaagacaaagttgagggctacaagaagaccaaggaggcagtgctgctgctgaagaagctcaaagcctggaatgacattaagaaggtctatgcctctcagcgtatgcgtgccggtaagggtaagatgaggaatcgcagacgtatccagcgcagagggccgtgcattatctataaccaagatgctggcttaaccaaagccttcagaaatatccccggcatcactctgctgaacgtgaacaaactgaaccttttgaggctcgctcccggtggtcacgttggacggttctgcatctggaccgagagtgctttccgcaagctggatgacctgtacggcacatggcgcaaggctgcctccctgaaggttgactacaacctgccaatgcacaagatgaccaatacagacctgaccaggattctgaagagtgaggagatccagaaagcac-ttcgtgcacccaacaagaagctcaaccgcagaattctgaagaagaatcctctgaagaatttgaacataatgctcaaactgaatccttacgccaagacagcaagacgtcatgccatcctcaagcatgaccctgcgattaaggccaagatgctgaaacccaagaagagg------------------cctggaaagaaggg------------------------------------------------------tgcacctg---------ctaagcccaag------------------------------------------------gcataa----------------------------------------------------------------------------------------------------
>SB-like-Neochi-L4
---gcttgtgcccgacccctcatctcggtgtattccgagaaaggagaatcctcaggcaaaaatgttgtcatgcctgcagtgttcaaggcccctattcgccctgatgtggtgaattttgtgcacaccaacatgcgcaagaacaaccgccagccttatgcagtcagcgaactggcaggccaccagaccagtgcagagtcctggggtacaggaagagctgtggcccgtatccctcgtgtgagaggtggtggtactcaccgttctggccagggtgcttttggaaacatgtgtcgtggtggtcgtatgtttgcccccactaaaacctggcgccgctggcaccgcaggatcaacgtaccccagaagcgctatgctatctgctctgcc-ctggctg-------------cctctgccat-------------tcctgcacttgtgatgtccaaaggacaccgcattgagga-aatccctgaggtcccactggtggttgaagacaaagttgagggctacaagaagaccaaggaggcagtgctgctgctgaagaagctcaaagcctggaatgacattaagaaggtctatgcctctcagcgtatgcgtgccggtaagggtaagatgaggaatcgcagacgtatccagcgcagagggccgtgcattatctataaccaagatgctggcttaaccaaagccttcagaaatatccccggcatcactctgctgaacgtgaacaaactgaaccttttgaggctcgctcccggtggtcacgttggacggttctgcatctggaccgagagtgctttccgcaagctggatgacctgtacggcacatggcgcaaggctgcctccctgaaggttgactacaacctgccaatgcacaagatgaccaatacagacctgaccaggattctgaagagtgaggagatccagaaagcac-ttcgtgcacccaacaagaagctcaaccgcagaattctgaagaagaatcctctgaagaatttgaacataatgctcaaactgaatccttacgccaagacagcaagacgtcatgccatcctcaagcatgaccctgcgattaaggccaagatgctgaaacccaagaagagg------------------cctggaaagaaggg------------------------------------------------------tgcacctg---------ctaagcccaag------------------------------------------------gcataa----------------------------------------------------------------------------------------------------
>SB-like-Neochr-L4
---gcttgtgcccgacccctcatctcggtgtattccgagaaaggagaatcctcaggcaaaaatgttgtcatgcctgcagtgttcaaggcccctattcgccctgatgtggtgaattttgtgcacaccaacatgcgcaagaacaaccgccagccttatgcagtcagcgaactggcaggccaccagaccagtgcagagtcctggggtacaggaagagctgtggcccgtatccctcgtgtgagaggtggtggtactcaccgttctggccagggtgcttttggaaacatgtgtcgtggtggtcgtatgtttgcccccactaaaacctggcgccgctggcaccgcaggatcaacgtaccccagaagcgctatgctatctgctctgcc-ctggccg-------------cctctgccat-------------tcctgcacttgtgatgtccaaaggacaccgcattgagga-aatccctgaggtcccactggtggttgaagacaaagttgagggctacaagaagaccaaggaggcagtgctgctgctgaagaagctcaaagcctggaatgacattaagaaggtctatgcctctcagcgtatgcgtgccggtaagggtaagatgaggaatcgcagacgtatccagcgcagagggccgtgcattatctataaccaagatgctggcttaaccaaagccttcagaaatatccccggcatcactctgctgaatgtgaacaaactgaaccttttgaggctcgctcccggtggtcacgttggacggttctgcatctggaccgagagtgctttccgcaagctggatgacctgtacggcacatggcgcaaggctgcctccctgaaggttgactacaacctgccaatgcacaagatgaccaatacagacctgaccaggattctgaagagtgaggagatccagaaagcac-ttcgtgcacccaacaagaagctcaaccgcagaattctgaagaagaatcctctgaagaatttgaacataatgctcaaactgaatccttacgccaagacagcaagacgtcatgccatcctcaagcatgaccctgcgattaaggccaagatgctgaaacccaagaagagg------------------cctggaaagaaggg------------------------------------------------------tgcacctg---------ctaagcccaag------------------------------------------------gcataa----------------------------------------------------------------------------------------------------
>SB-like-Lamtig-L4
---gcttgtgcccgacccctcatctcggtgtattccgagaaaggagaatcctcaggcaaaaatgttgtcatgcctgcagtgttcaaggcccctattcgccctgatgtggtgaattttgtgcacaccaacatgcgcaagaacaaccgccagccttatgcagtcagcgaactggcaggccaccagaccagtgcagagtcctggggtacaggaagagctgtggcccgtatccctcgtgtgagaggtggtggtactcaccgttctggccagggtgcttttggaaacatgtgtcgtggtggtcgtatgtttgcccccactaaaacctggcgccgctggcaccgcaggatcaatgtaccccagaagcgctatgctatctgctctgcc-ctggccg-------------cctctgccat-------------tcctgcacttgtgatgtccaaaggacaccgcattgagga-aatccctgaggtcccactggtggttgaagacaaagttgagggctacaagaagaccaaggaggcagtgctgctgctgaagaagctcaaagcctggaatgacattaagaaggtctatgcctctcagcgtatgcgtgccggtaagggtaagatgaggaatcgcagacgtatccagcgcagagggccgtgcattatctacaaccaagatgctggcttaaccaaagccttcagaaatatccccggcatcactctgctgaacgtgaacaaactgaaccttttgaggctcgctcccggtggtcacgttggacggttctgcatctggaccgagagtgctttccgcaagctggatgacctgtacggcacatggcgcaaggctgcctccctgaaggttgactacaacctgccaatgcacaagatgaccaatacagacctgaccaggattctgaagagtgaggagatccagaaagcac-ttcgtgcacccaacaagaagctcaaccgcagaattctgaagaagaatcctctgaagaatttgaacataatgctcaaactgaatccttacgccaagacagcaagacgtcatgccatcctcaagcatgaccctgcgattaaggccaagatgctgaaacccaagaagagg------------------cctggaaagaaggg------------------------------------------------------tgcacctg---------ctaagcccaag------------------------------------------------gcataa----------------------------------------------------------------------------------------------------
>SB-like-Neowal-L4
---gcttgtgcccgacccctcatctcggtgtattccgagaaaggagaatcctcaggcaaaaatgttgtcatgcctgcagtgttcaaggcccctattcgccctgatgtggtgaattttgtgcacaccaacatgcgcaagaacaaccgccagccttatgcagtcagcgaactggcaggccaccagaccagtgcagagtcctggggtacaggaagagctgtggcccgtatccctcgtgtgagaggtggtggtactcaccgttctggccagggtgcttttggaaacatgtgtcgtggtggtcgtatgtttgcccccactaaaacctggcgccgctggcaccgcaggatcaacgtaccccagaagcgctatgctatctgctctgcc-ctggccg-------------cctctgccat-------------tcctgcacttgtgatgtccaaaggacaccgcattgagga-aatccctgaggtcccactggtggttgaagacaaagttgagggctacaagaagaccaaggaggcagtgctgctgctgaagaagctcaaagcctggaatgacattaagaaggtctatgcctctcagcgtatgcgtgccggtaagggtaagatgaggaatcgcagacgtatccagcgcagagggccgtgcattatctacaaccaagatgctggcttaaccaaagccttcagaaatatccccggcatcactctgctgaacgtgaacaaactgaaccttttgaggctcgctcccggtggtcacgttggacggttctgcatctggaccgagagtgctttccgcaagctggatgacctgtacggcacatggcgcaaggctgcctccctgaaggttgactacaacctgccaatgcacaagatgaccaatacagacctgaccaggattctgaagagtgaggagatccagaaagcac-ttcgtgcacccaacaagaagctcaaccgcagaattctgaagaagaatcctctgaagaatttgaacataatgctcaaactgaatccttacgccaagacagcaagacgtcatgccatcctcaagcatgaccctgcgattaaggccaagatgctgaaacccaagaagagg------------------cctggaaagaaggg------------------------------------------------------tgcacctg---------ctaagcccaag------------------------------------------------gcataa----------------------------------------------------------------------------------------------------
>SB-like-Telbri-L4
---gcttgtgcccgacccctcatctcggtgtattccgagaaaggagaatccttaggcaaaaatgttgtcatgcctgcagtgttcaaggcccctattcgccctgatgtggtgaattttgtgcacaccaacatgcgcaagaacaaccgccagccttatgcagtcagcgaactggcaggccaccagaccagtgcagagtcctggggtacaggaagagctgtggcccgtatccctcgtgtgagaggtggtggtactcaccgttctggccagggtgcttttggaaacatgtgtcgtggtggtcgtatgtttgcccccactaaaacctggcgccgctggcaccgcaggatcaacgtaccccagaagcgctatgctatctgctctgcc-ctggccg-------------cctctgccat-------------tcctgcacttgtgatgtccaaaggacaccgcattgagga-aatccctgaggtcccactggtggttgaagacaaagttgagggctacaagaagaccaaggaggcagtgctgctgctgaagaagctcaaagcctggaatgacattaagaaggtctatgcctctcagcgtatgcgtgccggtaagggtaagatgaggaatcgcagacgtatccagcgcagagggccgtgcattatctacaaccaagatgctggcttaaccaaagccttcagaaatatccccggcatcactctgctgaacgtgaacaaactgaaccttttgaggctcgctcccggtggtcacgttggacggttctgcatctggaccgagagtgctttccgcaagctggatgacctgtacggcacatggcgcaaggctgcctccctgaaggttgactacaacctgccaatgcacaagatgaccaatacagacctgaccaggattctgaagagtgaggagatccagaaagcac-ttcgtgcacccaacaagaagctcaaccgcagaattctgaagaagaatcctctgaagaatttgaacataatgctcaaactgaatccttacgccaagacagcaagacgtcatgccatcctcaagcatgaccctgcgattaaggccaagatgctgaaacccaagaagagg------------------cctggaaagaaggg------------------------------------------------------tgcacctg---------ctaagcccaag------------------------------------------------gcataa----------------------------------------------------------------------------------------------------
>SB-like-Teldhon-L4
---gcttgtgcccgacccctcatctcggtgtattccgagaaaggagaatccttaggcaaaaatgttgtcatgcctgcagtgttcaaggcccctattcgccctgatgtggtgaattttgtgcacaccaacatgcgcaagaacaaccgccagccttatgcagtcagcgaactggcaggccaccagaccagtgcagagtcctggggtacaggaagagctgtggcccgtatccctcgtgtgagaggtggtggtactcaccgttctggccagggtgcttttggaaacatgtgtcgtggtggtcgtatgtttgcccccactaaaacctggcgccgctggcaccgcaggatcaacgtaccccagaagcgctatgctatctgctctgcc-ctggccg-------------cctctgccat-------------tcctgcacttgtgatgtccaaaggacaccgcattgagga-aatccctgaggtcccactggtggttgaagacaaagttgagggctacaagaagaccaaggaggcagtgctgctgctgaagaagctcaaagcctggaatgacattaagaaggtctatgcctctcagcgtatgcgtgccggtaagggtaagatgaggaatcgcagacgtatccagcgcagagggccgtgcattatctataaccaagatgctggcttaaccaaagccttcagaaatatccccggcatcactctgctgaacgtgaacaaactgaaccttttgaggctcgctcccggtggtcacgttggacggttctgcatctggaccgagagtgctttccgcaagctggatgacctgtacggcacatggcgcaaggctgcctccctgaaggttgactacaacctgccaatgcacaagatgaccaatacagacctgaccaggattctgaagagtgaggagatccagaaagcac-ttcgtgcacccaacaagaagctcaaccgcagaattctgaagaagaatcctctgaagaatttgaacataatgctcaaactgaatccttacgccaagacagcaagacgtcatgccatcctcaagcatgaccctgcgattaaggccaagatgctgaaacccaagaagagg------------------cctggaaagaaggg------------------------------------------------------tgcacctg---------ctaagcccaag------------------------------------------------gcataa----------------------------------------------------------------------------------------------------
>SB-like-Teldhot-L4
---gcttgtgcccgacccctcatctcggtgtattccgagaaaggagaatccttaggcaaaaatgttgtcatgcctgcagtgttcaaggcccctattcgccctgatgtggtgaattttgtgcacaccaacatgcgcaagaacaaccgccagccttatgcagtcagcgaactggcaggccaccagaccagtgcagagtcctggggtacaggaagagctgtggcccgtatccctcgtgtgagaggtggtggtactcaccgttctggccagggtgcttttggaaacatgtgtcgtggtggtcgtatgtttgcccccactaaaacctggcgccgctggcaccgcaggatcaacgtaccccagaagcgctatgctatctgctctgcc-ctggccg-------------cctctgccat-------------tcctgcacttgtgatgtccaaaggacaccgcattgagga-aatccctgaggtcccactggtggttgaagacaaagttgagggctacaagaagaccaaggaggcagtgctgctgctgaagaagctcaaagcctggaatgacattaagaaggtctatgcctctcagcgtatgcgtgccggtaagggtaagatgaggaatcgcagacgtatccagcgcagagggccgtgcattatctataaccaagatgctggcttaaccaaagccttcagaaatatccccggcatcactctgctgaacgtgaacaaactgaaccttttgaggctcgctcccggtggtcacgttggacggttctgcatctggaccgagagtgctttccgcaagctggatgacctgtacggcacatggcgcaaggctgcctccctgaaggttgactacaacctgccaatgcacaagatgaccaatacagacctgaccaggattctgaagagtgaggagatccagaaagcac-ttcgtgcacccaacaagaagctcaaccgcagaattctgaagaagaatcctctgaagaatttgaacataatgctcaaactgaatccttacgccaagacagcaagacgtcatgccatcctcaagcatgaccctgcgattaaggccaagatgctgaaacccaagaagagg------------------cctggaaagaaggg------------------------------------------------------tgcacctg---------ctaagcccaag------------------------------------------------gcataa----------------------------------------------------------------------------------------------------
>SB-like-Neofal-L4
---gcttgtgcccgacccctcatctcggtgtattccgagaaaggagaatcctcaggcaaaaatgttgtcatgcctgcagtgttcaaggcccctattcgccctgatgtggtgaattttgtgcacaccaacatgcgcaagaacaaccgccagccttatgcagtcagcgaactggcaggccaccagaccagtgcagagtcctggggtacaggaagagctgtggcccgtatccctcgtgtgagaggtggtggtactcaccgttctggccagggtgcttttggaaacatgtgtcgtggtggtcgtatgtttgcccccactaaaacctggcgccgctggcaccgcaggatcaacgtaccccagaagcgctatgctatctgctctgcc-ctggctg-------------cctctgccat-------------tcctgcacttgtgatgtccaaaggacaccgcattgagga-aatccctgaggtcccactggtggttgaagacaaagttgagggctacaagaagaccaaggaggcagtgctgctgctgaagaagctcaaagcctggaatgacattaagaaggtctatgcctctcagcgtatgcgtgccggtaagggtaagatgaggaatcgcagacgtatccagcgcagagggccgtgcattatctacaaccaagatgctggcttaaccaaagccttcagaaatatccccggcatcactctgctgaacgtgaacaaactgaaccttttgaggctcgctcccggtggtcacgttggacggttctgcatctggaccgagagtgctttccgcaagctggatgacctgtacggcacatggcgcaaggctgcctccctgaaggttgactacaacctgccaatgcacaagatgaccaatacagatctgaccaggattctgaagagtgaggagatccagaaagcac-ttcgtgcacccaacaagaagctcaaccgcagaattctgaagaagaatcctctgaagaatttgaacataatgctcaaactgaatccttacgccaagacagcaagacgtcatgccatcctcaagcatgaccctgcgattaaggccaagatgctgaaacccaagaagagg------------------cctggaaagaaggg------------------------------------------------------tgcacctg---------ctaagcccaag------------------------------------------------gcataa----------------------------------------------------------------------------------------------------
>SB-like-Varmoo-L4
---gcttgtgcccgacccctcatctcggtgtattccgagaaaggagaatcctcaggcaaaaatgttgtcatgcctgcagtgttcaaggcccctattcgccctgatgtggtgaattttgtgcacaccaacatgcgcaagaacaaccgccagccttatgcagtcagcgaactggcaggccaccagaccagtgcagagtcctggggtacaggaagagctgtggcccgtatccctcgtgtgagaggtggtggtactcaccgttctggccagggtgcttttggaaacatgtgtcgtggtggtcgtatgtttgcccccactaaaacctggcgccgctggcaccgcaggatcaacgtaccccagaagcgctatgctatctgctctgcc-ctggccg-------------cctctgccat-------------tcctgcacttgtgatgtccaaaggacaccgcattgagga-aatccctgaggtcccactggtggttgaagacaaagttgagggctacaagaagaccaaggaggcagtgctgctgctgaagaagctcaaagcctggaatgacattaagaaggtctatgcctctcagcgtatgcgtgccggtaagggtaagatgaggaatcgcagacgtatccagcgcagagggccgtgcattatctacaaccaagatgctggcttaaccaaagccttcagaaatatccccggcatcactctgctgaacgtgaacaaactgaaccttttgaggctcgctcccggtggtcacgttggacggttctgcatctggaccgagagtgctttccgcaagctggatgacctgtacggcacatggcgcaaggctgcctccctgaaggttgactacaacctgccaatgcacaagatgaccaatacagatctgaccaggattctgaagagtgaggagatccagaaagcac-ttcgtgcacccaacaagaagctcaaccgcagaattctgaagaagaatcctctgaagaatttgaacataatgctcaaactgaatccttacgccaagacagcaagacgtcatgccatcctcaagcatgaccctgcaattaaggccaagatgctgaaacccaagaagagg------------------cctggaaagaaggg------------------------------------------------------tgcacctg---------ctaagcccaag------------------------------------------------gcataa----------------------------------------------------------------------------------------------------
>SB-like-Telbif-L4
---gcttgtgcccgacccctcatctcggtgtattccgagaaaggagaatccttaggcaaaaatgttgtcatgcctgcagtgttcaaggcccctattcgccctgatgtggtgaattttgtgcacaccaacatgcgcaagaacaaccgccaaccttatgcagtcagcgaactggcaggccaccagaccagtgcagagtcctggggtacaggaagagctgtggcccgtatccctcgtgtgagaggtggtggtactcaccgttctggccagggtgcttttggaaacatgtgtcgtggtggtcgtatgtttgcccccactaaaacctggcgccgctggcaccgcaggatcaacgtaccccagaagcgctatgctatctgctctgcc-ctggccg-------------cctctgccat-------------tcctgcacttgtgatgtccaaaggacaccgcattgagga-aatccctgaggtcccactggtggttgaagacaaagttgagggctacaagaagaccaaggaggcagtgctgctgctgaagaagctcaaagcctggaatgacattaagaaggtctatgcctctcagcgtatgcgtgccggtaagggtaagatgaggaatcgcagacgtatccagcgcagagggccgtgcattatctataaccaagatgctggcttaaccaaagccttcagaaatatccccggcatcactctgctgaacgtgaacaaactgaaccttttgaggctcgctcccggtggtcacgttggacggttctgcatctggaccgagagtgctttccgcaagctggatgacctgtacggcacatggcgcaaggctgcctccctgaaggttgactacaacctgccaatgcacaagatgaccaatacagatctgaccaggattctgaagagtgaggagatccagaaagcac-ttcgtgcacccaacaagaagctcaaccgcagaattctgaagaagaatcctctgaagaatttgaacataatgctcaaactgaatccttacgccaagacagcaagacgtcatgccatcctcaagcatgaccctgcgattaaggccaagatgctgaaacccaagaagagg------------------cctggaaagaaggg------------------------------------------------------tgcacctg---------ctaagcccaag------------------------------------------------gcataa----------------------------------------------------------------------------------------------------
>SB-like-Julmars-L4
---gcttgtgcccgacccctcatctcggtgtattccgagaaaggagaatcctcaggcaaaaatgttgtcatgcctgcagtgttcaaggcccctattcgccctgatgtggtgaattttgtgcacaccaacatgcgcaagaacaaccgccagccttatgcagtcagcgaactggcaggccaccagaccagtgcagagtcctggggtacaggaagagctgtggcccgtatccctcgtgtgagaggtggtggtactcaccgttctggccagggtgcttttggaaacatgtgtcgtggtggtcgtatgtttgcccccactaaaacctggcgccgctggcaccgcaggatcaacgtaccccagaagcgctatgctatctgctctgcc-ctggccg-------------cctctgccat-------------tcctgcacttgtgatgtccaaaggacaccgcattgagga-aatccctgaggtcccactggtggttgaagacaaagttgagggctacaagaagaccaaggaggcagtgctgctgctgaagaagctcaaagcctggaatgacattaagaaggtctatgcctctcagcgtatgcgtgccggtaagggtaagatgaggaatcgcagacgtatccagcgcagagggccgtgcattatctataaccaagatgctggcttaaccaaagccttcagaaatatccccggcatcactctgctgaacgtgaacaaactgaaccttttgaggctcgctcccggtggtcacgttggacggttctgcatctggaccgagagtgctttccgcaagctggatgacctgtacggcacatggcgcaaggctgcctccctgaaggttgactacaacctgccaatgcacaagatgaccaatacagacctgaccaggattctgaagagtgaggagatccagaaagcac-ttcgtgcacccaacaagaagctcaaccgcagaattctgaagaagaatcctctgaagaatttgaacataatgctcaaactgaatccttacgccaagacagcaagacgtcatgccatcctcaagcatgaccctgcgattaaggccaagatgctgaaacccaagaagagg------------------cctggaaagaaggg------------------------------------------------------tgcacctc---------ctaagcccaag------------------------------------------------gcataa----------------------------------------------------------------------------------------------------
>SB-like-Neograt-L4
---gcttgtgcccgacccctcatctcggtgtattccgagaaaggagaatcctcaggcaaaaatgttgtcatgcctgcagtgttcaaggcccctattcgccctgatgtggtgaattttgtgcacaccaacatgcgcaagaacaaccgccagccttatgcagtcagcgaactggcaggccaccagaccagtgcagagtcctggggtacaggaagagctgtggcccgtatccctcgtgtgagaggtggtggtactcaccgttctggccagggtgcttttggaaacatgtgtcgtggtggtcgtatgtttgcccccactaaaacctggcgccgctggcaccgcaggatcaacgtaccccagaagcgctatgctatctgctctgcc-ctggccg-------------cctctgccat-------------tcctgcacttgtgatgtccaaaggacaccgcattgagga-aatccctgaggtcccactggtggttgaagacaaagttgagggctacaagaagaccaaggaggcagtgctgctgctgaagaagctcaaagcctggaatgacattaagaaggtctatgcctctcagcgtatgcgtgccggtaagggtaagatgaggaatcgcagacgtatccagcgcagagggccgtgcattatctataaccaagatgctggcttaaccaaagccttcagaaatatccccggcatcactctgctgaacgtgaacaaactgaaccttttgaggctcgctcccggtggtcacgttggacggttctgcatctggaccgagagtgctttccgcaagctggatgacctgtacggcacatggcgcaaggctgcctccctgaaggttgactacaacctgccaatgcacaagatgaccaatacagacctgaccaggattctgaagagtgaggagatccagaaagcac-ttcgtgcacccaacaagaagctaaaccgcagaattctgaagaagaatcctctgaagaatttgaacataatgctcaaactgaatccttacgccaagacagcaagacgtcatgccatcctcaagcatgaccctgcgattaaggccaagatgctgaaacccaagaagagg------------------cctggaaagaaggg------------------------------------------------------tgcacctg---------ctaagcccaag------------------------------------------------gcataa----------------------------------------------------------------------------------------------------
>SB-like-Neooli-L4
---gcttgtgcccgacccctcatctcggtgtattccgagaaaggagaatcctcaggcaaaaatgttgtcatgcctgcagtgttcaaggcccctattcgccctgatgtggtgaattttgtgcacaccaacatgcgcaagaacaaccgccagccttatgcagtcagcgaactggcaggccaccagaccagtgcagagtcctggggtacaggaagagctgtggcccgtatccctcgtgtgagaggtggtggtactcaccgttctggccagggtgcttttggaaacatgtgtcgtggtggtcgtatgtttgcccccactaaaacctggcgccgctggcaccgcaggatcaacgtaccccagaagcgctatgctatctgctctgcc-ctggccg-------------cctctgccat-------------tcctgcacttgtgatgtccaaaggacaccgcattgagga-aatccctgaggtcccactggtggttgaagacaaagttgagggctacaagaagaccaaggaggcagtgctgctgctgaagaagctcaaagcctggaatgacattaagaaggtctatgcctctcagcgtatgcgtgccggtaagggtaagatgaggaatcgcagacgtatccagcgcagagggccgtgcattatctataaccaagatgctggcttaaccaaagccttcagaaatatccccggcatcactctgctgaacgtgaacaaactgaaccttttgaggctcgctcccggtggtcacgttggacggttctgcatctggaccgagagtgctttccgcaagctggatgacctgtacggcacatggcgcaaggctgcctccctgaaggttgactacaacctgccaatgcacaagatgaccaatacagacctgaccaggattctgaagagtgaggagatccagaaagcac-ttcgtgcacccaacaagaagctaaaccgcagaattctgaagaagaatcctctgaagaatttgaacataatgctcaaactgaatccttacgccaagacagcaagacgtcatgccatcctcaagcatgaccctgcgattaaggccaagatgctgaaacccaagaagagg------------------cctggaaagaaggg------------------------------------------------------tgcacctg---------ctaagcccaag------------------------------------------------gcataa----------------------------------------------------------------------------------------------------
>SB-like-Neodev-L4
---gcttgtgcccgacccctcatctcggtgtattccgagaaaggagaatccttaggcaaaaatgttgtcatgcctgcagtgttcaaggcccctattcgccctgatgtggtgaattttgtgcacaccaacatgcgcaagaacaaccgccagccttatgcagtcagcgaactggcaggccaccagaccagtgcagagtcctggggtacaggaagagctgtggcccgtatccctcgtgtgagaggtggtggtactcaccgttctggccagggtgcttttggaaacatgtgtcgtggtggtcgtatgtttgcccccactaaaacctggcgccgctggcaccgcaggatcaacgtaccccagaagcgctatgctatctgctctgcc-ctggccg-------------cctctgccat-------------tcctgcacttgtgatgtccaaaggacaccgcattgagga-aatccctgaggtcccactggtggttgaagacaaagttgagggctacaagaagaccaaggaggcagtgctgctgctgaagaagctcaaagcctggagtgacattaagaaggtctatgcctctcagcgtatgcgtgccggtaagggtaagatgaggaatcgcagacgtatccagcgcagagggccgtgcattatctataaccaagatgctggcttaaccaaagccttcagaaatatccccggcatcactctgctcaacgtgaacaaactgaaccttttgaggctcgctcccggtggtcacgttggacggttctgcatctggaccgagagtgctttccgcaagctggatgacctgtacggcacatggcgcaaggctgcctccctgaaggttgactacaacctgccaatgcacaagatgaccaatacagacctgaccaggattctgaagagtgaggagatccagaaagcac-ttcgtgcacccaacaagaagctcaaccgcagaattctgaagaagaatcctctgaagaatttgaacataatgctcaaactgaatccttacgccaagacagcaagacgtcatgccatcctcaagcatgaccctgcgattaaggccaagatgctgaaacccaagaagagg------------------cctggaaagaaggg------------------------------------------------------tgcacctg---------ctaagcccaag------------------------------------------------gcataa----------------------------------------------------------------------------------------------------
>SB-like-Telluf-L4
---gcttgtgcccgacccctcatctcggtgtattccgagaaaggagaatccttaggcaaaaatgttgtcatgcctgcagtgttcaaggcccctattcgccctgatgtggtgaattttgtgcacaccaacatgcgcaagaacaaccgccagccttatgcagtcagcgaactggcaggccaccagaccagtgcagagtcctggggtacaggaagagctgtggcccgtatccctcgtgtgagaggtggtggtactcaccgttctggccagggtgcttttggaaacatgtgtcgtggtggtcgtatgtttgcccccactaaaacctggcgccgctggcaccgcaggatcaacgtaccccagaagcgctatgctatctgctctgcc-ctggccg-------------cctctgccat-------------tcctgcacttgtgatgtccaaaggacaccgcattgagga-aatccctgaggtcccactggtggttgaagacaaagttgagggctacaagaagaccaaggaggcagtgctgctgctgaagaagctcaaagcctggaatgacattaagaaggtctatgcctctcagcgtatgcgtgccggtaagggtaagatgaggaatcgcagacgtatccagcgcagagggccgtgcattatctataaccaagatgctggcttaaccaaagccttcagaaatatccccggcatcactctgctcaacgtgaacaaactgaaccttttgaggctcgctcccggtggtcacgttggacggttctgcatctggaccgagagtgctttccgcaagctggatgacctgtacggcacatggcgcaaggctgcctccctgaaggttgactacaacctgccaatgcacaagatgaccaatacagacctgaccaggattctgaagagtgaggagatccagaaagcac-ttcgtgcacccaacaagaagctcaaccgcagaattctgaagaagaatcctctgaagaatttgaacataatgctcaaactgaatccttacgccaagacagcaagacgtcatgccatcctcaagcatgaccctgcgattaaggccaagatgctgaaacccaagaagagg------------------cctggaaagaaggg------------------------------------------------------tgcacctg---------ctaagcccaag------------------------------------------------gcataa----------------------------------------------------------------------------------------------------
>SB-like-Telshe-L4
---gcttgtgcccgacccctcatctcggtgtattccgagaaaggagaatccttaggcaaaaatgttgtcatgcctgcagtgttcaaggcccctattcgccctgatgtggtgaattttgtgcacaccaacatgcgcaagaacaaccgccagccttatgcagtcagcgaactggcaggccaccagaccagtgcagagtcctggggtacaggaagagctgtggcccgtatccctcgtgtgagaggtggtggtactcaccgttctggccagggtgcttttggaaacatgtgtcgtggtggtcgtatgtttgcccccactaaaacctggcgccgctggcaccgcaggatcaacgtaccccagaagcgctatgctatctgctctgcc-ctggccg-------------cctctgccat-------------tcctgcacttgtgatgtccaaaggacaccgcattgagga-aatccctgaggtcccactggtggttgaagacaaagttgagggctacaagaagaccaaggaggcagtgctgctgctgaagaagctcaaagcctggaatgacattaagaaggtctatgcctctcagcgtatgcgtgccggtaagggtaagatgaggaatcgcagacgtatccagcgcagagggccgtgcattatctataaccaagatgctggcttaaccaaagccttcagaaatatccccggcatcactctgctcaacgtgaacaaactgaaccttttgaggctcgctcccggtggtcacgttggacggttctgcatctggaccgagagtgctttccgcaagctggatgacctgtacggcacatggcgcaaggctgcctccctgaaggttgactacaacctgccaatgcacaagatgaccaatacagacctgaccaggattctgaagagtgaggagatccagaaagcac-ttcgtgcacccaacaagaagctcaaccgcagaattctgaagaagaatcctctgaagaatttgaacataatgctcaaactgaatccttacgccaagacagcaagacgtcatgccatcctcaagcatgaccctgcgattaaggccaagatgctgaaacccaagaagagg------------------cctggaaagaaggg------------------------------------------------------tgcacctg---------ctaagcccaag------------------------------------------------gcataa----------------------------------------------------------------------------------------------------
>SB-like-Teltem-L4
---gcttgtgcccgacccctcatctcggtgtattccgagaaaggagaatccttaggcaaaaatgttgtcatgcctgcagtgttcaaggcccctattcgccctgatgtggtgaattttgtgcacaccaacatgcgcaagaacaaccgccagccttatgcagtcagcgaactggcaggccaccagaccagtgcagagtcctggggtacaggaagagctgtggcccgtatccctcgtgtgagaggtggtggtactcaccgttctggccagggtgcttttggaaacatgtgtcgtggtggtcgtatgtttgcccccactaaaacctggcgccgctggcaccgcaggatcaacgtaccccagaagcgctatgctatctgctctgcc-ctggccg-------------cctctgccat-------------tcctgcacttgtgatgtccaaaggacaccgcattgagga-aatccctgaggtcccactggtggttgaagacaaagttgagggctacaagaagaccaaggaggcagtgctgctgctgaagaagctcaaagcctggaatgacattaagaaggtctatgcctctcagcgtatgcgtgccggtaagggtaagatgaggaatcgcagacgtatccagcgcagagggccgtgcattatctataaccaagatgctggcttaaccaaagccttcagaaatatccccggcatcactctgctcaacgtgaacaaactgaaccttttgaggctcgctcccggtggtcacgttggacggttctgcatctggaccgagagtgctttccgcaagctggatgacctgtacggcacatggcgcaaggctgcctccctgaaggttgactacaacctgccaatgcacaagatgaccaatacagacctgaccaggattctgaagagtgaggagatccagaaagcac-ttcgtgcacccaacaagaagctcaaccgcagaattctgaagaagaatcctctgaagaatttgaacataatgctcaaactgaatccttacgccaagacagcaagacgtcatgccatcctcaagcatgaccctgcgattaaggccaagatgctgaaacccaagaagagg------------------cctggaaagaaggg------------------------------------------------------tgcacctg---------ctaagcccaag------------------------------------------------gcataa----------------------------------------------------------------------------------------------------
>SB-like-Telvit-L4
---gcttgtgcccgacccctcatctcggtgtattccgagaaaggagaatccttaggcaaaaatgttgtcatgcctgcagtgttcaaggcccctattcgccctgatgtggtgaattttgtgcacaccaacatgcgcaagaacaaccgccagccttatgcagtcagcgaactggcaggccaccagaccagtgcagagtcctggggtacaggaagagctgtggcccgtatccctcgtgtgagaggtggtggtactcaccgttctggccagggtgcttttggaaacatgtgtcgtggtggtcgtatgtttgcccccactaaaacctggcgccgctggcaccgcaggatcaacgtaccccagaagcgctatgctatctgctctgcc-ctggccg-------------cctctgccat-------------tcctgcacttgtgatgtccaaaggacaccgcattgagga-aatccctgaggtcccactggtggttgaagacaaagttgagggctacaagaagaccaaggaggcagtgctgctgctgaagaagctcaaagcctggaatgacattaagaaggtctatgcctctcagcgtatgcgtgccggtaagggtaagatgaggaatcgcagacgtatccagcgcagagggccgtgcattatctataaccaagatgctggcttaaccaaagccttcagaaatatccccggcatcactctgctcaacgtgaacaaactgaaccttttgaggctcgctcccggtggtcacgttggacggttctgcatctggaccgagagtgctttccgcaagctggatgacctgtacggcacatggcgcaaggctgcctccctgaaggttgactacaacctgccaatgcacaagatgaccaatacagacctgaccaggattctgaagagtgaggagatccagaaagcac-ttcgtgcacccaacaagaagctcaaccgcagaattctgaagaagaatcctctgaagaatttgaacataatgctcaaactgaatccttacgccaagacagcaagacgtcatgccatcctcaagcatgaccctgcgattaaggccaagatgctgaaacccaagaagagg------------------cctggaaagaaggg------------------------------------------------------tgcacctg---------ctaagcccaag------------------------------------------------gcataa----------------------------------------------------------------------------------------------------
>SB-like-Tellon-L4
---gcttgtgcccgacccctcatctcggtgtattccgagaaaggagaatccttaggcaaaaatgttgtcatgcctgcagtgttcaaggcccctattcgccctgatgtggtgaattttgtgcacaccaacatgcgcaagaacaaccgccagccttatgcagtcagcgaactggcaggccaccagaccagtgcagagtcctggggtacaggaagagctgtggcccgtatccctcgtgtgagaggtggtggtactcaccgttctggccagggtgcttttggaaacatgtgtcgtggtggtcgtatgtttgcccccactaaaacctggcgccgctggcaccgcaggatcaacgtaccccagaagcgctatgctatctgctctgcc-ctggccg-------------cctctgccat-------------tcctgcacttgtgatgtccaaaggacaccgcattgagga-aatccctgaggtcccactggtggttgaagacaaagttgagggctacaagaagaccaaggaggcagtgctgctgctgaagaagctcaaagcctggaatgacattaagaaggtctatgcctctcagcgtatgcgtgccggtaagggtaagatgaggaatcgcagacgtatccagcgcagagggccgtgcattatctataaccaagatgctggcttaaccaaagccttcagaaatatccccggcatcactctgctcaacgtgaacaaactgaaccttttgaggctcgctcccggtggtcacgttggacggttctgcatctggaccgagagtgcttttcgcaagctggatgacctgtacggcacatggcgcaaggctgcctccctgaaggttgactacaacctgccaatgcacaagatgaccaatacagacctgaccaggattctgaagagtgaggagatccagaaagcac-ttcgtgcacccaacaagaagctcaaccgcagaattctgaagaagaatcctctgaagaatttgaacataatgctcaaactgaatccttacgccaagacagcaagacgtcatgccatcctcaagcatgaccctgcgattaaggccaagatgctgaaacccaagaagagg------------------cctggaaagaaggg------------------------------------------------------tgcacctg---------ctaagctcaag------------------------------------------------gcataa----------------------------------------------------------------------------------------------------
>SB-like-Neonig-L4
---gcttgtgcccgacccctcatctcggtgtattccgagaaaggagaatcctcaggcaaaaatgttgtcatgcctgcagtgttcaaggcccctattcgccctgatgtggtgaattttgtgcacaccaacatgcgcaagaacaaccgccagccttatgcagtcagcgaactggcaggccaccagaccagtgcagagtcctggggtacaggaagagctgtggcccgtatccctcgtgtgagaggtggtggtactcaccgttctggccagggtgcttttggaaacatgtgtcgtggtggtcgtatgtttgcccccactaaaacctggcgccgctggcaccgcaggatcaacgtaccccagaagcgctatgctatctgctctgcc-ctggccg-------------cctctgccat-------------tcctgcacttgtgatgtccaaaggacaccgcattgagga-aatccctgaggtcccactggtggttgaagacaaagttgagggctacaagaagaccaaggaggcagtgctgctgctgaagaagctgaaagcctggaatgacattaagaaggtctatgcctctcagcgtatgcgtgctggtaagggtaagatgaggaatcgcagacgtatccagcgcagagggccgtgcattatctataaccaagatgctggcttaaccaaagccttcagaaatatccccggcatcactctgctgaacgtgaacaaactgaaccttttgaggctcgctcccggtggtcacgttggacggttctgcatctggaccgagagtgctttccgcaagctggatgacctgtacggcacatggcgcaaggctgcctccctgaaggttgactacaacctgccaatgcacaagatgaccaatacagacctgaccaggattctgaagagtgaggagatccagaaagcac-ttcgtgcacccaacaagaagctcaaccgcagaattctgaagaagaatcctctgaagaatttgaacataatgctcaaactgaatccttacgccaagacagcaagacgtcatgccatcctcaagcatgaccctgcgattaaggccaagatgctgaaacccaagaagagg------------------cctggaaagaaggg------------------------------------------------------tgcacctg---------ctaagcccaag------------------------------------------------gcataa----------------------------------------------------------------------------------------------------
>SB-like-Neobre-L4
---gcttgtgcccgacccctcatctcggtgtattccgagaaaggagaatcctcaggcaaaaatgttgtcatgcctgcagtgttcaaggcccctattcgccctgatgtggtgaattttgtgcacaccaacatgcgcaagaacaaccgccagccttatgcagtcagcgaactggcaggccaccagaccagtgcagagtcctggggtacaggaagagctgtggcccgtattcctcgtgtgagaggtggtggtactcaccgttctggccagggtgcttttggaaacatgtgtcgtggtggtcgtatgtttgcccccactaaaacctggcgccgctggcaccgcaggatcaacgtaccccagaagcgctatgctatctgctctgcc-ctggccg-------------cctctgccat-------------tcctgcacttgtgatgtccaaaggacaccgcattgagga-aatccctgaggtcccactggtggttgaagacaaagttgagggctacaagaagaccaaggaggcagtgctgctgctgaagaagctcaaagcctggaatgacattaagaaggtctatgcctctcagcgtatgcgtgccggtaagggtaagatgaggaatcgcagacgtatccagcgcagagggccgtgcattatctacaaccaagatgctggcttaaccaaagccttcagaaatatccccggcatcactctgctgaacgtgaacaaactgaaccttttgaggctcgctcccggtggtcacgttggacggttctgcatctggaccgagagtgctttccgcaagctggatgacctgtacggcacatggcgcaaggctgcctccctgaaggttgactacaacctgccaatgcacaagatgaccaatacagatctgaccaggattctgaagagtgaggagatccagaaagcac-ttcgtgcacccaacaagaagctcaaccgcagaattctgaagaagaatcctctgaagaatttgaacataatgctcaaactgaatccttacgccaagacagcaagacgtcatgccatcctcatgcatgaccctgcaattaaggccaagatgctgaaacccaagaagagg------------------cctggaaagaaggg------------------------------------------------------tgcacctg---------ctaagcccaag------------------------------------------------gcataa----------------------------------------------------------------------------------------------------
>SB-like-Neocal-L4
---gcttgtgcccgacccctcatctcggtgtattccgagaaaggagaatcctcaggcaaaaatgttgtcatgcctgcagtgttcaaggcccctattcgccctgatgtggtgaattttgtgcacaccaacatgcgcaagaacaaccgtcagccttatgcagtcagcgaactggcaggccaccagaccagtgcagagtcctggggtacaggaagagctgtggcccgtattcctcgtgtgagaggtggtggtactcaccgttctggccagggtgcttttggaaacatgtgtcgtggtggtcgtatgtttgcccccactaaaacctggcgccgctggcaccgcaggatcaacgtaccccagaagcgctatgctatctgctctgcc-ctggccg-------------cctctgccat-------------tcctgcacttgtgatgtccaaaggacaccgcattgagga-aatccctgaggttccactggtggttgaagacaaagttgagggctacaagaagaccaaggaggcagtgctgctgctgaagaagctcaaagcctggaatgacattaagaaggtctatgcctctcagcgtatgcgtgccggtaagggtaagatgaggaatcgcagacgtatccagcgcagagggccgtgcattatctacaaccaagatgctggcttaaccaaagccttcagaaatatccccggcatcactctgctgaacgtgaacaaactgaaccttttgaggctcgctcccggtggtcacgttggacggttctgcatctggaccgagagtgctttccgcaagctggatgacctgtacggcacatggcgcaaggctgcctccctgaaggttgactacaacctgccaatgcacaagatgaccaatacagatctgaccaggattctgaagagtgaggagatccagaaagcac-ttcgtgcacccaacaagaagctcaaccgcagaattctgaagaagaatcctctgaagaatttgaacataatgctcaaactgaatccttacgccaagacagcaagacgtcatgccatcctcatgcatgaccctgcaattaaggccaagatgctgaaacccaagaagagg------------------cctggaaagaaggg------------------------------------------------------tgcacctg---------ctaagcccaag------------------------------------------------gcataa----------------------------------------------------------------------------------------------------
>SB-like-Neobrem-L4
---gcttgtgcccgacctctcatctcggtgtattccgagaaaggagaatcctcaggcaaaaatgttgtcatgcctgcagtgttcaaggcccctattcgccctgatgtggtgaattttgtgcacaccaacatgcgcaagaacaaccgccagccttatgcagtcagcgaactggcaggccaccagaccagtgcagagtcctggggtacaggaagagctgtggcccgtattcctcgtgtgagaggtggtggtactcaccgttctggccagggtgcttttggaaacatgtgtcgtggtggtcgtatgtttgcccccactaaaacctggcgccgctggcaccgcaggatcaacgtaccccagaagcgctatgctatctgctctgcc-ctggccg-------------cctctgccat-------------tcctgcacttgtgatgtccaaaggacaccgcattgagga-aatccctgaggttccactggtggttgaagacaaagttgagggctacaagaagaccaaggaggcagtgctgctgctgaagaagctcaaagcctggaatgacattaagaaggtctatgcctctcagcgtatgcgtgccggtaagggtaagatgaggaatcgcagacgtatccagcgcagagggccgtgcattatctacaaccaagatgctggcttaaccaaagccttcagaaatatccccggcatcactctgctgaacgtgaacaaactgaaccttttgaggctcgctcccggtggtcatgttggacggttctgcatctggaccgagagtgctttccgcaagctggatgacctgtacggcacatggcgcaaggctgcctccctgaaggttgactacaacctgccaatgcacaagatgaccaatacagatctgaccaggattctgaagagtgaggagatccagaaagcac-ttcgtgcacccaacaagaagctcaaccgcagaattctgaagaagaatcctctgaagaatttgaacataatgctcaaactgaatccttacgccaagacagcaagacgtcatgccatcctcatgcatgaccctgcaattaaggccaagatgctgaaacccaagaagagg------------------cctggaaagaaggg------------------------------------------------------tgcacctg---------ctaagcccaag------------------------------------------------gcataa----------------------------------------------------------------------------------------------------
>SB-like-Lamoce-L4
---gcttgtgcccgacccctcatctcggtgtattccgagaaaggagaatcctcaggcaaaaatgttgtcatgcctgcagtgttcaaggcccctattcgccctgatgtggtgaattttgtgcacaccaacatgcgcaagaacaaccgccagccttatgcagtcagcgaactggcaggccaccagacaagtgcagagtcctggggtacaggaagagctgtggcccgtattcctcgtgtgagaggtggtggtactcaccgttctggccagggtgcttttggaaacatgtgtcgtggtggtcgtatgtttgcccccactaaaacctggcgccgctggcaccgcaggatcaacgtaccccagaagcgctatgctatctgctctgcc-ctggccg-------------cctctgccat-------------tcctgcacttgtgatgtccaaaggacaccgcattgagga-aatccctgaggtcccactggtggttgaagacaaagttgaaggctacaagaaaaccaaggaggcagtgctgctgctgaagaagctcaaagcctggaatgacattaagaaggtctatgcctctcagcgtatgcgtgccggtaagggtaagatgaggaatcgcagacgtatccagcgcagagggccgtgcattatctacaaccaagatgctggcttaaccaaagccttcagaaatatccctggcatcactctgctgaacgtgaacaaactgaaccttttgaggctcgctcccggtggtcacgttggacggttctgcatctggaccgagagtgctttccgcaagctggatgacctgtacggcacatggcgcaaggctgcctccctgaaggttgactacaacctgccaatgcacaagatgaccaatacagatctgaccaggattctgaagagtgaggagatccagaaagcac-ttcgtgcacccaacaagaagctcaaccgcagaattctgaagaagaatcctctgaagaatttgaacataatgctcaaactgaatccttacgccaagacagcaagacgtcatgccatcctcaagcatgaccctgcaattaaggccaagatgctgaaacccaagaagagg------------------cctggaaagaaggg------------------------------------------------------tgcacctg---------ctaagcccaag------------------------------------------------gcataa----------------------------------------------------------------------------------------------------
>SB-like-Chacya-L4
---gcttgtgcccgacccctcatctcggtgtattccgagaaaggagaatcctcaggcaaaaatgttgtcatgcctgcagtgttcaaggcccctattcgccctgatgtggtgaattttgtgcacaccaacatgcgcaagaacaaccgccagccttatgcagtcagcgaactggcaggccaccagaccagtgcagagtcctggggtacaggaagagctgtggcccgtatccctcgtgtgagaggtggtggtactcaccgttctggccagggtgcttttggaaacatgtgtcgtggtggtcgtatgtttgcccccactaaaacctggcgccgctggcaccgcaggatcaacgtaccccagaagcgctatgctatctgctctgcc-ctggccg-------------cctctgccat-------------tcctgcacttgtgatgtccaaaggacaccgcattgagga-aatccctgaggtcccactggtggttgaagacaaagttgagggctacaagaagaccaaggaggcagtgctgctgctgaagaagctcaaagcctggaatgacattaagaaggtctatgcctctcagcgtatgcgtgccggtaagggtaagatgaggaatcgcagacgtatccagcgcagagggccgtgcattatctataaccaagatgctggcttaaccaaagccttcagaaatatccctggcatcactctgctgaacgtgaacaaactgaaccttttgaggctcgctcccggtggtcacgttggacggttctgcatctggaccgagagtgctttccgcaagctggatgacctgtacggcacatggcgcaaggctgcctccctgaaggttgactacaacctgccaatgcacaagatgaccaatacagacctgaccaggattctgaagagtgaggagatccagaaagcac-ttcgtgcacccaacaagaagctcaaccgcagaattctgaagaagaatcctctgaagaatttgaacataatgctgaaactgaatccttacgccaagacagcaagacgtcatgccatcctcaagcatgaccctgcgattaaggccaagatgctgaaacccaagaagagg------------------cctggaaagaaggg------------------------------------------------------tgcacctg---------ctaagcccaag------------------------------------------------gcataa----------------------------------------------------------------------------------------------------
>SB-like-Lamorn-L4
---gcttgtgcccgacccctcatctcggtgtattccgagaaaggagaatccttaggcaaaaatgttgtcatgcctgcagtgttcaaggcccctattcgccctgatgtggtgaattttgtgcacaccaacatgcgcaagaacaaccgccagccttatgcagtcagcgaactggcaggccaccagaccagtgcagagtcctggggtacaggaagagctgtggcccgtattcctcgtgtgagaggtggtggtactcaccgttctggccagggtgcttttggaaacatgtgtcgtggtggtcgtatgtttgcccccactaaaacctggcgccgctggcaccgcaggatcaacgtaccccagaagcgctatgctatctgctctgcc-ctggccg-------------cctctgccat-------------tcctgcacttgtgatgtccaaaggacaccgcattgagga-aatccctgaggtcccactggtggttgaagacaaagttgaaggctacaagaagaccaaggaggcagtgctgctgctgaagaagctcaaagcctggaatgacattaagaaggtctatgcctctcagcgtatgcgtgccggtaagggtaagatgaggaatcgcagacgtatccagcgcagagggccgtgcattatctacaaccaagatgctggcttaaccaaagccttcagaaatatccccggcatcactctgctgaacgtgaacaaactgaaccttttgaggctcgctcccggtggtcatgttggacggttctgcatctggaccgagagtgctttccgcaagctggatgacctgtacggcacatggcgcaaggctgcctccctgaaggttgactacaacctgccaatgcacaagatgaccaatacagatctgaccaggattctgaagagtgaggagatccagaaagcac-ttcgtgcacccaacaagaagctcaaccgcagaattctgaagaagaatcctctgaagaatttgaacataatgctcaaactgaatccgtacgccaagacagcaagacgtcatgccatcctcaagcatgaccctgcaattaaggccaagatgctgaaacccaagaagagg------------------cctggaaagaaggg------------------------------------------------------tgcacctg---------ctaagcccaag------------------------------------------------gcataa----------------------------------------------------------------------------------------------------
>SB-like-Neohec-L4
---gcttgtgcccgacccctcatctcggtgtattccgagaaaggagaatcctcaggcaaaaatgttgtcatgcctgcagtgttcaaggcccctattcgccctgatgtggtgaattttgtgcacaccaacatgcgcaagaacaaccgccagccttatgcagtcagcgaactggcaggccaccagaccagtgcagagtcctggggtacaggaagagctgtggcccgtattcctcgtgtgagaggtggtggtactcaccgttctggccagggtgcttttggaaacatgtgtcgtggtggtcgtatgtttgcccccactaaaacctggcgccgctggcaccgcaggatcaacgtaccccagaagcgctatgctatctgctctgcc-ctggccg-------------cctctgccat-------------tcctgcacttgtgatgtccaaaggacatcgcattgagga-aatccctgaggtcccactggtggttgaagacaaagttgaaggctacaagaagaccaaggaggcagtgctgctgctgaagaagctcaaagcctggagtgacattaagaaggtctatgcctctcagcgtatgcgtgccggaaagggtaagatgaggaatcgcagacgtatccagcgcagagggccgtgcattatctacaaccaagatgctggcttaaccaaagccttcagaaatatccccggcatcactctgctgaacgtgaacaaactgaaccttttgaggctcgctcccggtggtcacgttggacggttctgcatctggaccgagagtgctttccgcaagctggatgacctgtacggcacgtggcgcaaggctgcctccctgaaggttgactacaacctgccaatgcacaagatgaccaatacagatctgaccaggattctgaagagtgaggagatccagaaagcac-ttcgtgcacccaacaagaagctcaaccgcagaattctgaagaagaatcctctgaagaatttgaacataatgctcaaactgaatccttacgccaagacagcaagacgtcatgccatcctcaagcatgaccctgcaattaaggccaagatgctgaaacccaagaagagg------------------cctggaaagaaggg------------------------------------------------------tgcacctg---------ctaagcccaag------------------------------------------------gcataa----------------------------------------------------------------------------------------------------
>SB-like-Neomod-L4
---gcttgtgcccgacccctcatttcggtgtattccgagaaaggagaatcctcaggcaaaaatgttgtcatgcctgcagtgttcaaggcccctattcgccctgatgtggtgaattttgtgcacaccaacatgcgcaagaacaaccgccagccttatgcagtcagcgaactggcaggccaccagaccagtgcagagtcctggggtacaggaagagctgtggcccgtatccctcgtgtgagaggtggtggtactcaccgttctggccagggtgcttttggaaacatgtgtcgtggtggtcgtatgtttgcccccactaaaacctggcgccgctggcaccgcaggatcaacgtaccccagaagcgctatgctatctgctctgcc-ctggccg-------------cctctgccat-------------tcctgcgcttgtgatgtccaaaggacaccgcattgagga-aatccctgaggtcccactggtggttgaagacaaagttgagggctacaagaagaccaaggaggcagtgctgctgctgaagaagctcaaagcctggaatgacattaagaaggtctatgcctctcagcgtatgcgtgccggtaagggtaagatgaggaatcgcagacgtatccagcgcagagggccgtgcattatctataaccaagatgctggcttaaccaaagccttcagaaatatccccggcatcactctgctgaacgtgaacaaactgaaccttttgaggctcgctcccggtggtcacgttggacggttctgcatctggaccgagagtgctttccgcaagctggatgagctgtacggcacatggcgcaaggctgcctccctgaaggttgactacaacctgccaatgcacaagatgaccaatacagacctgaccaggattctgaagagtgaggagatccagaaagcac-ttcgtgcacccaacaagaagctcaaccgcagaattctgaagaagaatcctctgaagaatttgaacataatgctcaaactgaatccttacgccaagacagcaagacgtcatgccatcctcaagcatgaccctgcgattaaggccaagatgctgaaacccaagaagagg------------------cctggaaagaaggg------------------------------------------------------tgcacctg---------ctaagcccaag------------------------------------------------gcataa----------------------------------------------------------------------------------------------------
>SB-like-Trezeb-L4
---gcttgtgcccgacccctcatctcggtgtattccgagaaaggagaatcctcaggcaaaaatgttgtcatgcctgcagtgttcaaggcccctattcgccctgatgtggtgaattttgtgcacaccaacatgcgcaagaacaaccgccagccttatgcagtcagcgaactggcaggccaccagaccagtgcagagtcctggggtacaggaagagctgtggcccgtatccctcgtgtgagaggtggtggtactcaccgttctggccagggtgcttttggaaacatgtgtcgtggtggtcgtatgtttgcccccactaaaacctggcgccgctggcaccgcaggatcaacgtaccccagaagcgctatgctatctgctctgcc-ctggctg-------------cctctgccat-------------tcctgcacttgtgatgtccaaaggacaccgcattgagga-aatccctgaggtcccactggtggttgaagacaaagttgagggctacaagaagaccaaggaggcagtgctgctgctgaagaagctcaaagcctggaatgacattaagaaggtctatgcctctcagcgtatgcgtgctggtaagggtaagatgaggaatcgcagacgtatccagcgcagagggccgtgcattatctacaaccaagatgctggcttaaccaaagccttcagaaatatccccggcatcactctgcttaacgtgaacaaactgaaccttttgaggctcgctcccggtggtcacgttggacggttctgcatctggaccgagagtgctttccgcaagctggatgacctgtacggcacatggcgcaaggctgcctccctgaaggttgactacaacctgccaatgcacaagatgaccaatacagatctgaccaggattctgaagagtgaggagatccagaaagcac-ttcgtgcacccaacaagaagctcaaccgcagaattctgaagaagaatcctctgaagaatttgaacataatgctcaaactgaatccttacgccaagacagcaagacgtcatgccatcctcaagcatgaccctgcgattaaggccaagatgctgaaacccaagaagagg------------------cctggaaagaaggg------------------------------------------------------tgcacctg---------ccaagcccaag------------------------------------------------gcataa----------------------------------------------------------------------------------------------------
>SB-like-Auldew-L4
---gcatgtgcccgacccctcatctcggtgtattccgagaaaggagaatcctcaggcaaaaatgttgtcatgcctgcagtgttcaaggcccctattcgccctgatgtggtgaattttgtgcacaccaacatgcgcaagaacaaccgccagccttatgcagtcagcgaactggcaggccaccagaccagtgcagagtcctggggtacaggaagagctgtggcccgtatccctcgtgtgagaggtggtggtactcaccgttctggccagggtgcttttggaaacatgtgtcgtggtggtcgtatgtttgcccccactaaaacctggcgccgctggcaccgcaggatcaacgtaccccagaagcgctatgctatctgctctgcc-ctggccg-------------cctctgccat-------------tcctgcacttgtgatgtccaaaggacaccgcattgagga-aatccctgaagtcccactggttgttgaagacaaagttgagggctacaagaagaccaaggaggcagtgctgctgctgaagaagctcaaagcctggaatgacattaagaaggtctatgcctctcagcgtatgcgtgccggtaagggtaagatgaggaatcgcagacgtatccagcgcagagggccgtgcattatctacaaccaagatgctggcttaaccaaagccttcagaaatatccccggcatcactctgctgaacgtgaacaaactgaaccttttgaggctcgctcccggtggtcacgttggacggttctgcatctggaccgagagtgctttccgcaagctggatgaactgtacggcacatggcgcaaggctgcctccctgaaggttgactacaacctgccaatgcacaagatgaccaatacagatctgaccaggattctgaagagtgaggagatccagaaagcac-ttcgtgcacccaacaagaagctcaaccgcagaattctgaagaagaatcctctgaagaatttgaacataatgctcaaactgaatccttacgccaagacagcaagacgtcatgccatccttaagcatgaccctgcgatcaaggccaagatgctgaaacccaagaagagg------------------cctggaaagaaggg------------------------------------------------------tgcacctg---------ccaagcccaag------------------------------------------------gcataa----------------------------------------------------------------------------------------------------
>SB-like-Cunlon-L4
---gcatgtgcccgacccctcatctcggtgtattccgagaaaggagaatcctcaggcaaaaatgttgtcatgcctgcagtgttcaaggcccctattcgccctgatgtggtgaattttgtgcacaccaacatgcgcaagaacaaccgccagccttatgcagtcagcgaactggcaggccaccagaccagtgcagagtcctggggtacaggaagagctgtggcccgtatccctcgtgtgagaggtggtggtactcaccgttctggccagggtgcttttggaaacatgtgtcgtggtggtcgtatgtttgcccccactaaaacctggcgccgctggcaccgcaggatcaacgtaccccagaagcgctatgctatctgctctgcc-ctggccg-------------cctctgccat-------------tcctgcacttgtgatgtccaaaggacaccgcattgagga-aatccctgaagtcccactggttgttgaagacaaagttgagggctacaagaagaccaaggaggcagtgctgctgctgaagaagctcaaagcctggaatgacattaagaaggtctatgcctctcagcgtatgcgtgccggtaagggtaagatgaggaatcgcagacgtatccagcgcagagggccgtgcattatctacaaccaagatgctggcttaaccaaagccttcagaaatatccccggcatcactctgctgaacgtgaacaaactgaaccttttgaggctcgctcccggtggtcacgttggacggttctgcatctggaccgagagtgctttccgcaagctggatgaactgtacggcacatggcgcaaggctgcctccctgaaggttgactacaacctgccaatgcacaagatgaccaatacagatctgaccaggattctgaagagtgaggagatccagaaagcac-ttcgtgcacccaacaagaagctcaaccgcagaattctgaagaagaatcctctgaagaatttgaacataatgctcaaactgaatccttacgccaagacagcaagacgtcatgccatcctcaagcatgaccctgcgatcaaggccaagatgctgaaacccaagaagagg------------------cctggaaagaaggg------------------------------------------------------tgcacctg---------ccaagcccaag------------------------------------------------gcataa----------------------------------------------------------------------------------------------------
>SB-like-Cyafoa-L4
---gcatgtgcccgacccctcatctcggtgtattccgagaaaggagaatcctcaggcaaaaatgttgtcatgcctgcagtgttcaaggcccctattcgccctgatgtggtgaattttgtgcacaccaacatgcgcaagaacaaccgccagccttatgcagtcagcgaactggcaggccaccagaccagtgcagagtcctggggtacaggaagagctgtggcccgtatccctcgtgtgagaggtggtggtactcaccgttctggccagggtgcttttggaaacatgtgtcgtggtggtcgtatgtttgcccccactaaaacctggcgccgctggcaccgcaggatcaacgtaccccagaagcgctatgctatctgctctgcc-ctggccg-------------cctctgccat-------------tcctgcacttgtgatgtccaaaggacaccgcattgagga-aatccctgaagtcccactggttgttgaagacaaagttgagggctacaagaagaccaaggaggcagtgctgctgctgaagaagctcaaagcctggaatgacattaagaaggtctatgcctctcagcgtatgcgtgccggtaagggtaagatgaggaatcgcagacgtatccagcgcagagggccgtgcattatctacaaccaagatgctggcttaaccaaagccttcagaaatatccccggcatcactctgctgaacgtgaacaaactgaaccttttgaggctcgctcccggtggtcacgttggacggttctgcatctggaccgagagtgctttccgcaagctggatgaactgtacggcacatggcgcaaggctgcctccctgaaggttgactacaacctgccaatgcacaagatgaccaatacagatctgaccaggattctgaagagtgaggagatccagaaagcac-ttcgtgcacccaacaagaagctcaaccgcagaattctgaagaagaatcctctgaagaatttgaacataatgctcaaactgaatccttacgccaagacagcaagacgtcatgccatcctcaagcatgaccctgcgatcaaggccaagatgctgaaacccaagaagagg------------------cctggaaagaaggg------------------------------------------------------tgcacctg---------ccaagcccaag------------------------------------------------gcataa----------------------------------------------------------------------------------------------------
>SB-like-Ectdes-L4
---gcatgtgcccgacccctcatctcggtgtattccgagaaaggagaatcctcaggcaaaaatgttgtcatgcctgcagtgttcaaggcccctattcgccctgatgtggtgaattttgtgcacaccaacatgcgcaagaacaaccgccagccttatgcagtcagcgaactggcaggccaccagaccagtgcagagtcctggggtacaggaagagctgtggcccgtatccctcgtgtgagaggtggtggtactcaccgttctggccagggtgcttttggaaacatgtgtcgtggtggtcgtatgtttgcccccactaaaacctggcgccgctggcaccgcaggatcaacgtaccccagaagcgctatgctatctgctctgcc-ctggccg-------------cctctgccat-------------tcctgcacttgtgatgtccaaaggacaccgcattgagga-aatccctgaagtcccactggttgttgaagacaaagttgagggctacaagaagaccaaggaggcagtgctgctgctgaagaagctcaaagcctggaatgacattaagaaggtctatgcctctcagcgtatgcgtgccggtaagggtaagatgaggaatcgcagacgtatccagcgcagagggccgtgcattatctacaaccaagatgctggcttaaccaaagccttcagaaatatccccggcatcactctgctgaacgtgaacaaactgaaccttttgaggctcgctcccggtggtcacgttggacggttctgcatctggaccgagagtgctttccgcaagctggatgaactgtacggcacatggcgcaaggctgcctccctgaaggttgactacaacctgccaatgcacaagatgaccaatacagatctgaccaggattctgaagagtgaggagatccagaaagcac-ttcgtgcacccaacaagaagctcaaccgcagaattctgaagaagaatcctctgaagaatttgaacataatgctcaaactgaatccttacgccaagacagcaagacgtcatgccatcctcaagcatgaccctgcgatcaaggccaagatgctgaaacccaagaagagg------------------cctggaaagaaggg------------------------------------------------------tgcacctg---------ccaagcccaag------------------------------------------------gcataa----------------------------------------------------------------------------------------------------
>SB-like-Lesper-L4
---gcatgtgcccgacccctcatctcggtgtattccgagaaaggagaatcctcaggcaaaaatgttgtcatgcctgcagtgttcaaggcccctattcgccctgatgtggtgaattttgtgcacaccaacatgcgcaagaacaaccgccagccttatgcagtcagcgaactggcaggccaccagaccagtgcagagtcctggggtacaggaagagctgtggcccgtatccctcgtgtgagaggtggtggtactcaccgttctggccagggtgcttttggaaacatgtgtcgtggtggtcgtatgtttgcccccactaaaacctggcgccgctggcaccgcaggatcaacgtaccccagaagcgctatgctatctgctctgcc-ctggccg-------------cctctgccat-------------tcctgcacttgtgatgtccaaaggacaccgcattgagga-aatccctgaagtcccactggttgttgaagacaaagttgagggctacaagaagaccaaggaggcagtgctgctgctgaagaagctcaaagcctggaatgacattaagaaggtctatgcctctcagcgtatgcgtgccggtaagggtaagatgaggaatcgcagacgtatccagcgcagagggccgtgcattatctacaaccaagatgctggcttaaccaaagccttcagaaatatccccggcatcactctgctgaacgtgaacaaactgaaccttttgaggctcgctcccggtggtcacgttggacggttctgcatctggaccgagagtgctttccgcaagctggatgaactgtacggcacatggcgcaaggctgcctccctgaaggttgactacaacctgccaatgcacaagatgaccaatacagatctgaccaggattctgaagagtgaggagatccagaaagcac-ttcgtgcacccaacaagaagctcaaccgcagaattctgaagaagaatcctctgaagaatttgaacataatgctcaaactgaatccttacgccaagacagcaagacgtcatgccatcctcaagcatgaccctgcgatcaaggccaagatgctgaaacccaagaagagg------------------cctggaaagaaggg------------------------------------------------------tgcacctg---------ccaagcccaag------------------------------------------------gcataa----------------------------------------------------------------------------------------------------
>SB-like-Ophnas-L4
---gcatgtgcccgacccctcatctcggtgtattccgagaaaggagaatcctcaggcaaaaatgttgtcatgcctgcagtgttcaaggcccctattcgccctgatgtggtgaattttgtgcacaccaacatgcgcaagaacaaccgccagccttatgcagtcagcgaactggcaggccaccagaccagtgcagagtcctggggtacaggaagagctgtggcccgtatccctcgtgtgagaggtggtggtactcaccgttctggccagggtgcttttggaaacatgtgtcgtggtggtcgtatgtttgcccccactaaaacctggcgccgctggcaccgcaggatcaacgtaccccagaagcgctatgctatctgctctgcc-ctggccg-------------cctctgccat-------------tcctgcacttgtgatgtccaaaggacaccgcattgagga-aatccctgaagtcccactggttgttgaagacaaagttgagggctacaagaagaccaaggaggcagtgctgctgctgaagaagctcaaagcctggaatgacattaagaaggtctatgcctctcagcgtatgcgtgccggtaagggtaagatgaggaatcgcagacgtatccagcgcagagggccgtgcattatctacaaccaagatgctggcttaaccaaagccttcagaaatatccccggcatcactctgctgaacgtgaacaaactgaaccttttgaggctcgctcccggtggtcacgttggacggttctgcatctggaccgagagtgctttccgcaagctggatgaactgtacggcacatggcgcaaggctgcctccctgaaggttgactacaacctgccaatgcacaagatgaccaatacagatctgaccaggattctgaagagtgaggagatccagaaagcac-ttcgtgcacccaacaagaagctcaaccgcagaattctgaagaagaatcctctgaagaatttgaacataatgctcaaactgaatccttacgccaagacagcaagacgtcatgccatcctcaagcatgaccctgcgatcaaggccaagatgctgaaacccaagaagagg------------------cctggaaagaaggg------------------------------------------------------tgcacctg---------ccaagcccaag------------------------------------------------gcataa----------------------------------------------------------------------------------------------------
>SB-like-Ophwhi-L4
---gcatgtgcccgacccctcatctcggtgtattccgagaaaggagaatcctcaggcaaaaatgttgtcatgcctgcagtgttcaaggcccctattcgccctgatgtggtgaattttgtgcacaccaacatgcgcaagaacaaccgccagccttatgcagtcagcgaactggcaggccaccagaccagtgcagagtcctggggtacaggaagagctgtggcccgtatccctcgtgtgagaggtggtggtactcaccgttctggccagggtgcttttggaaacatgtgtcgtggtggtcgtatgtttgcccccactaaaacctggcgccgctggcaccgcaggatcaacgtaccccagaagcgctatgctatctgctctgcc-ctggccg-------------cctctgccat-------------tcctgcacttgtgatgtccaaaggacaccgcattgagga-aatccctgaagtcccactggttgttgaagacaaagttgagggctacaagaagaccaaggaggcagtgctgctgctgaagaagctcaaagcctggaatgacattaagaaggtctatgcctctcagcgtatgcgtgccggtaagggtaagatgaggaatcgcagacgtatccagcgcagagggccgtgcattatctacaaccaagatgctggcttaaccaaagccttcagaaatatccccggcatcactctgctgaacgtgaacaaactgaaccttttgaggctcgctcccggtggtcacgttggacggttctgcatctggactgagagtgctttccgcaagctggatgaactgtacggcacatggcgcaaggctgcctccctgaaggttgactacaacctgccaatgcacaagatgaccaatacagatctgaccaggattctgaagagtgaggagatccagaaagcac-ttcgtgcacccaacaagaagctcaaccgcagaattctgaagaagaatcctctgaagaatttgaacataatgctcaaactgaatccttacgccaagacagcaagacgtcatgccatcctcaagcatgaccctgcgatcaaggccaagatgctgaaacccaagaagagg------------------cctggaaagaaggg------------------------------------------------------tgcacctg---------ccaagcccaag------------------------------------------------gcataa----------------------------------------------------------------------------------------------------
>SB-like-Ectnor-L4
---gcatgtgcccgacccctcatctcggtgtattccgagaaaggagaatcctcaggcaaaaatgttgtcatgcctgcagtgttcaaggcccctattcgccctgatgtggtgaattttgtgcacaccaacatgcgcaagaacaaccgccagccttatgcagtcagcgaactggcaggccaccagaccagtgcagagtcctggggtacaggaagagctgtggcccgtatccctcgtgtgagaggtggtggtactcaccgttctggccagggtgcttttggaaacatgtgtcgtggtggtcgtatgtttgcccccactaaaacctggcgccgctggcaccgcaggatcaacgtaccccagaagcgctatgctatctgctctgcc-ctggccg-------------cctctgccat-------------tcctgcacttgtgatgtccaaaggacaccgcattgagga-aatccctgaagtcccactggttgttgaagacaaagttgagggctacaagaagaccaaggaggcagtgctgctgctgaagaagctcaaagcctggaacgacattaagaaggtctatgcctctcagcgtatgcgtgccggtaagggtaagatgaggaatcgcagacgtatccagcgcagagggccgtgcattatctacaaccaagatgctggcttaaccaaagccttcagaaatatccccggcatcactctgctgaacgtgaacaaactgaaccttttgaggctcgctcccggtggtcacgttggacggttctgcatctggacagagagtgctttccgcaagctggatgaactgtacggcacatggcgcaaggctgcctccctgaaggttgactacaacctgccaatgcacaagatgaccaatacagatctgaccaggattctgaagagtgaggagatccagaaagcac-ttcgtgcacccaacaagaagctcaaccgcagaattctgaagaagaatcctctgaagaatttgaacataatgctcaaactgaatccttacgccaagacagcaagacgtcatgccatcctcaagcatgaccctgcgatcaaggccaagatgctgaaacccaagaagagg------------------cctggaaagaaggg------------------------------------------------------tgcacctg---------ccaagcccaag------------------------------------------------gcataa----------------------------------------------------------------------------------------------------
>SB-like-Enamel-L4
---gcttgtgcccgacccctcatctcggtgtattccgagaaaggagaatcctcaggcaaaaatgttgtcatgcctgcagtgttcaaggcccctattcgccctgatgtggtgaattttgtgcacaccaacatgcgcaagaacaaccgccagccttatgcagtcagcgaactggcaggccaccagaccagtgcagagtcctggggtacaggaagagctgtggcccgtatccctcgtgtgagaggtggtggtactcaccgttctggccagggtgcttttggaaacatgtgtcgtggtggtcgtatgtttgcccccactaaaacctggcgccgctggcaccgcaggatcaacgtaccccagaagcgctatgctatctgctctgcc-ctggccg-------------cctctgccat-------------tcctgcacttgtgatgtccaaaggacaccgcattgagga-aatccctgaagtcccactggtggttgaagacaaagttgagggctacaagaagaccaaggaggcagtgctgctgctgaagaagctcaaagcctggaatgacattaagaaggtctatgcctctcagcgtatgcgtgccggtaagggtaagatgaggaatcgcagacgtgtccagcgcagagggccgtgcattatctacaaccaagatgctggcttaaccaaagccttcagaaatatccccggcatcactctgctgaacgtgaacaaactgaaccttttgaggctcgctcccggtggtcacgttggacggttctgcatctggaccgagagtgctttccgcaagctggatgaactgtacggcacatggcgcaaggctgcctccctgaaggttgactacaacctgccaatgcacaagatgaccaatacagatctgaccaggattctgaagagtgaggagatccagaaagcac-ttcgtgcacccaacaagaagctcaatcgcagaattctgaagaagaatcctctgaagaatttgaacataatgctcaaactgaatccttacgccaagacagcaagacgtcatgccatcctcaagcatgaccctgcgatcaaggccaagatgctgaaacccaagaagagg------------------cctggaaagaaggg------------------------------------------------------tgcacctg---------ccaagcccaag------------------------------------------------gcataa----------------------------------------------------------------------------------------------------
>SB-like-Xenbou-L4
---gcttgtgcccgacccctcatctcggtgtattccgagaaaggagaatcctcaggcaaaaatgttgtcatgcctgcagtgttcaaggcccctattcgccctgatgtggtgaattttgtgcacaccaacatgcgcaagaacaaccgccagccttatgcagtcagcgaactggcaggccaccagaccagtgcagagtcctggggtacaggaagagctgtggcccgtatccctcgtgtgagaggtggtggtactcaccgttctggccagggtgcttttggaaacatgtgtcgtggtggtcgtatgtttgcccccactaaaacctggcgccgctggcaccgcaggatcaacgtaccccagaagcgctatgctatctgctctgcc-ctggccg-------------cctctgccat-------------tcctgcacttgtgatgtccaaaggacaccgcattgagga-aatccctgaagtcccactggtggttgaagacaaagttgagggctacaagaagaccaaggaggcagtgctgctgctgaagaagctcaaagcctggaatgacattaagaaggtctatgcctctcagcgtatgcgtgccggtaagggtaagatgaggaatcgcagacgtgtccagcgcagagggccgtgcattatctacaaccaagatgctggcttaaccaaagccttcagaaatatccccggcatcactctgctgaacgtgaacaaactgaaccttttgaggctcgctcccggtggtcacgttggacggttctgcatctggaccgagagtgctttccgcaagctggatgaactgtacggcacatggcgcaaggctgcctccctgaaggttgactacaacctgccaatgcacaagatgaccaatacagatctgaccaggattctgaagagtgaggagatccagaaagcac-ttcgtgcacccaacaagaagctcaatcgcagaattctgaagaagaatcctctgaagaatttgaacataatgctcaaactgaatccttacgccaagacagcaagacgtcatgccatcctcaagcatgaccctgcgatcaaggccaagatgctgaaacccaagaagagg------------------cctggaaagaaggg------------------------------------------------------tgcacctg---------ccaagcccaag------------------------------------------------gcataa----------------------------------------------------------------------------------------------------
>SB-like-Xenfla-L4
---gcttgtgcccgacccctcatctcggtgtattccgagaaaggagaatcctcaggcaaaaatgttgtcatgcctgcagtgttcaaggcccctattcgccctgatgtggtgaattttgtgcacaccaacatgcgcaagaacaaccgccagccttatgcagtcagcgaactggcaggccaccagaccagtgcagagtcctggggtacaggaagagctgtggcccgtatccctcgtgtgagaggtggtggtactcaccgttctggccagggtgcttttggaaacatgtgtcgtggtggtcgtatgtttgcccccactaaaacctggcgccgctggcaccgcaggatcaacgtaccccagaagcgctatgctatctgctctgcc-ctggccg-------------cctctgccat-------------tcctgcacttgtgatgtccaaaggacaccgcattgagga-aatccctgaagtcccactggtggttgaagacaaagttgagggctacaagaagaccaaggaggcagtgctgctgctgaagaagctcaaagcctggaatgacattaagaaggtctatgcctctcagcgtatgcgtgccggtaagggtaagatgaggaatcgcagacgtgtccagcgcagagggccgtgcattatctacaaccaagatgctggcttaaccaaagccttcagaaatatccccggcatcactctgctgaacgtgaacaaactgaaccttttgaggctcgctcccggtggtcacgttggacggttctgcatctggaccgagagtgctttccgcaagctggatgaactgtacggcacatggcgcaaggctgcctccctgaaggttgactacaacctgccaatgcacaagatgaccaatacagatctgaccaggattctgaagagtgaggagatccagaaagcac-ttcgtgcacccaacaagaagctcaatcgcagaattctgaagaagaatcctctgaagaatttgaacataatgctcaaactgaatccttacgccaagacagcaagacgtcatgccatcctcaagcatgaccctgcgatcaaggccaagatgctgaaacccaagaagagg------------------cctggaaagaaggg------------------------------------------------------tgcacctg---------ccaagcccaag------------------------------------------------gcataa----------------------------------------------------------------------------------------------------
>SB-like-Xenpap-L4
---gcttgtgcccgacccctcatctcggtgtattccgagaaaggagaatcctcaggcaaaaatgttgtcatgcctgcagtgttcaaggcccctattcgccctgatgtggtgaattttgtgcacaccaacatgcgcaagaacaaccgccagccttatgcagtcagcgaactggcaggccaccagaccagtgcagagtcctggggtacaggaagagctgtggcccgtatccctcgtgtgagaggtggtggtactcaccgttctggccagggtgcttttggaaacatgtgtcgtggtggtcgtatgtttgcccccactaaaacctggcgccgctggcaccgcaggatcaacgtaccccagaagcgctatgctatctgctctgcc-ctggccg-------------cctctgccat-------------tcctgcacttgtgatgtccaaaggacaccgcattgagga-aatccctgaagtcccactggtggttgaagacaaagttgagggctacaagaagaccaaggaggcagtgctgctgctgaagaagctcaaagcctggaatgacattaagaaggtctatgcctctcagcgtatgcgtgccggtaagggtaagatgaggaatcgcagacgtgtccagcgcagagggccgtgcattatctacaaccaagatgctggcttaaccaaagccttcagaaatatccccggcatcactctgctgaacgtgaacaaactgaaccttttgaggctcgctcccggtggtcacgttggacggttctgcatctggaccgagagtgctttccgcaagctggatgaactgtacggcacatggcgcaaggctgcctccctgaaggttgactacaacctgccaatgcacaagatgaccaatacagatctgaccaggattctgaagagtgaggagatccagaaagcac-ttcgtgcacccaacaagaagctcaatcgcagaattctgaagaagaatcctctgaagaatttgaacataatgctcaaactgaatccttacgccaagacagcaagacgtcatgccatcctcaagcatgaccctgcgatcaaggccaagatgctgaaacccaagaagagg------------------cctggaaagaaggg------------------------------------------------------tgcacctg---------ccaagcccaag------------------------------------------------gcataa----------------------------------------------------------------------------------------------------
>SB-like-Xenten-L4
---gcttgtgcccgacccctcatctcggtgtattccgagaaaggagaatcctcaggcaaaaatgttgtcatgcctgcagtgttcaaggcccctattcgccctgatgtggtgaattttgtgcacaccaacatgcgcaagaacaaccgccagccttatgcagtcagcgaactggcaggccaccagaccagtgcagagtcctggggtacaggaagagctgtggcccgtatccctcgtgtgagaggtggtggtactcaccgttctggccagggtgcttttggaaacatgtgtcgtggtggtcgtatgtttgcccccactaaaacctggcgccgctggcaccgcaggatcaacgtaccccagaagcgctatgctatctgctctgcc-ctggccg-------------cctctgccat-------------tcctgcacttgtgatgtccaaaggacaccgcattgagga-aatccctgaagtcccactggtggttgaagacaaagttgagggctacaagaagaccaaggaggcagtgctgctgctgaagaagctcaaagcctggaatgacattaagaaggtctatgcctctcagcgtatgcgtgccggtaagggtaagatgaggaatcgcagacgtgtccagcgcagagggccgtgcattatctacaaccaagatgctggcttaaccaaagccttcagaaatatccccggcatcactctgctgaacgtgaacaaactgaaccttttgaggctcgctcccggtggtcacgttggacggttctgcatctggaccgagagtgctttccgcaagctggatgaactgtacggcacatggcgcaaggctgcctccctgaaggttgactacaacctgccaatgcacaagatgaccaatacagatctgaccaggattctgaagagtgaggagatccagaaagcac-ttcgtgcacccaacaagaagctcaatcgcagaattctgaagaagaatcctctgaagaatttgaacataatgctcaaactgaatccttacgccaagacagcaagacgtcatgccatcctcaagcatgaccctgcgatcaaggccaagatgctgaaacccaagaagagg------------------cctggaaagaaggg------------------------------------------------------tgcacctg---------ccaagcccaag------------------------------------------------gcataa----------------------------------------------------------------------------------------------------
>SB-like-Xenlon-L4
---gcttgtgcccgacccctcatctcggtgtattccgagaaaggagaatcctcaggcaaaaatgttgtcatgcctgcagtgttcaaggcccctattcgccctgatgtggtgaattttgtgcacaccaacatgcgcaagaacaaccgccagccttatgcagtcagcgaactggcaggccaccagaccagtgcagagtcctggggtacaggaagagctgtggcccgtatccctcgtgtgagaggtggtggtactcaccgttctggccagggtgcttttggaaacatgtgtcgtggtggtcgtatgtttgcccccactaaaacctggcgccgctggcaccgcaggatcaacgtaccccagaagcgttatgctatctgctctgcc-ctggccg-------------cctctgccat-------------tcctgcacttgtgatgtccaaaggacaccgcattgagga-aatccctgaagtcccactggtggttgaagacaaagttgagggctacaagaagaccaaggaggcagtgctgctgctgaagaagctcaaagcctggaatgacattaagaaggtctatgcctctcagcgtatgcgtgccggtaagggtaagatgaggaatcgcagacgtgtccagcgcagagggccgtgcattatctacaaccaagatgctggcttaaccaaagccttcagaaatatccccggcatcactctgctgaacgtgaacaaactgaaccttttgaggctcgctcccggtggtcacgttggacggttctgcatctggaccgagagtgctttccgcaagctggatgaactgtacggcacatggcgcaaggctgcctccctgaaggttgactacaacctgccaatgcacaagatgaccaatacagatctgaccaggattctgaagagtgaggagatccagaaagcac-ttcgtgcacccaacaagaagctcaatcgcagaattctgaagaagaatcctctgaagaatttgaacataatgctcaaactgaatccttacgccaagacagcaagacgtcatgccatcctcaagcatgaccctgcgatcaaggccaagatgctgaaacccaagaagagg------------------cctggaaagaaggg------------------------------------------------------tgcacctg---------ccaagcccaag------------------------------------------------gcataa----------------------------------------------------------------------------------------------------
>SB-like-Xennas-L4
---gcttgtgcccgacccctcatctcggtgtattccgagaaaggagaatcctcaggcaaaaatgttgtcatgcctgcagtgttcaaggcccctattcgccctgatgtggtgaattttgtgcacaccaacatgcgcaagaacaaccgccagccttatgcagtcagcgaactggcaggccaccagaccagtgcagagtcctggggtacaggaagagctgtggcccgtatccctcgtgtgagaggtggtggtactcaccgttctggccagggtgcttttggaaacatgtgtcgtggtggtcgtatgtttgcccccactaaaacctggcgccgctggcaccgcaggatcaacgtaccccagaagcgctatgctatctgctctgcc-ctggccg-------------cctctgccat-------------tcctgcacttgtgatgtccaaaggacaccgcattgagga-aatccctgaagtcccactggtggttgaagacaaagttgagggctacaagaagaccaaggaggcagtgctgctgctgaagaagctcaaagcctggaatgacattaagaaggtctatgcctctcagcgtatgcgtgccggtaagggtaagatgaggaatcgcagacgtatccagcgcagagggccgtgcattatctacaaccaagatgctggcttaaccaaagccttcagaaatatccccggcatcactctgctgaacgtgaacaaactgaaccttttgaggctcgctcccggtggtcacgttggacggttctgcatctggaccgagagtgctttccgcaagctggatgaactgtacggcacatggcgcaaggctgcctccctgaaggttgactacaacctgccaatgcacaagatgaccaatacagatctgaccaggattctgaagagtgaggagatccagaaagcac-ttcgtgcacccaacaagaagctcaatcgcagaattctgaagaagaatcctctgaagaatttgaacataatgctcaaactgaatccttacgccaagacagcaagacgtcatgccatcctcaagcatgaccctgcgatcaaggccaagatgctgaaacccaagaagagg------------------cctggaaagaaggg------------------------------------------------------tgcacctg---------ccaagcccaag------------------------------------------------gcataa----------------------------------------------------------------------------------------------------
>SB-like-Xennig-L4
---gcttgtgcccgacccctcatctcggtgtattccgagaaaggagaatcctcaggcaaaaatgttgtcatgcctgcagtgttcaaggcccctattcgccctgatgtggtgaattttgtgcacaccaacatgcgcaagaacaaccgccagccttatgcagtcagcgaactggcaggccaccagaccagtgcagagtcctggggtacaggaagagctgtggcccgtatccctcgtgtgagaggtggtggtactcaccgttctggccagggtgcttttggaaacatgtgtcgtggtggtcgtatgtttgcccccactaaaacctggcgccgctggcaccgcaggatcaacgtaccccagaagcgctatgctatctgctctgcc-ctggccg-------------cctctgccat-------------tcctgcacttgtgatgtccaaaggacaccgcattgagga-aatccctgaagtcccactggtggttgaagacaaagttgagggctacaagaagaccaaggaggcagtgctgctgctgaagaagctcaaagcctggaatgacattaagaaggtctatgcctctcagcgtatgcgtgccggtaagggtaagatgaggaatcgcagacgtgtccagcgcagagggccgtgcattatctacaaccaagatgctggcttaaccaaagccttcagaaatatccccggcatcactctgctgaacgtgaacaaactgaaccttttgaggctcgctcccggtggtcacgttggacggttctgcatctggaccgagagtgctttccgcaagctggatgaactgtacggcacatggcgcaaggctgcctccctgaaggttgactacaacctgccaatgcacaagatgaccaatacagatctgaccaggattctgaagagtgaggagatccagaaagcac-ttcgtgcacccaacaagaagctcaatcgcagaattctgaagaagaatcctctgaagaatttgaatataatgctcaaactgaatccttacgccaagacagcaagacgtcatgccatcctcaagcatgaccctgcgatcaaggccaagatgctgaaacccaagaagagg------------------cctggaaagaaggg------------------------------------------------------tgcacctg---------ccaagcccaag------------------------------------------------gcataa----------------------------------------------------------------------------------------------------
>SB-like-Xenpaps-L4
---gcttgtgcccgacccctcatctcggtgtattccgagaaaggagaatcctcaggcaaaaatgttgtcatgcctgcagtgttcaaggcccctattcgccctgatgtggtgaattttgtgcacaccaacatgcgcaagaacaaccgccagccttatgcagtcagcgaactggcaggccaccagaccagtgcagagtcctggggtacaggaagagctgtggcccgtatccctcgtgtgagaggtggtggtactcaccgttctggccagggtgcttttggaaacatgtgtcgtggtggtcgtatgtttgcccccactaaaacctggcgccgctggcaccgcaggatcaacgtaccccagaagcgctatgctatctgctctgcc-ctggccg-------------cctctgccat-------------tcctgcacttgtgatgtccaaaggacaccgcattgagga-aatccctgaagtcccactggtggttgaagacaaagttgagggctacaagaagaccaaggaggcagtgctgctgctgaagaagctcaaagcctggaatgacattaagaaggtctatgcctctcagcgtatgcgtgccggtaagggtaagatgaggaatcgcagacgtgtccagcgcagagggccgtgcattatctacaaccaagatgctggcttaaccaaagccttcagaaatatccccggcatcactctgctgaacgtgaacaaactgaaccttttgaggctcgctcccggtggtcacgttggacggttctgcatctggaccgagagtgctttccacaagctggatgaactgtacggcacatggcgcaaggctgcctccctgaaggttgactacaacctgccaatgcacaagatgaccaatacagatctgaccaggattctgaagagtgaggagatccagaaagcac-ttcgtgcacccaacaagaagctcaatcgcagaattctgaagaagaatcctctgaagaatttgaacataatgctcaaactgaatccttacgccaagacagcaagacgtcatgccatcctcaagcatgaccctgcgatcaaggccaagatgctgaaacccaagaagagg------------------cctggaaagaaggg------------------------------------------------------tgcacctg---------ccaagcccaag------------------------------------------------gcataa----------------------------------------------------------------------------------------------------
>SB-like-Xenrot-L4
---gcttgtgcccgacccctcatctcggtgtattccgagaaaggagaatcctcaggcaaaaatgttgtcatgcctgcagtgttcaaggcccctattcgccctgatgtggtgaattttgtgcacaccaacatgcgcaagaacaaccgccagccttatgcagtcagcgaactggcaggccaccagaccagtgcagagtcctggggtacaggaagagctgtggcccgtatccctcgtgtgagaggtggtggtactcaccgttctggccagggtgcttttggaaacatgtgtcgtggtggtcgtatgtttgcccccactaaaacctggcgccgctggcaccgcaggatcaacgtaccccagaagcgctatgctatctgctctgcc-ctggccg-------------cctctgccat-------------tcctgcacttgtgatgtccaaaggacaccgcattgagga-aatccctgaagtcccactggtggttgaagacaaagttgagggctacaagaagaccaaggaggcagtgctgctgctgaagaagctcaaagcctggaatgacattaagaaggtctatgcctctcagcgtatgcgtgccggtaagggtaagatgaggaatcgcagacgtgtccagcgcagagggccgtgcattatctacaaccaagatgctggcttaaccaaagccttcagaaatatccccggcatcactctgctgaacgtgaacaaactgaaccttttgaggctcgctcccggtggtcacgttggacggttctgcatctggaccgagagtgctttccgcaagctggatgaactgtatggcacatggcgcaaggctgcctccctgaaggttgactacaacctgccaatgcacaagatgaccaatacagatctgaccaggattctgaagagtgaggagatccagaaagcac-ttcgtgcacccaacaagaagctcaatcgcagaattctgaagaagaatcctctgaagaatttgaacataatgctcaaactgaatccttacgccaagacagcaagacgtcatgccatcctcaagcatgaccctgcgatcaaggccaagatgctgaaacccaagaagagg------------------cctggaaagaaggg------------------------------------------------------tgcacctg---------ccaagcccaag------------------------------------------------gcataa----------------------------------------------------------------------------------------------------
>SB-like-Xensin-L4
---gcttgtgcccgacccctcatctcggtgtattccgagaaaggagaatcctcaggcaaaaatgttgtcatgcctgcagtgttcaaggcccctattcgccctgatgtggtgaattttgtgcacaccaacatgcgcaagaacaaccgccagccttatgcagtcagcgaactggcaggccaccagaccagtgcagagtcctggggtacaggaagagctgtggcccgtatccctcgtgtgagaggtggtggtactcaccgttctggccagggtgcttttggaaacatgtgtcgtggtggtcgtatgtttgcccccactaaaacctggcgccgctggcaccgcaggatcaacgtaccccagaagcgctatgctatctgctctgcc-ctggccg-------------cctctgccat-------------tcctgcacttgtgatgtccaaaggacaccgcattgagga-aatccctgaagtcccactggtggttgaagacaaagttgagggctacaagaagaccaaggaggcagtgctgctgctgaagaagctcaaagcctggaatgacattaagaaggtctatgcctctcagcgtatgcgtgccggtaagggtaagatgaggaatcgcagacgtgtccagcgcagagggccgtgcattatctacaaccaagatgctggcttaaccaaagccttcagaaatatccccggcatcactctgctgaacgtgaacaaactgaaccttttgaggctcgctcccggtggtcacgttggacggttctgcatctggaccgagagtgctttccgcaagctggatgaactgtacggcacatggcgcaaggctgcctccctgaaggttgactacaacctgccaatgcacaagatgaccaatacagatctgaccaggattctgaagagtgaggagatccagaaagcac-ttcgtgcacccaacaagaagcttaatcgcagaattctgaagaagaatcctctgaagaatttgaacataatgctcaaactgaatccttacgccaagacagcaagacgtcatgccatcctcaagcatgaccctgcgatcaaggccaagatgctgaaacccaagaagagg------------------cctggaaagaaggg------------------------------------------------------tgcacctg---------ccaagcccaag------------------------------------------------gcataa----------------------------------------------------------------------------------------------------
>SB-like-Xenorn-L4
---gcttgtgcccgacccctcatctcggtgtattccgagaaaggagaatcctcaggcaaaaatgttgtcatgcctgcagtgttcaaggcccctattcgccctgatgtggtgaattttgtgcacaccaacatgcgcaagaacaaccgccagccttatgcagtcagcgaactggcaggccaccagaccagtgcagagtcctggggtacaggaagagctgtggcccgtatccctcgtgtgagaggtggtggtactcaccgttctggccagggtgcttttggaaacatgtgtcgtggtggtcgtatgtttgcccccactaaaacctggcgccgctggcaccgcaggatcaacgtaccccagaagcgctatgctatctgctctgcc-ctggccg-------------cctctgccat-------------tcctgcacttgtgatgtccaaaggacaccgcattgagga-aatccctgaagtcccactggtggttgaagacaaagttgagggctacaagaagaccaaggaggcagtgctgctgctgaagaagctcaaagcctggaatgacattaagaaggtctatgcctctcagcgtatgcgtgccggtaagggtaagatgaggaatcgcagacgtgtccagcgcagagggccgtgcattatctacaaccaagatgctggcttaaccaaagccttcagaaatatccccggcatcactctgctgaacgtgaacaaactgaaccttttgaggctcgctcccggtggtcacgttggacgcttctgcatctggaccgagagtgctttccgcaagctggatgaactgtacggcacatggcgcaaggctgcctccctgaaggttgactacaacctgccaatgcacaagatgaccaatacagatctgaccaggattctgaagagtgaggagatccagaaagcac-ttcgtgcacccaacaagaagctcaatcgcagaattctgaagaagaatcctctgaagaatttgaacataatgctcaaactgaatccttacgccaagacagcaagacgtcatgccatcctcaagcatgaccctgcgatcaaggccaagatgctgaaacccaagaagagg------------------cctggaaagaaggg------------------------------------------------------tgcacctg---------ccaagcccaag------------------------------------------------gcataa----------------------------------------------------------------------------------------------------
>SB-like-Xenspin-L4
---gcatgtgcccgacccctcatctcggtgtattccgagaaaggagaatcctcaggcaaaaatgttgtcatgcctgcagtgttcaaggcccctattcgccctgatgtggtgaattttgtgcacaccaacatgcgcaagaacaaccgccagccttatgcagtcagcgaactggcaggccaccagaccagtgcagagtcctggggtacaggaagagctgtggcccgtatccctcgtgtgagaggtggtggtactcaccgttctggccagggtgcttttggaaacatgtgtcgtggtggtcgtatgtttgcccccactaaaacctggcgccgctggcaccgcaggatcaacgtaccccagaagcgctatgctatctgctctgcc-ctggccg-------------cctctgccat-------------tcctgcacttgtgatgtccaaaggacaccgcattgagga-aatccctgaagtcccactggtggttgaagacaaagttgagggctacaagaagaccaaggaggcagtgctgctgctgaagaagctcaaagcctggaatgacattaagaaggtctatgcctctcagcgtatgcgtgccggtaagggtaagatgaggaatcgcagacgtgtccagcgcagagggccgtgcattatctacaaccaagatgctggcttaaccaaagccttcagaaatatccccggcatcactctgctgaacgtgaacaaactgaaccttttgaggctcgctcccggtggtcacgttggacggttctgcatctggaccgagagtgctttccgcaagctggatgaactgtacggcacatggcgcaaggctgcctccctgaaggttgactacaacctgccaatgcacaagatgaccaatacagatctgaccaggattctgaagagtgaggagatccagaaagcac-ttcgtgcacccaacaagaagctcaatcgcagaattctgaagaagaatcctctgaagaatttgaacataatgctcaaactgaatccttacgccaagacagcaagacgtcatgccatcctcaagcatgaccctgcgatcaaggccaagatgctgaaacccaagaagagg------------------cctggaaagaaggg------------------------------------------------------tgcacctg---------ccaagcccaag------------------------------------------------gcataa----------------------------------------------------------------------------------------------------
>SB-like-Xenspi-L4
---gcatgtgcccgacccctcatctcggtgtattccgagaaaggagaatcctcaggcaaaaatgttgtcatgcctgcagtgttcaaggcccctattcgccctgatgtggtgaattttgtgcacaccaacatgcgcaagaacaaccgccagccttatgcagtcagcgaactggcaggtcaccagaccagtgcagagtcctggggtacaggaagagctgtggcccgtatccctcgtgtgagaggtggtggtactcaccgttctggccagggtgcttttggaaacatgtgtcgtggtggtcgtatgtttgcccccactaaaacctggcgccgctggcaccgcaggatcaacgtaccccagaagcgctatgctatctgctctgcc-ctggccg-------------cctctgccat-------------tcctgcacttgtgatgtccaaaggacaccgcattgagga-aatccctgaagtcccactggtggttgaagacaaagttgagggctacaagaagaccaaggaggcagtgctgctgctgaagaagctcaaagcctggaatgacattaagaaggtctatgcctctcagcgtatgcgtgccggtaagggtaagatgaggaatcgcagacgtgtccagcgcagagggccgtgcattatctacaaccaagatgctggcttaaccaaagccttcagaaatatccccggcatcactctgctgaacgtgaacaaactgaaccttttgaggctcgctcccggtggtcacgttggacggttctgcatctggaccgagagtgctttccgcaagctggatgaattgtacggcacatggcgcaaggctgcctccctgaaggttgactacaacctgccgatgcacaagatgaccaatacagatctgaccaggattctgaagagtgaggagatccagaaagcac-ttcgtgcacccaacaagaagctcaatcgcagaattctgaagaagaatcctctgaagaatttgaacataatgctcaaactgaatccttacgccaagacagcaagacgtcatgccatcctcaagcatgaccctgcgatcaaggccaagatgctgaaacccaagaagagg------------------cctggaaagaaggg------------------------------------------------------tgcacctg---------ccaagcccaag------------------------------------------------gcataa----------------------------------------------------------------------------------------------------
>SB-like-Gralem-L4
---gcatgtgcccgacccctcatctcggtgtattccgagaaaggagaatcctcaggcaaaaatgttgtcatgcctgcagtgttcaaggcccctattcgccctgatgtggtgaattttgtgcacaccaacatgcgcaagaacaaccgccagccttatgctgtcagcgaactggcaggccaccagaccagtgcagagtcctggggtacaggaagagctgtggcccgtatccctcgtgtgagaggtggtggtactcaccgttctggccagggtgcttttggaaacatgtgtcgtggtggtcgtatgtttgcccccactaaaacctggcgccgctggcaccgcaggatcaacgtaccccagaagcgctatgctatctgctctgcc-ctggccg-------------cctctgccat-------------tcctgcacttgtgatgtccaaaggacaccgcattgagga-aatccctgaagtcccactggtggttgaagacaaagttgagggctacaagaagaccaaggaggcagtgctgctgctgaagaagctcaaagcctggaatgacattaagaaggtctatgcctctcagcgtatgcgtgccggtaagggtaagatgaggaatcgcagacgtatccagcgcagagggccgtgcattatctacaaccaagatgctggcttaaccaaagccttcagaaatatccccggcatcactctgctgaacgtgaacaaactgaaccttttgaggctcgctcccggtggtcacgttggacggttctgcatctggaccgagagtgctttccgcaagctggatgaactgtacggcacatggcgcaaggctgcctccctgaaggttgactacaacctgccaatgcacaagatgaccaatacagatctgaccaggattctgaagagtgaggagatccagaaagcac-ttcgtgcacccaacaagaagctcaaccgcagaattctgaagaagaatcctctgaagaatttgaacataatgctcaaactgaatccttacgccaagacagcaagacgtcatgccatcctcaagcatgaccctgcgatcaaggccaagatgctgaaacccaagaagagg------------------cctggaaagaaggg------------------------------------------------------tgcacctg---------ccaagcccaag------------------------------------------------gcataa----------------------------------------------------------------------------------------------------
>SB-like-Xensim-L4
---gcatgtgcccgacccctcatctcggtgtattccgagaaaggagaatcctcaggcaaaaatgttgtcatgcctgcagtgttcaaggcccctattcgccctgatgtggtgaattttgtgcacaccaacatgcgcaagaacaaccgccagccttatgcagtcagcgaactggcaggccaccagaccagtgcagagtcctggggtacaggaagagctgtggcccgtatccctcgtgtgagaggtggtggtactcaccgttctggccagggtgcttttggaaacatgtgtcgtggtggtcgtatgtttgcccccactaaaacctggcgtcgctggcaccgcaggatcaacgtaccccagaagcgctatgctatctgctctgcc-ctggccg-------------cctctgccat-------------tcctgcacttgtgatgtccaaaggacaccgcattgagga-aatccctgaagtcccactggtggttgaagacaaagttgagggctacaagaagaccaaggaggcagtgctgctgctgaagaagctcaaagcctggaatgacattaagaaggtctatgcctctcagcgtatgcgtgccggtaagggtaagatgaggaatcgcagacgtgtccagcgcagagggccgtgcattatctacaaccaagatgctggcttaaccaaagccttcagaaatatccccggcatcactctgctgaacgtgaacaaactgaaccttttgaggctcgctcccggtggtcacgttggacggttctgcatctggaccgagagtgctttccgcaaactggatgaactgtacggcacatggcgcaaggctgcctccctgaaggttgactacaacctgccaatgcacaagatgaccaatacagatctgaccaggattctgaagagtgaggagatccagaaagcac-ttagtgcacccaacaagaagctcaatcgcagaattctgaagaagaatcctctgaagaatttgaacataatgctcaaactgaatccttacgccaagacagcaagacgtcatgccatcctcaagcatgaccctgcgatcaaggccaagatgctgaaacccaagaagagg------------------cctggaaagaaggg------------------------------------------------------tgcacctg---------ccaagcccaag------------------------------------------------gcataa----------------------------------------------------------------------------------------------------
>SB-like-Baicen-L4
---gcttgtgcccgacccctcatctcggtgtattccgagaaaggagaatcctcaggcaaaaatgttgtcatgcctgcagtgttcaaggcccctattcgccctgatgtggtgaattttgtgcacaccaacatgcgcaagaacaaccgccagccttatgcagtcagcgaactggcaggccaccagaccagtgcagagtcctggggtacaggaagagctgtggcccgtatccctcgtgtgagaggtggtggtactcaccgttctggccagggtgcttttggaaacatgtgtcgtggtggtcgtatgtttgcccccactaaaacctggcgccgctggcaccgcaggatcaacgtaccccagaagcgctatgctatctgctctgcc-ctggccg-------------cctctgccat-------------tcctgcacttgtgatgtccaaaggacaccgcatagagga-aatccctgaggtcccactggtggttgaagacaaagttgagggctacaagaagaccaaggaggcagtgctgctgctgaagaagctcaaagcctggaatgacattaagaaggtctatgcctctcagcgtatgcgtgccggtaagggtaagatgaggaatcgcagacgtatccagcgcagagggccgtgcattatctacaaccaagatgctggcttaaccaaagccttcagaaatatccccggcatcactctgctgaacgtgaacaaactgaaccttttgaggctcgctcccggtggtcacgttggacggttctgcatctggaccgagagtgctttccgcaagctggatgacctgtacggcacatggcgcaaggctgcctccctgaaggttgactacaacctgccaatgcacaagatgaccaatacagatctgaccaggattctgaagagtgaggagatccagaaagcac-ttcgtgtacccaacaagaagctcaaccgcagaattctgaagaagaatcctctgaagaatttgaacataatgctcaaactgaatccttacgccaagacagcaagacgtcatgccatcctcaagcatgaccctgcgatcaaggccaagatgctgaaacccaagaagagg------------------cctggaaagaaggg------------------------------------------------------tgcacctg---------ccaagcccaag------------------------------------------------gcataa----------------------------------------------------------------------------------------------------
>SB-like-Regcal-L4
---gcttgtgcccgacccctcatctcggtgtattccgagaaaggagaatcctcaggcaaaaatgttgtcatgcctgcagtgttcaaggcccctattcgccctgatgtggtgaattttgtgcacaccaacatgcgcaagaacaaccgccagccttatgcagtcagcgaactggcaggccaccagaccagtgcagagtcctggggtacaggaagagctgtggcccgtatccctcgtgtgagaggtggtggtactcaccgttctggccagggtgcttttggaaacatgtgtcgtggtggtcgtatgtttgcccccactaaaacctggcgccgctggcaccgcaggatcaacgtaccccagaagcgctatgctatctgctctgcc-ctggccg-------------cctctgccat-------------tcctgcacttgtgatgtccaaaggacaccgcatagagga-aatccctgaggtcccactggtggttgaagacaaagttgagggctacaagaagaccaaggaggcagtgctgctgctgaagaagctcaaagcctggaatgacattaagaaggtctatgcctctcagcgtatgcgtgccggtaagggtaagatgaggaatcgcagacgtatccagcgcagagggccgtgcattatctacaaccaagatgctggcttaaccaaagccttcagaaatatccccggcatcactctgctgaacgtgaacaaactgaaccttttgaggctcgctcccggtggtcacgttggacggttctgcatctggaccgagagtgctttccgcaagctggatgacctgtacggcacatggcgcaaggctgcctccctgaaggttgactacaacctgccaatgcacaagatgaccaatacagatctgaccaggattctgaagagtgaggagatccagaaagcac-ttcgtgtacccaacaagaagctcaaccgcagaattctgaagaagaatcctctgaagaatttgaacataatgctcaaactgaatccttacgccaagacagcaagacgtcatgccatcctcaagcatgaccctgcgatcaaggccaagatgctgaaacccaagaagagg------------------cctggaaagaaggg------------------------------------------------------tgcacctg---------ccaagcccaag------------------------------------------------gcataa----------------------------------------------------------------------------------------------------
>SB-like-Benhor-L4
---gcttgtgcccgacccctcatctcggtgtattccgagaaaggagaatcctcaggcaaaaatgttgtcatgcctgcagtgttcaaggcccctattcgccctgatgtggtgaattttgtgcacaccaacatgcgcaagaacaaccgccagccttatgcagtcagcgaactggcaggccaccagaccagtgcagagtcctggggtacaggaagagctgtggcccgtatccctcgtgtgagaggtggtggtactcaccgttctggccagggtgcttttggaaacatgtgtcgtggtggtcgtatgtttgcccccactaaaacctggcgccgctggcaccgcaggatcaacgtaccccagaagcgctatgctatctgctctgcc-ctggccg-------------cctctgccat-------------tcctgcacttgtgatgtccaaaggacaccgcatagagga-aatccctgaggtcccactggtggttgaagacaaagttgagggctacaagaagactaaggaggcagtgctgctgctgaagaagctcaaagcctggaatgacattaagaaggtctatgcctctcagcgtatgcgtgccggtaagggtaagatgaggaatcgcagacgtatccagcgcagagggccgtgcattatctacaaccaagatgctggcttaaccaaagccttcagaaatatccccggcatcactctgctgaacgtgaacaaactgaaccttttgaggctcgctcccggtggtcacgttggacggttctgcatctggaccgagagtgctttccgcaagctggatgacctgtacggcacatggcgcaaggctgcctccctgaaggttgactacaacctgccaatgcacaagatgaccaatacagatctgaccaggattctgaagagtgaggagatccagaaagcac-ttcgtgcacccaacaagaagctcaaccgcagaattctgaagaagaatcctctgaagaatttgaacataatgctcaaactgaatccttacgccaagacagcaagacgtcatgccatcctcaagcatgaccctgcgatcaaggccaagatgctgaaacccaagaagagg------------------cctggaaagaaggg------------------------------------------------------tgcacctg---------ccaagcccaag------------------------------------------------gcataa----------------------------------------------------------------------------------------------------
>SB-like-Grechr-L4
---gcttgtgcccgacccctcatctcggtgtattccgagaaaggagaatcctcaggcaaaaatgttgtcatgcctgcagtgttcaaggcccctattcgccctgatgtggtgaattttgtgcacaccaacatgcgcaagaacaaccgccagccttatgcagtcagcgaactggcaggccaccagaccagtgcagagtcctggggtacaggaagagctgtggcccgtatccctcgtgtgagaggtggtggtactcaccgttctggccagggtgcttttggaaacatgtgtcgtggtggtcgtatgtttgcccccactaaaacctggcgccgctggcaccgcaggatcaacgtaccccagaagcgctatgctatctgctctgcc-ctggccg-------------cctctgccat-------------tcctgcacttgtgatgtccaaaggacatcgcatagagga-aatccctgaggtcccactggtggttgaagacaaagttgagggctacaagaagaccaaggaggcagtgctgctgctgaagaagctcaaagcctggaatgacattaagaaggtctatgcctctcagcgtatgcgtgccggtaagggtaagatgaggaatcgcagacgtatccagcgcagagggccgtgcattatctacaaccaagatgctggcttaaccaaagccttcagaaatatccccggcatcactctgctgaacgtgaacaaactgaaccttttgaggctcgctcccggtggtcacgttggacggttctgcatctggaccgagagtgctttccgcaagctggatgacctgtacggcacatggcgcaaggctgcctccctgaaggttgactacaacctgccaatgcacaagatgaccaatacagatctgaccaggattctgaagagtgaggagatccagaaagcac-ttcgtgcacccaacaagaagctcaaccgcagaattctgaagaagaatcctctgaagaatttgaacataatgctcaaactgaatccttacgccaagacagcaagacgtcatgccatcctcaagcatgaccctgcgatcaaggccaagatgctgaaacccaagaagagg------------------cctggaaagaaggg------------------------------------------------------tgcacctg---------ccaagcccaag------------------------------------------------gcataa----------------------------------------------------------------------------------------------------
>SB-like-Limsta-L4
---gcttgtgcccgacccctcatctcggtgtattctgagaaaggagaatcctcaggcaaaaatgttgtcatgcctgcagtgttcaaggcccctattcgccctgatgtggtgaattttgtgcacaccaacatgcgcaagaacaaccgccagccttatgcagtcagcgaactggcaggccaccagaccagtgcagagtcctggggtacaggaagagctgtggcccgtatccctcgtgtgagaggtggtggtactcaccgttctggccagggtgcttttggaaacatgtgtcgtggtggtcgtatgtttgcccccactaaaacctggcgccgctggcaccgcaggatcaacgtaccccagaagcgctatgctatctgctctgcc-ctggccg-------------cctctgccat-------------tcctgcacttgtgatgtccaaaggacatcgcatagagga-aatccctgaggtcccactggtggttgaagacaaagttgagggctacaagaagaccaaggaggcagtgctgctgctgaagaagctcaaagcctggaatgacattaagaaggtctatgcctctcagcgtatgcgtgccggtaagggtaagatgaggaatcgcagacgtatccagcgcagagggccgtgcattatctacaaccaagatgctggcttaaccaaagccttcagaaatatccccggcatcactctgctgaacgtgaacaaactgaaccttttgaggctcgctcccggtggtcacgttggacggttctgcatctggaccgagagtgctttccgcaagctggatgacctgtacggcacatggcgcaaggctgcctccctgaaggttgactacaacctgccaatgcacaagatgaccaatacagatctgaccaggattctgaagagtgaggagatccagaaagcac-ttcgtgcacccaacaagaagctcaaccgcagaattctgaagaagaatcctctgaagaatttgaacataatgctcaaactgaatccttacgccaagacagcaagacgtcatgccatcctcaagcatgaccctgcgatcaaggccaagatgctgaaacccaagaagagg------------------cctggaaagaaggg------------------------------------------------------tgcacctg---------ccaagcccaag------------------------------------------------gcataa----------------------------------------------------------------------------------------------------
>SB-like-Limabe-L4
---gcttgtgcccgacccctcatctcggtgtattccgagaaaggagaatcctcaggcaaaaatgttgtcatgcctgcagtgttcaaggcccctattcgccctgatgtggtgaattttgtgcacaccaacatgcgcaagaacaaccgccagccttatgcagtcagcgaactggcaggccaccagaccagtgcagagtcctggggtacaggaagagctgtggcccgtatccctcgtgtgagaggtggtggtactcaccgttctggccagggtgcttttggaaacatgtgtcgtggtggtcgtatgtttgcccccactaaaacctggcgccgctggcaccgcaggatcaacataccccagaagcgctatgctatctgctctgcc-ctggccg-------------cctctgccat-------------tcctgcacttgtgatgtccaaaggacatcgcatagagga-aatccctgaggtcccactggtggttgaagacaaagttgagggctacaagaagaccaaggaggcagtgctgctgctgaagaagctcaaagcctggaatgacattaagaaggtctatgcctctcagcgtatgcgtgccggtaagggtaagatgaggaatcgcagacgtatccagcgcagagggccatgcattatctacaaccaagatgctggcttaaccaaagccttcagaaatatccccggcatcactctgctgaacgtgaacaaactgaaccttttgaggctcgctcccggtggtcacgttggacggttctgcatctggaccgagagtgctttccgcaagctggatgacctgtacggcacatggcgcaaggctgcctccctgaaggttgactacaacctgccaatgcacaagatgaccaatacagatctgaccaggattctgaagagtgaggagatccagaaagcac-ttcgtgcacccaacaagaagctcaaccgcagaattctgaagaagaatcctctgaagaatttgaacataatgctcaaactgaatccttacgccaagacagcaagacgtcatgccatcctcaagcatgaccctgcgatcaaggccaagatgctgaaacccaagaagagg------------------cctggaaagaaggg------------------------------------------------------tgcacctg---------ccaagcccaag------------------------------------------------gcataa----------------------------------------------------------------------------------------------------
>SB-like-Cypgib-L4
---gcttgtgcccgacccctcatctcggtgtattccgagaaaggagaatcctcaggcaaaaatgttgtcatgcctgcagtgttcaaggcccctattcgccctgatgtggtgaattttgtgcacaccaacatgcgcaagaacaaccgccagccttatgcagtcagcgaactggcaggccaccagaccagtgcagagtcctggggtacaggaagagctgtggcccgtatccctcgtgtgagaggtggtggtactcaccgttctggccagggtgcttttggaaacatgtgtcgtggtggtcgtatgtttgcccccactaaaacctggcgccgctggcaccgcaggatcaacgtaccccagaagcgctatgctatctgctctgcc-ctggctg-------------cctctgccat-------------tcctgcacttgtgatgtccaaaggacaccgcatagagga-aatccctgaggtcccactggtggttgaagacaaagttgagggctacaagaagaccaaggaggcagtgctactgctgaagaagctcaaagcctggaatgacattaagaaggtctatgcctctcagcgtatgcgtgccggtaagggtaagatgaggaatcgcagacgtatccagcgcagagggccgtgcattatctacaaccaagatgctggcttaaccaaagccttcagaaatatccccggcatcactctgctgaatgtgaacaaactgaaccttttgaggctcgctcccggtggtcacgttggacggttctgcatctggaccgagagtgctttccgcaagctggatgacctgtacggcacatggcgcaaggctgcctccctgaaggttgactacaacctgccaatgcacaagatgaccaatacagatctgaccaggattctgaagagtgaggagatccagaaagcac-ttcgtgcacccaacaagaagctcaaccgcagaattctgaagaagaatcctctgaagaatttgaacataatgctcaaactgaatccttacgccaagacagcaagacgtcatgccatcctcaagcatgaccctgcgatcaaggccaagatgctgaaacccaagaagagg------------------cctggaaagaaggg------------------------------------------------------tgcacctg---------ccaagcccaag------------------------------------------------gcataa----------------------------------------------------------------------------------------------------
>SB-like-Gnaper-L4
---gcttgtgcccgacccctcatctcggtgtattccgagaaaggagaatcctcaggcaaaaatgttatcatgcctgcagtgttcaaggcccctattcgccctgatgtggtgaattttgtgcacaccaacatgcgcaagaacaaccgccagccttatgcagtcagtgaactggcaggccaccagaccagtgcagagtcctggggtacaggaagagctgtggcccgtatccctcgtgtgagaggtggtggtactcaccgttctggccagggtgcttttggaaacatgtgtcgtggtggtcgtatgtttgcccccactaaaacctggcgccgctggcaccgcaggatcaacgtaccccagaagcgctatgctatctgctctgcc-ctggccg-------------cctctgccat-------------tcctgcacttgtgatgtccaaaggacaccgcatagagga-aatccctgaggtcccactggtggttgaagacaaagttgagggctacaagaagaccaaggaggcagtgctgctgctgaagaagctcaaagcctggaatgacattaagaaggtctatgcctctcagcgtatgcgtgccggtaagggtaagatgaggaatcgcagacgtatccagcgcagagggccgtgcattatctacaaccaagatgctggcttaaccaaagccttcagaaatatccccggcatcactctgctgaacgtgaacaaactgaaccttttgaggctcgctcccggtggtcacgttgggcggttctgcatctggaccgagagtgctttccgcaagctggatgacctgtacggcacatggcgcaaggctgcctccctgaaggttgactacaacctgccaatgcacaagatgaccaatacagatctgaccaggattctgaagagtgaggagatccagaaagcac-ttcgtgcacccaacaagaagctcaaccgcagaattctgaagaagaatcctctgaagaatttgaacataatgctcaaactgaatccttacgccaagacagcaagacgtcatgccatcctcaagcatgaccctgcgatcaaggccaagatgctgaaacccaagaagagg------------------cctggaaagaaggg------------------------------------------------------tgcacctg---------ccaagcccaag------------------------------------------------gcataa----------------------------------------------------------------------------------------------------
>SB-like-Trioto-L4
---gcttgtgcccgacccctcatctcggtgtattccgagaaaggagaatcctcaggcaaaaatgttgtcatgcctgcagtgttcaaggcccctattcgccctgatgtggtgaattttgtgcacaccaacatgcgcaagaacaaccgccagccttatgcagtcagcgaactggcaggccaccagaccagtgcagagtcctggggtacaggaagagctgtggcccgtatccctcgtgtgagaggtggtggtactcaccgttctggccagggtgcttttggaaacatgtgtcgtggtggtcgtatgtttgcccccactaaaacctggcgccgctggcaccgcaggatcaacgtaccccagaagcgctatgctatctgctctgcc-ctggccg-------------cctctgccat-------------tcctgcacttgtgatgtccaaaggacaccgcatagagga-aatccctgaggtcccactggtagttgaagacaaagttgagggctacaagaagaccaaggaggcagtgctgctgctgaagaagctcaaagcctggaatgacattaagaaggtctatgcctctcagcgtatgcgtgccggtaagggtaagatgaggaatcgcagacgtatccagcgcagagggccgtgcattatctacaaccaagatgctggcttaaccaaagccttcagaaatatccccggcatcactctgctgaacgtgaacaaactgaaccttttgaggctcgctcccggtggtcacgttggacggttctgcatctggactgagagtgctttccgcaagctggatgacctgtacggcacatggcgcaaggctgcctccctgaagattgactacaacctgccaatgcacaagatgaccaatacagatctgaccaggattctgaagagtgaggagatccagaaagcac-ttcgtgcacccaacaagaagctcaaccgcagaattctgaagaagaatcctctgaagaatttgaacataatgctcaaactgaatccttacgccaagacagcaagacgtcatgccatcctcaagcatgaccctgcgatcaaggccaagatgctgaaacccaagaagagg------------------cctggaaagaaggg------------------------------------------------------tgcacctg---------ccaagcccaag------------------------------------------------gcataa----------------------------------------------------------------------------------------------------
>SB-like-Cypcol-L4
---gcttgtgcccgacccctcatctcggtgtattccgagaaaggagaatcttcaggcaaaaatgttgtcatgcctgcagtgttcaaggcccctattcgccctgatgtggtgaattttgtgcacaccaacatgcgcaagaacaaccgccagccttatgcagtcagcgaactggcaggccaccagaccagtgcagagtcctggggtacaggaagagctgtggcccgtatccctcgtgtgagaggtggtggtactcaccgttctggccagggtgcttttggaaacatgtgtcgtggtggtcgtatgtttgcccccactaaaacctggcgccgctggcaccgcaggatcaacgtaccccagaagcgctatgctatctgctctgcc-ctggccg-------------cctccgccat-------------tcctgcacttgtgatgtccaaaggacaccgcattgagga-aatccctgaagtcccactggtggttgaagacaaagttgagggctacaagaagaccaaggaggcagtgctgctgctgaagaagctcaaagcctggaatgacattaagaaggtctatgcctctcagcgtatgcgtgccggtaagggtaagatgaggaatcgcagacgtatccagcgcagagggccgtgcattatctacaaccaagatgctggcttaaccaaagccttcagaaatatccccggcatcactctgctgaacgtgaacaaactgaaccttttgaggctcgctcccggtggtcacgttggacggttctgcatctggaccgagagtgctttccgcaagctggatgacttgtacggcacatggcgcaaggctgcctccctgaaggttgactacaacctgccaatgcacaagatgaccaatacagatctgaccaggattctgaagagtgaggagatccagaaagcac-ttcgtgcacccaacaagaagctcaaccgcagaattctgaagaagaatcctctgaagaatttgaacataatgctcaaactgaatccttacgccaagacagcaagacgtcatgccatcctcaagcatgaccctgcgatcaaggccaagatgctgaaacccaagaagagg------------------cctggaaagaaggg------------------------------------------------------tgcacctg---------ccaagcccaag------------------------------------------------gcataa----------------------------------------------------------------------------------------------------
>SB-like-Cypdwa-L4
---gcttgtgcccgacccctcatctcggtgtattccgagaaaggagaatcctcaggcaaaaatgttgtcatgcctgcagtgttcaaggcccctattcgccctgatgtggtgaattttgtgcacaccaacatgcgcaagaacaaccgccagccttatgcagtcagcgaactggcaggccaccagaccagtgcagagtcctggggtacaggaagagctgtggcccgtatccctcgtgtgagaggtggtggtactcaccgttctggccagggtgcttttggaaacatgtgtcgtggtggtcgtatgtttgcccccactaaaacctggcgccgctggcaccgcaggatcaacgtaccccagaagcgctatgctatctgctctgcc-ctggccg-------------cctctgccat-------------tcctgcacttgtgatgtccaaaggacaccgcattgagga-aatccctgaagtcccactggtggttgaagacaaagttgagggctacaagaagaccaaggaggcagtgctgctgctgaagaagctcaaagcctggaatgacattaagaaggtctatgcctctcagcgtatgcgtgccggtaagggtaagatgaggaatcgcagacgtatccagcgcagagggccgtgcattatctacaaccaagatgctggcttaaccaaagccttcagaaatatccccggcatcactctgctgaacgtgaacaaactgaaccttttgaggctcgctcccggtggtcacgttggacggttctgcatctggaccgagagtgctttccgcaagctggatgacttgtacggcacatggcgcaaggctgcctccctgaaggttgactacaacctgccaatgcacaagatgaccaatacagatctgaccaggattctgaagagtgaggagatccagaaagcac-ttcgtgcacccaacaagaagctcaaccgcagaattctgaagaagaatcctctgaagaatttgaacataatgctcaaattgaatccttacgccaagacagcaagacgtcatgccatcctcaagcatgaccctgcgatcaaggccaagatgctgaaacccaagaagagg------------------cctggaaagaaggg------------------------------------------------------tgcacctg---------ccaagcccaag------------------------------------------------gcataa----------------------------------------------------------------------------------------------------
>SB-like-Cypkib-L4
---gcttgtgcccgacccctcatctcggtgtattccgagaaaggagaatcctcaggcaaaaatgttgtcatgcctgcagtgttcaaggcccctattcgccctgatgtggtgaattttgtgcacaccaacatgcgcaagaacaaccgccagccttatgcagtcagcgaactggcaggccaccagaccagtgcagagtcctggggtacaggaagagctgtggcccgtatccctcgtgtgagaggtggtggtactcaccgttctggccagggtgcttttggaaacatgtgtcgtggtggtcgtatgtttgcccccactaaaacctggcgccgctggcaccgcaggatcaacgtaccccagaagcgctatgctatctgctctgcc-ctggccg-------------cctctgccat-------------tcctgcacttgtgatgtccaaaggacaccgcattgagga-aatccctgaagtcccactggtggttgaagacaaagttgagggctacaagaagaccaaggaggcagtgctgctgctgaagaagctcaaagcctggaatgacattaagaaggtctatgcctctcagcgtatgcgtgccggtaagggtaagatgaggaatcgcagacgtatccagcgcagagggccgtgcattatctacaaccaagatgctggcttaaccaaagccttcagaaatatccccggcatcactctgctgaacgtgaacaaactgaaccttttgaggctcgctcccggtggtcacgttggacggttctgcatctggaccgagagtgctttccgcaagctggatgacttgtacggcacatggcgcaaggctgcctccctgaaggttgactacaacctgccaatgcacaagatgaccaatacagatctgaccaggattctgaagagtgaggagatccagaaagcac-ttcgtgcacccaacaagaagctcaaccgcagaattctgaagaagaatcctctgaagaatttgaacataatgctcaaactgaatccttacgccaagacagcaagacgtcatgccatcctcaagcatgaccctgcgatcaaggccaagatgctgaaacccaagaagagg------------------cctggaaagaaggg------------------------------------------------------tgcacctg---------ccaagcccaag------------------------------------------------gcataa----------------------------------------------------------------------------------------------------
>SB-like-Cypmic-L4
---gcttgtgcccgacccctcatctcggtgtattccgagaaaggagaatcctcaggcaaaaatgttgtcatgcctgcagtgttcaaggcccctattcgccctgatgtggtgaattttgtgcacaccaacatgcgcaagaacaaccgccagccttatgcagtcagcgaactggcaggccaccagaccagtgcagagtcctggggtacaggaagagctgtggcccgtatccctcgtgtgagaggtggtggtactcaccgttctggccagggtgcttttggaaacatgtgtcgtggtggtcgtatgtttgcccccactaaaacctggcgccgctggcaccgcaggatcaacgtaccccagaagcgctatgctatctgctctgcc-ctggccg-------------cctctgccat-------------tcctgcacttgtgatgtccaaaggacaccgcattgagga-aatccctgaagtcccactggtggttgaagacaaagttgagggctacaagaagaccaaggaggcagtgctgctgctgaagaagctcaaagcctggaatgacattaagaaggtctatgcctctcagcgtatgcgtgccggtaagggtaagatgaggaatcgcagacgtatccagcgcagagggccgtgcattatctacaaccaagatgctggcttaaccaaagccttcagaaatatccccggcatcactctgctgaacgtgaacaaactgaaccttttgaggctcgctcccggtggtcacgttggacggttctgcatctggaccgagagtgctttccgcaagctggatgacttgtacggcacatggcgcaaggctgcctccctgaaggttgactacaacctgccaatgcacaagatgaccaatacagatctgaccaggattctgaagagtgaggagatccagaaagcac-ttcgtgcacccaacaagaagctcaaccgcagaattctgaagaagaatcctctgaagaatttgaacataatgctcaaactgaatccttacgccaagacagcaagacgtcatgccatcctcaagcatgaccctgcgatcaaggccaagatgctgaaacccaagaagagg------------------cctggaaagaaggg------------------------------------------------------tgcacctg---------ccaagcccaag------------------------------------------------gcataa----------------------------------------------------------------------------------------------------
>SB-like-Plepar-L4
---gcttgtgcccgacccctcatctcggtgtattccgagaaaggagaatcctcaggcaaaaatgttgtcatgcctgcagtgttcaaggcccctattcgccctgatgtggtgaattttgtgcacaccaacatgcgcaagaacaaccgccagccttatgcagtcagcgaactggcaggccaccagaccagtgcagagtcctggggtacaggaagagctgtggcccgtatccctcgtgtgagaggtggtggtactcaccgttctggccagggtgcttttggaaacatgtgtcgtggtggtcgtatgtttgcccccactaaaacctggcgccgctggcaccgcaggatcaacgtaccccagaagcgctatgctatctgctctgcc-ctggccg-------------cctctgccat-------------tcctgcacttgtgatgtccaaaggacaccgcattgagga-aatccctgaagtcccactggtggttgaagacaaagttgagggctacaagaagaccaaggaggcagtgctgctgctgaagaagctcaaagcctggaatgacattaagaaggtctatgcctctcagcgtatgcgtgccggtaagggtaagatgaggaatcgcagacgtatccagcgcagagggccgtgcattatctacaaccaagatgctggcttaaccaaagccttcagaaatatccccggcatcactctgctgaacgtgaacaaactgaaccttttgaggctcgctcccggtggtcacgttggacggttctgcatctggaccgagagtgctttccgcaagctggatgacttgtacggcacatggcgcaaggctgcctccctgaaggttgactacaacctgccaatgcacaagatgaccaatacagatctgaccaggattctgaagagtgaggagatccagaaagcac-ttcgtgcacccaacaagaagctcaaccgcagaattctgaagaagaatcctctgaagaatttgaacataatgctcaaactgaatccttacgccaagacagcaagacgtcatgccatcctcaagcatgaccctgcgatcaaggccaagatgctgaaacccaagaagagg------------------cctggaaagaaggg------------------------------------------------------tgcacctg---------ccaagcccaag------------------------------------------------gcataa----------------------------------------------------------------------------------------------------
>SB-like-Xenhec-L4
---gcttgtgcccgacccctcatctcggtgtattccgagaaaggagaatcctcaggcaaaaatgttgtcatgcctgcagtgttcaaggcccctattcgccctgatgtggtgaattttgtgcacaccaacatgcgcaagaacaaccgccagccttatgcagtcagcgaactggcaggccaccagaccagtgcagagtcctggggtacaggaagagctgtggcccgtatccctcgtgtgagaggtggtggtactcaccgttctggccagggtgcttttggaaacatgtgtcgtggtggtcgtatgtttgcccccactaaaacctggcgccgctggcaccgcaggatcaacgtaccccagaagcgctatgctatctgctctgcc-ctggccg-------------cctctgccat-------------tcctgcacttgtgatgtccaaaggacaccgcattgagga-aatccctgaagtcccactggtggttgaagacaaagttgagggctacaagaagaccaaggaggcagtgctgctgctgaagaagctcaaagcctggaatgacattaagaaggtctatgcctctcagcgtatgcgtgccggtaagggtaagatgaggaatcgcagacgtatccagcgcagagggccgtgcattatctacaaccaagatgctggcttaaccaaagccttcagaaatatccccggcatcactctgctgaacgtgaacaaactgaaccttttgaggctcgctcccggtggtcacgttggacggttctgcatctggaccgagagtgctttccgcaagctggatgacttgtacggcacatggcgcaaggctgcctccctgaaggttgactacaacctgccaatgcacaagatgaccaatacagatctgaccaggattctgaagagtgaggagatccagaaagcac-ttcgtgcacccaacaagaagctcaaccgcagaattctgaagaagaatcctctgaagaatttgaacataatgctcaaactgaatccttacgccaagacagcaagacgtcatgccatcctcaagcatgaccctgcgatcaaggccaagatgctgaaacccaagaagagg------------------cctggaaagaaggg------------------------------------------------------tgcacctg---------ccaagcccaag------------------------------------------------gcataa----------------------------------------------------------------------------------------------------
>SB-like-Cypzon-L4
---gcttgtgcccgacccctcatctcggtgtattccgagaaaggagaatcctcaggcaaaaatgttgtcatgcctgcagtgttcaaggcccctattcgccctgatgtggtgaattttgtgcacaccaacatgcgcaagaacaaccgccagccttatgcagtcagcgaactggcaggccaccagaccagtgcagagtcctggggtacaggaagagctgtggcccgtatccctcgtgtgagaggtggtggtactcaccgttctggccagggtgcttttggaaacatgtgtcgtggtggtcgtatgtttgcccccactaaaacctggcgccgctggcaccgcaggatcaacgtaccccagaagcgctatgctatctgctctgcc-ctggccg-------------cctccgccat-------------tcctgcacttgtgatgtccaaaggacaccgcattgagga-aatccctgaagtcccactggtggttgaagacaaagttgagggctacaagaagaccaaggaggcagtgctgctgctgaagaagctcaaagcctggaatgacattaagaaggtctatgcctctcagcgtatgcgtgccggtaagggtaagatgaggaatcgcagacgtatccagcgcagagggccgtgcattatctacaaccaagatgctggcttaaccaaagccttcagaaatatccccggcatcactctgctgaacgtgaacaaactgaaccttttgaggctcgctcccggtggtcacgttggacggttctgcatctggaccgagagtgctttccgcaagctggatgacttgtacggcacatggcgcaaggctgcctccctgaaggttgactacaacctgccaatgcacaagatgaccaatacagatctgaccaggattctgaagagtgaggagatccagaaagcac-ttcgtgcacccaacaagaagctcaaccgcagaattctgaagaagaatcctctgaagaatttgaacataatgctcaaattgaatccttacgccaagacagcaagacgtcatgccatcctcaagcatgaccctgcgatcaaggccaagatgctgaaacccaagaagagg------------------cctggaaagaaggg------------------------------------------------------tgcacctg---------ccaagcccaag------------------------------------------------gcataa----------------------------------------------------------------------------------------------------
>SB-like-Perecc-L4
---gcttgtgcccgacccctcatctcggtgtattccgagaaaggagaatcctcaggcaaaaatgttgtcatgcctgcagtgttcaaggcccctattcgccctgatgtggtgaattttgtgcacaccaacatgcgcaagaacaaccgccagccttatgcagtcagtgaactggcaggccaccagaccagtgcagagtcctggggtacaggaagagctgtggcccgtatccctcgtgtgagaggtggtggtactcaccgttctggccagggtgcttttggaaacatgtgtcgtggtggtcgtatgtttgcccccactaaaacctggcgccgctggcaccgcaggatcaacgtaccccagaagcgctatgctatctgctctgcc-ctggccg-------------cctctgccat-------------tcctgcacttgtgatgtccaaaggacaccgcattgagga-aatccctgaagtcccactggtggttgaagacaaagttgagggctacaagaagaccaaggaggcagtgctgctgctgaagaagctcaaagcctggaatgacattaagaaggtctatgcctctcagcgtatgcgtgccggtaagggtaagatgaggaatcgcagacgtatccagcgcagagggccgtgcattatctacaaccaagatgctggcttaaccaaagccttcagaaatatccccggcatcactctgctgaacgtgaacaaactgaaccttttgaggctcgctcccggtggtcacgttggacggttctgcatctggaccgagagtgctttccgcaagctggatgacttgtacggcacatggcgcaaggctgcctccctgaaggttgactacaacctgccaatgcacaagatgaccaatacagatctgaccaggattctgaagagtgaggagatccagaaagcac-ttcgtgcacccaacaagaagctcaaccgcagaattctgaagaagaatcctctgaagaatttgaacataatgctcaaactgaatccttacgccaagacagcaagacgtcatgccatcctcaagcatgaccctgcgatcaaggccaagatgctgaaacccaagaagagg------------------cctggaaagaaggg------------------------------------------------------tgcacctg---------ccaagcccaag------------------------------------------------gcataa----------------------------------------------------------------------------------------------------
>SB-like-Pleela-L4
---gcttgtgcccgacccctcatctcggtgtattccgagaaaggagaatcctcaggcaaaaatgttgtcatgcctgcagtgttcaaggcccctattcgccctgatgtggtgaattttgtgcacaccaacatgcgcaagaacaaccgccagccttatgcagtcagcgaactggcaggccaccagaccagtgcagagtcctggggtacaggaagagctgtggcccgtatccctcgtgtgagaggtggtggtactcaccgttctggccagggtgcttttggaaacatgtgtcgtggtggtcgtatgtttgcccccactaaaacctggcgccgctggcaccgcaggatcaacgtaccccagaagcgctatgctatctgctctgcc-ctggccg-------------cctctgccat-------------tcctgcacttgtgatgtccaaaggacaccgcattgagga-aatccctgaagtcccactggtggttgaagacaaagttgagggctacaagaagaccaaggaggcagtgctgctgctgaagaagctcaaagcctggaatgacattaagaaggtctatgcctctcagcgtatgcgtgctggtaagggtaagatgaggaatcgcagacgtatccagcgcagagggccgtgcattatctacaaccaagatgctggcttaaccaaagccttcagaaatatccccggcatcactctgctgaacgtgaacaaactgaaccttttgaggctcgctcccggtggtcacgttggacggttctgcatctggaccgagagtgctttccgcaagctggatgacttgtacggcacatggcgcaaggctgcctccctgaaggttgactacaacctgccaatgcacaagatgaccaatacagatctgaccaggattctgaagagtgaggagatccagaaagcac-ttcgtgcacccaacaagaagctcaaccgcagaattctgaagaagaatcctctgaagaatttgaacataatgctcaaactgaatccttacgccaagacagcaagacgtcatgccatcctcaagcatgaccctgcgatcaaggccaagatgctgaaacccaagaagagg------------------cctggaaagaaggg------------------------------------------------------tgcacctg---------ccaagcccaag------------------------------------------------gcataa----------------------------------------------------------------------------------------------------
>SB-like-Limdar-L4
---gcttgtgcccgacccctcatctcggtgtattccgagaaaggagaatcctcaggcaaaaatgttgtcatgcctgcagtgttcaaggcccctattcgccctgatgtggtgaattttgtgcacaccaacatgcgcaagaacaaccgccagccttatgcagtcagcgaactggcaggccaccagaccagtgcagagtcctggggtacaggaagagctgtggcccgtatccctcgtgtgagaggtggtggtactcaccgttctggccagggtgcttttggaaacatgtgtcgtggtggtcgtatgtttgcccccactaaaacctggcgccgctggcaccgcaggatcaacgtaccccagaagcgctatgctatctgctctgcc-ctggccg-------------cctctgccat-------------tcctgcacttgtgatgtccaaaggacaccgcattgagga-aatccctgaagtcccactggtggttgaagacaaagttgagggctacaagaagaccaaggaggcagtactgctgctgaagaagctcaaagcctggaatgacattaagaaggtctatgcctctcagcgtatgcgtgccggtaagggtaagatgaggaatcgcagacgtatccagcgcagagggccgtgcattatctacaaccaagatgctggcttaaccaaagccttcagaaatatccccggcatcactctgctgaacgtgaacaaactgaaccttttgaggctcgctcccggtggtcacgttggacggttctgcatctggaccgagagtgctttccgcaagctggatgacctgtacggcacatggcgcaaggctgcctccctgaaggttgactacaacctgccaatgcacaagatgaccaatacagatctgaccaggattctgaagagtgaggagatccagaaagcac-ttcgtgcacccaacaagaagctcaaccgcagaattctgaagaagaatcctctgaagaatttgaacataatgctcaaactgaatccttacgccaagacagcaagacgtcatgccatcctcaagcatgaccctgcgatcaaggccaagatgctgaaacccaagaagagg------------------cctggaaagaaggg------------------------------------------------------tgcacctg---------ccaagcccaag------------------------------------------------gcataa----------------------------------------------------------------------------------------------------
>SB-like-Pethor-L4
---gcttgtgcccgacccctcatctcggtgtattccgagaaaggagaatcctcaggcaaaaatgttgtcatgcctgcagtgttcaaggcccctattcgccctgatgtggtgaattttgtgcacaccaacatgcgcaagaacaaccgccagccttatgcagtcagcgaactggcaggccaccagaccagtgcagagtcctggggtacaggaagagctgtggcccgtatccctcgtgtgagaggtggtggtactcaccgttctggccagggtgcttttggaaacatgtgtcgtggtggtcgtatgtttgcccccactaaaacctggcgccgctggcaccgcaggatcaacgtaccccagaagcgctatgctatctgctctgcc-ctggccg-------------cctctgccat-------------tcctgcacttgtgatgtccaaaggacaccgcattgagga-aatccctgaagtcccactggtggttgaagacaaagttgagggctacaagaagaccaaggaggcagtactgctgctgaagaagctcaaagcctggaatgacattaagaaggtctatgcctctcagcgtatgcgtgccggtaagggtaagatgaggaatcgcagacgtatccagcgcagagggccgtgcattatctacaaccaagatgctggcttaaccaaagccttcagaaatatccccggcatcactctgctgaacgtgaacaaactgaaccttttgaggctcgctcccggtggtcacgttggacggttctgcatctggaccgagagtgctttccgcaagctggatgacctgtacggcacatggcgcaaggctgcctccctgaaggttgactacaacctgccaatgcacaagatgaccaatacagatctgaccaggattctgaagagtgaggagatccagaaagcac-ttcgtgcacccaacaagaagctcaaccgcagaattctgaagaagaatcctctgaagaatttgaacataatgctcaaactgaatccttacgccaagacagcaagacgtcatgccatcctcaagcatgaccctgcgatcaaggccaagatgctgaaacccaagaagagg------------------cctggaaagaaggg------------------------------------------------------tgcacctg---------ccaagcccaag------------------------------------------------gcataa----------------------------------------------------------------------------------------------------
>SB-like-Petkip-L4
---gcttgtgcccgacccctcatctcggtgtattccgagaaaggagaatcctcaggcaaaaatgttgtcatgcctgcagtgttcaaggcccctattcgccctgatgtggtgaattttgtgcacaccaacatgcgcaagaacaaccgccagccttatgcagtcagcgaactggcaggccaccagaccagtgcagagtcctggggtacaggaagagctgtggcccgtatccctcgtgtgagaggtggtggtactcaccgttctggccagggtgcttttggaaacatgtgtcgtggtggtcgtatgtttgcccccactaaaacctggcgccgctggcaccgcaggatcaacgtaccccagaagcgctatgctatctgctctgcc-ctggccg-------------cctctgccat-------------tcctgcacttgtgatgtccaaaggacaccgcattgagga-aatccctgaagtcccactggtggttgaagacaaagttgagggctacaagaagaccaaggaggcagtactgctgctgaagaagctcaaagcctggaatgacattaagaaggtctatgcctctcagcgtatgcgtgccggtaagggtaagatgaggaatcgcagacgtatccagcgcagagggccgtgcattatctacaaccaagatgctggcttaaccaaagccttcagaaatatccccggcatcactctgctgaacgtgaacaaactgaaccttttgaggctcgctcccggtggtcacgttggacggttctgcatctggaccgagagtgctttccgcaagctggatgacctgtacggcacatggcgcaaggctgcctccctgaaggttgactacaacctgccaatgcacaagatgaccaatacagatctgaccaggattctgaagagtgaggagatccagaaagcac-ttcgtgcacccaacaagaagctcaaccgcagaattctgaagaagaatcctctgaagaatttgaacataatgctcaaactgaatccttacgccaagacagcaagacgtcatgccatcctcaagcatgaccctgcgatcaaggccaagatgctgaaacccaagaagagg------------------cctggaaagaaggg------------------------------------------------------tgcacctg---------ccaagcccaag------------------------------------------------gcataa----------------------------------------------------------------------------------------------------
>SB-like-Petmos-L4
---gcttgtgcccgacccctcatctcggtgtattccgagaaaggagaatcctcaggcaaaaatgttgtcatgcctgcagtgttcaaggcccctattcgccctgatgtggtgaattttgtgcacaccaacatgcgcaagaacaaccgccagccttatgcagtcagcgaactggcaggccaccagaccagtgcagagtcctggggtacaggaagagctgtggcccgtatccctcgtgtgagaggtggtggtactcaccgttctggccagggtgcttttggaaacatgtgtcgtggtggtcgtatgtttgcccccactaaaacctggcgccgctggcaccgcaggatcaacgtaccccagaagcgctatgctatctgctctgcc-ctggccg-------------cctctgccat-------------tcctgcacttgtgatgtccaaaggacaccgcattgagga-aatccctgaagtcccactggtggttgaagacaaagttgagggctacaagaagaccaaggaggcagtactgctgctgaagaagctcaaagcctggaatgacattaagaaggtctatgcctctcagcgtatgcgtgccggtaagggtaagatgaggaatcgcagacgtatccagcgcagagggccgtgcattatctacaaccaagatgctggcttaaccaaagccttcagaaatatccccggcatcactctgctgaacgtgaacaaactgaaccttttgaggctcgctcccggtggtcacgttggacggttctgcatctggaccgagagtgctttccgcaagctggatgacctgtacggcacatggcgcaaggctgcctccctgaaggttgactacaacctgccaatgcacaagatgaccaatacagatctgaccaggattctgaagagtgaggagatccagaaagcac-ttcgtgcacccaacaagaagctcaaccgcagaattctgaagaagaatcctctgaagaatttgaacataatgctcaaactgaatccttacgccaagacagcaagacgtcatgccatcctcaagcatgaccctgcgatcaaggccaagatgctgaaacccaagaagagg------------------cctggaaagaaggg------------------------------------------------------tgcacctg---------ccaagcccaag------------------------------------------------gcataa----------------------------------------------------------------------------------------------------
>SB-like-Troann-L4
---gcttgtgcccgacccctcatctcggtgtattccgagaaaggagaatcctcaggcaaaaatgttgtcatgcctgcagtgttcaaggcccctattcgccctgatgtggtgaattttgtgcacaccaacatgcgcaagaacaaccgccagccttatgcagtcagcgaactggcaggccaccagaccagtgcagagtcctggggtacaggaagagctgtggcccgtatccctcgtgtgagaggtggtggtactcaccgttctggccagggtgcttttggaaacatgtgtcgtggtggtcgtatgtttgcccccactaaaacctggcgccgctggcaccgcaggatcaacgtaccccagaagcgctatgctatctgctctgcc-ctggccg-------------cctctgccat-------------tcctgcacttgtgatgtccaaaggacaccgcattgagga-aatccctgaagtcccactggtggttgaagacaaagttgagggctacaagaagaccaaggaggcagtactgctgctgaagaagctcaaagcctggaatgacattaagaaggtctatgcctctcagcgtatgcgtgccggtaagggtaagatgaggaatcgcagacgtatccagcgcagagggccgtgcattatctacaaccaagatgctggcttaaccaaagccttcagaaatatccccggcatcactctgctgaacgtgaacaaactgaaccttttgaggctcgctcccggtggtcacgttggacggttctgcatctggaccgagagtgctttccgcaagctggatgacctgtacggcacatggcgcaaggctgcctccctgaaggttgactacaacctgccaatgcacaagatgaccaatacagatctgaccaggattctgaagagtgaggagatccagaaagcac-ttcgtgcacccaacaagaagctcaaccgcagaattctgaagaagaatcctctgaagaatttgaacataatgctcaaactgaatccttacgccaagacagcaagacgtcatgccatcctcaagcatgaccctgcgatcaaggccaagatgctgaaacccaagaagagg------------------cctggaaagaaggg------------------------------------------------------tgcacctg---------ccaagcccaag------------------------------------------------gcataa----------------------------------------------------------------------------------------------------
>SB-like-Trobri-L4
---gcttgtgcccgacccctcatctcggtgtattccgagaaaggagaatcctcaggcaaaaatgttgtcatgcctgcagtgttcaaggcccctattcgccctgatgtggtgaattttgtgcacaccaacatgcgcaagaacaaccgccagccttatgcagtcagcgaactggcaggccaccagaccagtgcagagtcctggggtacaggaagagctgtggcccgtatccctcgtgtgagaggtggtggtactcaccgttctggccagggtgcttttggaaacatgtgtcgtggtggtcgtatgtttgcccccactaaaacctggcgccgctggcaccgcaggatcaacgtaccccagaagcgctatgctatctgctctgcc-ctggccg-------------cctctgccat-------------tcctgcacttgtgatgtccaaaggacaccgcattgagga-aatccctgaagtcccactggtggttgaagacaaagttgagggctacaagaagaccaaggaggcagtactgctgctgaagaagctcaaagcctggaatgacattaagaaggtctatgcctctcagcgtatgcgtgccggtaagggtaagatgaggaatcgcagacgtatccagcgcagagggccgtgcattatctacaaccaagatgctggcttaaccaaagccttcagaaatatccccggcatcactctgctgaacgtgaacaaactgaaccttttgaggctcgctcccggtggtcacgttggacggttctgcatctggaccgagagtgctttccgcaagctggatgacctgtacggcacatggcgcaaggctgcctccctgaaggttgactacaacctgccaatgcacaagatgaccaatacagatctgaccaggattctgaagagtgaggagatccagaaagcac-ttcgtgcacccaacaagaagctcaaccgcagaattctgaagaagaatcctctgaagaatttgaacataatgctcaaactgaatccttacgccaagacagcaagacgtcatgccatcctcaagcatgaccctgcgatcaaggccaagatgctgaaacccaagaagagg------------------cctggaaagaaggg------------------------------------------------------tgcacctg---------ccaagcccaag------------------------------------------------gcataa----------------------------------------------------------------------------------------------------
>SB-like-Trobrik-L4
---gcttgtgcccgacccctcatctcggtgtattccgagaaaggagaatcctcaggcaaaaatgttgtcatgcctgcagtgttcaaggcccctattcgccctgatgtggtgaattttgtgcacaccaacatgcgcaagaacaaccgccagccttatgcagtcagcgaactggcaggccaccagaccagtgcagagtcctggggtacaggaagagctgtggcccgtatccctcgtgtgagaggtggtggtactcaccgttctggccagggtgcttttggaaacatgtgtcgtggtggtcgtatgtttgcccccactaaaacctggcgccgctggcaccgcaggatcaacgtaccccagaagcgctatgctatctgctctgcc-ctggccg-------------cctctgccat-------------tcctgcacttgtgatgtccaaaggacaccgcattgagga-aatccctgaagtcccactggtggttgaagacaaagttgagggctacaagaagaccaaggaggcagtactgctgctgaagaagctcaaagcctggaatgacattaagaaggtctatgcctctcagcgtatgcgtgccggtaagggtaagatgaggaatcgcagacgtatccagcgcagagggccgtgcattatctacaaccaagatgctggcttaaccaaagccttcagaaatatccccggcatcactctgctgaacgtgaacaaactgaaccttttgaggctcgctcccggtggtcacgttggacggttctgcatctggaccgagagtgctttccgcaagctggatgacctgtacggcacatggcgcaaggctgcctccctgaaggttgactacaacctgccaatgcacaagatgaccaatacagatctgaccaggattctgaagagtgaggagatccagaaagcac-ttcgtgcacccaacaagaagctcaaccgcagaattctgaagaagaatcctctgaagaatttgaacataatgctcaaactgaatccttacgccaagacagcaagacgtcatgccatcctcaagcatgaccctgcgatcaaggccaagatgctgaaacccaagaagagg------------------cctggaaagaaggg------------------------------------------------------tgcacctg---------ccaagcccaag------------------------------------------------gcataa----------------------------------------------------------------------------------------------------
>SB-like-Trokir-L4
---gcttgtgcccgacccctcatctcggtgtattccgagaaaggagaatcctcaggcaaaaatgttgtcatgcctgcagtgttcaaggcccctattcgccctgatgtggtgaattttgtgcacaccaacatgcgcaagaacaaccgccagccttatgcagtcagcgaactggcaggccaccagaccagtgcagagtcctggggtacaggaagagctgtggcccgtatccctcgtgtgagaggtggtggtactcaccgttctggccagggtgcttttggaaacatgtgtcgtggtggtcgtatgtttgcccccactaaaacctggcgccgctggcaccgcaggatcaacgtaccccagaagcgctatgctatctgctctgcc-ctggccg-------------cctctgccat-------------tcctgcacttgtgatgtccaaaggacaccgcattgagga-aatccctgaagtcccactggtggttgaagacaaagttgagggctacaagaagaccaaggaggcagtactgctgctgaagaagctcaaagcctggaatgacattaagaaggtctatgcctctcagcgtatgcgtgccggtaagggtaagatgaggaatcgcagacgtatccagcgcagagggccgtgcattatctacaaccaagatgctggcttaaccaaagccttcagaaatatccccggcatcactctgctgaacgtgaacaaactgaaccttttgaggctcgctcccggtggtcacgttggacggttctgcatctggaccgagagtgctttccgcaagctggatgacctgtacggcacatggcgcaaggctgcctccctgaaggttgactacaacctgccaatgcacaagatgaccaatacagatctgaccaggattctgaagagtgaggagatccagaaagcac-ttcgtgcacccaacaagaagctcaaccgcagaattctgaagaagaatcctctgaagaatttgaacataatgctcaaactgaatccttacgccaagacagcaagacgtcatgccatcctcaagcatgaccctgcgatcaaggccaagatgctgaaacccaagaagagg------------------cctggaaagaaggg------------------------------------------------------tgcacctg---------ccaagcccaag------------------------------------------------gcataa----------------------------------------------------------------------------------------------------
>SB-like-Troluk-L4
---gcttgtgcccgacccctcatctcggtgtattccgagaaaggagaatcctcaggcaaaaatgttgtcatgcctgcagtgttcaaggcccctattcgccctgatgtggtgaattttgtgcacaccaacatgcgcaagaacaaccgccagccttatgcagtcagcgaactggcaggccaccagaccagtgcagagtcctggggtacaggaagagctgtggcccgtatccctcgtgtgagaggtggtggtactcaccgttctggccagggtgcttttggaaacatgtgtcgtggtggtcgtatgtttgcccccactaaaacctggcgccgctggcaccgcaggatcaacgtaccccagaagcgctatgctatctgctctgcc-ctggccg-------------cctctgccat-------------tcctgcacttgtgatgtccaaaggacaccgcattgagga-aatccctgaagtcccactggtggttgaagacaaagttgagggctacaagaagaccaaggaggcagtactgctgctgaagaagctcaaagcctggaatgacattaagaaggtctatgcctctcagcgtatgcgtgccggtaagggtaagatgaggaatcgcagacgtatccagcgcagagggccgtgcattatctacaaccaagatgctggcttaaccaaagccttcagaaatatccccggcatcactctgctgaacgtgaacaaactgaaccttttgaggctcgctcccggtggtcacgttggacggttctgcatctggaccgagagtgctttccgcaagctggatgacctgtacggcacatggcgcaaggctgcctccctgaaggttgactacaacctgccaatgcacaagatgaccaatacagatctgaccaggattctgaagagtgaggagatccagaaagcac-ttcgtgcacccaacaagaagctcaaccgcagaattctgaagaagaatcctctgaagaatttgaacataatgctcaaactgaatccttacgccaagacagcaagacgtcatgccatcctcaagcatgaccctgcgatcaaggccaagatgctgaaacccaagaagagg------------------cctggaaagaaggg------------------------------------------------------tgcacctg---------ccaagcccaag------------------------------------------------gcataa----------------------------------------------------------------------------------------------------
>SB-like-Trolun-L4
---gcttgtgcccgacccctcatctcggtgtattccgagaaaggagaatcctcaggcaaaaatgttgtcatgcctgcagtgttcaaggcccctattcgccctgatgtggtgaattttgtgcacaccaacatgcgcaagaacaaccgccagccttatgcagtcagcgaactggcaggccaccagaccagtgcagagtcctggggtacaggaagagctgtggcccgtatccctcgtgtgagaggtggtggtactcaccgttctggccagggtgcttttggaaacatgtgtcgtggtggtcgtatgtttgcccccactaaaacctggcgccgctggcaccgcaggatcaacgtaccccagaagcgctatgctatctgctctgcc-ctggccg-------------cctctgccat-------------tcctgcacttgtgatgtccaaaggacaccgcattgagga-aatccctgaagtcccactggtggttgaagacaaagttgagggctacaagaagaccaaggaggcagtactgctgctgaagaagctcaaagcctggaatgacattaagaaggtctatgcctctcagcgtatgcgtgccggtaagggtaagatgaggaatcgcagacgtatccagcgcagagggccgtgcattatctacaaccaagatgctggcttaaccaaagccttcagaaatatccccggcatcactctgctgaacgtgaacaaactgaaccttttgaggctcgctcccggtggtcacgttggacggttctgcatctggaccgagagtgctttccgcaagctggatgacctgtacggcacatggcgcaaggctgcctccctgaaggttgactacaacctgccaatgcacaagatgaccaatacagatctgaccaggattctgaagagtgaggagatccagaaagcac-ttcgtgcacccaacaagaagctcaaccgcagaattctgaagaagaatcctctgaagaatttgaacataatgctcaaactgaatccttacgccaagacagcaagacgtcatgccatcctcaagcatgaccctgcgatcaaggccaagatgctgaaacccaagaagagg------------------cctggaaagaaggg------------------------------------------------------tgcacctg---------ccaagcccaag------------------------------------------------gcataa----------------------------------------------------------------------------------------------------
>SB-like-Tromoo-L4
---gcttgtgcccgacccctcatctcggtgtattccgagaaaggagaatcctcaggcaaaaatgttgtcatgcctgcagtgttcaaggcccctattcgccctgatgtggtgaattttgtgcacaccaacatgcgcaagaacaaccgccagccttatgcagtcagcgaactggcaggccaccagaccagtgcagagtcctggggtacaggaagagctgtggcccgtatccctcgtgtgagaggtggtggtactcaccgttctggccagggtgcttttggaaacatgtgtcgtggtggtcgtatgtttgcccccactaaaacctggcgccgctggcaccgcaggatcaacgtaccccagaagcgctatgctatctgctctgcc-ctggccg-------------cctctgccat-------------tcctgcacttgtgatgtccaaaggacaccgcattgagga-aatccctgaagtcccactggtggttgaagacaaagttgagggctacaagaagaccaaggaggcagtactgctgctgaagaagctcaaagcctggaatgacattaagaaggtctatgcctctcagcgtatgcgtgccggtaagggtaagatgaggaatcgcagacgtatccagcgcagagggccgtgcattatctacaaccaagatgctggcttaaccaaagccttcagaaatatccccggcatcactctgctgaacgtgaacaaactgaaccttttgaggctcgctcccggtggtcacgttggacggttctgcatctggaccgagagtgctttccgcaagctggatgacctgtacggcacatggcgcaaggctgcctccctgaaggttgactacaacctgccaatgcacaagatgaccaatacagatctgaccaggattctgaagagtgaggagatccagaaagcac-ttcgtgcacccaacaagaagctcaaccgcagaattctgaagaagaatcctctgaagaatttgaacataatgctcaaactgaatccttacgccaagacagcaagacgtcatgccatcctcaagcatgaccctgcgatcaaggccaagatgctgaaacccaagaagagg------------------cctggaaagaaggg------------------------------------------------------tgcacctg---------ccaagcccaag------------------------------------------------gcataa----------------------------------------------------------------------------------------------------
>SB-like-Trompi-L4
---gcttgtgcccgacccctcatctcggtgtattccgagaaaggagaatcctcaggcaaaaatgttgtcatgcctgcagtgttcaaggcccctattcgccctgatgtggtgaattttgtgcacaccaacatgcgcaagaacaaccgccagccttatgcagtcagcgaactggcaggccaccagaccagtgcagagtcctggggtacaggaagagctgtggcccgtatccctcgtgtgagaggtggtggtactcaccgttctggccagggtgcttttggaaacatgtgtcgtggtggtcgtatgtttgcccccactaaaacctggcgccgctggcaccgcaggatcaacgtaccccagaagcgctatgctatctgctctgcc-ctggccg-------------cctctgccat-------------tcctgcacttgtgatgtccaaaggacaccgcattgagga-aatccctgaagtcccactggtggttgaagacaaagttgagggctacaagaagaccaaggaggcagtactgctgctgaagaagctcaaagcctggaatgacattaagaaggtctatgcctctcagcgtatgcgtgccggtaagggtaagatgaggaatcgcagacgtatccagcgcagagggccgtgcattatctacaaccaagatgctggcttaaccaaagccttcagaaatatccccggcatcactctgctgaacgtgaacaaactgaaccttttgaggctcgctcccggtggtcacgttggacggttctgcatctggaccgagagtgctttccgcaagctggatgacctgtacggcacatggcgcaaggctgcctccctgaaggttgactacaacctgccaatgcacaagatgaccaatacagatctgaccaggattctgaagagtgaggagatccagaaagcac-ttcgtgcacccaacaagaagctcaaccgcagaattctgaagaagaatcctctgaagaatttgaacataatgctcaaactgaatccttacgccaagacagcaagacgtcatgccatcctcaagcatgaccctgcgatcaaggccaagatgctgaaacccaagaagagg------------------cctggaaagaaggg------------------------------------------------------tgcacctg---------ccaagcccaag------------------------------------------------gcataa----------------------------------------------------------------------------------------------------
>SB-like-Tromur-L4
---gcttgtgcccgacccctcatctcggtgtattccgagaaaggagaatcctcaggcaaaaatgttgtcatgcctgcagtgttcaaggcccctattcgccctgatgtggtgaattttgtgcacaccaacatgcgcaagaacaaccgccagccttatgcagtcagcgaactggcaggccaccagaccagtgcagagtcctggggtacaggaagagctgtggcccgtatccctcgtgtgagaggtggtggtactcaccgttctggccagggtgcttttggaaacatgtgtcgtggtggtcgtatgtttgcccccactaaaacctggcgccgctggcaccgcaggatcaacgtaccccagaagcgctatgctatctgctctgcc-ctggccg-------------cctctgccat-------------tcctgcacttgtgatgtccaaaggacaccgcattgagga-aatccctgaagtcccactggtggttgaagacaaagttgagggctacaagaagaccaaggaggcagtactgctgctgaagaagctcaaagcctggaatgacattaagaaggtctatgcctctcagcgtatgcgtgccggtaagggtaagatgaggaatcgcagacgtatccagcgcagagggccgtgcattatctacaaccaagatgctggcttaaccaaagccttcagaaatatccccggcatcactctgctgaacgtgaacaaactgaaccttttgaggctcgctcccggtggtcacgttggacggttctgcatctggaccgagagtgctttccgcaagctggatgacctgtacggcacatggcgcaaggctgcctccctgaaggttgactacaacctgccaatgcacaagatgaccaatacagatctgaccaggattctgaagagtgaggagatccagaaagcac-ttcgtgcacccaacaagaagctcaaccgcagaattctgaagaagaatcctctgaagaatttgaacataatgctcaaactgaatccttacgccaagacagcaagacgtcatgccatcctcaagcatgaccctgcgatcaaggccaagatgctgaaacccaagaagagg------------------cctggaaagaaggg------------------------------------------------------tgcacctg---------ccaagcccaag------------------------------------------------gcataa----------------------------------------------------------------------------------------------------
>SB-like-Tropol-L4
---gcttgtgcccgacccctcatctcggtgtattccgagaaaggagaatcctcaggcaaaaatgttgtcatgcctgcagtgttcaaggcccctattcgccctgatgtggtgaattttgtgcacaccaacatgcgcaagaacaaccgccagccttatgcagtcagcgaactggcaggccaccagaccagtgcagagtcctggggtacaggaagagctgtggcccgtatccctcgtgtgagaggtggtggtactcaccgttctggccagggtgcttttggaaacatgtgtcgtggtggtcgtatgtttgcccccactaaaacctggcgccgctggcaccgcaggatcaacgtaccccagaagcgctatgctatctgctctgcc-ctggccg-------------cctctgccat-------------tcctgcacttgtgatgtccaaaggacaccgcattgagga-aatccctgaagtcccactggtggttgaagacaaagttgagggctacaagaagaccaaggaggcagtactgctgctgaagaagctcaaagcctggaatgacattaagaaggtctatgcctctcagcgtatgcgtgccggtaagggtaagatgaggaatcgcagacgtatccagcgcagagggccgtgcattatctacaaccaagatgctggcttaaccaaagccttcagaaatatccccggcatcactctgctgaacgtgaacaaactgaaccttttgaggctcgctcccggtggtcacgttggacggttctgcatctggaccgagagtgctttccgcaagctggatgacctgtacggcacatggcgcaaggctgcctccctgaaggttgactacaacctgccaatgcacaagatgaccaatacagatctgaccaggattctgaagagtgaggagatccagaaagcac-ttcgtgcacccaacaagaagctcaaccgcagaattctgaagaagaatcctctgaagaatttgaacataatgctcaaactgaatccttacgccaagacagcaagacgtcatgccatcctcaagcatgaccctgcgatcaaggccaagatgctgaaacccaagaagagg------------------cctggaaagaaggg------------------------------------------------------tgcacctg---------ccaagcccaag------------------------------------------------gcataa----------------------------------------------------------------------------------------------------
>SB-like-Trored-L4
---gcttgtgcccgacccctcatctcggtgtattccgagaaaggagaatcctcaggcaaaaatgttgtcatgcctgcagtgttcaaggcccctattcgccctgatgtggtgaattttgtgcacaccaacatgcgcaagaacaaccgccagccttatgcagtcagcgaactggcaggccaccagaccagtgcagagtcctggggtacaggaagagctgtggcccgtatccctcgtgtgagaggtggtggtactcaccgttctggccagggtgcttttggaaacatgtgtcgtggtggtcgtatgtttgcccccactaaaacctggcgccgctggcaccgcaggatcaacgtaccccagaagcgctatgctatctgctctgcc-ctggccg-------------cctctgccat-------------tcctgcacttgtgatgtccaaaggacaccgcattgagga-aatccctgaagtcccactggtggttgaagacaaagttgagggctacaagaagaccaaggaggcagtactgctgctgaagaagctcaaagcctggaatgacattaagaaggtctatgcctctcagcgtatgcgtgccggtaagggtaagatgaggaatcgcagacgtatccagcgcagagggccgtgcattatctacaaccaagatgctggcttaaccaaagccttcagaaatatccccggcatcactctgctgaacgtgaacaaactgaaccttttgaggctcgctcccggtggtcacgttggacggttctgcatctggaccgagagtgctttccgcaagctggatgacctgtacggcacatggcgcaaggctgcctccctgaaggttgactacaacctgccaatgcacaagatgaccaatacagatctgaccaggattctgaagagtgaggagatccagaaagcac-ttcgtgcacccaacaagaagctcaaccgcagaattctgaagaagaatcctctgaagaatttgaacataatgctcaaactgaatccttacgccaagacagcaagacgtcatgccatcctcaagcatgaccctgcgatcaaggccaagatgctgaaacccaagaagagg------------------cctggaaagaaggg------------------------------------------------------tgcacctg---------ccaagcccaag------------------------------------------------gcataa----------------------------------------------------------------------------------------------------
>SB-like-Loblab-L4
---gcttgtgcccgacccctcatctcggtgtattccgagaaaggagaatcctcaggcaaaaatgttgtcatgcctgcagtgttcaaggcccctattcgccctgatgtggtgaattttgtgcacaccaacatgcgcaagaacaaccgccagccttatgcagtcagcgaactggcaggccaccagaccagtgcagagtcctggggtacaggaagagctgtggcccgtatccctcgtgtgagaggtggtggtactcaccgttctggccagggtgcttttggaaacatgtgtcgtggtggtcgtatgtttgcccccactaaaacctggcgccgctggcaccgcaggatcaacgtaccccagaagcgctatgctatctgctctgcc-ctggccg-------------cctctgccat-------------tcctgcacttgtgatgtccaaaggacaccgcattgagga-aatccctgaagtcccactggtggttgaagacaaagttgagggctacaagaagaccaaggaggcagtgctgctgctgaagaagctcaaagcctggaatgacattaagaaggtctatgcctctcagcgtatgcgtgccggtaagggtaagatgaggaatcgcagacgtatccagcgcagagggccgtgcattatctacaaccaagatgctggcttaaccaaagccttcagaaatatccccggcatcactctgctgaacgtgaacaaactgaaccttttgaggctcgctcccggtggtcacgttggacggttctgcatctggaccgagagtgctttccgcaagctggatgacctgtacggcacatggcgcaaggctgcctccctgaaggttgactacaacctgccaatgcacaagatgaccaatacagatctgaccaggattctgaagagtgaggagatccagaaagcac-ttcgtgcacccaacaagaagctcaaccgcagaattctgaagaagaatcctctgaagaatttgaacataatgctcaaactgaatccttacgccaagacagcaagacgtcatgccatcctcaagcatgaccctgcgatcaaggccaagatgctgaaacccaagaagagg------------------cctggaaagaaggg------------------------------------------------------tgcacctg---------ccaagcccaag------------------------------------------------gcataa----------------------------------------------------------------------------------------------------
>SB-like-Petfam-L4
---gcttgtgcccgacccctcatctcggtgtattccgagaaaggagaatcctcaggcaaaaatgttgtcatgcctgcagtgttcaaggcccctattcgccctgatgtggtgaattttgtgcacaccaacatgcgcaagaacaaccgccagccttatgcagtcagcgaactggcaggccaccagaccagtgcagagtcctggggtacaggaagagctgtggcccgtatccctcgtgtgagaggtggtggtactcaccgttctggccagggtgcttttggaaacatgtgtcgtggtggtcgtatgtttgcccccactaaaacctggcgccgctggcaccgcaggatcaacgtaccccagaagcgctatgctatctgctctgcc-ctggccg-------------cctctgccat-------------tcctgcacttgtgatgtccaaaggacaccgcattgagga-aatccctgaagtcccactggtggttgaagacaaagttgagggctacaagaagaccaaggaggcagtgctgctgctgaagaagctcaaagcctggaatgacattaagaaggtctatgcctctcagcgtatgcgtgccggtaagggtaagatgaggaatcgcagacgtatccagcgcagagggccgtgcattatctacaaccaagatgctggcttaaccaaagccttcagaaatatccccggcatcactctgctgaacgtgaacaaactgaaccttttgaggctcgctcccggtggtcacgttggacggttctgcatctggaccgagagtgctttccgcaagctggatgacctgtacggcacatggcgcaaggctgcctccctgaaggttgactacaacctgccaatgcacaagatgaccaatacagatctgaccaggattctgaagagtgaggagatccagaaagcac-ttcgtgcacccaacaagaagctcaaccgcagaattctgaagaagaatcctctgaagaatttgaacataatgctcaaactgaatccttacgccaagacagcaagacgtcatgccatcctcaagcatgaccctgcgatcaaggccaagatgctgaaacccaagaagagg------------------cctggaaagaaggg------------------------------------------------------tgcacctg---------ccaagcccaag------------------------------------------------gcataa----------------------------------------------------------------------------------------------------
>SB-like-Pettre-L4
---gcttgtgcccgacccctcatctcggtgtattccgagaaaggagaatcctcaggcaaaaatgttgtcatgcctgcagtgttcaaggcccctattcgccctgatgtggtgaattttgtgcacaccaacatgcgcaagaacaaccgccagccttatgcagtcagcgaactggcaggccaccagaccagtgcagagtcctggggtacaggaagagctgtggcccgtatccctcgtgtgagaggtggtggtactcaccgttctggccagggtgcttttggaaacatgtgtcgtggtggtcgtatgtttgcccccactaaaacctggcgccgctggcaccgcaggatcaacgtaccccagaagcgctatgctatctgctctgcc-ctggccg-------------cctctgccat-------------tcctgcacttgtgatgtccaaaggacaccgcattgagga-aatccctgaagtcccactggtggttgaagacaaagttgagggctacaagaagaccaaggaggcagtgctgctgctgaagaagctcaaagcctggaatgacattaagaaggtctatgcctctcagcgtatgcgtgccggtaagggtaagatgaggaatcgcagacgtatccagcgcagagggccgtgcattatctacaaccaagatgctggcttaaccaaagccttcagaaatatccccggcatcactctgctgaacgtgaacaaactgaaccttttgaggctcgctcccggtggtcacgttggacggttctgcatctggaccgagagtgctttccgcaagctggatgacctgtacggcacatggcgcaaggctgcctccctgaaggttgactacaacctgccaatgcacaagatgaccaatacagatctgaccaggattctgaagagtgaggagatccagaaagcac-ttcgtgcacccaacaagaagctcaaccgcagaattctgaagaagaatcctctgaagaatttgaacataatgctcaaactgaatccttacgccaagacagcaagacgtcatgccatcctcaagcatgaccctgcgatcaaggccaagatgctgaaacccaagaagagg------------------cctggaaagaaggg------------------------------------------------------tgcacctg---------ccaagcccaag------------------------------------------------gcataa----------------------------------------------------------------------------------------------------
>SB-like-Psemar-L4
---gcttgtgcccgacccctcatctcggtgtattccgagaaaggagaatcctcaggcaaaaatgttgtcatgcctgcagtgttcaaggcccctattcgccctgatgtggtgaattttgtgcacaccaacatgcgcaagaacaaccgccagccttatgcagtcagcgaactggcaggccaccagaccagtgcagagtcctggggtacaggaagagctgtggcccgtatccctcgtgtgagaggtggtggtactcaccgttctggccagggtgcttttggaaacatgtgtcgtggtggtcgtatgtttgcccccactaaaacctggcgccgctggcaccgcaggatcaacgtaccccagaagcgctatgctatctgctctgcc-ctggccg-------------cctctgccat-------------tcctgcacttgtgatgtccaaaggacaccgcattgagga-aatccctgaagtcccactggtggttgaagacaaagttgagggctacaagaagaccaaggaggcagtgctgctgctgaagaagctcaaagcctggaatgacattaagaaggtctatgcctctcagcgtatgcgtgccggtaagggtaagatgaggaatcgcagacgtatccagcgcagagggccgtgcattatctacaaccaagatgctggcttaaccaaagccttcagaaatatccccggcatcactctgctgaacgtgaacaaactgaaccttttgaggctcgctcccggtggtcacgttggacggttctgcatctggaccgagagtgctttccgcaagctggatgacctgtacggcacatggcgcaaggctgcctccctgaaggttgactacaacctgccaatgcacaagatgaccaatacagatctgaccaggattctgaagagtgaggagatccagaaagcac-ttcgtgcacccaacaagaagctcaaccgcagaattctgaagaagaatcctctgaagaatttgaacataatgctcaaactgaatccttacgccaagacagcaagacgtcatgccatcctcaagcatgaccctgcgatcaaggccaagatgctgaaacccaagaagagg------------------cctggaaagaaggg------------------------------------------------------tgcacctg---------ccaagcccaag------------------------------------------------gcataa----------------------------------------------------------------------------------------------------
>SB-like-Trodub-L4
---gcttgtgcccgacccctcatctcggtgtattccgagaaaggagaatcctcaggcaaaaatgttgtcatgcctgcagtgttcaaggcccctattcgccctgatgtggtgaattttgtgcacaccaacatgcgcaagaacaaccgccagccttatgcagtcagcgaactggcaggccaccagaccagtgcagagtcctggggtacaggaagagctgtggcccgtatccctcgtgtgagaggtggtggtactcaccgttctggccagggtgcttttggaaacatgtgtcgtggtggtcgtatgtttgcccccactaaaacctggcgccgctggcaccgcaggatcaacgtaccccagaagcgctatgctatctgctctgcc-ctggccg-------------cctctgccat-------------tcctgcacttgtgatgtccaaaggacaccgcattgagga-aatccctgaagtcccactggtggttgaagacaaagttgagggctacaagaagaccaaggaggcagtgctgctgctgaagaagctcaaagcctggaatgacattaagaaggtctatgcctctcagcgtatgcgtgccggtaagggtaagatgaggaatcgcagacgtatccagcgcagagggccgtgcattatctacaaccaagatgctggcttaaccaaagccttcagaaatatccccggcatcactctgctgaacgtgaacaaactgaaccttttgaggctcgctcccggtggtcacgttggacggttctgcatctggaccgagagtgctttccgcaagctggatgacctgtacggcacatggcgcaaggctgcctccctgaaggttgactacaacctgccaatgcacaagatgaccaatacagatctgaccaggattctgaagagtgaggagatccagaaagcac-ttcgtgcacccaacaagaagctcaaccgcagaattctgaagaagaatcctctgaagaatttgaacataatgctcaaactgaatccttacgccaagacagcaagacgtcatgccatcctcaagcatgaccctgcgatcaaggccaagatgctgaaacccaagaagagg------------------cctggaaagaaggg------------------------------------------------------tgcacctg---------ccaagcccaag------------------------------------------------gcataa----------------------------------------------------------------------------------------------------
>SB-like-Petgia-L4
---gcttgtgcccgacccctcatctcggtgtattccgagaaaggagaatcctcaggcaaaaatgttgtcatgcctgcagtgttcaaggcccctattcgccctgatgtggtgaattttgtgcacaccaacatgcgcaagaacaaccgccagccttatgcagtcagcgaactggcaggccaccagaccagtgcagagtcctggggtacaggaagagctgtggcccgtatccctcgtgtgagaggtggtggtactcaccgttctggccagggtgcttttggaaacatgtgtcgtggtggtcgtatgtttgcccccactaaaacctggcgccgctggcaccgcaggatcaacgtaccccagaagcgctatgctatctgctctgcc-ctggccg-------------cctctgccat-------------tcctgcacttgtgatgtccaaaggacaccgcattgagga-aatccctgaagtcccactggtggttgaagacaaagttgagggctacaagaagaccaaggaggcagtactgctgctgaagaagctcaaagcctggaatgacattaagaaggtctatgcctctcagcgtatgcgtgccggtaagggtaagatgaggaatcgcagacgtatccagcgcagagggccgtgcattatctacaaccaagatgctggcttaaccaaagccttcagaaatatccccggcatcactctgctgaacgtgaacaaactgaaccttttgaggctcgctcccggtggtcacgttggacggttctgcatctggaccgagagtgctttccgcaagctggatgacctgtacggcacatggcgcaaggctgcctccctaaaggttgactacaacctgccaatgcacaagatgaccaatacagatctgaccaggattctgaagagtgaggagatccagaaagcac-ttcgtgcacccaacaagaagctcaaccgcagaattctgaagaagaatcctctgaagaatttgaacataatgctcaaactgaatccttacgccaagacagcaagacgtcatgccatcctcaagcatgaccctgcgatcaaggccaagatgctgaaacccaagaagagg------------------cctggaaagaaggg------------------------------------------------------tgcacctg---------ccaagcccaag------------------------------------------------gcataa----------------------------------------------------------------------------------------------------
>SB-like-Petmacr-L4
---gcttgtgcccgacccctcatctcggtgtattccgagaaaggagaatcctcaggcaaaaatgttgtcatgcctgcagtgttcaaggcccctattcgccctgatgtggtgaattttgtgcacaccaacatgcgcaagaacaaccgccagccttatgcagtcagcgaactggcaggccaccagaccagtgcagagtcctggggtacaggaagagctgtggcccgtatccctcgtgtgagaggtggtggtactcaccgttctggccagggtgcttttggaaacatgtgtcgtggtggtcgtatgtttgcccccactaaaacctggcgccgctggcaccgcaggatcaacgtaccccagaagcgctatgctatctgctctgcc-ctggccg-------------cctctgccat-------------tcctgcacttgtgatgtccaaaggacaccgcattgagga-aatccctgaagtcccactggtggttgaagacaaagttgagggctacaagaagaccaaggaggcagtactgctgctgaagaagctcaaagcctggaatgacattaagaaggtctatgcctctcagcgtatgcgtgccggtaagggtaagatgaggaatcgcagacgtatccagcgcagagggccgtgcattatctacaaccaagatgctggcttaaccaaagccttcagaaatatccccggcatcactctgctgaacgtgaacaaactgaaccttttgaggctcgctcccggtggtcacgttggacggttctgcatctggaccgagagtgctttccgcaagctggatgacctgtacggcacatggcgcaaggctgcctccctaaaggttgactacaacctgccaatgcacaagatgaccaatacagatctgaccaggattctgaagagtgaggagatccagaaagcac-ttcgtgcacccaacaagaagctcaaccgcagaattctgaagaagaatcctctgaagaatttgaacataatgctcaaactgaatccttacgccaagacagcaagacgtcatgccatcctcaagcatgaccctgcgatcaaggccaagatgctgaaacccaagaagagg------------------cctggaaagaaggg------------------------------------------------------tgcacctg---------ccaagcccaag------------------------------------------------gcataa----------------------------------------------------------------------------------------------------
>SB-like-Petpol-L4
---gcttgtgcccgacccctcatctcggtgtattccgagaaaggagaatcctcaggcaaaaatgttgtcatgcctgcagtgttcaaggcccctattcgccctgatgtggtgaattttgtgcacaccaacatgcgcaagaacaaccgccagccttatgcagtcagcgaactggcaggccaccagaccagtgcagagtcctggggtacaggaagagctgtggcccgtatccctcgtgtgagaggtggtggtactcaccgttctggccagggtgcttttggaaacatgtgtcgtggtggtcgtatgtttgcccccactaaaacctggcgccgctggcaccgcaggatcaacgtaccccagaagcgctatgctatctgctctgcc-ctggccg-------------cctctgccat-------------tcctgcacttgtgatgtccaaaggacaccgcattgagga-aatccctgaagtcccactggtggttgaagacaaagttgagggctacaagaagaccaaggaggcagtactgctgctgaagaagctcaaagcctggaatgacattaagaaggtctatgcctctcagcgtatgcgtgccggtaagggtaagatgaggaatcgcagacgtatccagcgcagagggccgtgcattatctacaaccaagatgctggcttaaccaaagccttcagaaatatccccggcatcactctgctgaacgtgaacaaactgaaccttttgaggctcgctcccggtggtcacgttggacggttctgcatctggaccgagagtgctttccgcaagctggatgacctgtacggcacatggcgcaaggctgcctccctaaaggttgactacaacctgccaatgcacaagatgaccaatacagatctgaccaggattctgaagagtgaggagatccagaaagcac-ttcgtgcacccaacaagaagctcaaccgcagaattctgaagaagaatcctctgaagaatttgaacataatgctcaaactgaatccttacgccaagacagcaagacgtcatgccatcctcaagcatgaccctgcgatcaaggccaagatgctgaaacccaagaagagg------------------cctggaaagaaggg------------------------------------------------------tgcacctg---------ccaagcccaag------------------------------------------------gcataa----------------------------------------------------------------------------------------------------
>SB-like-Petpolt-L4
---gcttgtgcccgacccctcatctcggtgtattccgagaaaggagaatcctcaggcaaaaatgttgtcatgcctgcagtgttcaaggcccctattcgccctgatgtggtgaattttgtgcacaccaacatgcgcaagaacaaccgccagccttatgcagtcagcgaactggcaggccaccagaccagtgcagagtcctggggtacaggaagagctgtggcccgtatccctcgtgtgagaggtggtggtactcaccgttctggccagggtgcttttggaaacatgtgtcgtggtggtcgtatgtttgcccccactaaaacctggcgccgctggcaccgcaggatcaacgtaccccagaagcgctatgctatctgctctgcc-ctggccg-------------cctctgccat-------------tcctgcacttgtgatgtccaaaggacaccgcattgagga-aatccctgaagtcccactggtggttgaagacaaagttgagggctacaagaagaccaaggaggcagtactgctgctgaagaagctcaaagcctggaatgacattaagaaggtctatgcctctcagcgtatgcgtgccggtaagggtaagatgaggaatcgcagacgtatccagcgcagagggccgtgcattatctacaaccaagatgctggcttaaccaaagccttcagaaatatccccggcatcactctgctgaacgtgaacaaactgaaccttttgaggctcgctcccggtggtcacgttggacggttctgcatctggaccgagagtgctttccgcaagctggatgacctgtacggcacatggcgcaaggctgcctccctaaaggttgactacaacctgccaatgcacaagatgaccaatacagatctgaccaggattctgaagagtgaggagatccagaaagcac-ttcgtgcacccaacaagaagctcaaccgcagaattctgaagaagaatcctctgaagaatttgaacataatgctcaaactgaatccttacgccaagacagcaagacgtcatgccatcctcaagcatgaccctgcgatcaaggccaagatgctgaaacccaagaagagg------------------cctggaaagaaggg------------------------------------------------------tgcacctg---------ccaagcccaag------------------------------------------------gcataa----------------------------------------------------------------------------------------------------
>SB-like-Petmac-L4
---gcttgtgcccgacccctcatctcggtgtattccgagaaaggagaatcctcaggcaaaaatgttgtcatgcctgcagtgttcaaggcccctattcgccctgatgtggtgaattttgtgcacaccaacatgcgcaagaacaaccgccagccttatgcagtcagcgaactggcaggccaccagaccagtgcagagtcctggggtacaggaagagctgtggcccgtatccctcgtgtgagaggtggtggtactcaccgttctggccagggtgcttttggaaacatgtgtcgtggtggtcgtatgtttgcccccactaaaacctggcgccgctggcaccgcaggatcaacgtaccccagaagcgctatgctatctgctctgcc-ctggccg-------------cctctgccat-------------tcctgcacttgtgatgtccaaaggacaccgcattgagga-aatccctgaagtcccactggtggttgaagacaaagttgagggctacaagaagaccaaggaggcagtgctgctgctgaagaagctcaaagcctggaatgacattaagaaggtctatgcctctcagcgtatgcgtgccggtaagggtaagatgaggaatcgcagacgtatccagcgcagagggccgtgcattatctacaaccaagatgctggcttaaccaaagccttcagaaatatccccggcatcactctgctgaacgtgaacaaactgaaccttttgaggctcgctcccggtggtcacgttggacggttctgcatctggaccgagagtgctttccgcaagctggatgacctgtacggcacatggcgcaaggctgcctccctaaaggttgactacaacctgccaatgcacaagatgaccaatacagatctgaccaggattctgaagagtgaggagatccagaaagcac-ttcgtgcacccaacaagaagctcaaccgcagaattctgaagaagaatcctctgaagaatttgaacataatgctcaaactgaatccttacgccaagacagcaagacgtcatgccatcctcaagcatgaccctgcgatcaaggccaagatgctgaaacccaagaagagg------------------cctggaaagaaggg------------------------------------------------------tgcacctg---------ccaagcccaag------------------------------------------------gcataa----------------------------------------------------------------------------------------------------
>SB-like-Petfas-L4
---gcttgtgcccgacccctcatctcggtgtattccgagaaaggagaatcctcaggcaaaaatgttgtcatgcctgcagtgttcaaggcccctattcgccctgatgtggtgaattttgtgcacaccaacatgcgcaagaacaaccgccagccttatgcagtcagtgaactggcaggccaccagaccagtgcagagtcctggggtacaggaagagctgtggcccgtatccctcgtgtgagaggtggtggtactcaccgttctggccagggtgcttttggaaacatgtgtcgtggtggtcgtatgtttgcccccactaaaacctggcgccgctggcaccgcaggatcaacgtaccccagaagcgctatgctatctgctctgcc-ctggccg-------------cctctgccat-------------tcctgcacttgtgatgtccaaaggacaccgcattgagga-aatccctgaagtcccactggtggttgaagacaaagttgagggctacaagaagaccaaggaggcagtactgctgctgaagaagctcaaagcctggaatgacattaagaaggtctatgcctctcagcgtatgcgtgccggtaagggtaagatgaggaatcgcagacgtatccagcgcagagggccgtgcattatctacaaccaagatgctggcttaaccaaagccttcagaaatatccccggcatcactctgctgaacgtgaacaaactgaaccttttgaggctcgctcccggtggtcacgttggacggttctgcatctggaccgagagtgctttccgcaagctggatgacctgtacggcacatggcgcaaggctgcctccctaaaggttgactacaacctgccaatgcacaagatgaccaacacagatctgaccaggattctgaagagtgaggagatccagaaagcac-ttcgtgcacccaacaagaagctcaaccgcagaattctgaagaagaatcctctgaagaatttgaacataatgctcaaactgaatccttacgccaagacagcaagacgtcatgccatcctcaagcatgaccctgcgatcaaggccaagatgctgaaacccaagaagagg------------------cctggaaagaaggg------------------------------------------------------tgcacctg---------ccaagcccaag------------------------------------------------gcataa----------------------------------------------------------------------------------------------------
>SB-like-Petort-L4
---gcttgtgcccgacccctcatctcggtgtattccgagaaaggagaatcctcaggcaaaaatgttgtcatgcctgcagtgttcaaggcccctattcgccctgatgtggtgaattttgtgcacaccaacatgcgcaagaacaaccgccagccttatgcagtcagtgaactggcaggccaccagaccagtgcagagtcctggggtacaggaagagctgtggcccgtatccctcgtgtgagaggtggtggtactcaccgttctggccagggtgcttttggaaacatgtgtcgtggtggtcgtatgtttgcccccactaaaacctggcgccgctggcaccgcaggatcaacgtaccccagaagcgctatgctatctgctctgcc-ctggccg-------------cctctgccat-------------tcctgcacttgtgatgtccaaaggacaccgcattgagga-aatccctgaagtcccactggtggttgaagacaaagttgagggctacaagaagaccaaggaggcagtactgctgctgaagaagctcaaagcctggaatgacattaagaaggtctatgcctctcagcgtatgcgtgccggtaagggtaagatgaggaatcgcagacgtatccagcgcagagggccgtgcattatctacaaccaagatgctggcttaaccaaagccttcagaaatatccccggcatcactctgctgaacgtgaacaaactgaaccttttgaggctcgctcccggtggtcacgttggacggttctgcatctggaccgagagtgctttccgcaagctggatgacctgtacggcacatggcgcaaggctgcctccctaaaggttgactacaacctgccaatgcacaagatgaccaatacagatctgaccaggattctgaagagtgaggagatccagaaagcac-ttcgtgcacccaacaagaagctcaaccgcagaattctgaagaagaatcctctgaagaatttgaacataatgctcaaactgaatccttacgccaagacagcaagacgtcatgccatcctcaagcatgaccctgcgatcaaggccaagatgctgaaacccaagaagagg------------------cctggaaagaaggg------------------------------------------------------tgcacctg---------ccaagcccaag------------------------------------------------gcataa----------------------------------------------------------------------------------------------------
>SB-like-Permic-L4
---gcttgtgcccgacccctcatctcggtgtattccgagaaaggagaatcctcaggcaaaaatgttgtcatgcctgcagtgttcaaggcccctattcgccctgatgtggtgaattttgtgcacaccaacatgcgcaagaacaaccgccagccttatgcagtcagcgaactggcaggccaccagaccagtgcagagtcctggggtacaggaagagctgtggcccgtatccctcgtgtgagaggtggtggtactcaccgttctggccagggtgcttttggaaacatgtgtcgtggtggtcgtatgtttgcccccactaaaacctggcgccgctggcaccgcaggatcaacgtaccccagaagcgctatgctatctgctctgcc-ctggccg-------------cctctgccat-------------tcctgcacttgtgatgtccaaaggacaccgcattgagga-aatccctgaagtcccactggtggttgaagacaaagttgagggctacaagaagaccaaggaggcagtgctgctgctgaagaagctcaaagcctggaatgacattaagaaggtctatgcctctcagcgtatgcgtgccggtaagggtaagatgaggaatcgcagacgtatccagcgcagagggccgtgcattatctacaaccaagatgctggcttaaccaaagccttcagaaatatccccggcatcactctgctgaacgtgaacaaactgaaccttttgaggctcgctcccggtggtcacgttggacggttctgcatctggaccgagagtgctttccgcaagctggatgacttgtacggcacatggcgcaaggctgcctccctgaaggttgactacaacctgccaatgcacaagatgaccaatacagatctgaccaggattctgaagagtgaggagatacagaaagcac-ttcgtgcacccaacaagaagctcaaccgcagaattctgaagaagaatcctctgaagaatttgaacataatgctcaaactgaatccttacgccaagacagcaagacgtcatgccatcctcaagcatgaccctgcgatcaaggccaagatgctgaaacccaagaagagg------------------cctggaaagaaggg------------------------------------------------------tgcacctg---------ccaagcccaag------------------------------------------------gcataa----------------------------------------------------------------------------------------------------
>SB-like-Cypfro-L4
---gcttgtgcccgacccctcatctcggtgtattccgagaaaggagaatcctcaggcaaaaatgttgtcatgcctgcagtgttcaaggcccctattcgccctgatgtggtgaattttgtgcacaccaacatgcgcaagaacaaccgccagccttatgcagtcagcgaactggcaggccaccagaccagtgcagagtcctggggtacaggaagagctgtggcccgtatccctcgtgtgagaggtggtggtactcaccgttctggccagggtgcttttggaaacatgtgtcgtggtggtcgtatgtttgcccccactaaaacctggcgccgctggcaccgcaggatcaacgtaccccagaagcgctatgctatctgctctgcc-ctggccg-------------cctctgccat-------------tcctgcacttgtgatgtccaaaggacaccgcattgagga-aatccctgaggtcccactggtggttgaagacaaagttgagggctacaagaagaccaaggaggcagtgctactgctgaagaagctcaaagcctggaatgacattaagaaggtctatgcctctcagcgtatgcgtgccggtaagggtaagatgaggaatcgcagacgtatccagcgcagagggccgtgcattatctacaaccaagatgctggcttaaccaaagccttcagaaatatccccggcatcactctgctgaacgtgaacaaactgaaccttttgaggctcgctcccggtggtcacgttggacggttctgcatctggaccgagagtgctttccgcaagctggatgacctgtacggcacatggcgcaaggctgcctccctgaaggttgactacaacctgccaatgcacaagatgaccaatacagatctgaccaggattctgaagagtgaggagatccagaaagcac-ttcgtgcacccaacaagaagctcaaccgcagaattctgaagaagaatcctctgaagaatttgaacataatgctcaaactgaatccttacgccaagacagcaagacgtcatgccatcctcaagcatgaccctgcgatcaaggccaagatgctgaaacccaagaagagg------------------cctggaaagaaggg------------------------------------------------------tgcacctg---------ccaagcccaag------------------------------------------------gcataa----------------------------------------------------------------------------------------------------
>SB-like-Cypfron-L4
---gcttgtgcccgacccctcatctcggtgtattccgagaaaggagaatcctcaggcaaaaatgttgtcatgcctgcagtgttcaaggcccctattcgccctgatgtggtgaattttgtgcacaccaacatgcgcaagaacaaccgccagccttatgcagtcagcgaactggcaggccaccagaccagtgcagagtcctggggtacaggaagagctgtggcccgtatccctcgtgtgagaggtggtggtactcaccgttctggccagggtgcttttggaaacatgtgtcgtggtggtcgtatgtttgcccccactaaaacctggcgccgctggcaccgcaggatcaacgtaccccagaagcgctatgctatctgctctgcc-ctggccg-------------cctctgccat-------------tcctgcacttgtgatgtccaaaggacaccgcattgagga-aatccctgaggtcccactggtggttgaagacaaagttgagggctacaagaagaccaaggaggcagtgctactgctgaagaagctcaaagcctggaatgacattaagaaggtctatgcctctcagcgtatgcgtgccggtaagggtaagatgaggaatcgcagacgtatccagcgcagagggccgtgcattatctacaaccaagatgctggcttaaccaaagccttcagaaatatccccggcatcactctgctgaacgtgaacaaactgaaccttttgaggctcgctcccggtggtcacgttggacggttctgcatctggaccgagagtgctttccgcaagctggatgacctgtacggcacatggcgcaaggctgcctccctgaaggttgactacaacctgccaatgcacaagatgaccaatacagatctgaccaggattctgaagagtgaggagatccagaaagcac-ttcgtgcacccaacaagaagctcaaccgcagaattctgaagaagaatcctctgaagaatttgaacataatgctcaaactgaatccttacgccaagacagcaagacgtcatgccatcctcaagcatgaccctgcgatcaaggccaagatgctgaaacccaagaagagg------------------cctggaaagaaggg------------------------------------------------------tgcacctg---------ccaagcccaag------------------------------------------------gcataa----------------------------------------------------------------------------------------------------
>SB-like-Ortind-L4
---gcttgtgcccgacccctcatctcggtgtattccgagaaaggagaatcctcaggcaaaaatgttgtcatgcctgcagtgttcaaggcccctattcgccctgatgtggtgaattttgtgcacaccaacatgcgcaagaacaaccgccagccttatgcagtcagcgaattggcaggccaccagaccagtgcagagtcctggggtacaggaagagctgtggcccgtatccctcgtgtgagaggtggtggtactcaccgttctggccagggtgcttttggaaacatgtgtcgtggtggtcgtatgtttgcccccactaaaacctggcgccgctggcaccgcaggatcaacgtaccccagaagcgctatgctatctgctctgcc-ctggccg-------------cctctgccat-------------tcctgcacttgtgatgtccaaaggacaccgcattgagga-aatccctgaagtcccactggtggttgaagacaaagttgagggctacaagaagaccaaggaggcagtgctgctgctgaagaagctcaaagcctggaatgacattaagaaggtctatgcctctcagcgtatgcgtgccggtaagggtaagatgaggaatcgcagacgtatccagcgcagagggccgtgcattatctacaaccaagatgctggcctaaccaaagccttcagaaatatccccggcatcactctgctgaacgtgaacaaactgaaccttttgaggctcgctcccggtggtcacgttggacggttctgcatctggaccgagagtgctttccgcaagctggatgacctgtacggcacatggcgcaaggctgcctccctgaaggttgactacaacctgccaatgcacaagatgactaatacagatctgaccaggattctgaagagtgaggagatccagaaagcac-ttcgtgcacccaacaagaagctcaaccgcagaattctgaagaagaatcctctgaagaatttgaacataatgctcaaactgaatccttacgccaagacagcaagacgtcatgccatcctcaagcatgaccctgcgatcaaggccaagatgctgaaacccaagaagagg------------------cctggaaagaaggg------------------------------------------------------tgcacctg---------ccaagcccaag------------------------------------------------gcataa----------------------------------------------------------------------------------------------------
>SB-like-Psebab-L4
---gcttgtgcccgacccctcatctcggtgtattccgagaaaggagaatcctcaggcaaaaatgttgtcatgcctgcagtgttcaaggcccctattcgccctgatgtggtgaattttgtgcacaccaacatgcgcaagaacaaccggcagccttatgcagtcagcgaactggcaggccaccagaccagtgcagagtcctggggtacaggaagagctgtggcccgtatccctcgtgtgagaggtggtggtactcaccgttctggccagggtgcttttggaaacatgtgtcgtggtggtcgtatgtttgcccccactaaaacctggcgccgctggcaccgcaggatcaacgtaccccagaagcgctatgctatctgctctgcc-ctggccg-------------cctctgccat-------------tcctgcacttgtgatgtccaaaggacaccgcattgagga-aatccctgaagtcccactggtggttgaagacaaagttgagggctacaagaagaccaaggaggcagtgctgctgctgaagaagctcaaagcctggaatgacattaagaaggtctatgcctctcagcgtatgcgtgccggtaagggtaagatgaggaatcgcagacgtatccagcgcagagggccgtgcattatctacaaccaagatgctggcttaaccaaagccttcagaaatatccccggcatcactctgctgaacgtgaacaaactgaaccttttgaggctcgctcccggtggtcacgttggacggttctgcatctggaccgagagtgctttccgcaagctggatgacctgtacggcacatggcgcaaggctgcctccctgaaggttgactacaacctgccaatgcacaagatgaccaatacagatctgaccaggattctgaagagtgaggagatccagaaagcac-ttcgtgcacctaacaagaagctcaaccgcagaattctgaagaagaatcctctgaagaatttgaacataatgctcaaactgaatccttacgccaagacagcaagacgtcatgccatcctcaagcatgaccctgcgatcaaggccaagatgctgaaacccaagaagagg------------------cctggaaagaaggg------------------------------------------------------tgcacctg---------ccaagcccaag------------------------------------------------gcataa----------------------------------------------------------------------------------------------------
>SB-like-Psecur-L4
---gcttgtgcccgacccctcatctcggtgtattccgagaaaggagaatcctcaggcaaaaatgttgtcatgcctgcagtgttcaaggcccctattcgccctgatgtggtgaattttgtgcacaccaacatgcgcaagaacaaccgccagccttatgcagtcagcgaactggcaggccaccagaccagtgcagagtcctggggtacaggaagagctgtggcccgtatccctcgtgtgagaggtggtggtactcaccgttctggccagggtgcttttggaaacatgtgtcgtggtggtcgtatgtttgcccccactaaaacctggcgccgctggcaccgcaggatcaacgtaccccagaagcgctatgctatctgctctgcc-ctggccg-------------cctctgccat-------------tcctgcacttgtgatgtccaaaggacaccgcattgagga-aatccctgaagtcccactggtggttgaagacaaagttgagggctacaagaagaccaaggaggcagtgctgctgctgaagaagctcaaagcctggaatgacattaagaaggtctatgcctctcagcgtatgcgtgccggtaagggtaagatgaggaatcgcagacgtatccagcgcagagggccgtgcattatctacaaccaagatgctggcttaaccaaagccttcagaaatatccccggcatcactctgctgaacgtgaacaaactgaaccttttgaggctcgctcccggtggtcacgttggacggttctgcatctggaccgagagtgctttccgcaagctggatgacctgtacggcacatggcgcaaggctgcctccttgaaggttgactacaacctgccaatgcacaagatgaccaatacagatctgacaaggattctgaagagtgaggagatccagaaagcac-ttcgtgcacccaacaagaagctcaaccgcagaattctgaagaagaatcctctgaagaatttgaacataatgctcaaactgaatccttacgccaagacagcaagacgtcatgccatcctcaagcatgaccctgcgatcaaggccaagatgctgaaacccaagaagagg------------------cctggaaagaaggg------------------------------------------------------tgcacctg---------ccaagcccaag------------------------------------------------gcataa----------------------------------------------------------------------------------------------------
>SB-like-Limaur-L4
---gcttgtgcccgacccctcatctcggtgtattccgagaaaggagaatcctcaggcaaaaatgttatcatgcctgcagtgttcaaggcccctattcgccctgatgtggtgaattttgtgcacaccaacatgcgcaagaacaaccgccagccttatgcagtcagcgaactggcaggccaccagaccagtgcagagtcctggggtacaggaagagctgtggcccgtatccctcgtgtgagaggtggtggtactcaccgttctggccagggtgcttttggaaacatgtgtcgtggtggtcgtatgtttgcccccactaaaacctggcgccgctggcaccgcaggatcaacgtaccccagaagcgctatgctatctgctctgcc-ctggctg-------------cctctgccat-------------tcctgcacttgtgatgtccaaaggacaccgcatagagga-aatccctgaggtcccactggtggttgaagacaaagttgagggctacaagaagaccaaggaggcagtgctgctgctgaagaagctcaaagcctggaatgacattaagaaggtctatgcctctcagcgtatgcgtgccggtaagggtaagatgaggaatcgcagacgtatccagcgcagagggccgtgcattatctataaccaagatgctggcttaaccaaagccttcagaaacatccccggcatcactctgctgaacgtgaacaaactgaaccttttgaggctcgctcccggtggtcacgttggacggttctgcatctggaccgagagtgctttccgcaagctggatgacctgtacggcacatggcgcaaggctgcctccctgaaggttgactacaacctgccaatgcacaagatgaccaatacagatctgaccaggattctgaagagtgaggagatccagaaagcac-ttcgtgcacccaacaagaagctcaaccgcagaattctgaagaagaatcctctgaagaatttgaacataatgctcaaactgaatccttacgccaagacagcaagacgtcatgccatcctcaagcatgaccctgcgatcaaggccaagatgctgaaacccaagaagagg------------------cctggaaagaaggg------------------------------------------------------tgcacctg---------ccaagcccaag------------------------------------------------gcataa----------------------------------------------------------------------------------------------------
>SB-like-Ctehor-L4
---gcttgtgcccgacccctcgtctcggtgtattccgagaaaggtgaatcctcaggcaaaaatgttgtcatacctgcagtgttcaaggcccctattcgccctgatgtggtgaattttgtgcacaccaacatgcgcaagaacaaccgccagccttatgcagtcagcgaactggcaggccaccagaccagtgcagagtcctggggtacaggaagagctgtggcccgtatccctcgtgtgagaggtggtggtactcaccgttctggccagggtgcttttggaaacatgtgtcgtggtggtcgtatgtttgcccccactaaaacctggcgccgctggcaccgcaggatcaacgtaccccagaagcgctatgctatctgctctgcc-ctggccg-------------cctctgccat-------------tcctgcacttgtgatgtccaaaggacaccgcattgagga-aatccctgaagtcccactggtggttgaagacaaagttgagggctacaagaagaccaaggaggcagtactgctgctgaagaagctcaaagcctggaatgacattaagaaggtctatgcctctcagcgtatgcgtgccggtaagggtaagatgaggaatcgcagacgtatccagcgcagagggccgtgcattatctacaaccaagatgctggcttaaccaaagccttcagaaatatccccggcatcactctgctgaacgtgaacaaactgaaccttttgaggctcgctcccggtggtcacgttggacggttctgcatctggaccgagagtgctttccgcaagctggatgacctgtacggcacatggcgcaaggctgcctccctgaaggttgactacaacctgccaatgcacaagatgaccaatacagatctgaccaggattctgaagagtgaggagatccagaaagcac-ttcgtgcacccaacaagaagctcaaccgcagaattctgaagaagaatcctctgaagaatttgaacataatgctcaaactgaatccttacgccaagacagcaagacgtcatgccatcctcaagcatgaccctgcgatcaaggccaagatgctgaaacccaagaagagg------------------cctggaaagaaggg------------------------------------------------------tgcacctg---------ccaagcccaag------------------------------------------------gcataa----------------------------------------------------------------------------------------------------
>SB-like-Batfas-L4
---gcttgtgcccgacccctcatctcggtgtattccgagaaaggagaatcctcaggcaaaaatgttgtcatgcctgcagtgttcaaggcccctattcgccctgatgtggtgaattttgtgcacaccaacatgcgcaagaacaaccgccagccttatgcagtcagcgaactggcaggccaccagaccagtgcagagtcctggggtacaggaagagctgtggcccgtatccctcgtgtgagaggtggtggtactcaccgttctggccagggtgcttttggaaacatgtgtcgtggtggtcgtatgtttgcccccactaaaacctggcgccgctggcaccgcaggatcaacgtaccccagaagcgctatgctatctgctctgcc-ctggccg-------------cctctgccat-------------tcctgcacttgtgatgtccaaaggacaccgcattgagga-aatccctgaggtcccactggtggttgaagacaaagttgagggctacaagaagaccaaggaggcagtgctgctgctgaagaagctcaaagcctggaatgacattaagaaggtctatgcctctcagcgtatgcgtgccggtaagggtaagatgaggaatcgcagacgtatccagcgcagagggccgtgcattatctacaaccaagatgctggcttaaccaaagccttcagaaatatccccggcatcactgtgctgaacgtgaacaaactgaaccttttgaggctcgctcccggtggtcacgttggacggttctgcatctggaccgagagtgctttccgcaagctggatgaactgtacggcacatggcgcaaggctgcctccctgaaggttgactacaacctgccaatgcacaagatgaccaatacagatctgaccaggattctgaagagtgaggagatccagaaagcac-ttcgtgcacccaacaagaagctcaaccgtagaattctgaagaagaatcctctgaaaaatttgaacataatgctcaaactgaatccttacgccaagacagcaagacgtcatgccatcctcaagcatgaccctgcgatcaaggccaagatgctgaaacccaagaagagg------------------cctggaaagaaggg------------------------------------------------------tgcacctg---------ccaagcccaag------------------------------------------------gcataa----------------------------------------------------------------------------------------------------
>SB-like-Batfer-L4
---gcttgtgcccgacccctcatctcggtgtattccgagaaaggagaatcctcaggcaaaaatgttgtcatgcctgcagtgttcaaggcccctattcgccctgatgtggtgaattttgtgcacaccaacatgcgcaagaacaaccgccagccttatgcagtcagcgaactggcaggccaccagaccagtgcagagtcctggggtacaggaagagctgtggcccgtatccctcgtgtgagaggtggtggtactcaccgttctggccagggtgcttttggaaacatgtgtcgtggtggtcgtatgtttgcccccactaaaacctggcgccgctggcaccgcaggatcaacgtaccccagaagcgctatgctatctgctctgcc-ctggccg-------------cctctgccat-------------tcctgcacttgtgatgtccaaaggacaccgcattgagga-aatccctgaggtcccactggtggttgaagacaaagttgagggctacaagaagaccaaggaggcagtgctgctgctgaagaagctcaaagcctggaatgacattaagaaggtctatgcctctcagcgtatgcgtgccggtaagggtaagatgaggaatcgcagacgtatccagcgcagagggccgtgcattatctacaaccaagatgctggcttaaccaaagccttcagaaatatccccggcatcactgtgctgaacgtgaacaaactgaaccttttgaggctcgctcccggtggtcacgttggacggttctgcatctggaccgagagtgctttccgcaagctggatgacctgtacggcacatggcgcaaggctgcctccctgaaggttgactacaacctgccaatgcacaagatgaccaatacagatctgaccaggattctgaagagtgaggagatccagaaagcac-ttcgtgcacccaacaagaagctcaaccgtagaattctgaagaagaatcctctgaaaaatttgaacataatgctcaaactgaatccttacgccaagacagcaagacgtcatgccatcctcaagcatgaccctgcgatcaaggccaagatgctgaaacccaagaagagg------------------cctggaaagaaggg------------------------------------------------------tgcacctg---------ccaagcccaag------------------------------------------------gcataa----------------------------------------------------------------------------------------------------
>SB-like-Bathor-L4
---gcttgtgcccgacccctcatctcggtgtattccgagaaaggagaatcctcaggcaaaaatgttgtcatgcctgcagtgttcaaggcccctattcgccctgatgtggtgaattttgtgcacaccaacatgcgcaagaacaaccgccagccttatgcagtcagcgaactggcaggccaccagaccagtgcagagtcctggggtacaggaagagctgtggcccgtatccctcgtgtgagaggtggtggtactcaccgttctggccagggtgcttttggaaacatgtgtcgtggtggtcgtatgtttgcccccactaaaacctggcgccgctggcaccgcaggatcaacgtaccccagaagcgctatgctatctgctctgcc-ctggccg-------------cctctgccat-------------tcctgcacttgtgatgtccaaaggacaccgcattgagga-aatccctgaggtcccactggtggttgaagacaaagttgagggctacaagaagaccaaggaggcagtgctgctgctgaagaagctcaaagcctggaatgacattaagaaggtctatgcctctcagcgtatgcgtgccggtaagggtaagatgaggaatcgcagacgtatccagcgcagagggccgtgcattatctacaaccaagatgctggcttaaccaaagccttcagaaatatccccggcatcactgtgctgaacgtgaacaaactgaaccttttgaggctcgctcccggtggtcacgttggacggttctgcatctggaccgagagtgctttccgcaagctggatgacctgtacggcacatggcgcaaggctgcctccctgaaggttgactacaacctgccaatgcacaagatgaccaatacagatctgaccaggattctgaagagtgaggagatccagaaagcac-ttcgtgcacccaacaagaagctcaaccgtagaattctgaagaagaatcctctgaaaaatttgaacataatgctcaaactgaatccttacgccaagacagcaagacgtcatgccatcctcaagcatgaccctgcgatcaaggccaagatgctgaaacccaagaagagg------------------cctggaaagaaggg------------------------------------------------------tgcacctg---------ccaagcccaag------------------------------------------------gcataa----------------------------------------------------------------------------------------------------
>SB-like-Batmin-L4
---gcttgtgcccgacccctcatctcggtgtattccgagaaaggagaatcctcaggcaaaaatgttgtcatgcctgcagtgttcaaggcccctattcgccctgatgtggtgaattttgtgcacaccaacatgcgcaagaacaaccgccagccttatgcagtcagcgaactggcaggccaccagaccagtgcagagtcctggggtacaggaagagctgtggcccgtatccctcgtgtgagaggtggtggtactcaccgttctggccagggtgcttttggaaacatgtgtcgtggtggtcgtatgtttgcccccactaaaacctggcgccgctggcaccgcaggatcaacgtaccccagaagcgctatgctatctgctctgcc-ctggccg-------------cctctgccat-------------tcctgcacttgtgatgtccaaaggacaccgcattgagga-aatccctgaggtcccactggtggttgaagacaaagttgagggctacaagaagaccaaggaggcagtgctgctgctgaagaagctcaaagcctggaatgacattaagaaggtctatgcctctcagcgtatgcgtgccggtaagggtaagatgaggaatcgcagacgtatccagcgcagagggccgtgcattatctacaaccaagatgctggcttaaccaaagccttcagaaatatccccggcatcactgtgctgaacgtgaacaaactgaaccttttgaggctcgctcccggtggtcacgttggacggttctgcatctggaccgagagtgctttccgcaagctggatgacctgtacggcacatggcgcaaggctgcctccctgaaggttgactacaacctgccaatgcacaagatgaccaatacagatctgaccaggattctgaagagtgaggagatccagaaagcac-ttcgtgcacccaacaagaagctcaaccgtagaattctgaagaagaatcctctgaaaaatttgaacataatgctcaaactgaatccttacgccaagacagcaagacgtcatgccatcctcaagcatgaccctgcgatcaaggccaagatgctgaaacccaagaagagg------------------cctggaaagaaggg------------------------------------------------------tgcacctg---------ccaagcccaag------------------------------------------------gcataa----------------------------------------------------------------------------------------------------
>SB-like-Batvit-L4
---gcttgtgcccgacccctcatctcggtgtattccgagaaaggagaatcctcaggcaaaaatgttgtcatgcctgcagtgttcaaggcccctattcgccctgatgtggtgaattttgtgcacaccaacatgcgcaagaacaaccgccagccttatgcagtcagcgaactggcaggccaccagaccagtgcagagtcctggggtacaggaagagctgtggcccgtatccctcgtgtgagaggtggtggtactcaccgttctggccagggtgcttttggaaacatgtgtcgtggtggtcgtatgtttgcccccactaaaacctggcgccgctggcaccgcaggatcaacgtaccccagaagcgctatgctatctgctctgcc-ctggccg-------------cctctgccat-------------tcctgcacttgtgatgtccaaaggacaccgcattgagga-aatccctgaggtcccactggtggttgaagacaaagttgagggctacaagaagaccaaggaggcagtgctgctgctgaagaagctcaaagcctggaatgacattaagaaggtctatgcctctcagcgtatgcgtgccggtaagggtaagatgaggaatcgcagacgtatccagcgcagagggccgtgcattatctacaaccaagatgctggcttaaccaaagccttcagaaatatccccggcatcactgtgctgaacgtgaacaaactgaaccttttgaggctcgctcccggtggtcacgttggacggttctgcatctggaccgagagtgctttccgcaagctggatgacctgtacggcacatggcgcaaggctgcctccctgaaggttgactacaacctgccaatgcacaagatgaccaatacagatctgaccaggattctgaagagtgaggagatccagaaagcac-ttcgtgcacccaacaagaagctcaaccgtagaattctgaagaagaatcctctgaaaaatttgaacataatgctcaaactgaatccttacgccaagacagcaagacgtcatgccatcctcaagcatgaccctgcgatcaaggccaagatgctgaaacccaagaagagg------------------cctggaaagaaggg------------------------------------------------------tgcacctg---------ccaagcccaag------------------------------------------------gcataa----------------------------------------------------------------------------------------------------
>SB-like-Batgra-L4
---gcttgtgcccgacccctcgtctcggtgtattccgagaaaggagaatcctcaggcaaaaatgttgtcatgcctgcagtgttcaaggcccctattcgccctgatgtggtgaattttgtgcacaccaacatgcgcaagaacaaccgccagccttatgcagtcagcgaactggcaggccaccagaccagtgcagagtcctggggtacaggaagagctgtggcccgtatccctcgtgtgagaggtggtggtactcaccgttctggccagggtgcttttggaaacatgtgtcgtggtggtcgtatgtttgcccccactaaaacttggcgccgctggcaccgcaggatcaacgtaccccagaagcgctatgctatctgctctgcc-ctggccg-------------cctctgccat-------------tcctgcacttgtgatgtccaaaggacaccgcattgagga-aatccctgaggtcccactggtggttgaagacaaagttgagggctacaagaagaccaaggaggcagtgctgctgctgaagaagctcaaagcctggaatgacattaagaaggtctatgcctctcagcgtatgcgtgccggtaagggtaagatgaggaatcgcagacgtatccagcgcagagggccgtgcattatctacaaccaagatgctggcttaaccaaagccttcagaaatatccccggcatcactgtgctgaacgtgaacaaactgaaccttttgaggctcgctcccggtggtcacgttggacggttctgcatctggaccgagagtgctttccgcaagctggatgacctgtacggcacatggcgcaaggctgcctccctgaaggttgactacaacctgccaatgcacaagatgaccaatacagatctgaccaggattctgaagagtgaggagatccagaaagcac-ttcgtgcacccaacaagaagctcaaccgtagaattctgaagaagaatcctctgaaaaatttgaacataatgctcaaactgaatccttacgccaagacagcaagacgtcatgccatcctcaagcatgaccctgcgatcaaggccaagatgctgaaacccaagaagagg------------------cctggaaagaaggg------------------------------------------------------tgcacctg---------ccaagcccaag------------------------------------------------gcataa----------------------------------------------------------------------------------------------------
>SB-like-Calmel-L4
---gcttgtgcccgacccctcatctcggtgtattccgagaaaggagaatcctcaggcaaaaatgttgtcatgcctgcagtgttcaaggcccctattcgccctgatgtggtgaattttgtgcacaccaacatgcgcaagaacaaccgccagccttatgcagtcagcgaactggcaggccaccagaccagtgcagagtcctggggtacaggaagagctgtggcccgtatccctcgtgtgagaggtggtggtactcaccgttctggccagggtgcttttggaaacatgtgtcgtggtggtcgtatgtttgcccccactaaaacctggcgccgctggcaccgcaggatcaacgtaccccagaagcgctatgctatctgctctgcc-ctggccg-------------cctctgccat-------------tcctgcacttgtgatgtccaaaggacaccgcattgagga-aatccctgaagtcccactggtggttgaagacaaagttgagggctacaagaagaccaaggaggcagtgctgctgctgaagaagctcaaagcctggaatgacattaagaaggtctatgcctctcagcgtatgcgtgccggtaagggtaagatgaggaatcgcagacgtatccagcgcagagggccgtgcattatctacaaccaagatgctggcttaaccaaagccttcagaaatatccccggcatcactctgctgaacgtgaacaaactgaaccttttgaggctcgctcccggtggtcacgttggacggttctgcatttggaccgagagtgctttccgcaagctggatgaactgtacggcacatggcgcaaggctgcctccctgaaggttgactacaacctgccaatgcacaagatgaccaatacagatctgaccaggattctgaagagtgaggagatccagaaagcac-ttcgtgcacccaacaagaagctaaaccgcagaattctgaagaagaatcctctgaagaatttgaacataatgctcaaactgaatccttacgccaagacagcaagacgccatgccatcctcaagcatgaccctgcgatcaaggccaagatgctgaaacccaagaagagg------------------cctggaaagaaggg------------------------------------------------------tgcacctg---------ccaagcccaag------------------------------------------------gcataa----------------------------------------------------------------------------------------------------
>SB-like-Calple-L4
---gcttgtgcccgacccctcatctcggtgtattccgagaaaggagaatcctcaggcaaaaatgttgtcatgcctgcagtgttcaaggcccctattcgccctgatgtggtgaattttgtgcacaccaacatgcgcaaaaacaaccgccagccttatgcagtcagcgaactggcaggccaccagaccagtgcagagtcctggggtacaggaagagctgtggcccgtatccctcgtgtgagaggtggtggtactcaccgttctggccagggtgcttttggaaacatgtgtcgtggtggtcgtatgtttgcccccactaaaacctggcgccgctggcaccgcaggatcaacgtaccccagaagcgctatgctatctgctctgcc-ctggccg-------------cctctgccat-------------tcctgcacttgtgatgtccaaaggacaccgcattgagga-aatccctgaagtcccactggtggttgaagacaaagttgagggctacaagaagaccaaggaggcagtgctgctgctgaagaagctcaaagcctggaatgacattaagaaggtctatgcctctcagcgtatgcgtgccggtaagggtaagatgaggaatcgcagacgtatccagcgcagagggccgtgcattatctacaaccaagatgctggcttaaccaaagccttcagaaatatccccggcatcactctgctgaacgtgaacaaactgaaccttttgaggctcgctcccggtggtcacgttggacggttctgcatttggaccgagagtgctttccgcaagctggatgaactgtacggcacatggcgcaaggctgcctccctgaaggttgactacaacctgccaatgcacaagatgaccaatacagatctgaccaggattctgaagagtgaggagatccagaaagcac-ttcgtgcacccaacaagaagctaaaccgcagaattctgaagaagaatcctctgaagaatttgaacataatgctcaaactgaatccttacgccaagacagcaagacgccatgccatcctcaagcatgaccctgcgatcaaggccaagatgctgaaacccaagaagagg------------------cctggaaagaaggg------------------------------------------------------tgcacctg---------ccaagcccaag------------------------------------------------gcataa----------------------------------------------------------------------------------------------------
>SB-like-Thobra-L4
---gcttgtgcccgacccctcatctcggtgtattctgagaaaggagaatccttaggcaaaaatgttgtcatgcctgcagtgttcaaggcccctattcgccctgatgtggtgaattttgtgcacaccaacatgcgcaagaacaaccgccagccttatgcagtcagtgaactggcaggccaccagaccagtgcagagtcttggggtacaggaagagctgtggcccgtatccctcgtgtgagaggtggtggtactcaccgttctggccagggtgcttttggaaacatgtgtcgtggtggtcgtatgtttgcccccactaaaacctggcgccgctggcaccgcaggatcaacgtaccccagaagcgctatgctatctgctctgcc-ctggccg-------------cctctgccat-------------tcctgcacttgtgatgtccaaaggacaccgcattgagga-aatccctgaagtcccactggtggttgaagacaaagttgagggctacaagaagaccaaggaggcagtgctgctgctgaagaagctcaaagcctggaatgacattaagaaggtctatgcctctcagcgtatgcgtgccggtaagggtaagatgaggaatcgcagacgtatccagcgcagagggccgtgcattatctacaaccaagatgctggcttaaccaaagccttcagaaatatccccggcatcactctgctgaacgtgaacaaactgaaccttttgaggctcgctcccggtggtcacgttggacggttctgtatctggaccgagagtgctttccgcaagctggatgacctgtacggcacatggcgcaaggctgcctccctgaaggttgactacaacctgccaatgcacaagatgaccaatacagatctgaccaggattctgaagagtgaggagatccagaaagcac-ttcgtgcacccaacaagaagctcaaccgcagaattctgaagaagaatcctctgaagaatttgaacataatgctcaaactgaatccttacgccaagacagcaagacgtcatgccatcctcaagcatgaccctgcgatcaaggccaagatgctgaaacccaagaagagg------------------cctggaaagaaggg------------------------------------------------------tgcacctg---------ccaagcccaag------------------------------------------------gcataa----------------------------------------------------------------------------------------------------
>SB-like-Xenlep-L4
---gcttgtgcccgacccctcatctcggtgtattccgagaaaggagaatcctcaggcaaaaatgttgtcatgcctgcagtgttcaaggcccctattcgccctgatgtggtgaattttgtgcacaccaacatgcgcaagaacaaccgccagccttatgcagttagcgaactggcaggccaccagaccagtgcagagtcctggggtacaggaagagctgtggcccgtatccctcgtgtgagaggtggtggtactcaccgttctggccagggtgcttttggaaacatgtgtcgtggtggtcgtatgtttgcccccactaaaacctggcgccgctggcaccgcaggatcaacgtaccccagaagcgctatgctatctgctctgcc-ctggccg-------------cctctgccat-------------tcctgcacttgtgatgtccaaaggacatcgcattgagga-aatcccagaagtcccactagtggttgaagacaaagttgagggctacaagaagaccaaggaggcagtgctgctgctgaagaagctcaaagcctggaatgacattaagaaggtctatgcctctcagcgtatgcgtgccggtaagggtaagatgaggaatcgcagacgtatccagcgcagagggccgtgcattatctacaaccaagatgctggcttaaccaaagccttcagaaatatccccggcatcactctgctgaacgtgaacaaactgaaccttttgaggctcgctcccggtggtcacgttggacggttctgcatctggaccgagagtgctttccgcaagctggatgaactgtacggcacatggcgcaaggctgcctccctgaaggttgactacaacctgccaatgcacaagatgaccaatacagatctgaccaggattctgaagagtgaggagatccagaaagcac-ttcgtgcacccaacaagaagctcaatcgcagaattctgaagaagaatcctctgaagaatttgaacataatgctcaaactgaatccttacgccaagacagcaagacgtcatgccatcctcaagcatgaccctgcgatcaaggccaagatgctgaaacccaagaagagg------------------cctggaaagaaggg------------------------------------------------------tgcacctg---------ccaagcccaag------------------------------------------------gcataa----------------------------------------------------------------------------------------------------
>SB-like-Hemste-L4
---gcttgtgcccgacccctcatctcggtgtattccgagaaaggagaatcctcaggcaaaaatgttgtcatgcctgcagtgttcaaggcccctattcgccctgatgtggtgaattttgtgcacaccaacatgcgcaagaacaaccgccagccttatgcagtcagcgaactggcaggccaccagaccagtgcagagtcctggggtacaggaagagctgtggcccgtatccctcgtgtgagaggtggtggtactcaccgttctggccagggtgcttttggaaacatgtgtcgtggtggtcgtatgtttgcccccactaaaacctggcgccgctggcaccgcaggatcaacgtaccccagaagcgctatgctatctgctctgcc-ctggccg-------------cctctgctat-------------tcctgcacttgtgatgtccaaaggacaccgcattgagga-aattcctgaggtcccactggtggttgaagacaaagttgagggctacaagaagaccaaggaggcagtgctgctgctgaagaagctcaaagcctggaatgacattaagaaggtctatgcctctcagcgtatgcgtgccggtaagggtaagatgaggaatcgcagacgtatccagcgcagagggccgtgcatcatctacaaccaagatgctggcttaaccaaagccttcagaaatatccccggcatcactctgctgaacgtgaacaaactgaaccttttgaggctcgctcccggtggtcacgttggacggttctgcatctggaccgagagcgctttccgcaagctggatgaactgtacggcacatggcgcaaggctgcctccctgaaggttgactacaacctgccaatgcacaagatgaccaatacagatctgaccaggattctgaagagtgaggagatccagaaagcac-ttcgtgcacccaacaagaagctcaaccgcagaattctgaagaagaatcctctgaagaatttgaacataatgctcaaactgaatccttacgccaagacagcaagacgtcatgccatcctcaagcatgaccctgcgatcaaggccaagatgttgaaacccaagaagagg------------------cctggaaagaaggg------------------------------------------------------tgcacctg---------ccaagcccaag------------------------------------------------gcataa----------------------------------------------------------------------------------------------------
>SB-like-Astcal-L4
atggcttgtgcccgacccctcatctcggtgtattccgagaaaggagaatcctcaggcaaaaatgttgtcatgcctgcagtgttcaaggcccctattcgccctgatgtggtgaattttgtgcacaccaacatgcgcaagaacaaccgccagccttatgcagtcagtgaactggcaggccaccagaccagtgctgagtcctggggtacaggaagagctgtggcccgtatccctcgtgtgagaggtggtggtactcaccgttctggccagggtgcttttggaaacatgtgtcgtggtggtcgtatgtttgcccccactaaaacctggcgccgctggcaccgcaggatcaacgtaccccagaagcgctatgctatctgctctgcc-ctggccg-------------cctctgccat-------------tcctgcacttgtgatgtccaaaggacaccgcatagagga-aatccctgaagtcccactggtggttgaagacaaagttgagggctacaagaagaccaaggaggcagtgctgctgctgaagaagctcaaagcctggaatgacattaagaaggtctatgcctctcagcgtatgcgtgccggtaagggtaagatgaggaatcgcagacgtatccagcgcagagggccgtgcattatctacaaccaagatgctggcttaaccaaagccttcagaaatattcccggcatcactctgctgaacgtgaacaaactgaaccttttgaggctcgctcccggtggtcacgttggacggttctgcatctggaccgagagtgctttccgcaagctggatgacctgtacggcacatggcgcaaggctgcctccctgaaggttgactacaacctgccaatgcacaagatgaccaatacagatctgaccaggattctgaagagtgaggagatccagaaagcac-ttcgtgcacccaacaagaagctcaaccgcagaattctgaagaagaatcctctgaagaatttgaacataatgctcaaactgaatccttacgccaagacagcaagacgtcatgccatcctcaagcatgaccctgcgatcaaggccaagatgctgaaacccaagaagagg------------------cctggaaagaaggg------------------------------------------------------tgcacctg---------ccaagcccaag------------------------------------------------gcataa----------------------------------------------------------------------------------------------------
>SB-like-Mayzeb-L4
atggcttgtgcccgacccctcatctcggtgtattccgagaaaggagaatcctcaggcaaaaatgttgtcatgcctgcagtgttcaaggcccctattcgccctgatgtggtgaattttgtgcacaccaacatgcgcaagaacaaccgccagccttatgcagtcagtgaactggcaggccaccagaccagtgctgagtcctggggtacaggaagagctgtggcccgtatccctcgtgtgagaggtggtggtactcaccgttctggccagggtgcttttggaaacatgtgtcgtggtggtcgtatgtttgcccccactaaaacctggcgccgctggcaccgcaggatcaacgtaccccagaagcgctatgctatctgctctgcc-ctggccg-------------cctctgccat-------------tcctgcacttgtgatgtccaaaggacaccgcatagagga-aatccctgaagtcccactggtggttgaagacaaagttgagggctacaagaagaccaaggaggcagtgctgctgctgaagaagctcaaagcctggaatgacattaagaaggtctatgcctctcagcgtatgcgtgccggtaagggtaagatgaggaatcgcagacgtatccagcgcagagggccgtgcattatctacaaccaagatgctggcttaaccaaagccttcagaaatatccccggcatcactctgctgaacgtgaacaaactgaaccttttgaggctcgctcccggtggtcacgttggacggttctgcatctggaccgagagtgctttccgcaagctggatgacctgtacggcacatggcgcaaggctgcctccctgaaggttgactacaacctgccaatgcacaagatgaccaatacagatctgaccaggattctgaagagtgaggagatccagaaagcac-ttcgtgcacccaacaagaagctcaaccgcagaattctgaagaagaatcctctgaagaatttgaacataatgctcaaactgaatccttacgccaagacagcaagacgtcatgccatcctcaagcatgaccctgcgatcaaggccaagatgctgaaacccaagaagagg------------------cctggaaagaaggg------------------------------------------------------tgcacctg---------ccaagcccaag------------------------------------------------gcataa----------------------------------------------------------------------------------------------------
>SB-like-Hapbur-L4
atggcttgtgcccgacccctcatctcggtgtattccgagaaaggagaatcctcaggcaaaaatgttgtcatgcctgcagtgttcaaggcccctattcgccctgatgtggtgaattttgtgcacaccaacatgcgcaagaacaaccgccagccttatgcagtcagtgaactggcaggccaccagaccagtgctgagtcctggggtacaggaagagctgtggcccgtatccctcgtgtgagaggtggtggtactcaccgttctggccagggtgcttttggaaacatgtgtcgtggtggtcgtatgtttgcccccactaaaacctggcgccgctggcatcgcaggatcaacgtaccccagaagcgctatgctatctgctctgcc-ctggccg-------------cctctgccat-------------tcctgcacttgtgatgtccaaaggacaccgcatagagga-aatccctgaagtcccactggtggttgaagacaaagttgagggctacaagaagaccaaggaggcagtgctgctgctgaagaagctcaaagcctggaatgacattaagaaggtctatgcctctcagcgtatgcgtgccggtaagggtaagatgaggaatcgcagacgtatccagcgcagagggccgtgcattatctacaaccaagatgctggcttaaccaaagccttcagaaatatccccggcatcactctgctgaacgtgaacaaactgaaccttttgaggctcgctcccggtggtcacgttggacggttctgcatctggaccgagagtgctttccgcaagctggatgacctgtacggcacatggcgcaaggctgcctccctgaaggttgactacaacctgccaatgcacaagatgaccaatacagatctgaccaggattctgaagagtgaggagatccagaaagcac-ttcgtgcacccaacaagaagctcaaccgcagaattctgaaaaagaatcctctgaagaatttgaacataatgctcaaactgaatccttacgccaagacagcaagacgtcatgccatcctcaagcatgaccctgcgatcaaggccaagatgctgaaaccgaagaagagg------------------cctggaaagaaggg------------------------------------------------------tgcacctg---------ccaagcccaag------------------------------------------------gcataa----------------------------------------------------------------------------------------------------
>SB-like-Punnye-L4
atggcttgtgcccgacccctcatctcggtgttttccgagaaaggagaatcctcaggcaaaaatgttgtcatgcctgcagtgttcaaggcccctattcgccctgatgtggtgaattttgtgcacaccaacatgcgcaagaacaaccgccagccttatgcagtcagtgaactggcaggccaccagaccagtgctgagtcctggggtacaggaagagctgtggcccgtatccctcgtgtgagaggtggtggtactcaccgttctggccagggtgcttttggaaacatgtgtcgtggtggtcgtatgtttgcccccactaaaacctggcgccgctggcaccgcaggatcaacgtaccccagaagcgctatgctatctgctctgcc-ctggccg-------------cctctgccat-------------tcctgcacttgtgatgtccaaaggacaccgcatagagga-aatccctgaagtcccactggtggttgaagacaaagttgagggctacaagaagaccaaggaggcagtgctgctgctgaagaagctcaaagcctggaatgacattaagaaggtctatgcctctcagcgtatgcgtgccggtaagggtaagatgaggaatcgcagacgtatccagcgcagagggccgtgcattatctacaaccaagatgctggcttaaccaaagccttcagaaatatccccggcatcactctgctgaacgtgaacaaactgaaccttttgaggctcgctcccggtggtcacgttggacggttctgcatctggaccgagagtgctttccgcaagctggatgacctgtacggcacatggcgcaaggctgcctccctgaaggttgactacaacctgccaatgcacaagatgaccaatacagatctgaccaggattctgaagagtgaggagatccagaaagcac-ttcgtgcacccaacaagaagctcaaccgcagaattctgaagaagaatcctctgaagaatttgaacataatgctcaaactgaatccttacgccaagacagcaagacgccatgccatccttcagcatgaccctgcgatcaaggccaagatgctgaaacccaagaagagg------------------cctggaaagaaggg------------------------------------------------------tgcacctg---------ccaagcccaag------------------------------------------------gcataa----------------------------------------------------------------------------------------------------
>SB-like-Simdia-L4
atggcttgtgcccgacccctcatctcggtgtattccgagaaaggagaatcctcaggcaaaaatgttgtcatgcctgcagtgttcaaggcccctattcgccctgatgtggtgaattttgtgcacaccaacatgcgcaagaacaaccgccagccttatgcagtcagcgaactggcaggccaccagaccagtgcagagtcctggggtacaggaagagctgtggcccgtatccctcgtgtgagaggtggtggtactcaccgttctggccagggtgcttttggaaacatgtgtcgtggtggtcgtatgtttgcccccactaaaacctggcgccgctggcaccgcaggatcaacgtaccccagaagcgctatgctatctgctctgcc-ctggccg-------------cctctgccat-------------tcctgcacttgtgatgtccaaaggacaccgcattgagga-aatccctgaagtcccactggtggttgaagacaaagttgagggctacaagaagaccaaggaggcagtactgctgctgaagaagctcaaagcctggaatgacattaagaaggtctatgcctctcagcgtatgcgtgccggtaagggtaagatgaggaatcgcagacgtatccagcgcagagggccgtgcattatctacaaccaagatgctggcttaaccaaagccttcagaaatatccccggcatcactctgctgaacgtgaacaaactgaaccttttgaggctcgctcccggtggtcacgttggacggttctgcatctggaccgagagtgctttccgcaagctggatgacctgtacggcacatggcgcaaggctgcctccctgaaggttgactacaacctgccaatgcacaagatgaccaatacagatctgaccaggattctgaagagtgaggagatccagaaagcac-ttcgtgcacccaacaagaagctcaaccgcagaattctgaagaagaatcctctgaagaatttgaacataatgctcaaactgaatccttacgccaagacagcaagacgtcatgccatcctcaagcatgaccctgcgatcaaggccaagatgctgaaacccaagaagagg------------------cctggaaagaaggg------------------------------------------------------tgcacctg---------ccaagcccaag------------------------------------------------gcataa----------------------------------------------------------------------------------------------------
>SB-like-Hapchi-L4
---gcttgtgcccgacccctcatctcggtgttttccgagaaaggagaatcctcaggcaaaaatgttgtcatgcctgcagtgttcaaggcccctattcgccctgatgtggtgaattttgtgcacaccaacatgcgcaagaacaaccgccagccttatgcagtcagtgaactggcaggccaccagaccagtgcagagtcctggggtacaggaagagctgtggcccgtatccctcgtgtgagaggtggtggtactcaccgatctggccagggtgcttttggaaacatgtgtcgtggtggtcgtatgtttgcccccactaaaacctggcgccgctggcaccgcaggatcaacgtaccccagaagcgctatgctatctgctctgcc-ctggctg-------------cctctgccat-------------tcctgcacttgtgatgtccaaaggacaccgcatagagga-aatccctgaagtcccactggtggttgaagacaaagttgagggctacaagaagaccaaggaggcagtgctgctgctgaagaagctcaaagcctggaatgacattaagaaggtctatgcctctcagcgtatgcgtgccggtaagggtaagatgaggaatcgcagacgtatccagcgcaaagggccgtgcattatctacaaccaagatgctggcttaaccaaagccttcagaaatatccccggcatcactctgctgaacgtgaacaaactgaaccttttgaggctcgctcccggtggtcacgttggacggttctgcatctggaccgagagtgctttccgcaagctggatgacctgtacggcacatggcgcaaggctgcctccctgaaggttgactacaacctgccaatgcacaagatgaccaatacagatctgaccaggattctgaagagtgaggagatccagaaagcac-ttcgtgcacccaacaagaagctcaaccgcagaattctgaagaagaatcctctgaagaatttgaacataatgctcaaactgaatccttacgccaagacagcaagacgccatgccatccttcagcatgaccctgcgatcaaggccaagatgctgaaacccaagaagagg------------------cctggaaagaaggg------------------------------------------------------tgcacctg---------ccaagcccaag------------------------------------------------gcataa----------------------------------------------------------------------------------------------------
>SB-like-Hapsau-L4
---gcttgtgcccgacccctcatctcggtgttttccgagaaaggagaatcctcaggcaaaaatgttgtcatgcctgcagtgttcaaggcccctattcgccctgatgtggtgaattttgtgcacaccaacatgcgcaagaacaaccgccagccttatgcagtcagtgaactggcaggccaccagaccagtgctgagtcctggggtacaggaagagctgtggcccgtatccctcgtgtgagaggtggtggtactcaccgttctggccagggtgcttttggaaacatgtgtcgtggtggtcgtatgtttgcccccactaaaacctggcgccgctggcaccgcaggatcaacgtaccccagaagcgctatgctatctgctctgcc-ctggccg-------------cctctgccat-------------tcctgcacttgtgatgtccaaaggacaccgcatagagga-aatccctgaagtcccactggtggttgaagacaaagttgagggctacaagaagaccaaggaggcagtgctgctgctgaagaagctcaaagcctggaatgacattaagaaggtctatgcctctcagcgtatgcgtgccggtaagggtaagatgaggaatcgcagacgtatccagcgcagagggccgtgcattatctacaaccaagatgctggcttaaccaaagccttcagaaatatccccggcatcactctgctgaacgtgaacaaactgaaccttttgaggctcgctcccggtggtcacgttggacggttctgcatctggaccgagagtgctttccgcaagctggatgacctgtacggcacatggcgcaaggctgcctccctgaaggttgactacaacctgccaatgcacaagatgaccaatacagatctgaccaggattctgaagagtgaggagatccagaaagcac-ttcgtgcacccaacaagaagctcaaccgcagaattctgaagaagaatcctctgaagaatttgaacataatgctcaaactgaatccttacgccaagacagcaagacgccatgccatccttcagcatgaccctgcgatcaaggccaagatgctgaaacccaagaagagg------------------cctggaaagaaggg------------------------------------------------------tgcacctg---------ccaagcccaag------------------------------------------------gcataa----------------------------------------------------------------------------------------------------
>SB-like-Aststr-L4
---gcttgtgcccgacccctcatctcggtgttttccgagaaaggagaatccttaggcaaaaatgttgtcatgcctgcagtgttcaaggcccctattcgccctgatgtggtgaattttgtgcacaccaacatgcgcaagaacaaccgccagccttatgcagtcagtgaactggcaggccaccagaccagtgcagagtcctggggtacaggaagagctgtggcccgtatccctcgtgtgagaggtggtggtactcaccgttctggccagggtgcttttggaaacatgtgtcgtggtggtcgtatgtttgcccccactaaaacctggcgccgctggcaccgcaggatcaacgtaccccagaagcgctatgctatctgctctgcc-ctggccg-------------cctctgccat-------------tcctgcacttgtgatgtccaaaggacaccgcatagagga-aatccctgaagtcccactggtggttgaagacaaagttgagggctacaagaagaccaaggaggcagtgctgctgctgaagaagctcaaagcctggaatgacattaagaaggtctatgcctctcagcgtatgcgtgccggtaagggtaagatgaggaatcgcagacgtatccagcgcagagggccgtgcattatctacaaccaagatgctggcttaaccaaagccttcagaaatatccccggcatcactctgctgaacgtgaacaaactgaaccttttgaggctcgctcccggtggtcacgttggacggttctgcatctggacagagagtgctttccgcaagctggatgacctgtacggcacatggcgcaaggctgcctccctgaaggttgactacaacctgccaatgcacaagatgaccaatacagatctgaccaggattctgaagagtgaggagatccagaaagcac-ttcgtgcacccaacaagaagctcaaccgcagaattctgaagaagaatcctctgaagaatttgaacataatgctcaaactgaatccttacgccaagacagcaagacgtcatgccatcctcaagcatgaccctgcgatcaaggccaagatgctgaaacccaagaagagg------------------cctggaaagaaggg------------------------------------------------------tgcacctg---------ccaagcccaag------------------------------------------------gcataa----------------------------------------------------------------------------------------------------
>SB-like-Ortmal-L4
---gcttgtgcccgacctctcatctcggtctattccgagaaaggagaatccttaggcaaaaatgttgtcatgcctgcagtgttcaaggcccctattcgccctgatgtggtgaattttgtgcacaccaacatgcgcaagaacagccgccagccttatgcagtcagcgaactggcaggccaccagaccagtgcagagtcctggggtacaggaagagctgtggcccgtatccctcgtgtgagaggtggtggtactcaccgttctggccagggtgcttttggaaacatgtgtcgtggtggtcgtatgtttgcccccactaaaacctggcgccgctggcaccgcaggatcaacataccccagaagcgctatgctatctgctctgcc-ctggccg-------------cctctgccat-------------tcctgcacttgtgatgtccaaaggacaccgcattgagga-aatccctgaagtcccactggtggttgaagacaaagttgagggctacaagaagaccaaggaggcagtgctattgctgaagaagctcaaagcctggaatgacattaagaaggtctatgcctctcagcgtatgcgtgccggtaagggtaagatgaggaatcgcagacgtatccagcgcagagggccgtgcattatctacaaccaagatgctggcttaaccaaagccttcagaaatatccccggcatcactctgctgaacgtgaacaaactgaaccttttgaggctcgctcccggtggtcacgttggacggttctgcatctggaccgagagtgctttccgcaagctggatgacctgtacggcacatggcgcaaggctgcctccctgaaggttgactacaacctgccaatgcacaagatgaccaatacagatctgaccaggattctgaagagtgaggagatccagaaagcac-ttcgtgcacccaacaagaagctcaaccgcagaattctgaagaagaatcctctgaagaatttgaacataatgctcaaactgaatccttacgccaagacagcaaggcgtcatgccatcctcaagcatgaccctgcgatcaaggccaagatgctgaaacccaagaagagg------------------cctggaaagaaggg------------------------------------------------------tgcacctg---------ccaagcccaag------------------------------------------------gcataa----------------------------------------------------------------------------------------------------
>SB-like-Ortmaz-L4
---gcttgtgcccgacctctcatctcggtctattccgagaaaggagaatccttaggcaaaaatgttgtcatgcctgcagtgttcaaggcccctattcgccctgatgtggtgaattttgtgcacaccaacatgcgcaagaacagccgccagccttatgcagtcagcgaactggcaggccaccagaccagtgcagagtcctggggtacaggaagagctgtggcccgtatccctcgtgtgagaggtggtggtactcaccgttctggccagggtgcttttggaaacatgtgtcgtggtggtcgtatgtttgcccccactaaaacctggcgccgctggcaccgcaggatcaacataccccagaagcgctatgctatctgctctgcc-ctggccg-------------cctctgccat-------------tcctgcacttgtgatgtccaaaggacaccgcattgagga-aatccctgaagtcccactggtggttgaagacaaagttgagggctacaagaagaccaaggaggcagtgctattgctgaagaagctcaaagcctggaatgacattaagaaggtctatgcctctcagcgtatgcgtgccggtaagggtaagatgaggaatcgcagacgtatccagcgcagagggccgtgcattatctacaaccaagatgctggcttaaccaaagccttcagaaatatccccggcatcactctgctgaacgtgaacaaactgaaccttttgaggctcgctcccggtggtcacgttggacggttctgcatctggaccgagagtgctttccgcaagctggatgacctgtacggcacatggcgcaaggctgcctccctgaaggttgactacaacctgccaatgcacaagatgaccaatacagatctgaccaggattctgaagagtgaggagatccagaaagcac-ttcgtgcacccaacaagaagctcaaccgcagaattctgaagaagaatcctctgaagaatttgaacataatgctcaaactgaatccttacgccaagacagcaaggcgtcatgccatcctcaagcatgaccctgcgatcaaggccaagatgctgaaacccaagaagagg------------------cctggaaagaaggg------------------------------------------------------tgcacctg---------ccaagcccaag------------------------------------------------gcataa----------------------------------------------------------------------------------------------------
>SB-like-Ortuvi-L4
---gcttgtgcccgacctctcatctcggtctattccgagaaaggagaatccttaggcaaaaatgttgtcatgcctgcagtgttcaaggcccctattcgccctgatgtggtgaattttgtgcacaccaacatgcgcaagaacagccgccagccttatgcagtcagcgaactggcaggccaccagaccagtgcagagtcctggggtacaggaagagctgtggcccgtatccctcgtgtgagaggtggtggtactcaccgttctggccagggtgcttttggaaacatgtgtcgtggtggtcgtatgtttgcccccactaaaacctggcgccgctggcaccgcaggatcaacgtaccccagaagcgctatgctatctgctctgcc-ctggccg-------------cctctgccat-------------tcctgcacttgtgatgtccaaaggacaccgcattgagga-aatccctgaagtcccactggtggttgaagacaaagttgagggctacaagaagaccaaggaggcagtgctattgctgaagaagctcaaagcctggaatgacattaagaaggtctatgcctctcagcgtatgcgtgccggtaagggtaagatgaggaatcgcagacgtatccagcgcagagggccgtgcattatctacaaccaagatgctggcttaaccaaagccttcagaaatatccccggcatcactctgctgaacgtgaacaaactgaaccttttgaggctcgctcccggtggtcacgttggacggttctgcatctggaccgagagtgctttccgcaagctggatgacctgtacggcacatggcgcaaggctgcctccctgaaggttgactacaacctgccaatgcacaagatgaccaatacagatctgaccaggattctgaagagtgaggagatccagaaagcac-ttcgtgcacccaacaagaagctcaaccgcagaattctgaagaagaatcctctgaagaatttgaacataatgctcaaactgaatccttacgccaagacagcaaggcgtcatgccatcctcaagcatgaccctgcgatcaaggccaagatgctgaaacccaagaagagg------------------cctggaaagaaggg------------------------------------------------------tgcacctg---------ccaagcccaag------------------------------------------------gcataa----------------------------------------------------------------------------------------------------
>SB-like-Tilspa-L4
---gcttgtgcccgacccctcatctcggtgtattccgagaaaggagaatccttaggcaaaaatgttgtcatgcctgcagtattcaaggcccctattcgccctgatgtggtgaattttgtgcacaccaacatgcgcaaaaacaaccgccagccttatgcagtcagcgaactggcaggccaccagaccagtgcagagtcctggggtacaggaagagctgtggcccgtatccctcgtgtgagaggtggtggtactcaccgttctggccagggtgcttttggaaacatgtgtcgtggtggtcgtatgtttgcccccactaaaacctggcgccgctggcaccgcaggatcaacgtaccccagaagcgctatgctatctgctctgcc-ctggccg-------------cctctgccat-------------tcctgcacttgtgatgtccaaaggacaccgcattgagga-aatccctgaggtcccactggtagttgaagacaaagttgagggctacaagaagaccaaggaggcagtgctgctgctgaagaagctcaaagcctggaatgacattaagaaggtctatgcctctcagcgtatgcgtgccggtaagggtaagatgaggaatcgcagacgtatccagcgcagagggccgtgcattatctacaaccaagatgctggcttaaccaaagccttcagaaatgtccccggcatcactctgctgaacgtgaacaaactgaaccttttgaggctcgctcccggtggtcacgttggacggttctgcatctggaccgagagcgctttccgcaagctggatgacctgtacggcacatggcgcaaggctgcctccctgaaggttgactacaacctgccaatgcacaagatgaccaatacagatctgaccaggattctgaagagtgaagagatccagaaagcac-ttcgtgcacccaacaagaagctcaaccgcagaattctgaagaagaatcctctgaagaatttgaacataatgctcaaactgaatccttacgccaagacagcaagacgtcatgccatcctcaagcatgaccctgcgatcaaggccaagatgctgaaacccaagaagagg------------------cctggaaaaaaggg------------------------------------------------------tgcacctg---------ccaagcccaag------------------------------------------------gcataa----------------------------------------------------------------------------------------------------
>SB-like-Erecya-L4
---gcttgtgcccgacccctcatctcggtgtattccgagaaaggagaatcctcaggcaaaaatgttgtcatgcctgcagtgttcaaggcccctattcgccctgatgtggtgaattttgtgcacaccaacatgcgcaagaacaaccgccagccttatgcagtcagcgaactggcaggccaccagaccagtgcagagtcctggggtacaggaagagctgtggcccgtatccctcgtgtgagaggtggtggtactcaccgttctggccagggtgcttttggaaacatgtgtcgtggtggtcgtatgtttgcccccactaaaacctggcgccgctggcaccgcaggatcaacgtaccccagaagcgctatgctatctgctctgcc-ctggccg-------------cctcagccat-------------tcctgcacttgtgatgtccaaagggcaccgcattgagga-aatccctgaggtcccactggtggttgaagacaaagttgagggctacaagaagaccaaggaggcagtgctactgctgaagaagctcaaagcctggaatgacattaagaaggtctatgcctctcagcgtatgcgtgccggtaagggtaagatgaggaatcgcagacgtatccagcgcagagggccgtgtattatctacaaccaagatgctggcttaaccaaagccttcagaaatatccccggcatcactctgctgaacgtgaacaaactgaaccttttgaggctcgctcccggtggtcacgttggacggttctgcatctggaccgagagtgctttccgcaagctggatgacctgtacggcacatggcgtaaggctgcgtccctgaagattgactacaacctgccaatgcacaagatgaccaatacagatctgaccaggattctgaagagtgaggagatccagaaagcac-ttcgtgcacccaacaagaagctcaaccgcagaattctgaagaagaatcctctgaagaatttgaacataatgctcaaactgaatccttacgccaagacagcaagacgtcatgccatcctcaagcatgaccctgcgatcaaggccaagatgctgaaacccaagaagagg------------------cctggaaagaaggg------------------------------------------------------tgcacctg---------ccaagcccaag------------------------------------------------gcataa----------------------------------------------------------------------------------------------------
>SB-like-Eremar-L4
---gcttgtgcccgacccctcatctcggtgtattctgagaaaggagaatcctcaggcaaaaatgttgtcatgcctgcagtgttcaaggcccctattcgccctgatgtggtgaattttgtgcacaccaacatgcgcaagaacaaccgccagccttatgcagtcagcgaactggcaggccaccagaccagtgcagagtcctggggtacaggaagagctgtggcccgtatccctcgtgtgagaggtggtggtactcaccgttctggccagggtgcttttggaaacatgtgtcgtggtggtcgtatgtttgcccccactaaaacctggcgccgctggcaccgcaggatcaacgtaccccagaagcgctatgctatctgctctgcc-ctggccg-------------cctcagccat-------------tcctgcacttgtgatgtccaaagggcaccgcattgagga-aatccctgaggtcccactggtggttgaagacaaagttgagggctacaagaagaccaaggaggcagtgctactgctgaagaagctcaaagcctggaatgacattaagaaggtctatgcctctcagcgtatgcgtgccggtaagggtaagatgaggaatcgcagacgtatccagcgcagagggccgtgtattatctacaaccaagatgctggcttaaccaaagccttcagaaatatccccggcatcactctgctgaacgtgaacaaactgaaccttttgaggctcgctcccggtggtcacgttggacggttctgcatctggaccgagagtgctttccgtaagctggatgacctgtacggcacatggcgtaaggctgcgtccctgaagattgactacaacctgccaatgcacaagatgaccaatacagatctgaccaggattctgaagagtgaggagatccagaaagcac-ttcgtgcacccaacaagaagctcaaccgcagaattctgaagaagaatcctctgaagaatttgaacataatgctcaaactgaatccttacgccaagacagcaagacgtcatgccatcctcaagcatgaccctgcgatcaaggccaagatgctgaaacccaagaagagg------------------cctggaaagaaggg------------------------------------------------------tgcacctg---------ccaagcccaag------------------------------------------------gcataa----------------------------------------------------------------------------------------------------
>SB-like-Spaery-L4
---gcttgtgcccgacccctcatctcggtgtattctgagaaaggagaatcctcaggcaaaaatgttgtcatgcctgcagtgttcaaggcccctattcgccctgatgtggtgaattttgtgcacaccaacatgcgcaagaacaaccgccagccttatgcagtcagcgaactggcaggccaccagaccagtgcagagtcctggggtacaggaagagctgtggcccgtatccctcgtgtgagaggtggtggtactcaccgttctggccagggtgcttttggaaacatgtgtcgtggtggtcgtatgtttgcccccactaaaacctggcgccgctggcaccgcaggatcaacgtaccccagaagcgctatgctatctgctctgcc-ctggccg-------------cctcagccat-------------tcctgcacttgtgatgtccaaagggcaccgcattgagga-aatccctgaggtcccactggtggttgaagacaaagttgagggctacaagaagaccaaggaggcagtgctactgctgaagaagctcaaagcctggaatgacattaagaaggtctatgcctctcagcgtatgcgtgccggtaagggtaagatgaggaatcgcagacgtatccagcgcagagggccgtgtattatctacaacaaagatgctggcttaaccaaagccttcagaaatatccccggcatcactctgctgaacgtgaacaaactgaaccttttgaggctcgctcccggtggtcacgttggacggttctgcatctggacagagagtgctttccgcaagctggatgacctgtacggcacatggcgtaaggctgcgtccctgaagaatgactacaacctgccaatgcacaagatgaccaatacagatctgaccaggattctgaagagtgaggagatccagaaagcac-ttcgtgcccccaacaagaagctcaaccgcagaattctgaagaagaatcctctgaagaatttgaacataatgctcaaactgaatccttacgccaagacagcaagacgtcatgccatcctcaagcatgaccctgcgatcaaggccaagatgctgaaacccaagaagagg------------------cctggaaagaaggg------------------------------------------------------tgcacctg---------ccaagcccaag------------------------------------------------gcataa----------------------------------------------------------------------------------------------------
>SB-like-Copbak1-L4
---gcttgtgcccgacccctcatctcggtgtattccgagaaaggagaatcctcaggcaaaaatgttgtcatgcctgcagtgttcaaggcccctattcgccctgatgtggtgaattttgtgcacaccaacatgcgcaagaacaaccgccagccttatgcagtcagcgaactggcaggccaccagaccagtgcagagtcttggggtacaggaagagctgtggcccgtatccctcgtgtgagaggtggtggtactcaccgttctggccagggtgcttttggaaacatgtgtcgtggtggtcgtatgtttgcccccactaaaacctggcgccgctggcaccgcaggatcaacgtaccccagaagcgctacgctatctgctctgcc-ctggctg-------------cctctgccat-------------tcctgcacttgtgatgtccaaagggcaccgcattgagga-aatccctgaggtcccactggtggttgaagacaaagttgagggctacaagaagaccaaggaggcagtgctgctgctgaagaagctcaaagcctggaatgacattaagaaggtctatgcctctcagcgtatgcgtgccggtaagggtaagatgaggaatcgcagacgtatccagcgcagagggccgtgcattatctacaaccaagatgctggcttaaccaaagccttcagaaatatcccaggcatcactctgctgaacgtgaacaaactgaaccttttgaggctcgctcccggtggtcacgttggacggttctgcatctggaccgagagcgctttccgcaagctggatgagctgtacggcacatggcgcaaggctgcctccctgaaggttgactacaacctgccaatgcacaagatgaccaacacagatctgaccaggattctgaagagtgaggagatccagaaagcac-ttcgtgcacccaacaagaagctcaaccgcagaattctgaagaagaatcctctgaagaatttgaacataatgctcaaactgaatccttatgccaagacagcaagacgtcatgccatcctcaagcatgaccctgcgatcaaggccaagatgctgaaacccaagaagagg------------------cctggaaagaaggg------------------------------------------------------tgcacctg---------ctaagcccaag------------------------------------------------gcataa----------------------------------------------------------------------------------------------------
>SB-like-Copren-L4
---gcttgtgcccgacccctcatctcggtgtattccgagaaaggagaatcctcaggcaaaaatgttgtcatgcctgcagtgttcaaggcccctattcgccctgatgtggtgaattttgtgcacaccaacatgcgcaagaacaaccgccagccttatgcagtcagcgaactggcaggccaccagaccagtgcagagtcttggggtacaggaagagctgtggcccgtatccctcgtgtgagaggtggtggtactcaccgttctggccagggtgcttttggaaacatgtgtcgtggtggtcgtatgtttgcccccactaaaacctggcgccgctggcaccgcaggatcaacgtaccccagaagcgctacgctatctgctctgcc-ctggctg-------------cctctgccat-------------tcctgcacttgtgatgtccaaagggcaccgcattgagga-aatccctgaggtcccactggtggttgaagacaaagttgagggctacaagaagaccaaggaggcagtgctgctgctgaagaagctcaaagcctggcatgacattaagaaggtctatgcctctcagcgtatgcgtgccggtaagggtaagatgaggaatcgcagacgtatccagcgcagagggccgtgcattatctacaaccaagatgctggcttaaccaaagccttcagaaatatcccaggcatcactctgctgaacgtgaacaaactgaaccttttgaggctcgctcccggtggtcacgttggacggttctgcatctggaccgagagcgctttccgcaagctggatgagctgtacggcacatggcgcaaggctgcctccctgaaggttgactacaacctgccaatgcacaagatgaccaacacagatctgaccaggattctgaagagtgaggagatccagaaagcac-ttcgtgcacccaacaagaagctcaaccgcagaattctgaagaagaatcctctgaagaatttgaacataatgctcaaactgaatccttacgccaagacagcaagacgtcatgccatcctcaagcatgaccctgcgatcaaggccaagatgctgaaacccaagaagagg------------------cctggaaagaaggg------------------------------------------------------tgcacctg---------ctaagcccaag------------------------------------------------gcataa----------------------------------------------------------------------------------------------------
>SB-like-Pelmar-L4
---gcttgtgcccgacccctcatctcggtgtattccgagaaaggagaatcctcaggcaaaaatgttgtcatgcctgcagtgttcaaggcccctattcgccctgatgtggtgaattttgtgcacaccaacatgcgcaagaataaccgccagccttatgcagtcagcgaactggcaggccaccagaccagtgcagagtcctggggtacaggaagagctgtggcccgtatccctcgtgtgagaggtggtggtactcaccgttctggccagggtgcttttggaaacatgtgtcgtggtggtcgtatgtttgcccccactaaaacctggcgccgctggcaccgcaggatcaatgtaccccagaagcgctatgccatctgctctgcc-ctggccg-------------cctctgccat-------------tcctgcacttgtgatgtccaaaggacaccgcattgagga-aatccctgaggtcccactggtggttgaagacaaagttgagggctacaagaagaccaaggaggcagtgctgctgctgaagaagctcaaagcctggaatgacattaagaaggtctatgcctctcagcgtatgcgtgctggtaagggtaagatgaggaatcgcagacgtatccagcgcagagggccgtgcattatctacaaccaagatgctggcttaaccaaagccttcagaaatatcccaggcatcactctgctgaacgtgaacaaactgaaccttttgaggctcgctcccggtggtcacgttggacggttctgcatctggaccgagagcgctttccgcaagctggatgaactgtacggcacatggcgcaaggctgcctccctgaaggttgactacaacctgccaatgcacaagatgaccaacacagatctgaccaggattctgaagagtgaggagatccagaaagcac-ttcgtgcacccaacaagaagctcaaccgcagaatactgaagaagaatcctctgaagaatttgaacataatgcttaaactgaatccttacgccaagacagcaagacgtcatgccatcctcaagcatgaccctgcgatcaaggccaagatgctgaaacccaagaagagg------------------cctggaaagaaggg------------------------------------------------------tgcacctg---------ccaagcccaag------------------------------------------------gcataa----------------------------------------------------------------------------------------------------
>SB-like-Tilbre-L4
---gcctgtgcccgacccctcatctcggtgtattccgagaaaggagaatcctcaggcaaaaatgttgtcatgcctgcagtgttcaaggcccctattcgccctgatgtggtgaattttgtgcacaccaacatgcgcaagaataaccgccagccttatgcagtcagcgaactggcaggccaccagaccagtgcagagtcctggggtacaggaagagctgtggcccgtatccctcgtgtgagaggtggtggtactcaccgttctggccagggtgcttttggcaacatgtgtcgtggtggtcgtatgtttgcccccactaaaacctggcgccgctggcaccgcaggatcaacgtaccccagaagcgctatgccatctgctctgcc-ctggccg-------------cctctgccat-------------tcctgcacttgtgatgtccaaaggacaccgcattgagga-aatccctgaggtcccactggtggttgaagacaaagttgagggctacaagaagaccaaggaggcagtgctgctgctgaagaagctcaaagcctggaatgacattaagaaggtctatgcctctcagcgtatgcgtgccggtaagggtaagatgaggaatcgcagacgtatccagcgcagagggccatgcattatctacaaccaagatgctggcttaaccaaagccttcagaaatatcccaggcatcactctgctgaacgtgaacaaactgaaccttttgaggctcgctcccggtggtcacgttggacggttctgcatctggacggagagcgctttccgcaagctggatgacctgtacggcacatggcgcaaggctgcctccctgaaggttgactacaacctgccaatgcacaagatgaccaacacagatctgaccaggattctgaagagtgaggagatccagaaagcac-ttcgtgcacccaacaagaagctcaaccgcagaatactgaagaagaatcctctgaagaatttgaacataatgctcaaactgaatccttatgccaagacagcaagacgtcatgccatcctcaagcatgaccctgcgatcaaggccaagatgctgaaacccaagaagagg------------------cctggaaagaaggg------------------------------------------------------tgcacctg---------ctaagcccaag------------------------------------------------gcataa----------------------------------------------------------------------------------------------------
>SB-like-Gnapfe-L4
---gcttgtgcccgacccctcatctcggtgtattccgagaaaggagaatcctcaggcaaaaatgttgtcatgcctgcagtgttcaaggcccctattcgccctgatgtggtgaattttgtgcacaccaacatgcgcaagaacaaccgccagccttatgcagtcagcgaactggcaggccaccagaccagtgcagagtcctggggtacaggaagagctgtggcccgtatccctcgtgtgagaggtggtggtactcaccgttctggccagggtgcttttggaaacatgtgtcgtggtggtcgtatgtttgcccccactaaaacctggcgccgctggcaccgcaggatcaacgtaccccagaagcgctatgctatctgctctgcc-ctggccg-------------cctctgccat-------------tcctgcacttgtgatgtccaaa----------------------------gtcccactggtggttgaagacaaagttgagggctacaagaagaccaaggaggcagtgctgctgctgaagaagctcaaagcctggaatgacattaagaaggtctatgcctctcagcgtatgcgtgccggtaagggtaagatgaggaatcgcagacgtatccagcgcagagggccgtgcattatctacaaccaagatgctggcttaaccaaagccttcagaaatatccccggcatcactctgctgaacgtgaacaaactgaaccttttgaggctcgctcccggtggtcacgttggacggttctgcatctggaccgagagtgctttccgcaagctggatgacctgtacggcacatggcgcaaggctgcctccctgaaggttgactacaacctgccaatgcacaagatgaccaatacagatctgaccaggattctgaagagtgaggagatccagaaagcac-ttcgtgcacccaacaagaagctcaaccgcagaattctgaagaagaatcctctgaagaatttgaacataatgctcaaactgaatccttacgccaagacagcaagacgtcatgccatcctcaagcatgaccctgcgatcaaggccaagatgctgaaacccaagaagagg------------------cctggaaagaaggg------------------------------------------------------tgcacctg---------ccaagcccaag------------------------------------------------gcataa----------------------------------------------------------------------------------------------------
>SB-like-Plestr-L4
---gcttgtgcccgacccctcatctcggtgtattccgagaaaggagaatcctcaggcaaaaatgttgtcatgcctgcagtgttcaaggcccctattcgccctgatgtggtgaattttgtgcacaccaacatgcgcaagaacaaccgccagccttatgcagtcagcgaactggcaggccaccagaccagtgcagagtcctggggtacaggaagagctgtggcccgtatccctcgtgtgagaggtggtggtactcaccgttctggccagggtgcttttggaaacatgtgtcgtggtggtcgtatgtttgcccccactaaaacctggcgccgctggcaccgcaggatcaacgtaccccagaagcgctatgctatctgctctgcc-ctggccg-------------cctctgccat-------------tcctgcacttgtgatgtcca----------------------------------------------aagacaaagttgagggctacaagaagaccaaggaggcagtgctgctgctgaagaagctcaaagcctggaatgacattaagaaggtctatgcctctcagcgtatgcgtgccggtaagggtaagatgaggaatcgcagacgtatccagcgcagagggccgtgcattatctacaaccaagatgctggcttaaccaaagccttcagaaatatccccggcatcactctgctgaacgtgaacaaactgaaccttttgaggctcgctcccggtggtcacgttggacggttctgcatctggaccgagagtgctttccgcaagctggatgacttgtacggcacatggcgcaaggctgcctccctgaaggttgactacaacctgccaatgcacaagatgaccaatacagatctgaccaggattctgaagagtgaggagatccagaaagcac-ttcgtgcacccaacaagaagctcaaccgcagaattctgaagaagaatcctctgaagaatttgaacataatgctcaaactgaatccttacgccaagacagcaagacgtcatgccatcctcaagcatgaccctgcgatcaaggccaagatgctgaaacccaagaagagg------------------cctggaaagaaggg------------------------------------------------------tgcacctg---------ccaagcccaag------------------------------------------------gcataa----------------------------------------------------------------------------------------------------
>SB-like-Oreaur-L4
atggcctgtgcccgacccctcatctcggtgtattccgagaaaggagaatcctcaggcaaaaatgttgtcatgcctgcagtgttcaaggcccctattcgccctgatgtggtgaattttgtgcacaccaacatgcgcaagaacaaccgccagccttatgcagtcagcgaactggcaggccaccagaccagtgcagagtcctggggtacaggaagagctgtggcccgtatccctcgtgtgagaggtggtggtactcaccgttctggccagggtgcttttggaaatatgtgtcgtggtggtcgtatgtttgcccccactaaaacctggcgccgctggcaccgcaggatcaacgtaccccagaagcgctatgccatctgctctgcc-ctggctg-------------cctctgccat-------------tcctgcacttgtgatgtccaagggacaccgcattgagga-aatccccgaggtcccactggtggttgaagacaaagttgagggctacaagaagaccaaggaggcagtgctgctgctgaagaagctcaaagcctggaatgacattaagaaggtctatgcctctcagcgtatgcgtgccggtaagggtaagatgaggaatcgcagacgtatccagcgcagagggccgtgcattatctacaaccaagatgctggcttaaccaaagccttcagaaatatcccaggcatcactctgctgaacgtgaacaaactgaacctcttgaggctcgctcctggtggtcacgttggacggttctgcatctggaccgagagcgctttccgcaagctggatgacctgtacggcacatggcgcaaggctgcctccctgaaggttgactacaacctgccaatgcacaagatgaccaacacagatctgaccaggattctgaagagtgaggagatccagaaagcac-ttcgtgcacccaacaagaagctcaaccgcagaatactgaagaagaatcctctgaagaatttgaacattatgctcaaactgaatccttacgccaagacagcaagacgtcatgccatcctccagcatgatcctgcgatcaaggccaagatgctgaaacccaagaagagg------------------cctggaaagaaggg------------------------------------------------------tgtacctg---------ccaagcccaag------------------------------------------------gcataa----------------------------------------------------------------------------------------------------
>SB-like-Orenil-L4
atggcctgtgcccgacccctcatctcggtgtattccgagaaaggagaatcctcaggcaaaaatgttgtcatgcctgcagtgttcaaggcccctattcgccctgatgtggtgaattttgtgcacaccaacatgcgcaagaacaaccgccagccttatgcagtcagcgaactggcaggccaccagaccagtgcagagtcctggggtacaggaagagctgtggcccgtatccctcgtgtgagaggtggtggtactcaccgttctggccagggtgcttttggaaatatgtgtcgtggtggtcgtatgtttgcccccactaaaacctggcgccgctggcaccgcaggatcaacgtaccccagaagcgctatgccatctgctctgcc-ctggctg-------------cctctgccat-------------tcctgcacttgtgatgtccaagggacaccgcattgagga-aatccccgaggtcccactggtggttgaagacaaagttgagggctacaagaagaccaaggaggccgtgctgctgctgaagaagctcaaagcctggaatgacattaagaaggtctatgcctctcagcgtatgcgtgccggtaagggtaagatgaggaatcgcagacgtatccagcgcagagggccgtgcattatctacaaccaagatgctggcttaaccaaagccttcagaaatatcccaggcatcactctgctgaacgtgaacaaactgaacctcttgaggctcgctcccggtggtcacgttggacggttctgcatctggaccgagagcgctttccgcaagctggatgacctgtacggcacatggcgcaaggctgcctccctgaaggttgactacaacctgccaatgcacaagatgaccaacacagatctgaccaggattctgaagagtgaggagatccagaaagcac-ttcgtgcacccaacaagaagctcaaccgcagaatactgaagaagaatcctctgaagaatttgaacattatgctcaaactgaatccttacgccaagacagcaagacgtcatgccatcctccagcatgaccctgcgatcaaggccaagatgctgaaacccaagaagagg------------------cctggaaagaaggg------------------------------------------------------tgtacctg---------ccaagcccaag------------------------------------------------gcataa----------------------------------------------------------------------------------------------------
>SB-like-Permul-L4
---gcttgtgcccgacccctcatctcggtgtattccgagaaaggagaatcctcaggcaaaaatgttgtcatgcctgcagtgttcaaggcccctattcgccctgatgtggtgaattttgtgcacaccaacatgcgcaagaacaaccgccagccttatgcagtcagcgaactggcaggccaccagaccagtgcagagtcctggggtacaggaagagctgtggcccgtatccctcgtgtgagaggtggtggtactcaccgttctggccagggtgcttttggaaacatgtgtcgtggtggtcgtatgtttgcccccactaaaacctggcgccgctggcaccgcaggatcaacgtaccccagaagcgctatgctatctgctctgcc-ctggccg-------------cctctgccat-------------tcctgcacttgtgatgtccaaaggacaccgcattgagga-aatccctgaagtcccactggtggttgaagacaaagttgagggctacaagaagaccaaggaggcagtgctgctgctgaagaagctcaaagcctggaatgacattaagaaggtctatgcctctcagcgtatgcgtgccggtaagggtaagatgaggaatcgcagacgtatccagcgcagagggccgtgcattatctacaaccaagatgctggcttaaccaaagccttcagaaatatccccggcatcactctgctgaacgtgaacaaactgaaccttttgaggctcgctcccggtggtcacgttggacggttctgcatctggaccgagagtgctttccgcaagctggatgacttgtacggcacatggcgcaaggctgcctccctgaaggttgactacaacctgccaatgcacaagatgaccaatacagatctgaccaggattctgaagagtgaggagatccagaaagcac-ttcgtgcacccaacaagaagctcaaccgcagaattctgaagaagaatcctctgaagaatttgaacataatgctcaaactgaatccttacgccaagacagcaagacgtcatgccatcctcaagcatgaccctgcggtacgagcctga-------------------------------------------------------------------------------------------------------------------------------------------------------------------------------------------------------------------------------------------------------------------------------------------------
>SB-like-Etingu-L4
---gcctgtgcccgacccctcacctcggtgtattccgagaaaggagaatccttaggcaaaaatgttatcatgcctgcagtgttcaaggcccctattcgccctgatgtggtgaattttgtgcacaccaacatgcgcaagaacaaccgccagccttatgcagtcagcgaacttgcaggccaccagaccagtgcagagtcatggggtacaggaagagctgtggcccgtatccctcgtgtgagaggtggtggtactcaccgttctggccagggtgcttttggaaacatgtgtcgtggtggtcgtatgtttgcccccactaaaacctggcgccgctggcaccgcaggatcaacgtaccccagaagcgctatgccatctgctctgcc-ctggctg-------------cctctgctat-------------tcctgcacttgtgatgtccaaaggacaccgcattgagga-aatccctgaggtcccactggtggttgaagacaaagttgagggctacaagaagaccaaggaggcagtgctcctgctgaagaagctcaaagcctggaatgacattaagaaggtctatgcctctcagcgtatgcgtgctggtaagggtaagatgaggaatcgcagacgtatccagcgcagagggccgtgcattatctacaaccaagatgctggcttaaccaaagccttcagaaatatcccaggcatcactgtgctgaacgtgaacaaactgaacctcctgaggctcgctcccggtggtcacgttggacggttctgcatctggaccgagagtgctttccgcaagctggatgagctgtacggcacatggcgcaaggctagctccctgaaggttgactacaacctcccaatgcacaagatgaccaacacagatctgaccaggattctgaagagtgaggagatccagaaagcac-ttcgtacacccaacaagaagctcaaccgcagaatactgaagaagaatcctctgaagaatttgaacataatgctcaaactgaatccttacgctaagacagcaagacgtcatgctatcctcaagcatgaccctgcgatcaaggccaagatgctgaaacccaagaagagg------------------cctggaaagaaggg------------------------------------------------------tgcacctg---------ccaaacccaag------------------------------------------------gcataa----------------------------------------------------------------------------------------------------
>SB-like-Neomar-L4
---gcttgtgcccgacccctcatctcggtgtattccgagaaaggagaatcctcaggcaaaaatgttgtcatgcctgcagtgttcaaggcccctattcgccctgatgtggtgaattttgtgcacaccaacatgcgcaagaacaaccgccagccttatgcagtcagcgaactggcaggccaccagaccagtgcagagtcctggggtacaggaagagctgtggcccgtatccctcgtgtgagaggtggtggtactcaccgttctggccagggtgcttttggaaacatgtgtcgtggtggtcgtatgtttgcccccactaaaacctggcgccgctggcaccgcaggatcaacgtaccccagaagcgctatgctatctgctctgcc-ctggccg-------------cctctgccat-------------tcctgcacttgtgatgtccaaaggacaccgcattgagga-aatccctgaggtcccactggtggttgaagacaaagttgagggctacaagaagaccaaggaggca---------------------------------------------gtctatgcctctcagcgtatgcgtgccggtaagggtaagatgaggaatcgcagacgtatccagcgcagagggccgtgcattatctataaccaagatgctggcttaaccaaagccttcagaaatatccccggcatcactctgctgaacgtgaacaaactgaaccttttgaggctcgctcccggtggtcacgttggacggttctgcatctggaccgagagtgctttccgcaagctggatgacctgtacggcacatggcgcaaggctgcctccctgaaggttgactacaacctgccaatgcacaagatgaccaatacagacctgaccaggattctgaaaagtgaggagatccagaaagcac-ttcgtgcacccaacaagaagctcaaccgcagaattctgaagaagaatcctctgaagaatttgaacataatgctcaaactgaatccttacgccaagacagcaagacgtcatgccatcctcaagcatgaccctgcgattaaggccaagatgctgaaacccaagaagagg------------------cctggaaagaaggg------------------------------------------------------tgcacctg---------ctaagcccaag------------------------------------------------gcataa----------------------------------------------------------------------------------------------------
>SB-like-Ophven-L4
---gcatgtgcccgacccctcatctcggtgtattccgagaaaggagaatcctcaggcaaaaatgttgtcatgcctgcagtgttcaaggcccctattcgccctgatgtggtgaattttgtgcacaccaacatgcgcaagaacaaccgccagccttatgcagtcagcgaactggcaggccaccagaccagtgcagagtcctggggtacaggaagagctgtggcccgtatccctcgtgtgagaggtggtggtactcaccgttctggccagggtgcttttggaaacatgtgtcgtggtggtcgtatgtttgcccccactaaaacctggcgccgctggcaccgcaggatcaacgtaccccagaagcgctatgctatctgctctgcc-ctggccg-------------cctctgccat-------------tcctgcacttgtgatgtccaaaggacaccgcattgagga-aatccctgaagtcccactggttgttgaagacaaagttgagggctacaagaagaccaaggaggca---------------------------------------------gtctatgcctctcagcgtatgcgtgccggtaagggtaagatgaggaatcgcagacgtatccagcgcagagggccgtgcattatctacaaccaagatgctggcttaaccaaagccttcagaaatatccccggcatcactctgctgaacgtgaacaaactgaaccttttgaggctcgctcccggtggtcacgttggacggttctgcatctggaccgagagtgctttccgcaagctggatgaactgtacggcacatggcgcaaggctgcctccctgaaggttgactacaacctgccaatgcacaagatgaccaatacagatctgaccaggattctgaagagtgaggagatccagaaagcac-ttcgtgcacccaacaagaagctcaaccgcagaattctgaagaagaatcctctgaagaatttgaacataatgctcaaactgaatccttacgccaagacagcaagacgtcatgccatcctcaagcatgaccctgcgatcaaggccaagatgctgaaacccaagaagagg------------------cctggaaagaaggg------------------------------------------------------tgcacctg---------ccaagcccaag------------------------------------------------gcataa----------------------------------------------------------------------------------------------------
>SB-like-Ophpar-L4
---gcatgtgcccgacccctcatctcggtgtattccgagaaaggagaatcctcaggcaaaaatgttgtcatgcctgcagtgttcaaggcccctattcgccctgatgtggtgaattttgtgcacaccaacatgcgcaagaacaaccgccagccttatgcagtcagcgaactggcaggccaccagaccagtgcagagtcctggggtacaggaagagctgtggcccgtatccctcgtgtgagaggtggtggtactcaccgttctggccagggtgcttttggaaacatgtgtcgtggtggtcgtatgtttgcccccactaaaacctggcgccgctggcaccgcaggatcaacgtaccccagaagcgctatgctatctgctctgcc-ctggccg-------------cctctgccat-------------tcctgcacttgtgatgtccaaaggacaccgcattgagga-aatccctgaagtcccactggttgttgaagacaaagttgagggctacaagaagaccaaggaggcagtgctgctgctgaagaagctcaaagcctggaatgacattaagaaggtctatgcctctcagcgtatgcgtgccggtaagggtaagatgaggaatcgcagacgtatccagcgcagagggccgtgcattatctacaaccaagatgctggcttaaccaaagccttcagaaatatccccggcatcactctgctgaacgtgaacaaactgaaccttttgaggctcgctcccggtggtcacgttggacggttctgcatctggaccgagagtgctttccgcaagctggatgaact---------------------------------------------cctgccaatgcacaagatgaccaatacagatctgaccaggattctgaagagtgaggagatccagaaagcac-ttcgtgcacccaacaagaagctcaaccgcagaattctgaagaagaatcctctgaagaatttgaacataatgctcaaactgaatccttacgccaagacagcaagacgtcatgccatcctcaagcatgaccctgcgatcaaggccaagatgctgaaacccaagaagagg------------------cctggaaagaaggg------------------------------------------------------tgcacctg---------ccaagcccaag------------------------------------------------gcataa----------------------------------------------------------------------------------------------------
>SB-like-Neotre-L4
---gcttgtgcccgacccctcatctcggtgtattccgagaaaggagaatcctcaggcaaaaatgttgtcatgcctgcagtgttcaaggcccctattcgccctgatgtggtgaattttgtgcacaccaacatgcgcaagaacaaccgccagccttatgcagtcagcgaactggcaggccaccagaccagtgcagagtcctggggtacaggaagagctgtggcccgtatccctcgt------------------------------------------------atgtgtcgtggtggtcgtatgtttgcccccactaaaacctggcgccgctggcaccgcaggatcaacgtaccccagaagcgctatgctatctgctctgcc-ctggccg-------------cctctgccat-------------tcctgcacttgtgatgtccaaaggacaccgcattgagga-aatccctgaggtcccactggtggttgaagacaaagttgagggctacaagaagaccaaggaggcagtgctgctgctgaagaagctcaaagcctggaatgacattaagaaggtctatgcctctcagcgtatgcgtgccggtaagggtaagatgaggaatcgcagacgtatccagcgcagagggccgtgcattatctacaaccaagatgctggcttaaccaaagccttcagaaatatccccggcatcactctgctgaacgtgaacaaactgaaccttttgaggctcgctcccggtggtcacgttggacggttctgcatctggaccgagagtgctttccgcaagctggatgacctgtacggcacatggcgcaaggctgcctccctgaaggttgactacaacctgccaatgcacaagatgaccaatacagatctgaccaggattctgaagagtgaggagatccagaaagcac-ttcgtgcacccaacaagaagctcaaccgcagaattctgaagaagaatcctctgaagaatttgaacataatgctcaaactgaatccttacgccaagacagcaagacgtcatgccatcctcaagcatgaccctgcaattaaggccaagatgctgaaacccaagaagagg------------------cctggaaagaaggg------------------------------------------------------tgcacctg---------ctaagcccaag------------------------------------------------gcataa----------------------------------------------------------------------------------------------------
>SB-like-Neotoa-L4
---gcttgtgcccgacccctcatctcggtgtattccgagaaaggagaatcctcaggcaaaaatgttgtcatgcctgcagtgttcaaggcccctattcgccctgatgtggtgaattttgtgcacaccaacatgcgcaagaacaaccgccagccttatgcagtcagcgaactggcaggccaccagaccagtgcagagtcctggggtacaggaagagctgtggcccgtatccctcgtgtgagaggtggtggtactcaccgttctggccagggtgcttttggaaacatgtgtcgtggtggtcgtatgtttgcccccactaaaacctggcgccgctggcaccgcaggatcaacgtaccccagaagcgctatgctatctgctctgcc-ctggccg-------------cctctgccat-------------tcctgcacttgtgatgtccaaaggacaccgcattgagga-aatccctgaggtcccactggtggttgaagacaaagttgagggctacaagaagaccaaggaggcagtgctgctgctgaagaagctcaaagcctggaatgacattaagaaggtctatgcctctcagcgtatgcgtgccggtaagggtaagatgaggaatcgcagacgtatccagcgcagagggccgtgcattatctacaaccaagatgctggcttaaccaaagccttcagaaatatccccgg-----------------------gactttaattcttgactcttcttc-------------------------------------------------------------------------------------------------------cttcagcttgccaatgcacaagatgaccaatacagatctgaccaggattctgaagagtgaggagatccagaaagcac-ttcgtgcacccaacaagaagctcaaccgcagaattctgaagaagaatcctctgaagaatttgaacataatgctcaaactgaatccttacgccaagacagcaagacgtcatgccatcctcaagcatgaccctgcaattaaggccaagatgctgaaacccaagaagagg------------------cctggaaagaaggg------------------------------------------------------tgcacctg---------ctaagcccaag------------------------------------------------gcataa----------------------------------------------------------------------------------------------------
>SB-like-Sarste-L4
---gcctgtgcccgacccctcatctcggtgtattccgagaaaggagaatcctcaggcaaaaatgttgtcatgcctgcagtgttcaaggcccctattcgccctgatgtggtgaattttgtgcacaccaacatgcgcaagaacaaccgccagccttatgcagtcagcgaactggcaggccaccagaccagtgcagagtcctggggtacaggaagagctgtggcccgtatccctcg------------------------------------------------tatgtgtcgtggtggtcgtatgtttgcccccactaaaacctggcgccgctggcaccgcaggatcaacgtaccccagaagcgctatgccatctgctctgcc-ctggctg-------------cctctgccat-------------tcctgcacttgtgatgtccaagggacaccgcattgagga-aatccccgaggtcccactggtggttgaagacaaagttgagggctacaagaagaccaaggaggcagtgctgctgctgaagaagctcaaagcctggaatgacattaagaaggtctatgcctctcagcgtatgcgtgccggtaagggtaagatgaggaatcgcagacgtatccagcgcagagggccatgcattatctacaaccaagatgctggcttaaccaaagccttcagaaatatcccaggcatcactctgctgaacgtgaacaaactgaacctcttgaggctcgctcccggtggtcacgttggacggttctgcatctggaccgagagcgctttccgcaagctggatgacctgtacggcacatggcgcaaggctgcttccctgaaggttgactacaacctgccaatgcacaagatgaccaacacagatctgaccaggattctgaagagtgaggagatccagaaagcac-ttcgtgcacccaacaagaagctcaaccgcagaatactgaagaagaatcctctgaagaatttgaacataatgctcaaactgaatccttacgccaagacagcaagacgtcatgccatcctccagcatgaccctgcgatcaaggccaagatgctgaaacccaagaagagg------------------cctggaaagaaggg------------------------------------------------------tgtacctg---------ccaagcccaag------------------------------------------------gcataa----------------------------------------------------------------------------------------------------
>SB-like-Neofalm-L4
---gcttgtgcccgacccctcatctcggtgtattccgagaaaggagaatcctcaggcaaaaatgttgtcatgcctgcagtgttcaaggcccctattcgccctgatgtggtgaattttgtgcacaccaacatgcgcaagaacaaccgccagccttatgcagtcagcgaactggc---------------------------------------------------------------------------------------------------------------------------------------------------------------------------------------------------------------------------------------------------------------------------------aggacaccgcattgagga-aatccctgaggtcccactggtggttgaagacaaagttgagggctacaagaagaccaaggaggcagtgctgctgctgaagaagctcaaagcctggaatgacattaagaaggtctatgcctctcagcgtatgcgtgccggtaagggtaagatgaggaatcgcagacgtatccagcgcagagggccgtgcattatctataaccaagatgctggcttaaccaaagccttcagaaatatccccggcatcactctgctgaacgtgaacaaactgaaccttttgaggctcgctcccggtggtcacgttggacggttctgcatctggaccgagagtgctttccgcaagctggatgacctgtacggcacatggcgcaaggctgcctccctgaaggttgactacaacctgccaatgcacaagatgaccaatacagacctgaccaggattctgaagagtgaggagatccagaaagcac-ttcgtgcacccaacaagaagctcaaccgcagaattctgaagaagaatcctctgaagaatttgaacataatgctcaaactgaatccttacgccaagacagcaagacgtcatgccatcctcaagcatgaccctgcgattaaggccaagatgctgaaacccaagaagagg------------------cctggaaagaaggg------------------------------------------------------tgcacctg---------ctaagcccaag------------------------------------------------gcataa----------------------------------------------------------------------------------------------------
>SB-like-Antmac-L4
---gcctgtgcccgacccttaatctcggtgtattccgagaaaggagaatctgcaggcaagaatgtggtcatgcctgctgtgttcaaggctccaattcgccctgatgttgtgaattttgttcacaccaacatgcgcaagaacaaccgtcagccttatgcagtcagtgaattggcaggtcaccagactagtgcagagtcctggggaaccggaagagctgtggcccgtatccctcg------------------------------------------------tatgtgtcgtggaggtcgaatgtttgcccccaccaaaacctggcgccgctggcatcgcaggatcaatacaacccaaaagcgctacgcaatctgctctgct-gtggctg-------------cctctgccat-------------tcctgcacttgtgatgtccaaaggacaccgtattgagga-aatcccagaggttccactggtggttgaagacaaagttgagggctacaagaagaccaaggaggccgtgctcctgctgaaaaaactaaaagcttggaatgacatcaagaaagtctacgcttctcagcgcatgcgtgctggaaagggtaagatgaggaatcgcaggcgcatccaacgcagaggaccatgcatcatctacaaccaagatgctggtgtcaccaaagccttcagaaatatcccaggcatcactctgcagaatgttaacaaactgaacctcctgaggcttgcacctggaggacatgttggacgcttctgcatctggacagaaagtgctttccgcaaactggatgagctgtacggaacctggcgtaaaccagcctctctgaaggttggctacaacctgcccatgcacaagatgaccaacacagacctgagcaggatcttgaagagcgaggagatccagaaagcac-ttcgtgcacctgataagaagatcaaccgcagagtactgaagaagaaccctctgaagaacctgaggataatgctcaagctgaacccttatgccaagacagcaagacgtcatgccatcctcaagcatgaccccaagatcaaggcaaagatgctgaaacccaagaagaag------------aagctgcccaagaaggcagc------------------------------------------------------agcacctg---------ccaaacccaca------------------------------------------------gcataa----------------------------------------------------------------------------------------------------
>SB-like-Antstr-L4
---gcctgtgcccgacccttaatctcggtgtattccgagaaaggagaatctgcaggcaagaatgtggtcatgcctgctgtgttcaaggctccaattcgccctgatgttgtgaattttgttcacaccaacatgcgcaagaacaaccgtcagccttatgcagtcagtgaattggcaggtcaccagaccagtgcagagtcctggggaaccggaagagctgtggcccgtatccctcg------------------------------------------------tatgtgtcgtggaggtagaatgtttgcccccaccaaaacctggcgccgctggcaccgcaggatcaatacaacccaaaagcgctacgcaatctgctctgcc-gtggctg-------------cctctgccat-------------tcctgcacttgtgatgtccaaaggacaccgtattgagga-aatacctgaggttccactggtggttgaagacaaagttgagggctacaagaagaccaaggaggccgtgctcctgctgaaaaaaataaaagcttggaatgacatcaagaaagtctacgcttctcagcgcatgcgtgctggaaagggtaagatgaggaatcgcaggcgcatccaacgcagaggaccgtgcattatctacaaccaagatgctggtgtcaccaaagccttcagaaatatcccaggcatcactctgcagaatgtcaacaaactgaacctcctgaggcttgcacctggaggacatgttggacgcttctgcatctggacagaaagtgctttccgcaaactggatgagctgtacggaacctggcgtaaaccagcctctctgaaggttggctacaacctgcccatgcacaagatgaccaacacagacctgagcaggatcttgaagagcgaggagatccagaaagcac-ttcgtgcacctgataagaagatcaaccgcagagtactgaagaagaaccctctgaagaacctgaggataatgctcaagctgaacccttatgccaagacagcaagacgtcatgccatcctcaagcatgaccccaagatcaaggcaaagatgctgaaacccaagaagaag------------aagctacccaagaaggcagc------------------------------------------------------agcacctg---------ccaaacccaca------------------------------------------------gcataa----------------------------------------------------------------------------------------------------
>SB-like-Braori1-L4
---gcctgtgcccgacccctgatctcggtgtattccgagaaaggagaatcctcaggcaaaaatgttgtcatgcctgctgtgttcaaggctccaattcggcctgatgttgtgaattttgtgcacaccaatatgcgcaaaaacagccgccagccatatgcagttagtgaactggcaggtcaccagaccagcgctgagtcctggggtacaggaagggctgtggctcgtattccccg------------------------------------------------tatgtgtcgtggaggtcgtatgtttgctcccactaagacctggcgtcgttggcaccgcaggatcaacacaacccagaagcgctatgccatctgctctgcc-ctggctg-------------cttctgccct-------------tcctgcacttgtgatgtccaaaggtcaccgcattgagga-aattcctgaggtcccactggtggttgaagacaaagtagagggctacaagaagaccaaggaggctgtgcttctgctgaagaagcttaaagcctggaatgacatcaagaaggtctacgcttctcagcgcatgcgtgctggtaaaggtaagatgaggaaccgccgtaggatccagcgcagagggccatgcatcatctacaaccaagatgctggaatcatcaaagccttcagaaatatcccaggcatcactttgcagaatgtgaataaactgaacctcctgaggcttgcccctggtggtcatgttggacgcttctgcatctggaccgagagtgctttccgcaagctggatgaactatacggcacctggcgcaaacctgcctccctgaaagttgattacaacttgccaatgcacaagatgaccaacacagacctgagcaggattctcaagagtgaggagattcagaaagcac-ttcgtgcacctaataagacgaccaatcgcagaatactgaagaagaatcctctgaagaacttgaggataatgctcaaactgaacccttatgccaagacagcaagacgtcatgccatcctcaagcatgaccctatgatcaaggccaagatgctgaaatccaagaggaag------------------cctggaaagaaggg------------------------------------------------------agcaccta---------aaaaacccaag------------------------------------------------gcataa----------------------------------------------------------------------------------------------------
>SB-like-Trimac-L4
---gcctgtgcccgacccctgatctcggtgtattccgagaaaggagaatcctcaggcaagaatgttgtcatgcctgctgtgttcaaggctccaattcggcctgatgttgtgaattttgtgcacaccaacatgcgcaaaaacagccgccagccttacgcagttagtgaactggcaggccaccagaccagtgctgagtcctggggcacaggaagagctgtggcccgtataccccg------------------------------------------------tatgtgtcgtggaggtcgtatgtttgcccccactaaaacctggcgccgctggcaccgcaggatcaatacaacccagaagcgctatgccatctgctcagct-ctggctg-------------cctctgccct-------------tcctgcacttgtcatgtccaaaggacatcgcattgagga-aatccccgaggtccctctggtggttgaagacaaagttgagggttacaaaaagaccaaggaggctgtgctcctgctgaagaagctcaaagcctggaatgacatcaagaaggtatatgcctctcagcgcatgcgtgctggcaaaggtaagatgaggaaccgtcgtaggatccaacgcaaagggccatgtatcatctacaaccaagacgctggagtcaccaaagccttcagaaatatcccaggcatcactttgcagaatgtgaacaaactgaacctcctgagacttgcccctggtggtcacgttggacgcttctgcatctggactgaaagtgctttccggaagctggatgatctctatggcacctggcgtaaaccttcctccctgaaatttggctacaacctgccaatgcacaagatgaccaacacagacctgagcaggattcttaagagtgatgagatccagaaagcac-ttcgtgcacccataaagaagatcaaccgcagagtactgaagaagaatcctctgaagaacttgaggataatgctcaaactgaacccctatgccaagacggcaagacgtcatgccatcctgaagcatgaccctacgatcaaggctaagatgctgaagcccaagaagaag------------------ccaagaaagaaggc------------------------------------------------------tgcacctg---------caaaacccaag------------------------------------------------gcataa----------------------------------------------------------------------------------------------------
>SB-like-Carmel-L4
---gcctgtgcccgacctctgatctcggtgtattccgagaaaggcgaatcatcaggcaaaaatgttgttatgcctgctgtgttcaaggccccaattcgccctgatgttgtgaattttgtgcacaccaacatgcgcaagaacagccgccagccctatgcagtcagtgaactggcaggtcaccagaccagtgctgagtcctggggtaccggaagagctgtggcccgtatccctcg------------------------------------------------tatgtgtcgtggaggtcgcatgtttgccccaaccaaaacttggcgtcgctggcaccgcaggatcaacacaacccagaagcgctatgccatctgctctgcc-cttgctg-------------cctctgccat-------------tcctgcacttgtgatgtccaaa----------------------------------------------------------ggctacaagaagaccaaggaggccgtgctcctgctgaagaagctcaaggcctggaatgacatcaagaaggtctacgcctcgcagcgcatgcgtgctggtaagggtaagatgaggaaccgtcgcagaatccaacgcagagggccatgcatcatctacaaccaagatgctggcgtcaccaaagccttcagaaatatcccaggcatcactctgcagaacgtgaacaaactgaacctcctgaggctcgcccctggtggtcatgttggacgcttctgcatctggaccgagagcgctttccgcaagctggatgagctgtacggcacctggcgtaaacctgcctccctgaaggtcgactacaatctgccaatgcacaagatgaccaacacagacctgagcaggattctcaagagtgaggagatccagaaatctc-ttcgtgtacctaacaagaagatcaaccgcagagtactgaagaagaatcctctgaagaacttgaggataatgctcaaactgaacccttatgccaagacagcaagacgtcatgccatccttcagcatgacccagcgatcaaggctaagatgctgaaacccaagaagaag------------------cctggaaagaaggg------------------------------------------------------agcaccag---------ccaagcccaag------------------------------------------------gcataa----------------------------------------------------------------------------------------------------
>SB-like-Diclab1-L4
---gcctgtgcccgacccttgatctcggtttactccgagaaaggagaaactgcaggcaaaaatgttgtcatgcctgctgtattcaaggctccaattcgccctgatgttgtgaattttgttcacacaaacatgcgcaagaacagccgccagccttatgcagtcagtgaactggcaggtcaccagaccagcgcagagtcctggggtacaggaagagctgtggcccgtatccctcg------------------------------------------------tatgtgtcgcggaggacgcatgtttgcccccaccaaaacctggcgccgctggcaccgcaggatcaacacaacccagaagcgctatgccatctgctccgcc-gtggccg-------------cctctgccat-------------tcctgcacttgtgatgtccaaaggacaccgcatcgagga-aatccctgaggtcccactggtggttgaagacaaagttgagggctacaagaagaccaaggaggccgtgctcctgctgaaaaagctcaaagcctggaacgacattaagaaggtctatgcctctcagcgcatgcgtgccggtaagggtaagatgaggaatcgcagacgtatccaacgcaaaggaccatgcatcatttataaccaagacgctggtgttaccaaagccttcagaaatatcccaggcatcactctgcagaacgtgaacaaactgaacctcctgaggcttgcccctggtggtcacgttggacgcttctgcatctggacagagagtgctttccgcaagctggatgagctgtacggcacctggcgtaaacctgcttccctgaagctcggctacaacctgcccatgcacaagatgaccaataccgacctgagcaggatccttaagagcgaggagatccagaaagcac-ttcgtacacctagcaagcagatcaaccgcagagtactgaagaagaatcctctgaagaacttgaggataatgctcaaactgaacccttacgccaagacagcgagacgtcatgccatccttaagcacgaccctgcgatcaaggctaagatgctgaaatccaagaagaag------------------cctgggaagaaggg------------------------------------------------------agctcccg---------ccaaaaccaag------------------------------------------------gcataa----------------------------------------------------------------------------------------------------
>SB-like-Macamb-L4
atggcctgtgcacgacccctgatttcggtttattccgagaaaggagaatccgcaggcaagaatgtcgtcatgcctgctattttcaaggctccaattcgccctgatgttgtgaattttgttcacaccaacatgcgcaagaacagtcgccagccttacgcagtcagtgaactggcaggccaccagaccagtgcagagtcctggggtacaggaagagctgtggcccgtatccctcg------------------------------------------------tatgtgtcgtggaggacgcatgtttgcccccaccaaaacctggcgccgctggcaccgcaggatcaacacaacccagaagcgctatgccatctgctctgcc-gtggctg-------------cctctgccat-------------tcctgcacttgtgatgtccaaaggacaccgcattgaaga-aatccctgaggtcccactggtggttgaagacaaagttgagggctacaaaaagaccaaggaggcagtgctcctgctgaagaagcttaaggcctggaatgacatcaagaaggtctacgcctctcagcgcatgcgtgccggtaagggtaagatgaggaatcgcaggcggatccaacgcagaggaccatgcatcatcttcaaccaagacgctggtgtcaccaaagccttcagaaatatcccaggcatcactctgcagaatgtgaacaagctgaacctcctgaggctcgcccctggtggtcacgttggacgcttctgcatctggactgagagtgctttccgcaagctggatgagctgtacggcacctggcgtaaacctgcttccctgaaggtcggctacaacctgcccatgcacaagatgaccaacacagacctgagcaggattctgaagagtgaggagatccagaaagcac-ttcgcacacctaacaagaagatcaatcgcagagtgctgaagaagaatcctctgaagaacttgaggataatgctcaaactgaacccttacgccaagacagcaaggcgtcatgccatcctcaagcatgaccctgcgatcaaggccaagatgctgaaacccaagaagaag------------------cctggaaagaaggg------------------------------------------------------agcacctg---------ccaaacccaag------------------------------------------------gcataa----------------------------------------------------------------------------------------------------
>SB-like-Oplfas-L4
---gcctgtgcccgacccctgatttcggtttattccgagaaaggagaatccgcaggcaagaatgtcgtcatgcctgctgtgttcaaggctcccatccgccctgatgttgtgaattttgttcacaccaacatgcgcaagaacagccgccagccttatgcagtcagtgaactggcaggccaccagaccagtgcagagtcctggggtacaggaagagctgtggcccgtatccctcg------------------------------------------------tatgtgtcgcggaggtcgcatgtttgcccccaccaaaacctggcgccgctggcaccgcaggatcaacacaacccagaagcgctatgccatctgctctgcc-gtggctg-------------cctctgccat-------------tcccgcacttgtgatgtctaaaggacaccgcatcgagga-aatccctgaggtcccgctggtggttgaagacaaagttgagggctacaagaagaccaaggacgcagtgctccttctgaagaagcttaaagcctggaatgacatcaagaaggtctacgcctctcagcgcatgcgtgccggtaagggtaagatgagaaatcgcagacgaatccaacgcagaggaccatgcatcatctacaaccaagacgctggtgtcaccaaagccttcagaaatatcccaggcatcactctgcagaacgtgaacaaactgaacctcctgaggctcgcccctggtggtcatgttggacgcttctgcatctggactgagagtgctttccgcaagctggatgagctgtacggcacctggcgtaaacctgcttccctgaaggccggctacaacctgcccatgcacaagatgaccaacacagatctgagcaggatcctgaagagcgaggagatccagaaagcac-ttcgtacacctaacaagaagatcaaccgcagagtactgaagaagaatcctctgaagaacttgaggataatgctcaaactgaacccttacgccaagacagcaagacgtcatgccatcctcaagcatgaccctgcgatcaaggccaagatgctgaaacccaagaagaag------------------cctggaaagaaggg------------------------------------------------------agcacctg---------ccaaacccaag------------------------------------------------gcataa----------------------------------------------------------------------------------------------------
>SB-like-Dipsar-L4
---gcctgtgcccgacccttgatctcggtgtactccgagaaaggagaaactgcaggcaagaatgttgtcatgcctgctgtgttcaaggctccaattcgccctgatgttgtgaattttgttcacaccaacatgcgcaagaacagccgccagccctatgcagtcagcgaactggcaggtcaccagaccagtgcagagtcctggggtacaggaagagctgtggcccgtatccctcg------------------------------------------------tatgtgtcgtggaggtcgcatgttcgcccccaccaaaacctggcgccgctggcaccgcaggatcaacaccacccagaagcgctacgccatctgctctgct-gtggctg-------------cctctgccat-------------tcctgcacttgtgatgtccaaaggacaccgcatcgagga-aatccctgaggtcccactggtggttgaagacaaagttgagggatacaagaagaccaaggaggcagtgctgctgctgaaaaagctgaaggcctggaatgacatcaagaaggtctacgcatctcagcgcatgcgtgctggtaagggtaaaatgaggaatcgcaggcgcatccaacgcagaggaccatgcatcatctacaaccaagacgctggtgtcactaaagccttcagaaatatcccaggcatcactctgcagaacgtgaacaaactgaacctcctgaggcttgcccctggtggtcacgttggacgcttctgcatctggaccgagagtgctttccgcaagttggatgagctgtacggcacctggcgtaaaccttcttccctgaagaagggctacaacctgcccatgcacaagatgaccaacacagacctgagcaggatcctgaagagcgaggagatccagaaagcac-ttcatgcacctaacaagaagatcaaccgcagagtactgaagaagaatcctctgaagaacctgaggataatgctcaaactgaacccctatgccaagacggcaaaacgtcacgccatcctcaagcatgaccctaaaatcaaggctaagatgctgaaacccaagagaagg------------------cctggaaagaaggg------------------------------------------------------agcacctg---------ctaaacccaag------------------------------------------------gcataa----------------------------------------------------------------------------------------------------
>SB-like-Spaaur1-L4
atggcctgtgcccgacccttgatctcggtgtactccgagaaaggagaaactgcaggcaagaatgttgtcatgcctgctgtgttcaaggctccaattcgccctgatgttgtgaattttgttcacaccaacatgcgcaagaacagccgccagccctatgcagtcagcgaactggcaggtcaccagaccagtgctgagtcctggggtacaggaagagctgtggcccgtatccctcgtgtgaggggtggtggtactcaccgctctggccagggcgcttttggaaatatgtgtcgtggaggtcgcatgtttgcccccaccaaaacctggcgccgctggcaccgcaggatcaacaccacccagaagcgctatgccatctgctctgcc-gtggctg-------------cctctgccat-------------tcctgcacttgtgatgtccaaaggacaccgcattgagga-aatccctgaggtcccactggtggttgaagacaaagttgagggatacaagaagaccaaggaggcagtgctgctgctgaaaaagctcaaggcctggaatgacatcaagaaggtctacgcatctcagcgcatgcgtgctggtaagggtaaaatgaggaatcgtaggcgcatccaacgcagaggaccatgcatcatctacaaccaagacgctggtgtcactaaagccttcagaaatatcccaggcatcactctgcagaacgtgaacaaactgaacctcctgaggcttgcccctggtggtcacgtcggacgcttctgcatctggaccgagagtgctttccgcaagttggatgagctgtacggcacctggcgtaaaccttcttccctgaagaagggctacaacctgcccatgcacaagatgaccaacacagacctgagcaggatcctgaagagcgaggagatccagaaagcac-ttcatgcacctaacaagaagatcaaccgcagagtactgaagaagaatcctctgaagaacctgaggataatgctcaaactgaacccctatgccaagacagcaaaacgtcacgccatcctcaagcatgaccctaaaatcaaggctaagatgctgaaacccaagagaaag------------------cctggaaagaaggg------------------------------------------------------agcacctg---------ctaaacccaag------------------------------------------------gcataa----------------------------------------------------------------------------------------------------
>SB-like-Sercab-L4
---gcctgtgcccgacccctgatctcggtttattccgagaaaggagaatccgcaggcaagaatgttgtcatgcctgctgtgttcaaggctccaattcgccctgatgtggtgaattttgtgcacacaaacatgcgcaagaataaccgccagccttatgcagtcagtgaactggcagggcaccagaccagtgcagagtcctggggtacaggaagagctgtggcccgtatccctcg------------------------------------------------tatgtgtcgtggaggtcgcatgtttgcccccaccaaaacctggcgccgctggcaccgcaggatcaacacaacccagaagcgctatgccatctgctctgct-gtggctg-------------cctctgccat-------------tcctgcacttgtgatgtccaaaggacaccgcattgagga-aatccctgaggtcccactggtggtggaagacaaagttgagggatacaagaagaccaaggaggcagtgctcctgctgaagaagctgaaagcctggaacgacatcaagaaggtctacgcctctcagcgcatgcgtgccggtaagggtaagatgaggaatcgcagacgcatccaacgcagaggaccgtgcatcatctacaaccaagatgctggtgtcaccaaagccttcaggaatatcccaggcatcactctgcagaacgtgaacaaactgaacctcctgaggctcgcccccggtggtcacgttggacgcttctgcatctggaccgagagtgctttccgcaagctggatgagctgtacggcacctggcgtaaacctgcttccctgaaggtcggctacaacctgcccatgcacaagatgaccaacacagacctgagcaggattctgaagagtgaggagatccagaaagcac-ttcgtacaccaaacaagaagatcaaccgcagagtactgaagaagaatcctctgaagaatctgaggataatgctcaaactgaacccttacgccaagactgcaagacgtcatgccatcctcaagcatgaccctactatcaaggctaagatgctgaagcccaagaagaag------------------cctgggaggaaggg------------------------------------------------------agcatcag---------ccaagcccaag------------------------------------------------gctaagcccgcacccacacccacg---------------gcataa-------------------------------------------------------------
>SB-like-Serqui-L4
---gcctgtgcccgacccctgatctcggtttattccgagaaaggagaatcctcaggcaaaaatgttgtaatgcctgctgtgttcaaggctccaattcgccctgatgttgtgaattttgtgcacaccaacatgcgcaagaacagccgccagccttacgcagttagtgaactggcaggccaccagaccagtgcagagtcctggggtacaggaagagctgtggcccgtatccctcg------------------------------------------------tatgtgtcgtggaggtcgcatgtttgcccccactaaaacctggcgccgctggcaccgcaggatcaacacaacccagaagcgctatgccatctgttctgcc-ctagctg-------------cttctgccat-------------tcctgcacttgtcttgtccaaaggtcaccgcattgagga-aattcctgaggtcccactggtggttgacgataaagttgaaggctacaagaagacaaaggaggccgtgctcctgctgaagaagcttaaggcctggaatgacattaagaaggtctacgcctctcagcgcatgcgtgctggtaaaggtaagatgaggaaccgtcgcagaatccaacgcagagggccgtgcatcatctacaaccaagatgctggtgtcaccaaagccttcagaaatatcccaggcatcactctgcagaacgtgaacaaactgaacctcctgaggctcgcccctggtggtcacgttggacgcttctgcatctggactgagagcgctttccgcaagctggatgagctgtatggcacctggcgtaaacctgcctccctgaagatcgactacaacctgccaatgcacaagatgaccaacacagacctgagcaggattctcaagagtgaggagatccagaaagcac-ttcgcgcacctaacaagaagatcaaccgcagagtcctgaagaagaatcctcttaagaacttgaggataatgctcaaactgaacccatatgccaaaacggcaagacgtcatgccatcctcaagcatgacccggcgatcaaggctaagatgctgaaacccaagaagaag------------------cccggaaagaaggg------------------------------------------------------agcaccag---------ccaaacccaag------------------------------------------------gcataa----------------------------------------------------------------------------------------------------
>SB-like-Cebvio1-L4
[truncated: 749,117 more chars]
