# Supplementary material for: Horizontal Transfer and Evolutionary Profiles of Two Tc1/DD34E Transposons (ZB and SB) in Vertebrates
Source: Genes (Basel). 2022 Nov 29;13(12):2239. doi: 10.3390/genes13122239 (PMC9777934; doi:10.3390/genes13122239)
Supplement: Supplementary file 1 [file genes-13-02239-s001.zip › Supplementary Table S1,Supplementary Tables S2,S3,S4.xlsx]

## Sheet: Supplementary Table S1
Supplementary Table S1 Taxonomic distribution of SB and ZB
CLASS	order	Distribution of evolution map	Name	Species abbreviation	Length (bp)	Translatable CDS sequence (bp)	ORF(aa)	copy number (>80% identity and > 40% coverage)	copy number of intact Tns(>300AA)	Size(bp) Left/Right	The branch of the DDE evolutionary tree	TIR end (5 bp)	Catalytic motif	Databse	TSD	Representative sequence ID
Gastropoda	Neogastropoda	Mollusca	Anentome helena	SB-Anehel	1597	1071	356	3	1	267/275	SB	AAGTT/CAGTT	DD34E	WGS	AA/TA	WUUA010000734.1:2695101-2700120
Actinopteri	Salmoniformes	Actinopterygii	Oncorhynchus mykiss	SB-Oncmyk	1630	1020	339	150	1	277/300	SB	CAGTT/CAGTT	DD34E	REF	TA/TA	JAAXML020000153.1:164330-169346
Actinopteri	Salmoniformes	Actinopterygii	Oncorhynchus nerka	SB-Oncner	1479	993	330	2825	7	101/300	SB	CAGTT/CAGTT	DD34E	REF	TG/TA	SZNR01007201.1:70392-75366
Actinopteri	Salmoniformes	Actinopterygii	Oncorhynchus tshawytscha	SB-Onctsh	1669	924	307	780	6	302/309	SB	AATGA/CAGTT	DD34E	REF	TA/TA	JAEPEU010009184.1:305790-310809
Actinopteri	Salmoniformes	Actinopterygii	Oncorhynchus gorbuscha	SB-Oncgor	1628	954	317	2944	2	297/276	SB	CAGTT/CAGTT	DD34E	WGS	TA/TA	JADWMN010007501.1:806335-811351
Actinopteri	Salmoniformes	Actinopterygii	Oncorhynchus keta	SB-Oncket	1332	1041	346	2657	1	109/44	SB	CAGTT/CAGTT	DD34E	REF	TA/TA	JABAHX010017364.1:3915-8925
Actinopteri	Perciformes	Actinopterygii	Perca fluviatilis	SB-Perflu	1600	1083	360	26	1	287/288	SB	CAGTT/CAGTT	DD34E	REF	TA/TA	VHII01000014.1:5647447-5652310
Actinopteri	Siluriformes	Actinopterygii	Silurus glanis	SB-Silgla	1621	1071	356	93	4	275/286	SB	CAGTT/CAGTT	DD34E	WGS	TA/TA	JAAIIK010000191.1:653326-658345
Actinopteri	Spariformes	Actinopterygii	Sparus aurata	SB-Spaaur	1619	1023	340	20	4	271/289	SB	CAGTT/CAGTT	DD34E	REF	TA/TA	PQWN01000015.1:18743438-18748457
Actinopteri	Salmoniformes	Actinopterygii	Salmo salar	SB-Salsal	2102	1020	339	1476	1	299/283	SB	CAGGT/CAGTT	DD34E	REF	TA/TA	CAJNNT020000138.1:762000-767016
Actinopteri	Salmoniformes	Actinopterygii	Salmo trutta	SB-Saltru	1616	1023	340	513	70	274/282	SB	CAGTT/CAGTT	DD34E	REF	TA/TA	CAAJIE020000833.1:4082181-4087200
Actinopteri	Salmoniformes	Actinopterygii	Salvelinus namaycush	SB-Salnam	1610	1017	338	1185	80	293/263	SB	CAGTT/CAGTT	DD34E	REF	TA/TA	JAEAGN010000499.1:132825-136838
Actinopteri	Perciformes	Actinopterygii	Sander lucioperca	SB-Sanluc	1633	1041	346	11	2	300/274	SB	CAGTT/CAGTT	DD34E	REF	TA/TA	VTTG02000019.1:25260217-25265236
Actinopteri	Carangiformes	Actinopterygii	Trachinotus ovatus	SB-Traova	1625	1071	356	40	4	272/294	SB	CAGTT/CAGTT	DD34E	WGS	TA/TA	OCSD01000192.1:1679328-1684347
Actinopteri	Carangiformes	Actinopterygii	Seriola dumerili	SB-Serdum	1573	1071	356	9	1	238/276	SB	CAGTT/CAGTT	DD34E	REF	CA/TA	BDQW01000088.1:185527-190546
Actinopteri	Carangiformes	Actinopterygii	Seriola rivoliana	SB-Serriv1	858	858	285	11	0	270/283	SB	CAGTT/CAGTT	DD34E	WGS	TA/TA	PVUN01001338.1:1413118-1418137
Actinopteri	Perciformes	Actinopterygii	Cebidichthys violaceus	SB-Cebvio	1621	1023	340	35	14	274/287	SB	CAGTT/CAGTT	DD34E	WGS	TA/TA	NJBE01000045.1:1856073-1861092
Actinopteri	Anguilliformes	Actinopterygii	Anguilla japonica	SB-Angjap	1643	1023	340	215	3	283/300	SB	CAGTT/CAGTT	DD34E	WGS	TA/TA	VDMF01017105.1:236012-241031
Actinopteri	Anguilliformes	Actinopterygii	Anguilla megastoma	SB-Angmeg	1617	930	309	91	1	294/268	SB	CAGTT/CAGTT	DD34E	WGS	GA/TA	CAAKMX010036118.1:18545-23396
Actinopteri	Labriformes	Actinopterygii	Cheilinus undulatus	SB-Cheund	1611	1071	356	26	83	264/288	SB	CAGTT/CAGTT	DD34E	REF	TA/TA	JAGUQY010000003.1:55557847-55562866
Actinopteri	Clupeiformes	Actinopterygii	Coilia nasus	SB-Coinas	1637	1023	340	16	1	278/300	SB	CCAGA/CAGTT	DD34E	WGS	TA/AG	PKFR01000889.1:1791159-1796178
Actinopteri	Perciformes	Actinopterygii	Dicentrarchus labrax	SB-Diclab	1644	1068	355	62	1	271/288	SB	CAGTT/CAGTT	DD34E	WGS	TA/TA	CBXY010004613.1:167417-172433
Actinopteri	Perciformes	Actinopterygii	Epinephelus coioides	SB-Epicoi	1619	1023	340	6	2	272/288	SB	CAGTT/CAGTT	DD34E	WGS	TA/TA	UNPE01000244.1:215216-220235
Actinopteri	Perciformes	Actinopterygii	Epinephelus lanceolatus	SB-Epilan	1620	1023	340	6	6	273/288	SB	CAGTT/CAGTT	DD34E	REF	TA/TA	SZWH01000022.1:37209212-37214231
Actinopteri	Elopiformes	Actinopterygii	Megalops atlanticus	SB-Megatl	2979	1068	355	27	1	242/275	SB	TAGTT/CAGTT	DD34E	WGS	TA/TA	JAFDVH010000025.1:2872153-2877166
Actinopteri	Salmoniformes	Actinopterygii	Coregonus clupeaformis	SB-Corclu	1606	1023	340	1312	166	247/299	SB	GTGAA/CAGTT	DD34E	REF	TT/TA	JAGFYH010000199.1:103589-108608
Actinopteri	Cypriniformes	Actinopterygii	Anabarilius grahami	SB-Anagra	1617	756	251	7	1	265/287	SB	CAGTT/CAGTT	DD34E	WGS	TA/TA	RJVU01059775.1:1071507-1076463
Actinopteri	Perciformes	Actinopterygii	Cephalopholis sonnerati	SB-Cepson	1613	756	251	6	0	272/288	SB	CAGTT/CAGTT	DD34E	WGS	TA/TA	JAGQAX010000023.1:29454721-29459734
Actinopteri	Holocentriformes	Actinopterygii	Myripristis jacobus	SB-Myrjac	1588	630	209	5	0	274/259	SB	TAGTT/CAGTT	DD34E	WGS	TA/TA	OMLB01061727.1:1-4248
Actinopteri	Salmoniformes	Actinopterygii	Oncorhynchus kisutch	SB-Onckis	1597	810	269	575	0	277/299	SB	CAGTT/CAGTT	DD34E	REF	TA/TA	MPKV02000036.1:1019381-1024184
Actinopteri	Gobiiformes	Actinopterygii	Periophthalmodon schlosseri	SB-Persch	1577	891	296	1037	0	272/291	SB	CAGTT/CAGTT	DD34E	WGS	TA/TA	JACM01054395.1
Actinopteri	Pleuronectiformes	Actinopterygii	Solea senegalensis	SB-Solsen	1562	708	235	14	0	293/262	SB	CAGTT/CAGTT	DD34E	WGS	TA/TA	JAGKHQ010000013.1:16620576-16625505
Actinopteri	Scombriformes	Actinopterygii	Thunnus albacares	SB-Thualb	941	558	185	20	0	289/295	SB	CAGTT/CAGTT	DD34E	WGS	TA/TA	OMLG01037103.1:59316-63942
Actinopteri	Scombriformes	Actinopterygii	Thunnus orientalis	SB-Thuori	945	468	155	36	0	292/296	SB	CAGTT/CAGTT	DD34E	WGS	TA/TA	BADN01003228.1:12210-16836
Actinopteri	Salmoniformes	Actinopterygii	Thymallus thymallus	SB-Thythy	1642	624	207	51	0	292/299	SB	CAGTT/GACCC	DD34E	WGS	TA/CA	QMII01003783.1:30644128-30648886
Actinopteri	Siluriformes	Actinopterygii	Tachysurus fulvidraco	SB-Tacful	1609	453	150	29	0	270/288	SB	CAGTT/CAGTT	DD34E	REF	TA/TA	REGT01000078.1:660443-665039
Actinopteri	Batrachoidiformes	Actinopterygii	Thalassophryne amazonica	SB-Thaama	1614	423	140	4	0	272/287	SB	CAGTT/CAGTT	DD34E	REF	TA/TA	CABVOX010018775.1:77841-82407
Actinopteri	Labriformes	Actinopterygii	Notolabrus celidotus	SB-Notcel	?	798	265	?	?	288(3')	SB	?	DD34E	?	?	WOTL01000021.1:18674533-18679288
Actinopteri	Tetraodontiformes	Actinopterygii	Pao palembangensis	SB-Paopal	978	978	325	?	?	?	SB	?	DD34E	?	?	JABWDL010002596.1:5966-9119
Actinopteri	Osmeriformes	Actinopterygii	Thaleichthys pacificus	SB-Thapac	?	993	330	?	?	290	SB	CAGTT	DD34E	?	TA	JAFFGV010152960.1
Actinopteri	Salmoniformes	Actinopterygii	Salvelinus alpinus (Salvelinus sp. IW2-2015 scaffold174)	SB-Salspi	1023	1023	340	?	?	?	SB	?	DD34E	?	?	PPUY01000174.1:989628-994647
Actinopteri	Perciformes	Actinopterygii	Cromileptes altivelis	SB-Croalt	?	1071	356	?	?	375(3')	SB	CAGTT	DD34E	?	TA	JAAWWW010000017.1:755203-760222
Actinopteri	Siluriformes	Actinopterygii	Hemibagrus wyckioides	SB-Hemwyc	996	996	331	?	?	?	SB	?	DD34E	?	?	JAHKSW010000003.1:23765364-23770296
Actinopteri	Trachichthyiformes	Actinopterygii	Hoplostethus atlanticus	SB-Hopatl	1071	1071	356	?	?	?	SB	?	DD34E	?	?	CABFOO010036832.1:2240-5713
Actinopteri	Salmoniformes	Actinopterygii	Hucho hucho	SB-Huchuc	1023	1023	340	?	?	?	SB	?	DD34E	?	?	QNTS01000200.1:370056-375075
Actinopteri	Holocentriformes	Actinopterygii	Myripristis murdjan	SB-Myrmur	1071	1071	356	?	?	?	SB	?	DD34E	?	?	CABFVP010001543.1:402857-407876
Actinopteri	Anguilliformes	Actinopterygii	Anguilla anguilla	SB-Angang	576	576	191	?	?	?	SB	?	DD34E	?	?	JAFIRN010000004.1:26952128-26957084
Actinopteri	Anguilliformes	Actinopterygii	Anguilla marmorata	SB-Angmar	690	690	229	?	?	?	SB	?	DD34E	?	?	CAAKNA010006500.1:3504-6358
Actinopteri	Anguilliformes	Actinopterygii	Anguilla obscura	SB-Angobs	630	630	209	?	?	?	SB	?	DD34E	?	?	CAAKMZ010028115.1:8976-13743
Actinopteri	Anguilliformes	Actinopterygii	Anguilla rostrata	SB-Angros	642	642	213	?	?	?	SB	?	DD34E	?	?	LTYT01006029.1:78775-83761
Actinopteri	Beryciformes	Actinopterygii	Beryx splendens	SB-Berspl	669	669	222	?	?	?	SB	?	DD34E	?	?	OMOV01082849.1
Actinopteri	Esociformes	Actinopterygii	Dallia pectoralis	SB-Dalpec	714	714	237	?	?	?	SB	?	DD34E	?	?	JACXGL010038815.1:1250-4001
Cladistia	Polypteriformes	Actinopterygii	Erpetoichthys calabaricus	SB-Erpcal	603	603	200	?	?	?	SB	?	DD34E	?	?	CAADHW020000960.1:7970-12914
Actinopteri	Esociformes	Actinopterygii	Esox masquinongy	SB-Esomas	657	657	218	?	?	?	SB	?	DD34E	?	?	JACXGI010002252.1:25928-30851
Actinopteri	Cichliformes	Actinopterygii	Etroplus canarensis	SB-Etrcan	?	603	200	?	?	287(3')	SB	CAGTT	DD34E	?	TA	VUQH01075283.1:1-3023
Actinopteri	Gobiiformes	Actinopterygii	Lesueurigobius sanzi	SB-Lessan	633	633	210	?	?	?	SB	?	DD34E	?	?	OMNZ01093624.1:1-2902
Actinopteri	Siluriformes	Actinopterygii	Pangasianodon hypophthalmus	SB-Panhyp	801	801	266	?	?	?	SB	?	DD34E	?	?	QUXB01000300.1:893895-898650
Actinopteri	Cichliformes	Actinopterygii	Paratilapia polleni	SB-Parpol	?	888	295	?	?	287(3')	SB	CAGTT	DD34E	?	TA	VUQI01019457.1:45200-50219
Actinopteri	Perciformes	Actinopterygii	Perca flavescens	SB-Perfla	756	756	251	?	?	?	SB	?	DD34E	?	?	JABXJE010000056.1:4100040-4105059
Actinopteri	Gobiiformes	Actinopterygii	Periophthalmus magnuspinnatus	SB-Permag	681	681	226	?	?	?	SB	?	DD34E	?	?	WNMB01001103.1:146873-151742
Actinopteri	Perciformes	Actinopterygii	Sander vitreus	SB-Sanvit	756	756	251	?	?	?	SB	?	DD34E	?	?	SOZC01062498.1
Actinopteri	Centrarchiformes	Actinopterygii	Siniperca chuatsi	SB-Sinchu	621	621	206	?	?	?	SB	?	DD34E	?	?	WNGT01000014.1:19491370-19496263
Actinopteri	Centrarchiformes	Actinopterygii	Siniperca knerii	SB-Sinkne	498	498	165	?	?	?	SB	?	DD34E	?	?	WEHY01007338.1:4313013-4317600
Actinopteri	Centrarchiformes	Actinopterygii	Siniperca scherzeri	SB-Sinsch	750	750	249	?	?	?	SB	?	DD34E	?	?	WNGV01000018.1:23665438-23670451
Actinopteri	Elopiformes	Actinopterygii	Megalops cyprinoides	SB-Megcyp	1597	/	?	5	0	256/258	SB	CAGTT/CAGTT	DD34E	REF	TA/TA	JABWDM010000033.1:31790918-31791971
Actinopteri	Osteoglossiformes	Actinopterygii	Paramormyrops kingsleyae	SB-Parkin	966	/	?	?	?	?	SB	?	DD34E	?	?	PGUA01001220.1:35231-36196
Actinopteri	Osteoglossiformes	Actinopterygii	Heterotis niloticus	SB-Hetnil	1937	/	?	5	0	278/299	SB	CAGTT/CAGTT	DD34E	WGS	TA/TA	JADBHE010000004.1:17977059-17978072
Actinopteri	Osteoglossiformes	Actinopterygii	Mormyrus iriodes	SB-Moriri	1003	/	?	?	?	?	SB	?	DD34E	?	?	JAAGVU010011281.1:1273-2275
Actinopteri	Ophidiiformes	Actinopterygii	Lamprogrammus exutus	SB-Lamexu	1677	/	?	6	0	275/299	SB	CAGTT/CAGTT	DD34E	WGS	TA/TA	OMOW01113875.1:761-1774
Actinopteri	Osteoglossiformes	Actinopterygii	Brevimyrus niger	SB-Brenig	1023	/	?	?	?	?	SB	?	DD34E	?	?	JAABNY010016291.1:3529-4551
Actinopteri	Osteoglossiformes	Actinopterygii	Mormyrus lacerda	SB-Morlac	1579	/	?	10	0	274/277	SB	CAGTT/CAGTT	DD34E	WGS	TA/TA	JAABNX010033804.1:657-1636
Actinopteri	Beloniformes	Actinopterygii	Oryzias latipes	SB-Orylat	1014	/	?	?	?	?	SB	?	DD34E	?	?	RXZY01000084.1:1606852-1607865
Actinopteri	Anabantiformes	Actinopterygii	Betta splendens	SB-Betspl	1586	/	?	9	0	277/283	SB	CAGTT/CAGTT	DD34E	WGS	TG/TA	CAABQE010001752.1:275388-276347
Actinopteri	Holocentriformes	Actinopterygii	Neoniphon sammara	SB-Neosam	1595	/	?	4	0	275/288	SB	CAGTT/CAGTT	DD34E	WGS	TA/TA	OMKZ01017366.1:4370-5388
Actinopteri	Holocentriformes	Actinopterygii	Holocentrus rufus	SB-Holruf	963	/	?	?	?	?	SB	?	DD34E	?	?	OMLF01057173.1:14986-15948
Actinopteri	Beloniformes	Actinopterygii	Oryzias sinensis	SB-Orysin	1014	/	?	?	?	?	SB	?	DD34E	?	?	VHIC01001664.1:5738067-5739080
Actinopteri	Mugiliformes	Actinopterygii	Planiliza haematocheilus	SB-Plahae	1011	/	?	?	?	?	SB	?	DD34E	?	?	SRSE01000582.1:1293879-1294889
Actinopteri	Synbranchiformes	Actinopterygii	Mastacembelus armatus	SB-Masarm	1568	/	?	12	0	274/332	SB	CAGTT/CAGTT	DD34E	REF	TA/TA	JAFIIJ010000023.1:3776187-3777203
Actinopteri	Blenniiformes	Actinopterygii	Gouania willdenowi	SB-Gouwil	1012	/	?	?	?	?	SB	?	DD34E	?	?	CAABOW010003697.1:56729-57740
Actinopteri	Anabantiformes	Actinopterygii	Channa argus	SB-Chaarg	946	/	?	?	?	?	SB	?	DD34E	?	?	JAHHZV010000471.1:16555976-16556921
Actinopteri	Centrarchiformes	Actinopterygii	Micropterus floridanus	SB-Micflo	1597	/	?	12	0	274/297	SB	CAGTT/CAGTT	DD34E	WGS	TA/TA	NRCI01136280.1:8653-9638
Actinopteri	Carangiformes	Actinopterygii	Echeneis naucrates	SB-Echnau	989	/	?	?	?	?	SB	?	DD34E	?	?	CAAHFP010000480.1:1296142-1297130
Actinopteri	Beloniformes	Actinopterygii	Oryzias javanicus	SB-Oryjav	1612	/	?	8	0	282/289	SB	CAGTT/CAGTT	DD34E	WGS	TA/TA	RWID01000006.1:2977087-2978091
Actinopteri	Pleuronectiformes	Actinopterygii	Cynoglossus semilaevis	SB-Cynsem	1012	/	?	?	?	?	SB	?	DD34E	?	?	AGRG01027886.1:7057-8068
Actinopteri	Pleuronectiformes	Actinopterygii	Brachirus orientalis	SB-Braori	1741	/	?	13	0	415/268	SB	CAGTT/CAGTT	DD34E	WGS	TA/TA	JAFBJR010000367.1:3020888-3021905
Actinopteri	Chaetodontiformes	Actinopterygii	Chelmon rostratus	SB-Cheros	1591	/	?	7	0	253/287	SB	CAGTT/CAGTT	DD34E	REF	TA/TA	JAGIYV010000022.1:261043-262055
Actinopteri	Characiformes	Actinopterygii	Pygocentrus nattereri	SB-Pygnat	1019	/	?	?	?	?	SB	?	DD34E	?	?	JADFAU010000017.1:16935435-16936453
Actinopteri	Gobiiformes	Actinopterygii	Chaenogobius annularis	SB-Chaann	948	/	?	?	?	?	SB	?	DD34E	?	?	BJKM01000657.1:168922-169869
Actinopteri	Gonorynchiformes	Actinopterygii	Chanos chanos	SB-Chacha	986	/	?	?	?	?	SB	?	DD34E	?	?	JAFFIB010000010.1:3070603-3071588
Actinopteri	Clupeiformes	Actinopterygii	Denticeps clupeoides	SB-Denclu	864	/	?	?	?	?	SB	?	DD34E	?	?	CAADHT010000361.1:450886-451749
Actinopteri	Siluriformes	Actinopterygii	Silurus meridionalis	SB-Silmer	1019	/	?	?	?	?	SB	?	DD34E	?	?	JABFDY010000010.1:5459362-5460380
Actinopteri	Cichliformes	Actinopterygii	Ptychochromis oligocanthus	SB-Ptyoli	1016	/	?	?	?	?	SB	?	DD34E	?	?	VVAS01111587.1:134-1149
Actinopteri	Cichliformes	Actinopterygii	Amphilophus citrinellus	SB-Ampcit	1587	/	?	28	0	270/282	SB	CAGTT/CAGTT	DD34E	WGS	TA/TA	CCOE01001744.1:1615702-1616697
Actinopteri	Cichliformes	Actinopterygii	Amphilophus zaliosus	SB-Ampzal	996	/	?	?	?	?	SB	?	DD34E	?	?	VUQL01063674.1:15397-16392
Actinopteri	Cypriniformes	Actinopterygii	Culter alburnus	SB-Culalb	1005	/	?	?	?	?	SB	?	DD34E	?	?	RXFN01001270.1:87667-88671
Actinopteri	Cypriniformes	Actinopterygii	Cyprinus carpio carpio	SB-Cypcar	1613	/	?	5	0	274/279	SB	CAGTT/CAGTT	DD34E	WGS	TA/TA	CAJNDQ010000004.1:4664481-4665500
Actinopteri	Cypriniformes	Actinopterygii	Danio aesculapii	SB-Danaes	1015	/	?	?	?	?	SB	?	DD34E	?	?	CAIGQT010002306.1:13686-14700
Actinopteri	Cypriniformes	Actinopterygii	Danio kyathit	SB-Dankya	774	/	?	?	?	?	SB	?	DD34E	?	?	CAIGQU010001132.1:502172-502945
Actinopteri	Cypriniformes	Actinopterygii	Danio tinwini	SB-Dantin	1100	/	?	?	?	?	SB	?	DD34E	?	?	CAIGQZ010032468.1:984700-985799
Actinopteri	Siluriformes	Actinopterygii	Clarias macrocephalus	SB-Clamac	998	/	?	?	?	?	SB	?	DD34E	?	?	JAAGKR010013898.1:1108-2105
Actinopteri	Siluriformes	Actinopterygii	Ageneiosus marmoratus	SB-Agemar	1519	/	?	934	0	276/271	SB	CAGTT/CAGTT	DD34E	WGS	TA/TA	QQRV01000700.1:205311-206270
Actinopteri	Cypriniformes	Actinopterygii	Carassius auratus red var.	SB-Caraurr	1620	/	?	24	0	273/289	SB	CAGTT/CAGTT	DD34E	WGS	TA/TA	LGRG01000035.1:1710107-1711124
Actinopteri	Siluriformes	Actinopterygii	Ompok bimaculatus	SB-Ompbim	1031	/	?	?	?	?	SB	?	DD34E	?	?	VMHU01019245.1:98373-99403
Actinopteri	Cypriniformes	Actinopterygii	Carassius auratus	SB-Caraur	1621	/	?	34	0	272/289	SB	CAGTT/CAGTT	DD34E	REF	TA/TA	QPKE01001462.1:823574-824593
Actinopteri	Syngnathiformes	Actinopterygii	Macroramphosus scolopax	SB-Macsco	872	/	?	?	?	?	SB	?	DD34E	?	?	CAAKHC010019667.1:10215-11086
Actinopteri	Cypriniformes	Actinopterygii	Megalobrama amblycephala	SB-Megamb	1621	/	?	10	0	282/286	SB	CAGTT/CAGTT	DD34E	WGS	TA/TA	JAGTWI010000011.1:19866470-19867481
Actinopteri	Spariformes	Actinopterygii	Acanthopagrus latus	SB-Acalat	983	/	?	?	?	?	SB	?	DD34E	?	?	JABAYC010000013.1:11894438-11895200
Actinopteri	Cichliformes	Actinopterygii	Coptodon bakossiorum	SB-Copbak	655	/	?	?	?	?	SB	?	DD34E	?	?	VUQO01044740.1:9170-9824
Aves	Psittaciformes	Aves	Anodorhynchus hyacinthinus	SB-Anohya	609	609	202	?	?	?	SB-like	?	DD34E	?	?	WOUG01073334.1:13745465-13750139
Echinoidea	Temnopleuroida	Echinodermata	Lytechinus variegatus	SB-Lytvar	1816	1023	340	83	1	27/27	SB-like	CAGTT/CAGTT	DD34E	WGS	TA/TA	VUNY01019680.1:35589-40608
Anthozoa	Alcyonacea	Cnidaria	Dendronephthya gigantea	SB-Dengig	1663	438	145	2	0	30/30	SB-like	CAGTT/CAGTT	DD34E	WGS	TA/TA	RSEI01000265.1:144295-149143
Actinopteri	Atheriniformes	Actinopterygii	Neostethus bicornis	SB-Neobic	1641	1023	340	709	451	224/224	SB-like	CAGTG/CAGTG	DD34E	WGS	TA/TA	CACRXE010000006.1:2585219-2590238
Actinopteri	Cyprinodontiformes	Actinopterygii	Nothobranchius kuhntae	SB-Notkuh	1628	1023	340	605	106	224/213	SB-like	CAGTT/CAGTT	DD34E	WGS	TA/TA	SSNQ01025485.1
Actinopteri	Centrarchiformes	Actinopterygii	Oplegnathus fasciatus	SB-Oplfas	1753	951	316	8	1	175/176	SB-like	CAGTT/CAGTT	DD34E	REF	TA/TA	NTHP01000175.1:2059424-2064368
Actinopteri	Cichliformes	Actinopterygii	Oreochromis aureus	SB-Oreaur	1641	1023	340	9	4	224/224	SB-like	CAGTT/CAGTT	DD34E	REF	TA/TA	JAAMTF010000009.1:5847304-5852323
Actinopteri	Cichliformes	Actinopterygii	Oreochromis niloticus	SB-Orenil	1641	987	328	14	2	224/224	SB-like	CAGTT/CAGTT	DD34E	REF	TA/TA	MKQE02000009.1:22375259-22380278
Actinopteri	Perciformes	Actinopterygii	Percina caprodes	SB-Percap	1653	1023	340	331	144	227/227	SB-like	CAGTT/CAGTT	DD34E	WGS	TA/TA	JABXJD010000092.1:1587378-1592397
Actinopteri	Spariformes	Actinopterygii	Sparus aurata	SB-Spaaur1	1649	1056	351	15	3	221/221	SB-like	CAGTT/CAGTT	DD34E	WGS	TA/TA	CAAHFD010002376.1:37192-42211
Actinopteri	Cichliformes	Actinopterygii	Xenotilapia leptura	SB-Xenlep	1624	1023	340	32	3	205/222	SB-like	CAGTT/CAGTT	DD34E	WGS	TA/TA	VVCL01055212.1:828-4081
Actinopteri	Tetraodontiformes	Actinopterygii	Takifugu bimaculatus	SB-Takbim	1639	1023	340	14	1	224/224	SB-like	CAGTG/CAGTG	DD34E	WGS	TA/TA	SWLE01000001.1:22241528-22246547
Actinopteri	Tetraodontiformes	Actinopterygii	Takifugu flavidus	SB-Takfla	1638	1020	339	24	2	224/224	SB-like	CAGTG/CAGTG	DD34E	WGS	TT/TA	AOOT01013234.1
Actinopteri	Tetraodontiformes	Actinopterygii	Takifugu rubripes	SB-Takrub	1645	1023	340	8	2	228/224	SB-like	CAGTG/CAGTG	DD34E	REF	TA/TA	CAAJGO020001093.1:156226-161245
Actinopteri	Carangiformes	Actinopterygii	Seriola dumerili	SB-Serdum1	1637	1023	340	6	2	223/223	SB-like	CAGTC/CAGTT	DD34E	REF	TA/TA	BDQW01000877.1:779128-784147
Actinopteri	Carangiformes	Actinopterygii	Seriola lalandi	SB-Serlal	1631	1023	340	15	1	224/224	SB-like	CAGTT/CAGTT	DD34E	REF	TA/TA	PEQF01099587.1:2046524-2051543
Actinopteri	Carangiformes	Actinopterygii	Seriola quinqueradiata	SB-Serqui	1641	1023	340	74	24	223/223	SB-like	CAGTT/CAGTT	DD34E	WGS	TA/TA	BDJM01000399.1:90378-95397
Actinopteri	Carangiformes	Actinopterygii	Seriola rivoliana	SB-Serriv	1641	1023	340	13	4	223/223	SB-like	CAGTT/CAGTC	DD34E	WGS	TA/TA	PVUN01001339.1:18874556-18879575
Actinopteri	Cyprinodontiformes	Actinopterygii	Poecilia formosa	SB-Poefor	1654	1023	340	2	0	227/228	SB-like	CAGTT/CAGTT	DD34E	REF	TA/TA	JAAVVR020000969.1:15111241-15116260
Actinopteri	Osmeriformes	Actinopterygii	Protosalanx chinensis	SB-Prochi	1655	1023	340	21	6	225/225	SB-like	CAGTT/CAGTT	DD34E	WGS	TA/TA	JAAIVE010001724.1:27697-32716
Actinopteri	Cichliformes	Actinopterygii	Pseudosimochromis marginatus	SB-Psemar	1637	1020	339	69	1	224/224	SB-like	CAGTT/CAGTT	DD34E	WGS	TA/TA	VUTJ01046122.1
Actinopteri	Lophiiformes	Actinopterygii	Antennarius maculatus	SB-Antmac	1642	936	311	26	4	105/105	SB-like	CAGTG/CAGCG	DD34E	WGS	TA/TA	JABVMC010000017.1:16648922-16653941
Actinopteri	Cichliformes	Actinopterygii	Astatotilapia calliptera	SB-Astcal	1625	999	332	20	3	203/205	SB-like	CAGTT/CAGTT	DD34E	REF	TA/TA	OFHY04000049.1:183829-188848
Actinopteri	Characiformes	Actinopterygii	Astyanax mexicanus	SB-Astmex	1653	1023	340	208	93	227/227	SB-like	CAGTT/CAGTT	DD34E	REF	TA/TA	SAAA01095899.1
Actinopteri	Cichliformes	Actinopterygii	Callochromis melanostigma	SB-Calmel	1641	1023	340	56	11	224/224	SB-like	CAGTT/CAGTT	DD34E	WGS	TA/TA	VUTB01061992.1:1-3415
Actinopteri	Carangiformes	Actinopterygii	Caranx melampygus	SB-Carmel	1642	921	306	16	1	223/224	SB-like	CAGTT/CAGTT	DD34E	WGS	TA/TA	JAFELL010002410.1:1094025-1099044
Actinopteri	Perciformes	Actinopterygii	Cebidichthys violaceus	SB-Cebvio1	1638	1023	340	316	385	223/224	SB-like	CAGTT/CAGTT	DD34E	WGS	TA/TA	NJBE01000441.1:475261-480280
Actinopteri	Cichliformes	Actinopterygii	Cyphotilapia gibberosa	SB-Cypgib	1632	1023	340	44	2	220/219	SB-like	CAGTT/CAGTT	DD34E	WGS	TA/TA	VVCO01030763.1:1-3254
Actinopteri	Perciformes	Actinopterygii	Dicentrarchus labrax	SB-Diclab1	1638	483	160	13	0	223/222	SB-like	CAGTT/CAGTT	DD34E	WGS	TA/TA	CAJNNU010000002.1:21592367-21597095
Actinopteri	Spariformes	Actinopterygii	Diplodus sargus	SB-Dipsar	1653	1056	351	13	2	224/225	SB-like	CAGTT/CAGTT	DD34E	WGS	TA/TA	CAEMYA010000850.1:199566-204585
Actinopteri	Perciformes	Actinopterygii	Etheostoma spectabile	SB-Ethspe	1651	1023	340	28	7	224/224	SB-like	CAGTT/CAGTT	DD34E	REF	TA/TA	VOFY01001728.1:805321-810340
Actinopteri	Cichliformes	Actinopterygii	Haplochromis burtoni	SB-Hapbur	1640	1023	340	25	4	223/224	SB-like	CAGTT/CAGTT	DD34E	REF	TA/TA	AFNZ01036248.1:16180-21199
Actinopteri	Cichliformes	Actinopterygii	Lamprologus meleagris	SB-Lammel	1641	1023	340	23	6	224/224	SB-like	CAGTT/CAGTT	DD34E	WGS	TA/TA	VUQB01056993.1:1189-4447
Actinopteri	Cichliformes	Actinopterygii	Maylandia zebra	SB-Mayzeb	1627	999	332	31	2	220/216	SB-like	CAGTT/CAGTT	DD34E	REF	TA/TA	AGTA05000007.1:54680456-54685475
Actinopteri	Cichliformes	Actinopterygii	Neolamprologus bifasciatus	SB-Neobif	1621	1011	336	27	1	224/216	SB-like	CAGTT/CAGTT	DD34E	WGS	TA/TA	VUYA01043720.1:1-3399
Actinopteri	Cichliformes	Actinopterygii	Neolamprologus calliurus	SB-Neocal	1641	1023	340	18	1	224/224	SB-like	CAGTT/CAGTT	DD34E	WGS	TA/TA	VVBI01065645.1:13229-18248
Actinopteri	Osteoglossiformes	Actinopterygii	Paramormyrops kingsleyae	SB-Parkin1	1639	1077	358	4	1	224/224	SB-like	CAGTT/CAGTT	DD34E	REF	TA/TA	PGUA01000104.1:1047762-1052781
Actinopteri	Batrachoidiformes	Actinopterygii	Chatrabus melanurus	SB-Chamel	1621	504	167	1216	0	183/184	SB-like	CAGTT/CAGTT	DD34E	WGS	TA/TA	OMMV01226097.1:1715-6566
Actinopteri	Cichliformes	Actinopterygii	Haplochromis sauvagei	SB-Hapsau	1646	501	166	16	0	224/224	SB-like	CAGTT/CAGTT	DD34E	WGS	TA/TA	BOUI01000629.1:58096-62950
Actinopteri	Cichliformes	Actinopterygii	Lestradea perspicax	SB-Lesper	1619	561	186	25	0	223/224	SB-like	CAGTT/CAGTT	DD34E	WGS	TA/TA	VVDQ01014731.1:8044-11287
Actinopteri	Cichliformes	Actinopterygii	Neolamprologus sp. 'furcifer ulwile' AB-2019	SB-Neofuru	1636	609	202	35	0	220/224	SB-like	CAGTT/CAGTT	DD34E	WGS	TA/TA	VUWE01033007.1
Actinopteri	Perciformes	Actinopterygii	Serranus cabrilla	SB-Sercab	1571	507	168	4	0	206/182	SB-like	CAGTT/CAGTT	DD34E	WGS	TA/TA	CAFUXE010000227.1:4508-9113
Actinopteri	Cichliformes	Actinopterygii	Pundamilia nyererei	SB-Punnye	1650	504	167	11	0	224/225	SB-like	CAGTT/CAGTT	DD34E	WGS	TA/TA	AFNX01034931.1:42780-47637
Actinopteri	Cyprinodontiformes	Actinopterygii	Xiphophorus maculatus	SB-Xipmac	1638	1023	340	16	5	214/227	SB-like	CGGTT/CAGTT	DD34E	WGS	TA/TA	PGSD01000015.1:23005254-23010273
Actinopteri	Cichliformes	Actinopterygii	Tropheus sp. 'red' AB-2019	SB-Trored	2111	561	186	50	0	224/225	SB-like	CAGTT/CAGTT	DD34E	WGS	TA/TA	VVCS01036433.1:34043-38582
Actinopteri	Cyprinodontiformes	Actinopterygii	Nothobranchius furzeri	SB-Notfur	1023	1023	340	?	?	?	SB-like	?	DD34E	?	?	ABLO02032368.1
Actinopteri	Cichliformes	Actinopterygii	Oreochromis malagarasi	SB-Oremal	1014	1014	337	?	?	?	SB-like	?	DD34E	?	?	VUUZ01053845.1:1-3143
Actinopteri	Cichliformes	Actinopterygii	Orthochromis malagaraziensis	SB-Ortmal	1023	1023	340	?	?	?	SB-like	?	DD34E	?	?	VUUW01061310.1
Actinopteri	Cichliformes	Actinopterygii	Orthochromis uvinzae	SB-Ortuvi	975	975	324	?	?	?	SB-like	?	DD34E	?	?	VUUX01055733.1:1-3121
Actinopteri	Cichliformes	Actinopterygii	Petrochromis sp. 'moshi yellow' AB-2019	SB-Petmos	975	975	324	?	?	?	SB-like	?	DD34E	?	?	VUVT01015671.1
Actinopteri	Cichliformes	Actinopterygii	Petrochromis sp. 'polyodon texas' AB-2019	SB-Petpolt	1023	1023	340	?	?	?	SB-like	?	DD34E	?	?	VUXT01022911.1:1-3183
Actinopteri	Cichliformes	Actinopterygii	Petrochromis famula	SB-Petfam	975	975	324	?	?	?	SB-like	?	DD34E	?	?	VVGK01002999.1
Actinopteri	Cichliformes	Actinopterygii	Simochromis diagramma	SB-Simdia	1047	1047	348	?	?	?	SB-like	?	DD34E	?	?	OVJJ01000430.1:1315358-1320377
Actinopteri	Tetraodontiformes	Actinopterygii	Tetraodon nigroviridis	SB-Tetnig	1023	1023	340	?	?	?	SB-like	?	DD34E	?	?	CAAE01012372.1:2685-7704
Actinopteri	Cichliformes	Actinopterygii	Xenotilapia sp. 'papilio sunflower'	SB-Xenpaps	975	975	324	?	?	?	SB-like	?	DD34E	?	?	VNKW01028306.1
Actinopteri	Cichliformes	Actinopterygii	Xenotilapia papilio	SB-Xenpap	1023	1023	340	?	?	?	SB-like	?	DD34E	?	?	VVFN01000043.1:7984-11380
Actinopteri	Cichliformes	Actinopterygii	Xenotilapia nasus	SB-Xennas	1023	1023	340	?	?	?	SB-like	?	DD34E	?	?	VVCB01004454.1
Actinopteri	Cichliformes	Actinopterygii	Trematocara zebra	SB-Trezeb	?	1023	340	?	?	292(3')	SB-like	?	DD34E	?	?	VUWV01004923.1
Actinopteri	Cichliformes	Actinopterygii	Triglachromis otostigma	SB-Trioto	975	975	324	?	?	?	SB-like	?	DD34E	?	?	VUOY01061068.1:1-3223
Actinopteri	Pleuronectiformes	Actinopterygii	Trinectes maculatus	SB-Trimac	?	1023	340	?	?	292(3')	SB-like	?	DD34E	?	?	JAFBJQ010000841.1:47836-52855
Actinopteri	Cichliformes	Actinopterygii	Pungu maclareni	SB-Punmac	936	936	311	?	?	?	SB-like	?	DD34E	?	?	JAAECH010041802.1
Actinopteri	Cichliformes	Actinopterygii	Reganochromis calliurus	SB-Regcal	1023	1023	340	?	?	?	SB-like	?	DD34E	?	?	VVFE01048016.1
Actinopteri	Cichliformes	Actinopterygii	Tropheus moorii	SB-Tromoo	1023	1023	340	?	?	?	SB-like	?	DD34E	?	?	CADDXZ010000179.1:699156-704175
Actinopteri	Cichliformes	Actinopterygii	Xenotilapia boulengeri	SB-Xenbou	1023	1023	340	?	?	?	SB-like	?	DD34E	?	?	VVDB01054976.1:1-3340
Actinopteri	Cichliformes	Actinopterygii	Tropheus sp. 'mpimbwe' AB-2019	SB-Trompi	975	975	324	?	?	?	SB-like	?	DD34E	?	?	VUWH01053223.1:28568-31812
Actinopteri	Cichliformes	Actinopterygii	Tilapia sparmanii	SB-Tilspa	1089	1089	362	?	?	?	SB-like	?	DD34E	?	?	VUQY01014326.1:31560-34421
Actinopteri	Cichliformes	Actinopterygii	Telmatochromis bifrenatus	SB-Telbif	1023	1023	340	?	?	?	SB-like	?	DD34E	?	?	VUUT01038316.1:1566-4775
Actinopteri	Cichliformes	Actinopterygii	Telmatochromis brichardi	SB-Telbri	1023	1023	340	?	?	?	SB-like	?	DD34E	?	?	VUPT01008019.1
Actinopteri	Cichliformes	Actinopterygii	Telmatochromis sp. 'dhonti north' AB-2019	SB-Teldhon	1023	1023	340	?	?	?	SB-like	?	DD34E	?	?	VUPG01001716.1:1453-4523
Actinopteri	Cichliformes	Actinopterygii	Telmatochromis sp. 'dhonti twiyu' AB-2019	SB-Teldhot	1023	1023	340	?	?	?	SB-like	?	DD34E	?	?	VUXV01058000.1:5973-9154
Actinopteri	Cichliformes	Actinopterygii	Telmatochromis sp. 'lufubu' AB-2019	SB-Telluf	1023	1023	340	?	?	?	SB-like	?	DD34E	?	?	VVBH01004487.1:1-3191
Actinopteri	Cichliformes	Actinopterygii	Telmatochromis temporalis	SB-Teltem	999	999	332	?	?	?	SB-like	?	DD34E	?	?	VVBY01017948.1:1-3013
Actinopteri	Cichliformes	Actinopterygii	Sarotherodon steinbachi	SB-Sarste	936	936	311	?	?	?	SB-like	?	DD34E	?	?	JAAECI010037590.1:1-3248
Actinopteri	Cichliformes	Actinopterygii	Plecodus paradoxus	SB-Plepar	972	972	323	?	?	?	SB-like	?	DD34E	?	?	VUWL01015342.1:27777-31142
Actinopteri	Cichliformes	Actinopterygii	Aulonocranus dewindti	SB-Auldew	1023	1023	340	?	?	?	SB-like	?	DD34E	?	?	VUZA01031554.1:1-3157
Actinopteri	Cichliformes	Actinopterygii	Baileychromis centropomoides	SB-Baicen	924	924	307	?	?	?	SB-like	?	DD34E	?	?	VVHF01038588.1:1-2966
Actinopteri	Cichliformes	Actinopterygii	Bathybates ferox	SB-Batfer	?	1023	340	?	?	298(3')	SB-like	CAGTT	DD34E	?	TA	VUVP01073137.1:4-3381
Actinopteri	Cichliformes	Actinopterygii	Bathybates graueri	SB-Batgra	1023	1023	340	?	?	?	SB-like	?	DD34E	?	?	VVBT01006357.1:3913-7175
Actinopteri	Cichliformes	Actinopterygii	Chalinochromis cyanophleps	SB-Chacya	924	924	307	?	?	?	SB-like	?	DD34E	?	?	VUXL01026564.1:1-2943
Actinopteri	Cichliformes	Actinopterygii	Chalinochromis popelini	SB-Chapop	951	951	316	?	?	?	SB-like	?	DD34E	?	?	VVAH01071596.1:1-3278
Actinopteri	Cichliformes	Actinopterygii	Coptodon rendalli	SB-Copren	972	972	323	?	?	?	SB-like	?	DD34E	?	?	VUQP01049930.1:1-4898
Actinopteri	Gadiformes	Actinopterygii	Coryphaenoides rupestris	SB-Corrup	1023	1023	340	?	?	?	SB-like	?	DD34E	?	?	PIJE02003431.1:20999-26018
Actinopteri	Cichliformes	Actinopterygii	Cyathopharynx foae	SB-Cyafoa	1023	1023	340	?	?	?	SB-like	?	DD34E	?	?	VVCQ01070362.1:1-3239
Actinopteri	Cichliformes	Actinopterygii	Cyphotilapia frontosa	SB-Cypfro	1023	1023	340	?	?	?	SB-like	?	DD34E	?	?	VUWR01054967.1:693-3882
Actinopteri	Cichliformes	Actinopterygii	Ectodus descampsii	SB-Ectdes	921	921	306	?	?	?	SB-like	?	DD34E	?	?	VVDW01074865.1:1-2940
Actinopteri	Cichliformes	Actinopterygii	Cyprichromis zonatus	SB-Cypzon	975	975	324	?	?	?	SB-like	?	DD34E	?	?	VNKV01052628.1:5137-8382
Actinopteri	Cichliformes	Actinopterygii	Eretmodus marksmithi	SB-Eremar	1023	1023	340	?	?	?	SB-like	?	DD34E	?	?	VURX01044300.1:1-3246
Actinopteri	Cichliformes	Actinopterygii	Gnathochromis pfefferi	SB-Gnapfe	1023	1023	340	?	?	?	SB-like	?	DD34E	?	?	VUZR01041794.1
Actinopteri	Cichliformes	Actinopterygii	Haplochromis sp. Chipwa	SB-Hapchi	975	975	324	?	?	?	SB-like	?	DD34E	?	?	VVBE01021240.1:140-3255
Actinopteri	Beloniformes	Actinopterygii	Hirundichthys speculiger	SB-Hirspe	1023	1023	340	?	?	?	SB-like	?	DD34E	?	?	JAGFBZ010000653.1:940862-945881
Actinopteri	Cichliformes	Actinopterygii	Lamprologus callipterus	SB-Lamcal	969	969	322	?	?	?	SB-like	?	DD34E	?	?	VNKZ01000382.1:1-2948
Actinopteri	Cichliformes	Actinopterygii	Lamprologus laparogramma	SB-Lamlap	1023	1023	340	?	?	?	SB-like	?	DD34E	?	?	VVIG01040273.1:1-3137
Actinopteri	Cichliformes	Actinopterygii	Lamprologus ocellatus	SB-Lamoce	975	975	324	?	?	?	SB-like	?	DD34E	?	?	VNKX01043946.1:2026-5027
Actinopteri	Cichliformes	Actinopterygii	Lamprologus sp. 'ornatipinnis congo' AB-2019	SB-Lamorn	975	975	324	?	?	?	SB-like	?	DD34E	?	?	VUPW01048565.1:4601-7829
Actinopteri	Cichliformes	Actinopterygii	Julidochromis marksmithi	SB-Julmar	1023	1023	340	?	?	?	SB-like	?	DD34E	?	?	VUXC01047562.1:1-3176
Actinopteri	Cichliformes	Actinopterygii	Julidochromis ornatus	SB-Julorn	1011	1011	336	?	?	?	SB-like	?	DD34E	?	?	VVEL01060765.1:543-3739
Actinopteri	Cichliformes	Actinopterygii	Limnochromis auritus	SB-Limaur	951	951	316	?	?	?	SB-like	?	DD34E	?	?	VVET01026794.1:42060-45033
Actinopteri	Cichliformes	Actinopterygii	Limnotilapia dardennii	SB-Limdar	1011	1011	336	?	?	?	SB-like	?	DD34E	?	?	VUZT01051567.1:921-3935
Actinopteri	Centrarchiformes	Actinopterygii	Macquaria ambigua	SB-Macamb	1023	1023	340	?	?	?	SB-like	?	DD34E	?	?	VMKM01000049.1:197079-202098
Actinopteri	Atheriniformes	Actinopterygii	Menidia beryllina	SB-Menber	1023	1023	340	?	?	?	SB-like	?	DD34E	?	?	JABUIW010010290.1
Actinopteri	Atheriniformes	Actinopterygii	Menidia menidia	SB-Menmen	1023	1023	340	?	?	?	SB-like	?	DD34E	?	?	CAJRST010022648.1
Actinopteri	Cichliformes	Actinopterygii	Neolamprologus buescheri	SB-Neobue	1023	1023	340	?	?	?	SB-like	?	DD34E	?	?	VUPA01032125.1:2745-3764
Actinopteri	Cichliformes	Actinopterygii	Neolamprologus christyi	SB-Neochr	1023	1023	340	?	?	?	SB-like	?	DD34E	?	?	VVGZ01006337.1
Actinopteri	Cichliformes	Actinopterygii	Neolamprologus cylindricus	SB-Neocyl	939	939	312	?	?	?	SB-like	?	DD34E	?	?	VVBA01033750.1
Actinopteri	Cichliformes	Actinopterygii	Neolamprologus falcicula	SB-Neofal	999	999	332	?	?	?	SB-like	?	DD34E	?	?	VURV01050828.1:1-3006
Actinopteri	Cichliformes	Actinopterygii	Neolamprologus multifasciatus	SB-Neomul	930	930	309	?	?	?	SB-like	?	DD34E	?	?	VVDZ01075864.1:1-2928
Actinopteri	Cichliformes	Actinopterygii	Neolamprologus niger	SB-Neonig	948	948	315	?	?	?	SB-like	?	DD34E	?	?	VUUR01036206.1
Actinopteri	Cichliformes	Actinopterygii	Neolamprologus obscurus	SB-Neoobs	972	972	323	?	?	?	SB-like	?	DD34E	?	?	VVBV01047683.1:1-2984
Actinopteri	Cichliformes	Actinopterygii	Neolamprologus pleuromaculatus	SB-Neople	1023	1023	340	?	?	?	SB-like	?	DD34E	?	?	VOQL01025564.1:1-3394
Actinopteri	Cichliformes	Actinopterygii	Neolamprologus savoryi	SB-Neosav	984	984	327	?	?	?	SB-like	?	DD34E	?	?	VVEH01040451.1:1660-4643
Actinopteri	Cichliformes	Actinopterygii	Neolamprologus sp. 'cygnus' AB-2019	SB-Neocyg	975	975	324	?	?	?	SB-like	?	DD34E	?	?	VUWX01051269.1:2305-5361
Actinopteri	Cichliformes	Actinopterygii	Neolamprologus sp. 'eseki' AB-2019	SB-Neoese	1023	1023	340	?	?	?	SB-like	?	DD34E	?	?	VUWU01036385.1:1031-4283
Actinopteri	Cichliformes	Actinopterygii	Neolamprologus sp. 'falcicula mahale' AB-2019	SB-Neofalm	1023	1023	340	?	?	?	SB-like	?	DD34E	?	?	VUVJ01051951.1:1-3296
Actinopteri	Cichliformes	Actinopterygii	Neolamprologus sp. 'kombe' AB-2019	SB-Neokom	975	975	324	?	?	?	SB-like	?	DD34E	?	?	VVBP01029560.1
Actinopteri	Cichliformes	Actinopterygii	Neolamprologus tetracanthus	SB-Neotet	1023	1023	340	?	?	?	SB-like	?	DD34E	?	?	VVDD01044422.1:147-3291
Actinopteri	Cichliformes	Actinopterygii	Neolamprologus walteri	SB-Neowal	1023	1023	340	?	?	?	SB-like	?	DD34E	?	?	VUUE01012666.1
Actinopteri	Syngnathiformes	Actinopterygii	Aeoliscus strigatus	SB-Aeostr	597	597	198	?	?	?	SB-like	?	DD34E	?	?	CAAKHB010000028.1:1-2926
Actinopteri	Anguilliformes	Actinopterygii	Anguilla anguilla	SB-Angang1	1637	1080	359	13	8	223/225	SB-like	CAGTT/CAGTT	DD34E	REF	TA/TA	JABVMG010000018.1:28450067-28455086
Actinopteri	Anguilliformes	Actinopterygii	Anguilla rostrata	SB-Angros1	1638	1023	340	15	1	224/224	SB-like	CAGTT/CAGTT	DD34E	WGS	TA/TA	JAGKSO010000074.1:3296-8315
Actinopteri	Cichliformes	Actinopterygii	Bathybates hornii	SB-Bathor	609	609	202	?	?	?	SB-like	?	DD34E	?	?	VVHX01063298.1:6482-9622
Actinopteri	Cichliformes	Actinopterygii	Bathybates minor	SB-Batmin	609	609	202	?	?	?	SB-like	?	DD34E	?	?	VVHS01032466.1:17342-20535
Actinopteri	Pleuronectiformes	Actinopterygii	Brachirus orientalis	SB-Braori1	831	831	276	?	?	?	SB-like	?	DD34E	?	?	JAFBJR010000899.1:10860-15579
Actinopteri	Cichliformes	Actinopterygii	Callochromis pleurospilus	SB-Calple	873	873	290	?	?	?	SB-like	?	DD34E	?	?	VUSR01017379.1:1299-4399
Actinopteri	Cichliformes	Actinopterygii	Cunningtonia longiventralis	SB-Cunlon	561	561	186	?	?	?	SB-like	?	DD34E	?	?	VVFU01054182.1:1-2959
Actinopteri	Cichliformes	Actinopterygii	Cyphotilapia sp. '5-bar frontosa' AB-2019	SB-Cypfron	843	843	280	?	?	?	SB-like	?	DD34E	?	?	VUTP01046879.1:1-2841
Actinopteri	Cichliformes	Actinopterygii	Cyprichromis coloratus	SB-Cypcol	561	561	186	?	?	?	SB-like	?	DD34E	?	?	VVIK01051303.1:13445-16772
Actinopteri	Cichliformes	Actinopterygii	Cyprichromis microlepidotus	SB-Cypmic	459	459	152	?	?	?	SB-like	?	DD34E	?	?	VUPO01053365.1:1-2805
Actinopteri	Cichliformes	Actinopterygii	Cyprichromis sp. 'dwarf jumbo' AB-2019	SB-Cypdwa	609	609	202	?	?	?	SB-like	?	DD34E	?	?	VUUB01002008.1:896-4297
Actinopteri	Cichliformes	Actinopterygii	Cyprichromis sp. 'kibishi' AB-2019	SB-Cypkib	561	561	186	?	?	?	SB-like	?	DD34E	?	?	VVAL01074770.1:6786-9708
Actinopteri	Cichliformes	Actinopterygii	Ectodus sp. 'north'	SB-Ectnor	609	609	202	?	?	?	SB-like	?	DD34E	?	?	VUUO01068373.1:1-2927
Actinopteri	Cichliformes	Actinopterygii	Enantiopus melanogenys	SB-Enamel	834	834	277	?	?	?	SB-like	?	DD34E	?	?	VUZQ01022396.1
Actinopteri	Perciformes	Actinopterygii	Gasterosteus aculeatus	SB-Gasacu	900	900	299	?	?	?	SB-like	?	DD34E	?	?	VDFJ01000170.1:1175538-1180473
Actinopteri	Perciformes	Actinopterygii	Gasterosteus aculeatus aculeatus	SB-Gasacua	900	900	299	?	?	?	SB-like	?	DD34E	?	?	JACDQR010000013.1:1191084-1196019
Actinopteri	Perciformes	Actinopterygii	Gnathochromis permaxillaris	SB-Gnaper	858	858	285	?	?	?	SB-like	?	DD34E	?	?	VNLB01035071.1:6519-9374
Actinopteri	Cichliformes	Actinopterygii	Grammatotria lemairii	SB-Gralem	894	894	297	?	?	?	SB-like	?	DD34E	?	?	VVHV01028600.1:1-2937
Actinopteri	Cichliformes	Actinopterygii	Greenwoodochromis christyi	SB-Grechr	609	609	202	?	?	?	SB-like	?	DD34E	?	?	VVGU01025037.1:1-3120
Actinopteri	Cichliformes	Actinopterygii	Hemibates stenosoma	SB-Hemste	609	609	202	?	?	?	SB-like	?	DD34E	?	?	VVGG01048933.1:1-2839
Actinopteri	Cichliformes	Actinopterygii	Julidochromis dickfeldi	SB-Juldic	894	894	297	?	?	?	SB-like	?	DD34E	?	?	VVDT01060249.1:61-2953
Actinopteri	Cichliformes	Actinopterygii	Julidochromis marlieri	SB-Julmarl	876	876	291	?	?	?	SB-like	?	DD34E	?	?	VURT01043536.1:5448-8320
Actinopteri	Cichliformes	Actinopterygii	Julidochromis sp. 'marlieri south' AB-2019	SB-Julmars	609	609	202	?	?	?	SB-like	?	DD34E	?	?	VUVA01027764.1:1-2786
Actinopteri	Cichliformes	Actinopterygii	Julidochromis sp. 'regani south' AB-2019	SB-Julreg	?	549	182	?	?	?	SB-like	?	DD34E	?	?	VVDS01064736.1:7647-8585
Actinopteri	Cichliformes	Actinopterygii	Julidochromis transcriptus	SB-Jultra	900	900	299	?	?	?	SB-like	?	DD34E	?	?	VVBC01037893.1:1-2899
Actinopteri	Cichliformes	Actinopterygii	Lamprologus tigripictilis	SB-Lamtig	609	609	202	?	?	?	SB-like	?	DD34E	?	?	VUQX01002692.1:1-2841
Actinopteri	Cichliformes	Actinopterygii	Lepidiolamprologus cunningtoni	SB-Lepcun	873	873	290	?	?	?	SB-like	?	DD34E	?	?	VVCV01063588.1:1-3238
Actinopteri	Cichliformes	Actinopterygii	Lepidiolamprologus kamambae	SB-Lepkam	516	516	171	?	?	?	SB-like	?	DD34E	?	?	VUWZ01039234.1:1-2928
Actinopteri	Cichliformes	Actinopterygii	Lepidiolamprologus mimicus	SB-Lepmim	609	609	202	?	?	?	SB-like	?	DD34E	?	?	VUVX01012874.1:22-2833
Actinopteri	Cichliformes	Actinopterygii	Lepidiolamprologus profundicola	SB-Leppro	609	609	202	?	?	?	SB-like	?	DD34E	?	?	VUSX01022708.1:1-3247
Actinopteri	Cichliformes	Actinopterygii	Lepidiolamprologus sp. 'meeli kipili' AB-2019	SB-Lepmee	888	888	295	?	?	?	SB-like	?	DD34E	?	?	VUXR01001489.1:1-2886
Actinopteri	Synbranchiformes	Actinopterygii	Mastacembelus armatus	SB-Masarm1	492	492	163	?	?	?	SB-like	?	DD34E	?	?	CAADHU010001367.1:5759-10508
Actinopteri	Trachichthyiformes	Actinopterygii	Monocentris japonicus	SB-Monjap	867	867	288	?	?	?	SB-like	?	DD34E	?	?	OOFE01032115.1:30520-33410
Actinopteri	Gadiformes	Actinopterygii	Mora moro	SB-Mormor	561	561	186	?	?	?	SB-like	?	DD34E	?	?	OMNR01044666.1:1-3502
Actinopteri	Cichliformes	Actinopterygii	Neolamprologus brichardi	SB-Neobri	609	609	202	?	?	?	SB-like	?	DD34E	?	?	VUPJ01035625.1:1-3019
Actinopteri	Cichliformes	Actinopterygii	Neolamprologus chitamwebwai	SB-Neochi	609	609	202	?	?	?	SB-like	?	DD34E	?	?	VUUM01031533.1:1-2823
Actinopteri	Cichliformes	Actinopterygii	Neolamprologus crassus	SB-Neocra	609	609	202	?	?	?	SB-like	?	DD34E	?	?	VVFK01056475.1:1-2845
Actinopteri	Cichliformes	Actinopterygii	Neolamprologus devosi	SB-Neodev	561	561	186	?	?	?	SB-like	?	DD34E	?	?	VOQO01060646.1:1-3224
Actinopteri	Cichliformes	Actinopterygii	Neolamprologus fasciatus	SB-Neofas	609	609	202	?	?	?	SB-like	?	DD34E	?	?	VUZY01061894.1:2522-5413
Actinopteri	Cichliformes	Actinopterygii	Neolamprologus gracilis	SB-Neogra	609	609	202	?	?	?	SB-like	?	DD34E	?	?	VURG01030495.1:3715-4566
Actinopteri	Cichliformes	Actinopterygii	Neolamprologus hecqui	SB-Neohec	609	609	202	?	?	?	SB-like	?	DD34E	?	?	VUYX01027265.1:1-3212
Actinopteri	Cichliformes	Actinopterygii	Neolamprologus modestus	SB-Neomod	528	528	175	?	?	?	SB-like	?	DD34E	?	?	VVCD01005843.1:4474-7409
Actinopteri	Cichliformes	Actinopterygii	Neolamprologus nigriventris	SB-Neonigr	609	609	202	?	?	?	SB-like	?	DD34E	?	?	VUYW01049109.1:6659-9375
Actinopteri	Cichliformes	Actinopterygii	Neolamprologus pectoralis	SB-Neopec	609	609	202	?	?	?	SB-like	?	DD34E	?	?	VURQ01010254.1:1-2900
Actinopteri	Cichliformes	Actinopterygii	Neolamprologus prochilus	SB-Neopro	630	630	209	?	?	?	SB-like	?	DD34E	?	?	VVFO01067052.1:4670-7544
Actinopteri	Cichliformes	Actinopterygii	Neolamprologus similis	SB-Neosim	609	609	202	?	?	?	SB-like	?	DD34E	?	?	VUTU01017441.1:1360-4317
Actinopteri	Cichliformes	Actinopterygii	Neolamprologus sp. 'gracilis tanzania' AB-2019	SB-Neograt	561	561	186	?	?	?	SB-like	?	DD34E	?	?	VUVL01052965.1:1-2927
Actinopteri	Cichliformes	Actinopterygii	Neolamprologus variostigma	SB-Neovar	873	873	290	?	?	?	SB-like	?	DD34E	?	?	VUPY01036460.1:5615-10457
Actinopteri	Cichliformes	Actinopterygii	Neolamprologus ventralis	SB-Neoven	705	705	234	?	?	?	SB-like	?	DD34E	?	?	VUTH01024640.1:1-3210
Actinopteri	Cichliformes	Actinopterygii	Ophthalmotilapia sp. 'paranasuta' AB-2019	SB-Ophpar	459	459	152	?	?	?	SB-like	?	DD34E	?	?	VUSG01019000.1:1-2790
Actinopteri	Cichliformes	Actinopterygii	Ophthalmotilapia sp. 'white cap' AB-2019	SB-Ophwhi	609	609	202	?	?	?	SB-like	?	DD34E	?	?	VUXO01061196.1
Actinopteri	Cichliformes	Actinopterygii	Ophthalmotilapia ventralis	SB-Ophven	561	561	186	?	?	?	SB-like	?	DD34E	?	?	VVDN01003060.1:14055-17022
Actinopteri	Batrachoidiformes	Actinopterygii	Opsanus beta	SB-Opsbet	609	609	202	?	?	?	SB-like	?	DD34E	?	?	CABFOU010070725.1
Actinopteri	Cichliformes	Actinopterygii	Orthochromis indermauri	SB-Ortind	609	609	202	?	?	?	SB-like	?	DD34E	?	?	VVBG01040470.1:265-3214
Actinopteri	Cichliformes	Actinopterygii	Orthochromis mazimeroensis	SB-Ortmaz	459	459	152	?	?	?	SB-like	?	DD34E	?	?	VUTO01041036.1:4312-7084
Actinopteri	Percopsiformes	Actinopterygii	Percopsis transmontana	SB-Pertra	480	480	159	?	?	?	SB-like	?	DD34E	?	?	OMKH01027843.1:925-5860
Actinopteri	Cichliformes	Actinopterygii	Perissodus eccentricus	SB-Perecc	870	870	289	?	?	?	SB-like	?	DD34E	?	?	VVFX01039479.1:1626-4747
Actinopteri	Cichliformes	Actinopterygii	Perissodus microlepis	SB-Permic	846	846	281	?	?	?	SB-like	?	DD34E	?	?	VVDL01047659.1:1875-4694
Actinopteri	Cichliformes	Actinopterygii	Perissodus multidentatus	SB-Permul	870	870	289	?	?	?	SB-like	?	DD34E	?	?	VVGP01047978.1:1-3032
Actinopteri	Cichliformes	Actinopterygii	Petrochromis fasciolatus	SB-Petfas	717	717	238	?	?	?	SB-like	?	DD34E	?	?	VVBB01020572.1:1-2860
Actinopteri	Cichliformes	Actinopterygii	Petrochromis horii	SB-Pethor	873	873	290	?	?	?	SB-like	?	DD34E	?	?	VVFQ01043695.1:270-3499
Actinopteri	Cichliformes	Actinopterygii	Petrochromis polyodon	SB-Petpol	894	894	297	?	?	?	SB-like	?	DD34E	?	?	VUZS01033172.1:644-3875
Actinopteri	Cichliformes	Actinopterygii	Plecodus elaviae	SB-Pleela	870	870	289	?	?	?	SB-like	?	DD34E	?	?	VUYF01035979.1:1627-4487
Actinopteri	Centrarchiformes	Actinopterygii	Siniperca knerii	SB-Sinkne1	1644	591	196	32	0	232/224	SB-like	CAGTT/CAGTT	DD34E	WGS	TA/TA	WNGU01000016.1:8704413-8709420
Actinopteri	Centrarchiformes	Actinopterygii	Siniperca scherzeri	SB-Sinsch1	1656	609	202	9	0	232/225	SB-like	CAGTT/CAGTT	DD34E	WGS	TA/TA	WNGV01000025.1:5590217-5595236
Actinopteri	Cichliformes	Actinopterygii	Stomatepia pindu	SB-Stopin	522	522	173	?	?	?	SB-like	?	DD34E	?	?	JAAECJ010030652.1:2-694
Actinopteri	Cichliformes	Actinopterygii	Telmatochromis sp. 'longola' AB-2019	SB-Tellon	867	867	288	?	?	?	SB-like	?	DD34E	?	?	VUQC01071608.1:1-3054
Actinopteri	Cichliformes	Actinopterygii	Telmatochromis vittatus	SB-Telvit	609	609	202	?	?	?	SB-like	?	DD34E	?	?	VVHN01059424.1:7390-10181
Actinopteri	Cichliformes	Actinopterygii	Thoracochromis brauschi	SB-Thobra	867	867	288	?	?	?	SB-like	?	DD34E	?	?	VUQZ01055333.1:691-3538
Actinopteri	Cichliformes	Actinopterygii	Trematocara caparti	SB-Trecap	849	849	282	?	?	?	SB-like	?	DD34E	?	?	VUYM01122310.1:1482-4450
Actinopteri	Cichliformes	Actinopterygii	Tropheus annectens	SB-Troann	894	894	297	?	?	?	SB-like	?	DD34E	?	?	VURB01049052.1:9211-12122
Actinopteri	Cichliformes	Actinopterygii	Tropheus brichardi	SB-Trobri	873	873	290	?	?	?	SB-like	?	DD34E	?	?	VUSL01033663.1:1593-6435
Actinopteri	Cichliformes	Actinopterygii	Tropheus duboisi	SB-Trodub	873	873	290	?	?	?	SB-like	?	DD34E	?	?	VUUK01054787.1
Actinopteri	Cichliformes	Actinopterygii	Tropheus sp. 'brichardi kipili' AB-2019	SB-Trobrik	873	873	290	?	?	?	SB-like	?	DD34E	?	?	VUXF01047882.1:9184-12189
Actinopteri	Cichliformes	Actinopterygii	Variabilichromis moorii	SB-Varmoo	561	561	186	?	?	?	SB-like	?	DD34E	?	?	VUZD01048979.1:269-3552
Actinopteri	Cichliformes	Actinopterygii	Xenochromis hecqui	SB-Xenhec	459	459	152	?	?	?	SB-like	?	DD34E	?	?	VVFG01005890.1:1668-4434
Actinopteri	Cichliformes	Actinopterygii	Xenotilapia flavipinnis	SB-Xenfla	579	579	192	?	?	?	SB-like	?	DD34E	?	?	VVHI01051082.1:1-2876
Actinopteri	Cichliformes	Actinopterygii	Xenotilapia longispinis	SB-Xenlon	609	609	202	?	?	?	SB-like	?	DD34E	?	?	VUTE01024698.1:30155-33104
Actinopteri	Cichliformes	Actinopterygii	Xenotilapia nigrolabiata	SB-Xennig	609	609	202	?	?	?	SB-like	?	DD34E	?	?	VVGH01048508.1
Actinopteri	Cichliformes	Actinopterygii	Xenotilapia ornatipinnis	SB-Xenorn	609	609	202	?	?	?	SB-like	?	DD34E	?	?	VUSS01028058.1
Actinopteri	Cichliformes	Actinopterygii	Xenotilapia rotundiventralis	SB-Xenrot	882	882	293	?	?	?	SB-like	?	DD34E	?	?	VVHO01084484.1:1-3278
Actinopteri	Cichliformes	Actinopterygii	Xenotilapia singularis	SB-Xensin	855	855	284	?	?	?	SB-like	?	DD34E	?	?	VVDX01082003.1:537-3412
Actinopteri	Cichliformes	Actinopterygii	Xenotilapia sp. 'spilopterus north' AB-2019	SB-Xenspin	609	609	202	?	?	?	SB-like	?	DD34E	?	?	VUWK01065422.1
Actinopteri	Cichliformes	Actinopterygii	Xenotilapia spiloptera	SB-Xenspi	534	534	177	?	?	?	SB-like	?	DD34E	?	?	VUZX01009356.1:1-2777
Actinopteri	Cichliformes	Actinopterygii	Tilapia brevimanus	SB-Tilbre	579	579	192	?	?	?	SB-like	?	DD34E	?	?	VXCN01050027.1:16341-19159
Actinopteri	Clupeiformes	Actinopterygii	Coilia nasus	SB-Coinas1	973	/	?	?	?	?	SB-like	?	DD34E	?	?	PKFR01000574.1:1829421-1830393
Actinopteri	Esociformes	Actinopterygii	Esox masquinongy	SB-Esomas1	973	/	?	?	?	?	SB-like	?	DD34E	?	?	JACXGH010000335.1:79456-80471
Actinopteri	Ophidiiformes	Actinopterygii	Brotula barbata	SB-Brobar	947	/	?	?	?	?	SB-like	?	DD34E	?	?	OMNV01029143.1:585-1531
Actinopteri	Polymixiiformes	Actinopterygii	Polymixia japonica	SB-Poljap	1020	/	?	?	?	?	SB-like	?	DD34E	?	?	OMKK01003198.1:4-1023
Actinopteri	Lophiiformes	Actinopterygii	Antennarius striatus	SB-Antstr	1021	/	?	?	?	?	SB-like	?	DD34E	?	?	OMNX01050724.1:6549-7569
Actinopteri	Cichliformes	Actinopterygii	Bathybates fasciatus	SB-Batfas	1020	/	?	?	?	?	SB-like	?	DD34E	?	?	VVEY01038003.1:1703-2722
Actinopteri	Cichliformes	Actinopterygii	Bathybates vittatus	SB-Batvit	1622	/	?	115	0	180/187	SB-like	CAGTT/CAGTT	DD34E	WGS	TA/TA	VVHZ01010474.1:3340-4353
Actinopteri	Cichliformes	Actinopterygii	Benthochromis horii	SB-Benhor	1619	/	?	6	0	233/214	SB-like	CAGTT/CAGTT	DD34E	WGS	TA/TA	VVBR01023081.1:39432-40375
Actinopteri	Cichliformes	Actinopterygii	Pelmatolapia mariae	SB-Pelmar	1020	/	?	?	?	?	SB-like	?	DD34E	?	?	VUQT01031455.1:132-1151
Actinopteri	Cichliformes	Actinopterygii	Etia nguti	SB-Etingu	1015	/	?	?	?	?	SB-like	?	DD34E	?	?	VUQG01014081.1:27499-28513
Actinopteri	Cichliformes	Actinopterygii	Spathodus erythrodon	SB-Spaery	957	/	?	?	?	?	SB-like	?	DD34E	?	?	VOQG01055313.1:27332-28288
Actinopteri	Cichliformes	Actinopterygii	Eretmodus cyanostictus	SB-Erecya	954	/	?	?	?	?	SB-like	?	DD34E	?	?	VVGX01033479.1:13761-14714
Actinopteri	Cichliformes	Actinopterygii	Limnochromis staneri	SB-Limsta	957	/	?	?	?	?	SB-like	?	DD34E	?	?	VVEV01028584.1:4083-5039
Actinopteri	Cichliformes	Actinopterygii	Limnochromis abeelei	SB-Limabe	1859	/	?	16	0	295/299	SB-like	CAGTT/CAGTT	DD34E	WGS	TA/TA	VNLA01058593.1:4537-5490
Actinopteri	Cichliformes	Actinopterygii	Ophthalmotilapia nasuta	SB-Ophnas	1020	/	?	?	?	?	SB-like	?	DD34E	?	?	VVAA01064649.1:8556-9575
Actinopteri	Cichliformes	Actinopterygii	Xenotilapia sima	SB-Xensim	1010	/	?	?	?	?	SB-like	?	DD34E	?	?	VVFD01051940.1:21212-22221
Actinopteri	Cichliformes	Actinopterygii	Xenotilapia tenuidentata	SB-Xenten	1013	/	?	?	?	?	SB-like	?	DD34E	?	?	VUYD01050078.1:1-1013
Actinopteri	Cichliformes	Actinopterygii	Plecodus straeleni	SB-Plestr	954	/	?	?	?	?	SB-like	?	DD34E	?	?	VVCK01054131.1:61-1014
Actinopteri	Cichliformes	Actinopterygii	Petrochromis sp. 'macrognathus rainbow' AB-2019	SB-Petmac	957	/	?	?	?	?	SB-like	?	DD34E	?	?	VUXI01058368.1:55-1011
Actinopteri	Cichliformes	Actinopterygii	Petrochromis sp. 'kipili brown' AB-2019	SB-Petkip	957	/	?	?	?	?	SB-like	?	DD34E	?	?	VUWB01051223.1:6328-7284
Actinopteri	Cichliformes	Actinopterygii	Petrochromis sp. 'giant' AB-2019	SB-Petgia	957	/	?	?	?	?	SB-like	?	DD34E	?	?	VUVW01017665.1:6524-7480
Actinopteri	Cichliformes	Actinopterygii	Petrochromis orthognathus	SB-Petort	957	/	?	?	?	?	SB-like	?	DD34E	?	?	VUSA01075726.1:4997-5953
Actinopteri	Cichliformes	Actinopterygii	Lobochilotes labiatus	SB-Loblab	957	/	?	?	?	?	SB-like	?	DD34E	?	?	VVEO01042306.1:389-1345
Actinopteri	Cichliformes	Actinopterygii	Petrochromis macrognathus	SB-Petmacr	957	/	?	?	?	?	SB-like	?	DD34E	?	?	VUVU01045194.1:184-1140
Actinopteri	Cichliformes	Actinopterygii	Tropheus polli	SB-Tropol	1020	/	?	?	?	?	SB-like	?	DD34E	?	?	VUWP01009483.1:346-1365
Actinopteri	Cichliformes	Actinopterygii	Pseudosimochromis curvifrons	SB-Psecur	957	/	?	?	?	?	SB-like	?	DD34E	?	?	VUZZ01038826.1:8735-9691
Actinopteri	Cichliformes	Actinopterygii	Pseudosimochromis babaulti	SB-Psebab	1020	/	?	?	?	?	SB-like	?	DD34E	?	?	VUZB01059779.1:379-1398
Actinopteri	Cichliformes	Actinopterygii	Petrochromis trewavasae	SB-Pettre	1641	/	?	63	0	224/224	SB-like	CAGTT/CAGTT	DD34E	WGS	TA/TA	CADDXY010000330.1:678856-679875
Actinopteri	Cichliformes	Actinopterygii	Chalinochromis sp. 'ndobhoi' AB-2019	SB-Chando	1597	/	?	18	0	178/174	SB-like	CAGTT/CAGTT	DD34E	WGS	TA/TA	VUTX01055608.1:7632-8648
Actinopteri	Cichliformes	Actinopterygii	Chalinochromis sp. 'bifrenatus'	SB-Chabif	1597	/	?	29	0	178/174	SB-like	CAGTT/CAGTT	DD34E	WGS	TA/TA	VUWA01016828.1:6934-7950
Actinopteri	Cichliformes	Actinopterygii	Tropheus sp. 'murago' AB-2019	SB-Tromur	1630	/	?	39	0	224/224	SB-like	CAGTT/CAGTT	DD34E	WGS	TA/TA	VUXY01000552.1:406-1362
Actinopteri	Cichliformes	Actinopterygii	Tropheus sp. 'lunatus' AB-2019	SB-Trolun	957	/	?	?	?	?	SB-like	?	DD34E	?	?	VOQN01051177.1:260-1216
Actinopteri	Cichliformes	Actinopterygii	Tropheus sp. 'lukuga' AB-2019	SB-Troluk	1635	/	?	46	0	221/224	SB-like	CAGTT/CAGTT	DD34E	WGS	TA/TA	VUTY01034136.1:3567-4583
Actinopteri	Cichliformes	Actinopterygii	Tropheus sp. 'Kirschfleck'	SB-Trokir	957	/	?	?	?	?	SB-like	?	DD34E	?	?	VUVQ01000749.1:21144-22100
Actinopteri	Cichliformes	Actinopterygii	Ctenochromis horei	SB-Ctehor	1020	/	?	?	?	?	SB-like	?	DD34E	?	?	VUZV01046623.1:39526-40545
Actinopteri	Cichliformes	Actinopterygii	Astatoreochromis straeleni	SB-Aststr	1020	/	?	?	?	?	SB-like	?	DD34E	?	?	VUSY01035257.1:11766-12785
Actinopteri	Cichliformes	Actinopterygii	Lamprologus lemairii	SB-Lamlem	1615	/	?	15	0	224/210	SB-like	CAGTT/CAGTT	DD34E	WGS	TA/TA	VVGY01048533.1:12656-13643
Actinopteri	Cichliformes	Actinopterygii	Julidochromis sp. 'unterfels' AB-2019	SB-Julunt	1592	/	?	21	0	215/217	SB-like	CAGTT/CAGTT	DD34E	WGS	TA/TA	VOQI01040740.1:1926-2869
Actinopteri	Cichliformes	Actinopterygii	Lepidiolamprologus kendalli	SB-Lepken	2003	/	?	13	0	175/171	SB-like	CAGTT/CAGTT	DD34E	WGS	TA/TA	VVCA01075471.1:4431-5422
Actinopteri	Cichliformes	Actinopterygii	Neolamprologus furcifer	SB-Neofur	1597	/	?	18	0	171/175	SB-like	CAGTT/CAGTT	DD34E	WGS	TA/TA	VUPC01064911.1:21242-22258
Actinopteri	Cichliformes	Actinopterygii	Neolamprologus meeli	SB-Neomee	1020	/	?	?	?	?	SB-like	?	DD34E	?	?	VVIC01016351.1:32289-33308
Actinopteri	Cichliformes	Actinopterygii	Neolamprologus marunguensis	SB-Neomar	956	/	?	?	?	?	SB-like	?	DD34E	?	?	VURI01059894.1:4802-5757
Actinopteri	Cichliformes	Actinopterygii	Neolamprologus longior	SB-Neolon	1013	/	?	?	?	?	SB-like	?	DD34E	?	?	VUUA01001729.1:21-1033
Actinopteri	Cichliformes	Actinopterygii	Neolamprologus olivaceous	SB-Neooli	936	/	?	?	?	?	SB-like	?	DD34E	?	?	VURK01008602.1:11490-12425
Actinopteri	Cichliformes	Actinopterygii	Neolamprologus tretocephalus	SB-Neotre	1590	/	?	22	0	175/164	SB-like	CAGTT/CAGTT	DD34E	?	TA/TA	VUUJ01068944.1:12679-13695
Actinopteri	Cichliformes	Actinopterygii	Neolamprologus toae	SB-Neotoa	1019	/	?	?	?	?	SB-like	?	DD34E	?	?	VUSO01052575.1:128-1146
Actinopteri	Cichliformes	Actinopterygii	Neolamprologus timidus	SB-Neotim	957	/	?	?	?	?	SB-like	?	DD34E	?	?	VUXJ01070677.1:19173-20129
Actinopteri	Cichliformes	Actinopterygii	Telmatochromis sp. 'shell' AB-2019	SB-Telshe	1597	/	?	24	0	175/171	SB-like	CAGTT/CAGTT	DD34E	WGS	TA/TA	VVED01024137.1:12289-13305
Actinopteri	Spariformes	Actinopterygii	Acanthopagrus latus	SB-Acalat1	763	/	?	?	?	?	SB-like	?	DD34E	?	?	JABAYC010000003.1:36431416-36432398
Actinopteri	Cichliformes	Actinopterygii	Coptodon bakossiorum	SB-Copbak1	923	/	?	?	?	?	SB-like	?	DD34E	?	?	VUQO01043334.1:622-1544
Actinopteri	Cichliformes	Actinopterygii	Neolamprologus brevis	SB-Neobre	990	990	329	?	?	?	SB-like	?	DD34E	?	?	VVBL01077021.1:10799-11785
Actinopteri	Cichliformes	Actinopterygii	Neolamprologus sp. 'caudopunctatus kipili' AB-2019	SB-Neocauk	1023	1023	340	?	?	?	SB-like	?	DD34E	?	?	VUWF01033522.1:140-3407
Actinopteri	Cichliformes	Actinopterygii	Altolamprologus compressiceps	SB-Altcom	609	609	202	?	?	?	SB-like	?	DD34E	?	?	VVEI01058141.1:6472-9592
Actinopteri	Cichliformes	Actinopterygii	Altolamprologus sp. 'compressiceps shell' AB-2019	SB-Altcoms	1015	/	?	?	?	?	SB-like	?	DD34E	?	?	VVEA01042360.1:4440-5454
Actinopteri	Cichliformes	Actinopterygii	Neolamprologus caudopunctatus	SB-Neocau	989	/	?	?	?	?	SB-like	?	DD34E	?	?	VVDG01019156.1:9632-10620
Actinopteri	Cichliformes	Actinopterygii	Neolamprologus sp. 'brevis magara' AB-2019	SB-Neobrem	1591	/	?	32	0	175/176	SB-like	CAGTT/CAGTT	DD34E	WGS	TA/TA	VUTM01057155.1:12118-13134
Actinopteri	Pleuronectiformes	Actinopterygii	Cynoglossus semilaevis	ZB-Cynsem	1622	1026	341	13	6	203/203	ZB	CAATG/CAACG	DD34E	ref	TA/TA	AGRG01006176.1:1-3293
Actinopteri	Cypriniformes	Actinopterygii	Danio albolineatus	ZB-Danalb	1601	1026	341	22	14	201/201	ZB	CAGCG/CAGCG	DD34E	wgs	TA/TA	CAIGQQ010004613.1:3398429-3403451
Actinopteri	Cichliformes	Actinopterygii	Maylandia zebra	ZB-Mayzeb	1611	1026	341	31	35	201/201	ZB	CAGCG/CAGCG	DD34E	ref	TA/TA	AGTA05000770.1:18670-23692
Actinopteri	Cichliformes	Actinopterygii	Neolamprologus brichardi	ZB-Neobri	1611	1026	341	41	12	201/201	ZB	CAGCG/CAGCG	DD34E	wgs	TA/TA	VUPI01055030.1:4071-7336
Actinopteri	Siluriformes	Actinopterygii	Silurus glanis	ZB-Silgla	1607	1026	341	133	9	196/202	ZB	CAGCG/CAGCG	DD34E	wgs	TA/TA	JAAIIK010000032.1:6864894-6869916
Actinopteri	Cichliformes	Actinopterygii	Altolamprologus calvus	ZB-Altcal	/	1026	341	/	/	201/201	ZB	CAGCG/CAGCG	DD34E	/	/	VVCU01012124.1
Actinopteri	Cichliformes	Actinopterygii	Altolamprologus compressiceps	ZB-Altcom	/	1026	341	/	/	/	ZB	/	DD34E	/	/	VVEM01031409.1:1-3366
Actinopteri	Perciformes	Actinopterygii	Anoplopoma fimbria	ZB-Anofim	/	1026	341	/	/	/	ZB	/	DD34E	/	/	AWGY02026131.1:6728-10158
Actinopteri	Cichliformes	Actinopterygii	Astatotilapia calliptera	ZB-Astcal	1611	1026	341	18	33	201/201	ZB	CAGCG/CAGCG	DD34E	ref	TA/TA	OFHY04000126.1:4873034-4878056
Actinopteri	Cichliformes	Actinopterygii	Aulonocranus dewindti	ZB-Auldew	/	1026	341	/	/	/	ZB	/	DD34E	/	/	VUZA01060906.1:3031-6425
Actinopteri	Characiformes	Actinopterygii	Astyanax mexicanus	ZB-Astmex	1513	1236	411	8	0	200/151	ZB	CAGCG/CAGCG	DD34E	ref	TA/TA	JAICCE010000002.1:28101560-28106567
Actinopteri	Cyprinodontiformes	Actinopterygii	Austrofundulus limnaeus	ZB-Auslim	1597	1026	341	513	35	201/199	ZB	CAGCG/CAGCG	DD34E	ref	TA/TA	LDAR01015153.1:788-5810
Actinopteri	Cypriniformes	Actinopterygii	Beaufortia kweichowensis	ZB-Beakwe	1567	993	330	/	/	190/201	ZB	CAGCG/TAGCG	DD34E	/	TA/TA	JAGGEC010000002.1:6982986-6987975
Actinopteri	Cichliformes	Actinopterygii	Callochromis macrops	ZB-Calmac	1611	1026	341	20	14	201/201	ZB	CAGCG/CAGCG	DD34E	wgs	TA/TA	VVAP01012461.1:17963-21331
Actinopteri	Cichliformes	Actinopterygii	Callochromis melanostigma	ZB-Calmel	1611	1026	341	21	10	201/201	ZB	CAGCG/CAGCG	DD34E	wgs	TA/TA	VUTC01039709.1:1-3403
Actinopteri	Cichliformes	Actinopterygii	Callochromis pleurospilus	ZB-Calple	1611	1026	341	28	4	201/201	ZB	CAGCG/CAGCG	DD34E	wgs	TA/TA	VUSQ01079450.1:1-3418
Actinopteri	Cichliformes	Actinopterygii	Cardiopharynx schoutedeni	ZB-Carsch	1611	1026	341	26	12	201/201	ZB	CAGCG/CAGCG	DD34E	wgs	TA/TA	VUTA01030795.1:1-3407
Actinopteri	Perciformes	Actinopterygii	Cephalopholis sonnerati	ZB-Cepson	1622	1026	341	11	14	203/203	ZB	CAATG/CAATG	DD34E	wgs	TA/TA	JAGQAX010000022.1:32282815-32287837
Actinopteri	Cichliformes	Actinopterygii	Chalinochromis brichardi	ZB-Chabri	/	1026	341	/	/	/	ZB	/	DD34E	/	/	VUZK01030256.1:1-3379
Actinopteri	Cichliformes	Actinopterygii	Chalinochromis cyanophleps	ZB-Chacya	/	1026	341	/	/	/	ZB	/	DD34E	/	/	VUXM01062061.1
Actinopteri	Cichliformes	Actinopterygii	Chalinochromis popelini	ZB-Chapop	1611	1026	341	18	5	201/201	ZB	CAGCG/CAGCG	DD34E	wgs	TA/TA	VVAG01100262.1:1-3425
Actinopteri	Cichliformes	Actinopterygii	Chalinochromis sp. 'bifrenatus'	ZB-Chabif	/	1026	341	/	/	/	ZB	/	DD34E	/	/	VUWA01062691.1:1-3393
Actinopteri	Characiformes	Actinopterygii	Colossoma macropomum	ZB-Colmac	1611	1029	342	26	1	197/200	ZB	CAGCG/CAGCG	DD34E	ref	TA/TA	JAAFGN010000796.1:66781-71791
Actinopteri	Cichliformes	Actinopterygii	Cyathopharynx furcifer	ZB-Cyafur	/	1026	341	/	/	/	ZB	/	DD34E	/	/	VVAC01038886.1:5016-8406
Actinopteri	Cichliformes	Actinopterygii	Cyathopharynx foae	ZB-Cyafoa	/	1026	341	/	/	/	ZB	/	DD34E	/	/	VVCR01053591.1
Actinopteri	Cichliformes	Actinopterygii	Cunningtonia longiventralis	ZB-Cunlon	/	1026	341	/	/	/	ZB	/	DD34E	/	/	VVFV01062521.1:1-3383
Actinopteri	Cypriniformes	Actinopterygii	Culter alburnus	ZB-Culalb	/	1005	334	/	/	195/160	ZB	CAGCA/-	DD34E	/	TA/-	RXFN01001251.1:18604-23605
Actinopteri	Cichliformes	Actinopterygii	Ectodus descampsii	ZB-Ectdes	/	1026	341	/	/	/	ZB	/	DD34E	/	/	VVDV01006966.1:33191-36559
Actinopteri	Cichliformes	Actinopterygii	Ectodus sp. 'north'	ZB-Ectnor	/	1026	341	/	/	/	ZB	/	DD34E	/	/	VUUO01069564.1:23351-26562
Actinopteri	Cichliformes	Actinopterygii	Enantiopus melanogenys	ZB-Enamel	1611	1026	341	52	20	201/201	ZB	CAGCG/CAGCG	DD34E	wgs	TA/TA	VUZQ01079354.1:44730-49752
Actinopteri	Perciformes	Actinopterygii	Epinephelus coioides	ZB-Epicoi	1625	960	319	8	1	204/200	ZB	CAGCG/CAGCG	DD34E	wgs	TA/TA	UNPE01001325.1:41596-46519
Actinopteri	Perciformes	Actinopterygii	Epinephelus lanceolatus	ZB-Epilan	1623	1026	341	6	3	201/200	ZB	CAGCG/CAGCG	DD34E	ref	TA/TA	SZWH01000001.1:7933085-7938107
Actinopteri	Perciformes	Actinopterygii	Epinephelus moara	ZB-Epimoa	/	819	272	/	/	/	ZB	/	DD34E	/	/	VBVV01000014.1:31117433-31122287
Actinopteri	Cypriniformes	Actinopterygii	Danionella translucida	ZB-Dantra	1640	1026	341	242	7	200/223	ZB	CAGCG/CAGCG	DD34E	wgs	TA/TA	SRMA01025051.1:5912-10934
Actinopteri	Cichliformes	Actinopterygii	Haplochromis paludinosus	ZB-Happal	/	1026	341	/	/	/	ZB	/	DD34E	/	/	VUUY01010932.1:8558-11583
Actinopteri	Cichliformes	Actinopterygii	Haplochromis chilotes	ZB-Hapchi	1611	1026	341	6	6	201/201	ZB	CAGCG/CAGCG	DD34E	wgs	TA/TA	BOUH01001408.1:305990-311012
Actinopteri	Cichliformes	Actinopterygii	Haplochromis burtoni	ZB-Hapbur	1611	1026	341	43	11	201/201	ZB	CAGCG/CAGCG	DD34E	wgs	TA/TA	JAGKPV010001917.1:9594-14616
Actinopteri	Cichliformes	Actinopterygii	Julidochromis sp. 'marlieri south' AB-2019	ZB-Julmars	1611	1026	341	28	6	201/201	ZB	CAGCG/CAGCG	DD34E	wgs	TA/TA	VUVA01017845.1:2830-6269
Actinopteri	Cichliformes	Actinopterygii	Julidochromis sp. 'kombe' AB-2019	ZB-Julkom	/	1026	341	/	/	/	ZB	/	DD34E	/	/	VVCF01001984.1:1-3389
Actinopteri	Cichliformes	Actinopterygii	Julidochromis regani	ZB-Julreg	1611	1026	341	11	11	201/201	ZB	CAGCG/CAGCG	DD34E	wgs	TA/TA	VUUQ01042714.1:2945-7754
Actinopteri	Cichliformes	Actinopterygii	Julidochromis ornatus	ZB-Julorn	1611	1026	341	22	5	201/201	ZB	CAGCG/CAGCG	DD34E	wgs	TA/TA	VVEL01023331.1:19435-22833
Actinopteri	Cichliformes	Actinopterygii	Julidochromis marlieri	ZB-Julmar	/	1026	341	/	/	/	ZB	/	DD34E	/	/	VURS01003788.1:1-3359
Actinopteri	Cichliformes	Actinopterygii	Julidochromis marksmithi	ZB-Julmark	1611	1026	341	23	22	201/201	ZB	CAGCG/CAGCG	DD34E	wgs	TA/TA	VUXB01067911.1:25520-29512
Actinopteri	Cichliformes	Actinopterygii	Julidochromis dickfeldi	ZB-Juldic	1611	1026	341	32	14	201/201	ZB	CAGCG/CAGCG	DD34E	wgs	TA/TA	VVDT01057370.1:13451-16866
Actinopteri	Istiophoriformes	Actinopterygii	Istiophorus platypterus	ZB-Istpla	1551	909	302	25	1	200/176	ZB	CAGTG/CAGTG	DD34E	wgs	TA/TA	JADGDC010000017.1:16416136-16421116
Actinopteri	Cichliformes	Actinopterygii	Interochromis loocki	ZB-Intloo	/	1026	341	/	/	200/-	ZB	CAGCG/-	DD34E	/	TA/-	VVDC01048274.1:4435-9457
Actinopteri	Cichliformes	Actinopterygii	Lamprologus kungweensis	ZB-Lamkun	1611	1026	341	23	21	201/201	ZB	CAGCG/CAGCG	DD34E	wgs	TA/TA	VURY01062588.1:7007-12029
Actinopteri	Cichliformes	Actinopterygii	Lamprologus callipterus	ZB-Lamcal	/	1026	341	/	/	201/184	ZB	CAGCG/-	DD34E	/	TA/-	VNKZ01000249.1:1-3380
Actinopteri	Cypriniformes	Actinopterygii	Labeo rohita	ZB-Labroh	1606	1077	358	32	4	201/201	ZB	CAGCG/CAGCG	DD34E	wgs	TA/TA	QBIY01011468.1:4649430-4651035
Actinopteri	Cichliformes	Actinopterygii	Julidochromis transcriptus	ZB-Jultra	1611	1026	341	26	4	201/201	ZB	CAGCG/CAGCG	DD34E	wgs	TA/TA	VUYJ01037173.1:1-3403
Actinopteri	Cichliformes	Actinopterygii	Julidochromis sp. 'unterfels' AB-2019	ZB-Julunt	1611	1026	341	18	12	201/201	ZB	CAGCG/CAGCG	DD34E	wgs	TA/TA	VUPU01057619.1:1-3444
Actinopteri	Cichliformes	Actinopterygii	Julidochromis sp. 'regani south' AB-2019	ZB-Julregs	1611	1026	341	32	15	201/201	ZB	CAGCG/CAGCG	DD34E	wgs	TA/TA	VVDS01011342.1:1-3404
Actinopteri	Cichliformes	Actinopterygii	Lepidiolamprologus kendalli	ZB-Lepken	1611	1026	341	28	23	201/201	ZB	CAGCG/CAGCG	DD34E	wgs	TA/TA	VVCA01061475.1:1-3406
Actinopteri	Cichliformes	Actinopterygii	Lepidiolamprologus kamambae	ZB-Lepkam	1611	1026	341	24	13	201/201	ZB	CAGCG/CAGCG	DD34E	wgs	TA/TA	VUXA01040674.1:1-4006
Actinopteri	Cichliformes	Actinopterygii	Lepidiolamprologus elongatus	ZB-Lepelo	/	1026	341	/	/	201/168	ZB	CAGCG/-	DD34E	/	TA/-	VUZH01038621.1:8946-12309
Actinopteri	Cichliformes	Actinopterygii	Lepidiolamprologus cunningtoni	ZB-Lepcun	1611	1026	341	12	4	201/201	ZB	CAGCG/CAGCG	DD34E	wgs	TA/TA	VVCW01030098.1:1-3403
Actinopteri	Cichliformes	Actinopterygii	Lepidiolamprologus attenuatus	ZB-Lepatt	/	1026	341	/	/	201/200	ZB	CAGCG/-	DD34E	/	TA/-	VUZM01031405.1:1-3396
Actinopteri	Cichliformes	Actinopterygii	Lamprologus tigripictilis	ZB-Lamtig	1611	1026	341	18	18	201/201	ZB	CAGCG/CAGCG	DD34E	wgs	TA/TA	VUQX01065968.1:1-3449
Actinopteri	Cichliformes	Actinopterygii	Lamprologus sp. 'ornatipinnis zambia' AB-2019	ZB-Lamornz	/	1026	341	/	/	201/152	ZB	CAGCG/-	DD34E	/	TA/-	VVIE01077832.1:1-3348
Actinopteri	Cichliformes	Actinopterygii	Lamprologus sp. 'ornatipinnis congo' AB-2019	ZB-Lamornc	1611	1026	341	34	14	201/201	ZB	CAACG/CAGCG	DD34E	wgs	TA/TA	VUPW01066210.1:1-3606
Actinopteri	Cichliformes	Actinopterygii	Lamprologus signatus	ZB-Lamsig	/	1026	341	/	/	201/152	ZB	CAGCG/-	DD34E	/	TA/-	VVFT01062713.1:8899-12243
Actinopteri	Cichliformes	Actinopterygii	Lamprologus ornatipinnis	ZB-Lamorna	/	1026	341	/	/	201/200	ZB	CAGCG/-	DD34E	/	TA/-	VUSV01006588.1:46145-49540
Actinopteri	Cichliformes	Actinopterygii	Lamprologus ocellatus	ZB-Lamoce	1611	1026	341	37	7	201/201	ZB	CAGCG/CAGCG	DD34E	wgs	TA/TA	VVBM01072324.1:1-3422
Actinopteri	Cichliformes	Actinopterygii	Lamprologus lemairii	ZB-Lamlem	/	1026	341	/	/	201/201	ZB	CAGCG/CAGCG	DD34E	/	TA/-	VVCZ01022769.1:1-3398
Actinopteri	Cichliformes	Actinopterygii	Lamprologus laparogramma	ZB-Lamlap	1611	1026	341	39	21	201/201	ZB	CAGCG/CAGCG	DD34E	wgs	TA/TA	VVIG01045851.1:1-3420
Actinopteri	Cichliformes	Actinopterygii	Lepidiolamprologus mimicus	ZB-Lepmim	/	1026	341	/	/	201/187	ZB	CAGCG/-	DD34E	/	TA/-	VUVY01030915.1:1-3383
Actinopteri	Cichliformes	Actinopterygii	Lepidiolamprologus profundicola	ZB-Leppro	/	1026	341	/	/	201/180	ZB	CAGCG/-	DD34E	/	TA/-	VUTS01055535.1:1-3376
Actinopteri	Cichliformes	Actinopterygii	Lepidiolamprologus sp. 'meeli kipili' AB-2019	ZB-Lepmee	/	1026	341	/	/	201/178	ZB	CAGCG/-	DD34E	/	TA/-	VUXS01048722.1:14291-17664
Actinopteri	Cichliformes	Actinopterygii	Lestradea perspicax	ZB-Lesper	/	1026	341	/	/	201/181	ZB	CAGCG/-	DD34E	/	TA/-	VVDQ01072320.1:26863-30239
Actinopteri	Cichliformes	Actinopterygii	Lestradea stappersii	ZB-Lessta	1611	1026	341	47	21	201/201	ZB	CAGCG/CAGCG	DD34E	wgs	TA/TA	VUPP01070092.1:13733-17143
Actinopteri	Cichliformes	Actinopterygii	Limnotilapia dardennii	ZB-Limdar	/	1026	341	/	/	/	ZB	/	DD34E	/	/	VUZU01058767.1:1-3325
Actinopteri	Cichliformes	Actinopterygii	Lobochilotes labiatus	ZB-Loblab	/	1026	341	/	/	201/192	ZB	CAGCG/-	DD34E	/	TA/-	VVEO01053944.1:1-3388
Actinopteri	Ophidiiformes	Actinopterygii	Lucifuga dentata	ZB-Lucden	1687	1026	341	9	1	187/200	ZB	CAGTG/CAGTG	DD34E	wgs	CA/TA	VXCM01007448.1:6132-10863
Actinopteri	Centrarchiformes	Actinopterygii	Maccullochella peelii	ZB-Macpee	1599	1005	334	49	1	201/197	ZB	CAGCG/CAGTG	DD34E	wgs	TA/TA	LKNJ01005346.1:1-4767
Actinopteri	Cypriniformes	Actinopterygii	Myxocyprinus asiaticus	ZB-Myxasi	/	984	327	/	/	/	ZB	/	DD34E	/	/	JAIGOD010000018.1:33184101-33189078
Actinopteri	Cichliformes	Actinopterygii	Neolamprologus bifasciatus	ZB-Neobif	1611	1026	341	20	15	201/201	ZB	CAGCG/CAGCG	DD34E	wgs	TA/TA	VUYB01070064.1:1-3405
Actinopteri	Cichliformes	Actinopterygii	Neolamprologus boulengeri	ZB-Neobou	1611	1026	341	23	4	201/202	ZB	CAGCG/CAGCG	DD34E	wgs	TA/TA	VUUV01001342.1:1-3428
Actinopteri	Cichliformes	Actinopterygii	Neolamprologus brevis	ZB-Neobre	/	1026	341	/	/	201/182	ZB	CAGCG/-	DD34E	/	TA/-	VVBL01077959.1:25125-28502
Actinopteri	Cichliformes	Actinopterygii	Neolamprologus buescheri	ZB-Neobue	/	1026	341	/	/	201/152	ZB	CAGCG/-	DD34E	/	TA/-	VUOZ01051261.1:1-3350
Actinopteri	Cichliformes	Actinopterygii	Neolamprologus calliurus	ZB-Neocal	/	1026	341	/	/	201/176	ZB	CAGCG/-	DD34E	/	TA/-	VVCG01075390.1:6410-9781
Actinopteri	Cichliformes	Actinopterygii	Neolamprologus cancellatus	ZB-Neocan	/	984	327	/	/	/	ZB	/	DD34E	/	/	VUYN01055102.1:9172-12155
Actinopteri	Centrarchiformes	Actinopterygii	Macquaria australasica	ZB-Macaus	1621	954	317	111	1	196/200	ZB	CAGCG/CAGCG	DD34E	wgs	TA/CA	SEMN01000140.1:385708-390727
Actinopteri	Gadiformes	Actinopterygii	Malacocephalus occidentalis	ZB-Malocc	1606	1041	346	136	1	117/113	ZB	CAGTG/GAATG	DD34E	wgs	TA/TA	OMOU01095392.1:2055-6325
Actinopteri	Synbranchiformes	Actinopterygii	Mastacembelus armatus	ZB-Masarm	1607	1026	341	8	2	201/200	ZB	CAGCG/CAGCG	DD34E	ref	TA/TA	JAFIIJ010000091.1:1541427-1546449
Actinopteri	Elopiformes	Actinopterygii	Megalops cyprinoides	ZB-Megcyp	1604	1008	335	13	1	192/193	ZB	CAGTG/CAGCG	DD34E	ref	TA/TA	JABWDN010002974.1:99519-104526
Actinopteri	Atheriniformes	Actinopterygii	Melanotaenia boesemani	ZB-Melboe	1623	1026	341	16	20	203/203	ZB	CAATG/CAACG	DD34E	ref	TA/TA	JAGFVJ010001365.1:395595-400617
Actinopteri	Cichliformes	Actinopterygii	Neolamprologus caudopunctatus	ZB-Neocaud	1611	1026	341	50	22	201/201	ZB	CAGCG/CAGCG	DD34E	wgs	TA/TA	VVDG01075856.1:32792-36377
Actinopteri	Cichliformes	Actinopterygii	Neolamprologus chitamwebwai	ZB-Neochi	1610	1026	341	18	9	197/196	ZB	CAGCG/CAGCG	DD34E	wgs	TA/TA	VUUN01072963.1:9528-12985
Actinopteri	Cichliformes	Actinopterygii	Neolamprologus christyi	ZB-Neochr	1611	1026	341	25	12	197/197	ZB	CAGCG/CAGCG	DD34E	wgs	TA/TA	VVEX01070042.1:170229-175251
Actinopteri	Cichliformes	Actinopterygii	Neolamprologus crassus	ZB-Neocra	/	1026	341	/	/	201/125	ZB	CAGCG/-	DD34E	/	TA/-	VVFL01026042.1:1-3321
Actinopteri	Siluriformes	Actinopterygii	Ompok bimaculatus	ZB-Ompbim	1601	1026	341	51	14	201/201	ZB	CAGCG/CAGCG	DD34E	wgs	TA/TA	VMHU01016733.1:16868-21890
Actinopteri	Cichliformes	Actinopterygii	Ophthalmotilapia boops	ZB-Ophboo	1611	1026	341	38	17	201/201	ZB	CAGCG/CAGCG	DD34E	wgs	TA/TA	VUXE01051953.1:14048-19070
Actinopteri	Cichliformes	Actinopterygii	Ophthalmotilapia heterodonta	ZB-Ophhet	1611	1026	341	39	33	201/201	ZB	CAGCG/CAGCG	DD34E	wgs	TA/TA	VVAI01041493.1:1-3402
Actinopteri	Cichliformes	Actinopterygii	Ophthalmotilapia nasuta	ZB-Ophnas	1611	1026	341	51	33	201/201	ZB	CAGCG/CAGCG	DD34E	wgs	TA/TA	VVAB01072778.1:1-3403
Actinopteri	Cichliformes	Actinopterygii	Ophthalmotilapia sp. 'paranasuta' AB-2019	ZB-Ophpar	/	1026	341	/	/	201/201	ZB	CAGCG/CAGCG	DD34E	/	TA/-	VUSH01016089.1:40165-43398
Actinopteri	Cichliformes	Actinopterygii	Ophthalmotilapia sp. 'white cap' AB-2019	ZB-Ophwhi	/	1026	341	/	/	189/201	ZB	CAGCG/-	DD34E	/	TA/-	VUXO01036303.1:1-3385
Actinopteri	Cichliformes	Actinopterygii	Xenotilapia tenuidentata	ZB-Xenten	1611	1026	341	43	26	201/201	ZB	CAGTG/CAGCG	DD34E	wgs	TA/TA	VUYD01072228.1:1-3410
Actinopteri	Cichliformes	Actinopterygii	Xenotilapia spiloptera	ZB-Xenspi	/	1026	341	/	/	201/197	ZB	CAGCG/-	DD34E	/	TA/-	VUZX01080569.1:10206-13598
Actinopteri	Cichliformes	Actinopterygii	Xenotilapia sp. 'spilopterus north' AB-2019	ZB-Xenspin	/	1026	341	/	/	201/195	ZB	CAGCG/-	DD34E	/	TA/-	VUWK01080079.1:1-3391
Actinopteri	Cichliformes	Actinopterygii	Xenotilapia leptura	ZB-Xenlep	1611	1026	341	41	14	201/201	ZB	CAGCG/CAGCG	DD34E	wgs	TA/TA	VVCM01049199.1:28790-32222
Actinopteri	Cichliformes	Actinopterygii	Xenotilapia longispinis	ZB-Xenlon	/	1026	341	/	/	201/182	ZB	CAGCG/-	DD34E	/	TA/-	VUTE01011143.1:35954-39331
Actinopteri	Cichliformes	Actinopterygii	Xenotilapia nasus	ZB-Xennas	1611	1026	341	44	12	201/201	ZB	CAGCG/CAGCG	DD34E	wgs	TA/TA	VVCC01060800.1:7181-10607
Actinopteri	Cichliformes	Actinopterygii	Xenotilapia nigrolabiata	ZB-Xennig	/	1026	341	/	/	201/174	ZB	CAGCG/-	DD34E	/	TA/-	VVGS01029545.1:1-3370
Actinopteri	Cichliformes	Actinopterygii	Xenotilapia ochrogenys	ZB-Xenoch	/	1026	341	/	/	201/184	ZB	CAGCG/-	DD34E	/	TA/-	VUPS01049819.1:13271-16652
Actinopteri	Cichliformes	Actinopterygii	Xenotilapia papilio	ZB-Xenpap	/	1026	341	/	/	201/201	ZB	CAGCG/CAGCG	DD34E	/	TA/-	VVFN01081530.1:1-3397
Actinopteri	Cichliformes	Actinopterygii	Xenotilapia sima	ZB-Xensim	/	1026	341	/	/	201/177	ZB	CAGCG/-	DD34E	/	TA/-	WVVX01068606.1:7256-10628
Actinopteri	Cichliformes	Actinopterygii	Xenotilapia sp. 'kilesa' AB-2019	ZB-Xenkil	1611	1026	341	23	12	201/201	ZB	CAGCG/CAGCG	DD34E	wgs	TA/TA	VVAD01046621.1:1-3423
Actinopteri	Cichliformes	Actinopterygii	Xenotilapia sp. 'papilio sunflower'	ZB-Xenpaps	1611	1026	341	54	30	201/201	ZB	CAGCG/CAGCG	DD34E	wgs	TA/TA	VVAY01047021.1:1-3408
Actinopteri	Cichliformes	Actinopterygii	Xenotilapia singularis	ZB-Xensin	/	1026	341	/	/	201/-	ZB	CAGCG/-	DD34E	/	TA/-	VVDX01053706.1:1-3097
Actinopteri	Cichliformes	Actinopterygii	Tropheus moorii	ZB-Tromoo	/	1026	341	/	/	201/-	ZB	CAGCG/-	DD34E	/	TA/-	VVHT01009403.1:1-3092
Actinopteri	Cichliformes	Actinopterygii	Tropheus polli	ZB-Tropol	/	1026	341	/	/	201/184	ZB	CAGCG/-	DD34E	/	TA/-	VUWP01052558.1:1-3380
Actinopteri	Cichliformes	Actinopterygii	Tropheus sp. 'black'	ZB-Trobla	/	1026	341	/	/	201/177	ZB	CAGCG/-	DD34E	/	TA/-	VUPM01058126.1:13525-16916
Actinopteri	Cichliformes	Actinopterygii	Tropheus sp. 'brichardi kipili' AB-2019	ZB-Trobri	/	1026	341	/	/	201/-	ZB	CAGCG/-	DD34E	/	TA/-	VUXG01031623.1:8339-11648
Actinopteri	Cichliformes	Actinopterygii	Xenotilapia flavipinnis	ZB-Xenfla	1611	1026	341	59	12	201/201	ZB	CAGCG/CAGCG	DD34E	wgs	TA/TA	VVHI01031812.1:1-3422
Actinopteri	Cichliformes	Actinopterygii	Tropheus sp. 'Kirschfleck'	ZB-Trokir	/	1026	341	/	/	201/-	ZB	CAGCG/-	DD34E	/	TA/-	VUVR01037268.1:24878-28137
Actinopteri	Cichliformes	Actinopterygii	Tropheus sp. 'lukuga' AB-2019	ZB-Troluk	/	1026	341	/	/	201/197	ZB	CAGCG/-	DD34E	/	TA/-	VUTZ01061030.1:10435-13827
Actinopteri	Cichliformes	Actinopterygii	Tropheus sp. 'lunatus' AB-2019	ZB-Trolun	/	1026	341	/	/	201/180	ZB	CAGCG/-	DD34E	/	TA/-	VUTV01041472.1:15005-18216
Actinopteri	Cichliformes	Actinopterygii	Tropheus sp. 'murago' AB-2019	ZB-Tromur	/	1026	341	/	/	201/187	ZB	CAGCG/-	DD34E	/	TA/-	VUXY01061365.1:68211-71429
Actinopteri	Cichliformes	Actinopterygii	Tropheus sp. 'red' AB-2019	ZB-Trored	/	1026	341	/	/	201/181	ZB	CAGCG/-	DD34E	/	TA/-	VVCT01063676.1:1-3377
Actinopteri	Esociformes	Actinopterygii	Umbra pygmaea	ZB-Umbpyg	1551	921	306	445	1	191/196	ZB	CAGCG/TAGCG	DD34E	wgs	TA/TA	JACXGM010001747.1:37047-42063
Actinopteri	Cichliformes	Actinopterygii	Variabilichromis moorii	ZB-Varmoo	1611	1026	341	56	27	201/201	ZB	CAGCG/CAGCG	DD34E	wgs	TA/TA	VUZC01061714.1:1-3406
Actinopteri	Cichliformes	Actinopterygii	Xenotilapia bathyphilus	ZB-Xenbat	/	1026	341	/	/	201/145	ZB	CAGCG/-	DD34E	/	TA/-	VVFJ01076247.1:1-3341
Actinopteri	Cichliformes	Actinopterygii	Xenotilapia boulengeri	ZB-Xenbou	/	1026	341	/	/	201/146	ZB	CAGCG/-	DD34E	/	TA/-	VVDB01064597.1:23271-26498
Actinopteri	Cichliformes	Actinopterygii	Xenotilapia caudafasciata	ZB-Xencau	/	1026	341	/	/	201/-	ZB	CAGCG/-	DD34E	/	TA/-	VVGE01046100.1:1-3306
Actinopteri	Cypriniformes	Actinopterygii	Triplophysa siluroides	ZB-Trisil	1611	1026	341	64	4	202/201	ZB	CAGCG/CAGCG	DD34E	wgs	TA/TA	VCII01000203.1:6721812-6726834
Actinopteri	Cichliformes	Actinopterygii	Telmatochromis sp. 'shell' AB-2019	ZB-Telshe	1611	1026	341	14	9	201/201	ZB	CAGCG/CAGCG	DD34E	wgs	TA/TA	VVEC01043240.1:1-3245
Actinopteri	Cypriniformes	Actinopterygii	Triplophysa dalaica	ZB-Tridal	1532	1032	343	57	1	201/188	ZB	CAGCA/GTGAA	DD34E	wgs	TA/GA	JABZFK010000134.1:10812599-10817627
Actinopteri	Cichliformes	Actinopterygii	Tropheus annectens	ZB-Troann	1611	1026	341	35	15	201/201	ZB	CAGCG/CAGCG	DD34E	wgs	TA/TA	VURB01022546.1:25242-28478
Actinopteri	Cichliformes	Actinopterygii	Tropheus brichardi	ZB-Trobric	/	1026	341	/	/	201/-	ZB	CAGCG/-	DD34E	/	TA/-	VUSL01033716.1:1-3277
Actinopteri	Cichliformes	Actinopterygii	Tropheus duboisi	ZB-Trodub	/	1026	341	/	/	201/178	ZB	CAGCG/-	DD34E	/	TA/-	VUUL01036409.1:1-3374
Actinopteri	Perciformes	Actinopterygii	Sebastes rubrivinctus	ZB-Sebrub	/	1026	341	/	/	201/-	ZB	CAGCG/-	DD34E	/	TA/-	CAKANX010047280.1:1-3165
Actinopteri	Carangiformes	Actinopterygii	Selene dorsalis	ZB-Seldor	/	1026	341	/	/	196/-	ZB	CAGCG/-	DD34E	/	TA/-	OMNW01014003.1:1-3315
Actinopteri	Cichliformes	Actinopterygii	Simochromis diagramma	ZB-Simdia	1611	1026	341	58	34	201/201	ZB	CAGCG/CAGCG	DD34E	wgs	TA/TA	VUZE01057994.1:13054-18076
Actinopteri	Perciformes	Actinopterygii	Sebastes schlegelii	ZB-Sebsch	/	1056	351	/	/	201/-	ZB	CAGCG/-	DD34E	/	TA/-	VHQL01000108.1:2628756-2633778
Actinopteri	Perciformes	Actinopterygii	Sebastes umbrosus	ZB-Sebumb	1620	1026	341	27	6	198/200	ZB	CAGCG/CAGCG	DD34E	ref	TA/TA	JADCQR010000297.1:391513-396535
Actinopteri	Cichliformes	Actinopterygii	Serranochromis macrocephalus	ZB-Sermac	/	1026	341	/	/	/	ZB	/	DD34E	/	/	VUQW01059592.1:1-3342
Actinopteri	Siluriformes	Actinopterygii	Silurus meridionalis	ZB-Silmer	/	1026	341	/	/	/	ZB	/	DD34E	/	/	JABFDY010000012.1:6455169-6460191
Actinopteri	Pleuronectiformes	Actinopterygii	Solea senegalensis	ZB-Solsen	1620	1023	340	18	1	201/201	ZB	CAGCG/CAGCG	DD34E	ref	TA/TA	JAGKHQ010000009.1:6154390-6159409
Actinopteri	Cypriniformes	Actinopterygii	Oxygymnocypris stewartii	ZB-Oxyste	1609	1026	341	48	23	200/200	ZB	CAGCG/CAGCG	DD34E	wgs	TA/TA	QVTF01023875.1:121531-126553
Actinopteri	Cyprinodontiformes	Actinopterygii	Pachypanchax playfairii	ZB-Pacpla	1597	1026	341	25	7	200/200	ZB	CAGCA/CAGCG	DD34E	wgs	TA/TA	SSNP01000196.1:510856-515878
Actinopteri	Cichliformes	Actinopterygii	Petrochromis famula	ZB-Petfam	/	1026	341	/	/	201/188	ZB	CAGCG/-	DD34E	/	TA/-	VVGL01055690.1:1-3384
Actinopteri	Cichliformes	Actinopterygii	Petrochromis fasciolatus	ZB-Petfas	/	1026	341	/	/	/	ZB	/	DD34E	/	/	VVHD01043828.1:1-3208
Actinopteri	Cichliformes	Actinopterygii	Petrochromis horii	ZB-Pethor	/	1026	341	/	/	201/200	ZB	CAGCG/-	DD34E	/	TA/-	VVFQ01035901.1:23315-26546
Actinopteri	Cichliformes	Actinopterygii	Petrochromis macrognathus	ZB-Petmac	/	1026	341	/	/	201/137	ZB	CAGCG/-	DD34E	/	TA/-	VUVU01025445.1:1-3333
Actinopteri	Cichliformes	Actinopterygii	Petrochromis orthognathus	ZB-Petort	/	1026	341	/	/	201/-	ZB	CAGCG/-	DD34E	/	TA/-	VUSB01048157.1:1-3255
Actinopteri	Cichliformes	Actinopterygii	Petrochromis polyodon	ZB-Petpol	/	1026	341	/	/	/	ZB	/	DD34E	/	/	VUZS01054743.1:1-3179
Actinopteri	Cichliformes	Actinopterygii	Petrochromis sp. 'giant' AB-2019	ZB-Petgia	/	1026	341	/	/	201/166	ZB	CAGCG/-	DD34E	/	TA/-	VUVW01032554.1:38883-42080
Actinopteri	Cichliformes	Actinopterygii	Petrochromis sp. 'kazumbae' AB-2019	ZB-Petkaz	/	1026	341	/	/	201/-	ZB	CAGCG/-	DD34E	/	TA/-	VUTQ01026577.1:20667-23789
Actinopteri	Cichliformes	Actinopterygii	Petrochromis sp. 'kipili brown' AB-2019	ZB-Petkip	/	1026	341	/	/	/	ZB	/	DD34E	/	/	VUWC01003184.1:1-3156
Actinopteri	Cichliformes	Actinopterygii	Petrochromis sp. 'macrognathus rainbow' AB-2019	ZB-Petmacr	/	1026	341	/	/	/	ZB	/	DD34E	/	/	VUXI01028314.1:1-3198
Actinopteri	Cichliformes	Actinopterygii	Petrochromis sp. 'moshi yellow' AB-2019	ZB-Petmos	/	1026	341	/	/	201/169	ZB	CAGCG/-	DD34E	/	TA/-	VUVT01003397.1:1-3365
Actinopteri	Cichliformes	Actinopterygii	Petrochromis sp. 'orthognathus ikola' AB-2019	ZB-Petorti	/	1026	341	/	/	197/175	ZB	CAGCG/-	DD34E	/	TA/-	VUWS01040169.1:34839-38213
Actinopteri	Cichliformes	Actinopterygii	Petrochromis sp. 'polyodon texas' AB-2019	ZB-Petpolt	/	1026	341	/	/	201/148	ZB	CAGCG/-	DD34E	/	TA/-	VUXU01050275.1:9892-13235
Actinopteri	Cichliformes	Actinopterygii	Petrochromis sp. 'red' AB-2019	ZB-Petred	/	1026	341	/	/	201/199	ZB	CAGCG/-	DD34E	/	TA/-	VUVN01061915.1:1-3395
Actinopteri	Cichliformes	Actinopterygii	Petrochromis trewavasae	ZB-Pettre	/	1026	341	/	/	201/141	ZB	CAGCG/-	DD34E	/	TA/-	VVFR01004729.1:1-3337
Actinopteri	Cichliformes	Actinopterygii	Petrochromis trewavasae ephippium	ZB-Pettree	/	1026	341	/	/	201/174	ZB	CAGCG/-	DD34E	/	TA/-	VVCY01020938.1:1-3370
Actinopteri	Cichliformes	Actinopterygii	Pharyngochromis acuticeps	ZB-Phaacu	/	1026	341	/	/	/	ZB	/	DD34E	/	/	VUQU01009692.1:1-3232
Actinopteri	Mugiliformes	Actinopterygii	Planiliza haematocheilus	ZB-Plahae	/	1026	341	/	/	/	ZB	/	DD34E	/	/	SRSE01001441.1386105-391127
Actinopteri	Cichliformes	Actinopterygii	Pseudosimochromis babaulti	ZB-Psebab	/	1026	341	/	/	201/176	ZB	CAGCG/-	DD34E	/	TA/-	VUPE01046312.1:1-3372
Actinopteri	Cichliformes	Actinopterygii	Pseudosimochromis curvifrons	ZB-Psecur	/	1026	341	/	/	201/194	ZB	CAGCG/-	DD34E	/	TA/-	VUZZ01059898.1:1-3390
Actinopteri	Cichliformes	Actinopterygii	Pundamilia nyererei	ZB-Punnye	1611	1026	341	4	3	201/201	ZB	CAGCG/CAGCG	DD34E	ref	TA/TA	AFNX01028510.1:4219-9241
Actinopteri	Pleuronectiformes	Actinopterygii	Reinhardtius hippoglossoides	ZB-Reihip	1601	1026	341	15	1	200/200	ZB	CAGCG/CAGCG	DD34E	wgs	TA/TA	VCHM03000006.1:1435214-1440236
Actinopteri	Blenniiformes	Actinopterygii	Salarias fasciatus	ZB-Salfas	1622	1026	341	32	81	205/205	ZB	CAATG/CAATG	DD34E	ref	TA/TA	CABFVM010002026.1:361172-366194
Actinopteri	Perciformes	Actinopterygii	Sander lucioperca	ZB-Sanluc	/	957	318	/	/	/	ZB	/	DD34E	/	/	VTTG02000016.1:31541128-31546138
Actinopteri	Cichliformes	Actinopterygii	Sargochromis carlottae	ZB-Sarcar	1611	1026	341	13	6	201/201	ZB	CAGCG/CAGCG	DD34E	wgs	TA/TA	VUQV01030232.1:1-3409
Actinopteri	Cichliformes	Actinopterygii	Ophthalmotilapia ventralis	ZB-Ophven	/	1026	341	/	/	/	ZB	/	DD34E	/	/	VVDN01072181.1:1-3220
Actinopteri	Cichliformes	Actinopterygii	Orthochromis indermauri	ZB-Ortind	/	1026	341	/	/	201/-	ZB	CAGCG/-	DD34E	/	TA/-	VVBG01029344.1:10212-13395
Actinopteri	Beloniformes	Actinopterygii	Oryzias latipes	ZB-Orylat	1622	1026	341	24	9	201/201	ZB	CAGTG/CAGTG	DD34E	ref	TA/TA	RXZY01000043.1:1158715-1163737
Actinopteri	Atheriniformes	Actinopterygii	Neostethus bicornis	ZB-Neobic	1609	1026	341	108	10	201/201	ZB	CAGCG/CAGCG	DD34E	wgs	TA/TA	CACRXF010000274.1:65665-70687
Actinopteri	Beloniformes	Actinopterygii	Oryzias sinensis	ZB-Orysin	1622	1026	341	419	39	200/200	ZB	CAGCG/CAGCG	DD34E	wgs	TA/TA	VHIC01002393.1:555876-560898
Actinopteri	Cichliformes	Actinopterygii	Neolamprologus sp. 'cygnus' AB-2019	ZB-Neocyg	/	1026	341	/	/	201/174	ZB	CAGCG/-	DD34E	/	TA/-	VUWX01030565.1:1-3370
Actinopteri	Cichliformes	Actinopterygii	Neolamprologus sp. 'eseki' AB-2019	ZB-Neoese	/	1026	341	/	/	201/-	ZB	CAGCG/-	DD34E	/	TA/-	VUWU01065681.1:24469-27741
Actinopteri	Cichliformes	Actinopterygii	Neolamprologus sp. 'falcicula mahale' AB-2019	ZB-Neofal	/	1026	341	/	/	/	ZB	/	DD34E	/	/	VUVK01030730.1:1-3299
Actinopteri	Cichliformes	Actinopterygii	Neolamprologus sp. 'furcifer ulwile' AB-2019	ZB-Neofur	/	1026	341	/	/	201/149	ZB	CAGCG/-	DD34E	/	TA/-	VUWE01038767.1:1-3345
Actinopteri	Cichliformes	Actinopterygii	Neolamprologus sp. 'gracilis tanzania' AB-2019	ZB-Neogra	1611	1026	341	13	2	201/201	ZB	CAGCG/CAGCG	DD34E	wgs	TA/TA	VUVI01001064.1:1-3401
Actinopteri	Cichliformes	Actinopterygii	Neolamprologus sp. 'kombe' AB-2019	ZB-Neokom	/	1026	341	/	/	/	ZB	/	DD34E	/	/	VVBO01040622.1:19995-23603
Actinopteri	Cichliformes	Actinopterygii	Neolamprologus sp. 'ventralis stripe' AB-2019	ZB-Neoven	1611	1026	341	16	6	201/201	ZB	CAGCG/CAGCG	DD34E	wgs	TA/TA	VUOW01040567.1:1-3413
Actinopteri	Cichliformes	Actinopterygii	Neolamprologus tetracanthus	ZB-Neotet	/	1026	341	/	/	201/201	ZB	CAGCG/CAGCG	DD34E	/	TA/-	VVDE01063229.1:1-3397
Actinopteri	Cichliformes	Actinopterygii	Neolamprologus timidus	ZB-Neotim	/	1026	341	/	/	201/147	ZB	CAGCG/-	DD34E	/	TA/-	VUXJ01037668.1:16830-20008
Actinopteri	Cichliformes	Actinopterygii	Neolamprologus toae	ZB-Neotoa	/	1026	341	/	/	201/197	ZB	CAGCG/-	DD34E	/	TA/-	VUSO01007564.1:6690-10082
Actinopteri	Cichliformes	Actinopterygii	Neolamprologus tretocephalus	ZB-Neotre	/	1026	341	/	/	/	ZB	/	DD34E	/	/	VUUJ01068777.1:1-3251
Actinopteri	Cichliformes	Actinopterygii	Neolamprologus variostigma	ZB-Neovar	/	1026	341	/	/	201/197	ZB	CAGCG/-	DD34E	/	TA/-	VUPY01057495.1:14400-17792
Actinopteri	Cichliformes	Actinopterygii	Neolamprologus ventralis	ZB-Neovent	/	1026	341	/	/	/	ZB	/	DD34E	/	/	VUTH01041526.1:1-3253
Actinopteri	Cichliformes	Actinopterygii	Neolamprologus walteri	ZB-Neowal	1610	1026	341	22	9	201/201	ZB	CAGCG/CAGCG	DD34E	wgs	TA/TA	VUUD01042494.1:9641-14663
Actinopteri	Cichliformes	Actinopterygii	Neolamprologus mustax	ZB-Neomus	/	1026	341	/	/	201/182	ZB	CAGCG/-	DD34E	/	TA/-	VVBU01093416.1:10580-13957
Actinopteri	Cichliformes	Actinopterygii	Neolamprologus niger	ZB-Neonig	1610	1026	341	28	14	201/200	ZB	CAGCG/CAGCG	DD34E	wgs	TA/TA	VUUS01076703.1:32132-35536
Actinopteri	Cichliformes	Actinopterygii	Neolamprologus nigriventris	ZB-Neonigr	/	1026	341	/	/	201/183	ZB	CAGCG/-	DD34E	/	TA/-	VUYW01048456.1:9001-12215
Actinopteri	Cichliformes	Actinopterygii	Neolamprologus obscurus	ZB-Neoobs	1611	1026	341	24	12	201/201	ZB	CAGCG/CAGCG	DD34E	wgs	TA/TA	VVBW01071258.1:31564-35037
Actinopteri	Cichliformes	Actinopterygii	Neolamprologus olivaceous	ZB-Neooli	1611	1026	341	34	28	201/201	ZB	CAGCG/CAGCG	DD34E	wgs	TA/TA	VURK01057384.1:5497-8923
Actinopteri	Cichliformes	Actinopterygii	Neolamprologus pectoralis	ZB-Neopec	/	1026	341	/	/	/	ZB	/	DD34E	/	/	VURQ01044327.1:1-3259
Actinopteri	Cichliformes	Actinopterygii	Neolamprologus petricola	ZB-Neopet	/	1026	341	/	/	201/198	ZB	CAGCG/-	DD34E	/	TA/-	VUXQ01038196.1:1-3394
Actinopteri	Cichliformes	Actinopterygii	Neolamprologus pleuromaculatus	ZB-Neople	1611	1026	341	29	19	201/201	ZB	CAGCG/CAGCG	DD34E	wgs	TA/TA	VUSU01027626.1:1-3402
Actinopteri	Cichliformes	Actinopterygii	Neolamprologus prochilus	ZB-Neopro	1611	1026	341	29	13	201/201	ZB	CAGCG/CAGCG	DD34E	wgs	TA/TA	VVFO01038711.1:13403-16804
Actinopteri	Cichliformes	Actinopterygii	Neolamprologus pulcher	ZB-Neopul	1611	1026	341	24	11	201/201	ZB	CAGCG/CAGCG	DD34E	wgs	TA/TA	VVEG01019765.1:1-3451
Actinopteri	Cichliformes	Actinopterygii	Neolamprologus savoryi	ZB-Neosav	/	1026	341	/	/	201/179	ZB	CAGCG/-	DD34E	/	TA/-	VVGI01070882.1:1-3375
Actinopteri	Cichliformes	Actinopterygii	Neolamprologus sexfasciatus	ZB-Neosex	1611	1026	341	32	17	201/201	ZB	CAGCG/CAGCG	DD34E	wgs	TA/TA	VVCI01057572.1:5908-9144
Actinopteri	Cichliformes	Actinopterygii	Neolamprologus similis	ZB-Neosim	/	1026	341	/	/	201/151	ZB	CAGCG/-	DD34E	/	TA/-	VUTU01047622.1:9420-12766
Actinopteri	Cichliformes	Actinopterygii	Neolamprologus sp. 'brevis magara' AB-2019	ZB-Neobrem	1611	1026	341	23	17	201/201	ZB	CAGCG/CAGCG	DD34E	wgs	TA/TA	VUTN01038560.1:1-3488
Actinopteri	Cichliformes	Actinopterygii	Neolamprologus sp. 'caudopunctatus kipili' AB-2019	ZB-Neocauk	/	1026	341	/	/	201/121	ZB	CAGCG/-	DD34E	/	TA/-	VUWF01035287.1:8814-11966
Actinopteri	Cichliformes	Actinopterygii	Neolamprologus mondabu	ZB-Neomon	/	1026	341	/	/	/	ZB	/	DD34E	/	/	VUPL01034493.1:1-3360
Actinopteri	Cichliformes	Actinopterygii	Neolamprologus modestus	ZB-Neomod	/	1026	341	/	/	201/198	ZB	CAGCG/-	DD34E	/	TA/-	VVCE01026698.1:14689-18082
Actinopteri	Cichliformes	Actinopterygii	Neolamprologus meeli	ZB-Neomee	1611	1026	341	23	13	201/201	ZB	CAGCG/CAGCG	DD34E	wgs	TA/TA	VVIC01066147.1:1-3401
Actinopteri	Cichliformes	Actinopterygii	Neolamprologus marunguensis	ZB-Neomar	/	1026	341	/	/	/	ZB	/	DD34E	/	/	VURI01062621.1:1-3332
Actinopteri	Cichliformes	Actinopterygii	Neolamprologus longior	ZB-Neolon	/	1026	341	/	/	201/200	ZB	CAGCG/-	DD34E	/	TA/-	VUWM01040443.1:1-3396
Actinopteri	Cichliformes	Actinopterygii	Neolamprologus helianthus	ZB-Neohel	1611	1026	341	28	11	201/201	ZB	CAGCG/CAGCG	DD34E	wgs	TA/TA	VURE01002414.1:11940-15357
Actinopteri	Cichliformes	Actinopterygii	Neolamprologus cylindricus	ZB-Neocyl	/	1026	341	/	/	/	ZB	/	DD34E	/	/	VVBA01061850.1:1-3374
Actinopteri	Cichliformes	Actinopterygii	Neolamprologus falcicula	ZB-Neofalc	/	1026	341	/	/	/	ZB	/	DD34E	/	/	VURV01063542.1:1-3371
Actinopteri	Cichliformes	Actinopterygii	Neolamprologus fasciatus	ZB-Neofas	/	1026	341	/	/	/	ZB	/	DD34E	/	/	VUZY01046919.1:40870-43939
Actinopteri	Cichliformes	Actinopterygii	Neolamprologus furcifer	ZB-Neofurc	1611	1026	341	41	29	201/201	ZB	CAGCG/CAGCG	DD34E	wgs	TA/TA	VUPC01000229.1:1-3399
Actinopteri	Cichliformes	Actinopterygii	Neolamprologus gracilis	ZB-Neograc	/	1026	341	/	/	/	ZB	/	DD34E	/	/	VURG01031584.1:1-3249
Actinopteri	Cichliformes	Actinopterygii	Neolamprologus hecqui	ZB-Neohec	1611	1026	341	39	9	201/201	ZB	CAGCG/CAGCG	DD34E	wgs	TA/TA	VVAJ01025403.1:17777-21054
Actinopteri	Cichliformes	Actinopterygii	Neolamprologus longicaudatus	ZB-Neolong	/	1026	341	/	/	/	ZB	/	DD34E	/	/	VURM01066454.1:60093-62274
Actinopteri	Perciformes	Actinopterygii	Sebastes nigrocinctus	ZB-Sebnig	1625	1029	342	95	2	200/200	ZB	CAGCG/CAGCG	DD34E	wgs	TA/TA	CAKANB010034712.1:1382-6407
Actinopteri	Perciformes	Actinopterygii	Sebastes koreanus	ZB-Sebkor	/	1026	341	/	/	200/173	ZB	CAGCG/-	DD34E	/	TA/-	CAKANJ010051291.1:32795-36488
Actinopteri	Cichliformes	Actinopterygii	Hemichromis elongatus	ZB-Hemelo	/	933	310	/	/	/	ZB	/	DD34E	/	/	VUQR01014328.1:15804-18788
Actinopteri	Pleuronectiformes	Actinopterygii	Hippoglossus hippoglossus	ZB-Hiphip	/	978	325	/	/	/	ZB	/	DD34E	/	/	WOYC01002930.1:924502-929476
Actinopteri	Cichliformes	Actinopterygii	Telmatochromis sp. 'lufubu' AB-2019	ZB-Telluf	/	1026	341	/	/	/	ZB	/	DD34E	/	/	VVBH01013772.1:18988-22015
Actinopteri	Cichliformes	Actinopterygii	Telmatochromis brachygnathus	ZB-Telbra	/	1026	341	/	/	/	ZB	/	DD34E	/	/	VVHR01070970.1:7174-10326
Actinopteri	Cichliformes	Actinopterygii	Telmatochromis brichardi	ZB-Telbri	/	1026	341	/	/	/	ZB	/	DD34E	/	/	VURR01021173.1:1-3339
Actinopteri	Cichliformes	Actinopterygii	Telmatochromis dhonti	ZB-Teldho	/	1026	341	/	/	/	ZB	/	DD34E	/	/	VUVF01057239.1:1-3324
Actinopteri	Cichliformes	Actinopterygii	Telmatochromis sp. 'dhonti north' AB-2019	ZB-Teldhon	1611	1026	341	36	1	201/201	ZB	CAGCG/CAGCG	DD34E	wgs	CA/TA	VUPH01056926.1:17827-21227
Actinopteri	Cichliformes	Actinopterygii	Telmatochromis sp. 'dhonti twiyu' AB-2019	ZB-Teldhot	1611	1026	341	31	8	201/201	ZB	CAGCG/CAGCG	DD34E	wgs	TA/TA	VUXZ01071624.1:30549-33949
Actinopteri	Cichliformes	Actinopterygii	Telmatochromis sp. 'longola' AB-2019	ZB-Tellon	/	1026	341	/	/	/	ZB	/	DD34E	/	/	VUQD01060611.1:18299-21536
Actinopteri	Perciformes	Actinopterygii	Sebastes aleutianus	ZB-Sebale	1622	1026	341	48	4	200/200	ZB	CAGCG/CAGCG	DD34E	wgs	TA/TA	CAKAKS010000327.1:176959-181981
Actinopteri	Cichliformes	Actinopterygii	Telmatochromis bifrenatus	ZB-Telbif	1613	1026	341	20	9	201/203	ZB	CAGTG/CAGTG	DD34E	wgs	TA/TA	VUUU01026715.1:16767-20005
Actinopteri	Cypriniformes	Actinopterygii	Danio rerio	ZB-Danrer	1597	1026	341	21	19	201/201	ZB	CAGCG/CAGCG	DD34E	ref	TA/TA	QQSU01000013.1:28546586-28551608
Actinopteri	Clupeiformes	Actinopterygii	Alosa alosa	ZB-Aloalo	1537	/	/	2	0	186/186	ZB	CAGCG/CAGCT	DD34E	wgs	TA/TA	JADWDJ010000001.1:50420283-50425289
Actinopteri	Albuliformes	Actinopterygii	Albula glossodonta	ZB-Albglo	1626	/	/	30	0	198/196	ZB	CAGTG/CAGTG	DD34E	wgs	TA/TA	JAFBMS010000070.1:262878-267899
Actinopteri	Clupeiformes	Actinopterygii	Alosa sapidissima	ZB-Alosap	1513	/	/	3	0	202/205	ZB	CAGCG/CAGGG	DD34E	ref	TA/TA	JAHTKL010000012.1:4257200-4262107
Actinopteri	Cypriniformes	Actinopterygii	Anabarilius grahami	ZB-Anagra	1588	834	277	15	1	201/201	ZB	CAGCG/CAGCG	DD34E	wgs	TA/TA	RJVU01069537.1:2965614-2970613
Actinopteri	Cyprinodontiformes	Actinopterygii	Anableps anableps	ZB-Anaana	1615	/	/	96	0	201/201	ZB	CAGCG/CAGTG	DD34E	wgs	TA/TA	JABWDT010001751.1:79591-84617
Actinopteri	Anguilliformes	Actinopterygii	Anguilla anguilla	ZB-Angang	1621	/	/	4	0	199/208	ZB	CAGTG/CAGTG	DD34E	wgs	TA/TA	JABVMG010000002.1:31718413-31723435
Actinopteri	Anguilliformes	Actinopterygii	Anguilla japonica	ZB-Angjap	1606	/	/	10	0	198/203	ZB	CAGTG/CAGTG	DD34E	wgs	TA/TA	VDMF01035423.1:1410158-1415171
Actinopteri	Anguilliformes	Actinopterygii	Anguilla marmorata	ZB-Angmar	1610	/	/	2	0	202/198	ZB	CAGTG/CAGTG	DD34E	wgs	TA/TA	CAAKNA010032179.1:31709-36727
Actinopteri	Anguilliformes	Actinopterygii	Anguilla rostrata	ZB-Angros	1615	/	/	3	0	199/202	ZB	CAGTG/CAGTG	DD34E	wgs	TA/TA	LTYT01001486.1:127361-132383
Actinopteri	Cyprinodontiformes	Actinopterygii	Aphyosemion australe	ZB-Aphaus	1463	501	166	104	0	86/85	ZB	CAGTG/CAGCG	DD34E	wgs	TA/TA	SSNS01000011.1:3263505-3268450
Actinopteri	Cichliformes	Actinopterygii	Apistogramma diplotaenia	ZB-Apidip	/	/	/	/	/	/	ZB	/	DD34E	/	/	VOQJ01003616.1:43627-46550
Actinopteri	Galaxiiformes	Actinopterygii	Aplochiton taeniatus	ZB-Apltae	/	/	/	/	/	/	ZB	/	DD34E	/	/	JAGFOW010001484.1:54592-59599
Actinopteri	Cichliformes	Actinopterygii	Astatoreochromis straeleni	ZB-Aststr	/	/	/	/	/	/	ZB	/	DD34E	/	/	VUSY01035739.1:31-2908
Actinopteri	Cichliformes	Actinopterygii	Astatotilapia stappersii	ZB-Aststa	/	/	/	/	/	/	ZB	/	DD34E	/	/	VUSE01048481.1:7549-10281
Actinopteri	Zeiformes	Actinopterygii	Zeus faber	ZB-Zeufab	/	/	/	/	/	/	ZB	/	DD34E	/	/	OOFI01093813.1:3398-8407
Actinopteri	Osteoglossiformes	Actinopterygii	Brevimyrus niger	ZB-Brenig	/	/	/	/	/	/	ZB	/	DD34E	/	/	JAABNY010000645.1:29380922-29385937
Actinopteri	Cypriniformes	Actinopterygii	Carassius auratus red var.	ZB-Caraurr	/	/	/	/	/	/	ZB	/	DD34E	/	/	LGRG01004635.1:11340-16281
Actinopteri	Cypriniformes	Actinopterygii	Carassius auratus	ZB-Caraur	1687	/	/	8	0	201/189	ZB	CAGTG/CAGCG	DD34E	ref	TA/TA	VFRO01000607.1:356007-360919
Actinopteri	Cypriniformes	Actinopterygii	Carassius gibelio	ZB-Cargib	/	/	/	/	/	/	ZB	/	DD34E	/	/	VFQZ01000026.1:3663178-3668128
Actinopteri	Cichliformes	Actinopterygii	Chalinochromis sp. 'ndobhoi' AB-2019	ZB-Chando	/	/	/	/	/	/	ZB	/	DD34E	/	/	VUTX01017516.1:14827-17685
Actinopteri	Batrachoidiformes	Actinopterygii	Chatrabus melanurus	ZB-Chamel	2719	/	/	3	0	200/193	ZB	CAGCG/CAGCA	DD34E	wgs	TA/TA	OMMV01185406.1:8842-13753
Actinopteri	Siluriformes	Actinopterygii	Clarias batrachus	ZB-Clabat	/	/	/	/	/	/	ZB	/	DD34E	/	/	QMIH01003746.1:10405-15364
Actinopteri	Siluriformes	Actinopterygii	Clarias magur	ZB-Clamag	1607	/	/	30	0	203/198	ZB	CAGTG/CAGTG	DD34E	wgs	TA/TA	QNUK01000125.1:888156-893182
Actinopteri	Centrarchiformes	Actinopterygii	Coreoperca whiteheadi	ZB-Corwhi	1605	/	/	45	0	200/201	ZB	TAGCG/CAGCG	DD34E	wgs	TA/TA	WNGW01000004.1:2675313-2680329
Actinopteri	Cichliformes	Actinopterygii	Ctenochromis horei	ZB-Ctehor	/	/	/	/	/	/	ZB	/	DD34E	/	/	VUZI01036154.1:1-2654
Actinopteri	Cypriniformes	Actinopterygii	Cyprinus carpio	ZB-Cypcar	1609	/	/	12	0	200/197	ZB	CAGCA/CAGCG	DD34E	ref	TA/TA	SAUJ01048797.1:625104-630129
Actinopteri	Cypriniformes	Actinopterygii	Danionella dracula	ZB-Dandra	/	/	/	/	/	/	ZB	/	DD34E	/	/	UELW01000511.1:3391757-3396774
Actinopteri	Spariformes	Actinopterygii	Diplodus sargus	ZB-Dipsar	1619	597	198	5	0	199/200	ZB	CAGCG/CAGCG	DD34E	wgs	TA/TA	CAEMYA010000008.1:2415594-2420616
Actinopteri	Carangiformes	Actinopterygii	Echeneis naucrates	ZB-Echnau	/	/	/	/	/	/	ZB	/	DD34E	/	/	CAAHFP010000595.1:1774845-1779851
Actinopteri	Gymnotiformes	Actinopterygii	Electrophorus electricus	ZB-Eleele	/	/	/	/	/	/	ZB	/	DD34E	/	/	JABVMF010000556.1:5437-10459
Actinopteri	Osteoglossiformes	Actinopterygii	Gymnarchus niloticus	ZB-Gymnil	1575	/	/	14	0	195/201	ZB	CAGTG/CAGTG	DD34E	wgs	TA/TA	JAACJT010006334.1:48887405-48892393
Actinopteri	Cichliformes	Actinopterygii	Haplochromis sp. Chipwa	ZB-Hapchip	/	/	/	/	/	/	ZB	/	DD34E	/	/	VVBD01035946.1:1-2717
Actinopteri	Cichliformes	Actinopterygii	Haplochromis vanheusdeni	ZB-Hapvan	/	/	/	/	/	/	ZB	/	DD34E	/	/	VURA01076703.1:1-3302
Actinopteri	Cichliformes	Actinopterygii	Heterochromis multidens	ZB-Hetmul	/	/	/	/	/	/	ZB	/	DD34E	/	/	VUQS01066730.1:19694-24667
Actinopteri	Osteoglossiformes	Actinopterygii	Heterotis niloticus	ZB-Hetnil	1540	/	/	18	0	179/181	ZB	CAGTG/CAGTG	DD34E	wgs	TA/TA	JADBHE010000001.1:43599419-43604432
Actinopteri	Pleuronectiformes	Actinopterygii	Hippoglossus stenolepis	ZB-Hipste	1572	/	/	11	0	197/200	ZB	CAGCT/CAGCT	DD34E	ref	TA/TA	JABBIT010000019.1:920830-925852
Actinopteri	Cypriniformes	Actinopterygii	Hypophthalmichthys nobilis	ZB-Hypnob	/	/	/	/	/	/	ZB	/	DD34E	/	/	JACTVH010000022.1:7811886-7816879
Actinopteri	Ophidiiformes	Actinopterygii	Lamprogrammus exutus	ZB-Lamexu	/	/	/	/	/	/	ZB	/	DD34E	/	/	OMOW01091740.1:6653-11641
Actinopteri	Cichliformes	Actinopterygii	Lamprologus meleagris	ZB-Lammel	/	/	/	/	/	/	ZB	/	DD34E	/	/	VUQA01016781.1:1-2762
Actinopteri	Perciformes	Actinopterygii	Liparis tanakae	ZB-Liptan	1448	/	/	1	0	199/200	ZB	CAGCG/CAGCG	DD34E	wgs	TA/TA	SRLO01000509.1:60865-65666
Actinopteri	Lophiiformes	Actinopterygii	Lophius piscatorius	ZB-Loppis	/	/	/	/	/	/	ZB	/	DD34E	/	/	VRLP01000406.1:102842-107826
Actinopteri	Gadiformes	Actinopterygii	Macrourus berglax	ZB-Macber	/	/	/	/	/	/	ZB	/	DD34E	/	/	OMKT01115085.1:1-3473
Actinopteri	Trachichthyiformes	Actinopterygii	Monocentris japonicus	ZB-Monjap	/	/	/	/	/	/	ZB	/	DD34E	/	/	OOFE01046300.1:39508-42391
Actinopteri	Synbranchiformes	Actinopterygii	Monopterus albus	ZB-Monalb	1972	/	/	20	0	203/200	ZB	CAGCA/CAGCG	DD34E	ref	TA/TA	AONE01011334.1:5069-10064
Actinopteri	Osteoglossiformes	Actinopterygii	Mormyrus iriodes	ZB-Moriri	1602	/	/	49	0	200/200	ZB	CAGCG/CAGCG	DD34E	wgs	TT/TA	JAAGVU010004810.1:15513-20534
Actinopteri	Osteoglossiformes	Actinopterygii	Mormyrus lacerda	ZB-Morlac	/	/	/	/	/	/	ZB	/	DD34E	/	/	JAABNX010007778.1:219836369-219841374
Actinopteri	Cichliformes	Actinopterygii	Neolamprologus multifasciatus	ZB-Neomul	/	/	/	/	/	/	ZB	/	DD34E	/	/	VVDZ01020221.1:1-2684
Actinopteri	Perciformes	Actinopterygii	Ophiodon elongatus	ZB-Ophelo	/	/	/	/	/	/	ZB	/	DD34E	/	/	JACSYO010000215.1:1956381-1961383
Actinopteri	Batrachoidiformes	Actinopterygii	Opsanus beta	ZB-Opsbet	/	/	/	/	/	/	ZB	/	DD34E	/	/	CABFOU010315653.1:7166-10081
Actinopteri	Spariformes	Actinopterygii	Pagrus major	ZB-Pagmaj	2393	/	/	1	0	200/197	ZB	CAGCA/GTAGT	DD34E	wgs	TA/TA	BDUH01019090.1:670-5367
Actinopteri	Pleuronectiformes	Actinopterygii	Paralichthys olivaceus	ZB-Paroli	/	/	/	/	/	/	ZB	/	DD34E	/	/	AGQT02009938.1:14460-19354
Actinopteri	Cichliformes	Actinopterygii	Paratilapia polleni	ZB-Parpol	1549	/	/	7	0	197/189	ZB	CAGTG/CAGCA	DD34E	wgs	TA/TA	VUQI01061179.1:27305-32271
Actinopteri	Percopsiformes	Actinopterygii	Percopsis transmontana	ZB-Pertra	/	/	/	/	/	/	ZB	/	DD34E	/	/	OMKH01036031.1:28068-33051
Actinopteri	Syngnathiformes	Actinopterygii	Phyllopteryx taeniolatus	ZB-Phytae	1605	/	/	125	0	199/193	ZB	CAGCG/CAACG	DD34E	wgs	TA/TA	JADLZG010000137.1:41776358-41781378
Actinopteri	Perciformes	Actinopterygii	Pseudoliparis sp. Yap Trench	ZB-Pseyap	1463	/	/	12	0	199/195	ZB	CAGCG/CAGCG	DD34E	wgs	TA/TG	RZNG01001599.1:444098-449119
Actinopteri	Cypriniformes	Actinopterygii	Puntigrus tetrazona	ZB-Puntet	1587	978	325	17	1	194/200	ZB	CAGCG/CAGCG	DD34E	ref	TA/TA	NC_056719.1:14133131-14134717
Actinopteri	Perciformes	Actinopterygii	Sander vitreus	ZB-Sanvit	1603	/	/	67	0	202/198	ZB	CAGCG/CAGTG	DD34E	wgs	TA/TA	SOZC01001416.1:2601-7614
Actinopteri	Perciformes	Actinopterygii	Sebastes nudus	ZB-Sebnud	1623	/	/	98	0	199/200	ZB	CAGCG/CAGCG	DD34E	wgs	TA/CA	CAKAMM010033036.1:7707-12729
Actinopteri	Perciformes	Actinopterygii	Sebastes steindachneri	ZB-Sebste	2467	/	/	47	0	200/218	ZB	CAGCG/CAGTT	DD34E	wgs	TA/CA	CAKAOG010071748.1:37556-42565
Actinopteri	Carangiformes	Actinopterygii	Seriola lalandi dorsalis	ZB-Serlald	/	/	/	/	/	199/201	ZB	CAGCG/CAGCG	DD34E	/	TA/-	PEQF01098162.1:24868-29870
Actinopteri	Carangiformes	Actinopterygii	Seriola lalandi	ZB-Serlal	1602	/	/	21	0	201/199	ZB	CAGCG/CAGCG	DD34E	ref	TA/AA	MAII01000045.1:868255-873257
Actinopteri	Carangiformes	Actinopterygii	Seriola quinqueradiata	ZB-Serqui	1609	/	/	62	0	200/205	ZB	CAGCG/CAGCG	DD34E	wgs	TA/TA	BDMU01000161.1:157658-162661
Actinopteri	Centrarchiformes	Actinopterygii	Siniperca chuatsi	ZB-Sinchu	1596	/	/	24	0	199/190	ZB	CAGTG/CAGCA	DD34E	ref	TA/TA	WNGT01000001.1:19208426-19213448
Actinopteri	Centrarchiformes	Actinopterygii	Siniperca knerii	ZB-Sinkne	1574	/	/	133	0	200/195	ZB	CAGCA/TAGCA	DD34E	wgs	TA/TA	WEDF01000305.1:11473424-11478416
Actinopteri	Centrarchiformes	Actinopterygii	Siniperca scherzeri	ZB-Sinsch	2234	/	/	27	0	208/202	ZB	CAGCA/CAGCA	DD34E	wgs	TA/TA	WNGV01000002.1:14583237-14588250
Actinopteri	Siluriformes	Actinopterygii	Tachysurus fulvidraco	ZB-Tacful	/	/	/	/	/	/	ZB	/	DD34E	/	/	REGT01000290.1:2383453-2388441
Actinopteri	Cichliformes	Actinopterygii	Telmatochromis vittatus	ZB-Telvit	/	/	/	/	/	201/-	ZB	CAGCG/-	DD34E	/	TA/-	VVHN01034563.1:9307-14005
Actinopteri	Cichliformes	Actinopterygii	Thoracochromis brauschi	ZB-Thobra	/	/	/	/	/	201/162	ZB	CAGCG/-	DD34E	/	TA/-	VUQZ01057059.1:1-3197
Actinopteri	Perciformes	Actinopterygii	Trematomus bernacchii	ZB-Treber	2940	/	/	132	0	199/188	ZB	CAGCG/CAGCG	DD34E	ref	TA/TA	CADEHM010000557.1:471915-476854
Actinopteri	Pleuronectiformes	Actinopterygii	Trinectes maculatus	ZB-Trimac	/	/	/	/	/	/	ZB	/	DD34E	/	/	JAFBJQ010002568.1:24583-29528
Actinopteri	Cichliformes	Actinopterygii	Tropheus sp. 'mpimbwe' AB-2019	ZB-Trompi	/	/	/	/	/	/	ZB	/	DD34E	/	/	VUWH01008139.1:1-2824
Actinopteri	Pleuronectiformes	Actinopterygii	Verasper variegatus	ZB-Vervar	1567	/	/	39	0	195/182	ZB	CAGCG/CAGCG	DD34E	wgs	TA/TA	JAAOAZ010000010.1:100916-105939
Actinopteri	Cichliformes	Actinopterygii	Xenotilapia rotundiventralis	ZB-Xenrot	/	/	/	/	/	/	ZB	/	DD34E	/	/	VVHO01014939.1:7820-10611
Cephalopoda	Decapodiformes	Mollusca	Euprymna scolopes	ZB-Eupsco	1645	/	/	66	0	201/202	ZB	CAGTG/CAGTG	DD34E	wgs	TA/TA	SRIE01032568.1:7344369-7349392
Amphibia	Anura	Anura	Glandirana rugosa	ZB-Glarug	/	/	/	/	/	/	ZB	/	DD34E	/	/	BLSH010498750.1:799144-804166
Amphibia	Anura	Anura	Rana temporaria	ZB-Rantem	/	/	/	/	/	/	ZB	/	DD34E	/	/	CAJIML010007510.1:10736-15743
Amphibia	Anura	Anura	Limnodynastes dumerilii	ZB-Limdum	/	/	/	/	/	/	ZB	/	DD34E	/	/	WWET01005783.1:63695-68689
Amphibia	Anura	Anura	Ranitomeya imitator	ZB-Ranimi	/	/	/	/	/	/	ZB	/	DD34E	/	/	CAJOBX010025446.1:462862-467890
Amphibia	Anura	Anura	Xenopus laevis	ZB-Xenlae	/	/	/	/	/	/	ZB	/	DD34E	/	/	JAGEVR010000053.1:100048509-100053476
Amphibia	Anura	Anura	Pyxicephalus adspersus	ZB-Pyxads	/	/	/	/	/	/	ZB	/	DD34E	/	/	PZQJ01000005.1:141195950-141200922
Amphibia	Anura	Anura	Pipa carvalhoi	ZB-Pipcar	/	/	/	/	/	/	ZB	/	DD34E	/	/	JAKJJM010116022.1:1-4137
Amphibia	Anura	Anura	Oophaga pumilio	ZB-Ooppum	/	/	/	/	/	/	ZB	/	DD34E	/	/	VIAB01022232.1:8713-13714
Amphibia	Anura	Anura	Lithobates catesbeianus	ZB-Litcat	/	/	/	/	/	/	ZB	/	DD34E	/	/	LIAG020476471.1:7926-12939
Malacostraca	Amphipoda	Arthropoda	Trinorchestia longiramus	ZB-Trilon	1601	975	324	887	2	198/198	ZB	CCGTG/CTGTG	DD34E	wgs	TA/TA	VCRD01012759.1:4474-8765
Malacostraca	Amphipoda	Arthropoda	Hyalella azteca	ZB-Hyaazt	1610	1023	340	66	6	208/207	ZB	CAGTG/CAGTG	DD34E	ref	TA/TA	JQDR03015535.1:214855-219874
Malacostraca	Amphipoda	Arthropoda	Platorchestia sp. MABIK	ZB-Plamab	/	999	332	/	/	/	ZB	/	DD34E	/	/	JACJUY010002531.1:44235-49230
Malacostraca	Amphipoda	Arthropoda	Parhyale hawaiensis	ZB-Parhaw	1622	1101	366	362	13	209/203	ZB	CAGTG/CCGTG	DD34E	wgs	TA/TA	LQNS02277219.1:3525713-3530732
Actinopteri	Cypriniformes	Actinopterygii	Danio tinwini	ZB-Dantin	/	1011	336	/	/	/	ZB-like	/	DD34E	/	/	CAIGQZ010027348.1:5069-8248
Actinopteri	Galaxiiformes	Actinopterygii	Aplochiton taeniatus	ZB-Apltae1	1617	1023	340	348	79	204/204	ZB-like	CAGTG/CAGTG	DD34E	wgs	TA/TA	JAGFOW010001546.1:59013-64032
Actinopteri	Spariformes	Actinopterygii	Acanthopagrus latus	ZB-Acalat	1589	1101	366	28	26	197/200	ZB-like	CAGTG/CAGTG	DD34E	ref	TA/TA	JABAYC010000022.1:1151179-1156198
Actinopteri	Syngnathiformes	Actinopterygii	Aeoliscus strigatus	ZB-Aeostr	1575	966	321	24	1	194/200	ZB-like	CAGTG/CAGTG	DD34E	wgs	TA/TA	CAAKHB010006716.1:2632-7594
Actinopteri	Siluriformes	Actinopterygii	Ageneiosus marmoratus	ZB-Agemar	1598	1023	340	264	16	203/199	ZB-like	CAGTG/CAGTG	DD34E	wgs	TA/TA	QQRV01000177.1:450859-455878
Actinopteri	Siluriformes	Actinopterygii	Ameiurus melas	ZB-Amemel	/	1023	340	/	/	/	ZB-like	/	DD34E	/	/	JAAGNN010000026.1:18583690-18588709
Actinopteri	Amiiformes	Actinopterygii	Amia calva	ZB-Amical	1592	1014	337	855	1909	201/201	ZB-like	CAGTG/CAGTG	DD34E	wgs	TA/TA	JAAWVP010011029.1:301904-306914
Actinopteri	Anabantiformes	Actinopterygii	Anabas testudineus	ZB-Anates	1589	1023	340	25	6	201/202	ZB-like	CAGTG/CAGTG	DD34E	ref	TA/TA	CAABOV010001136.1:45994-51010
Actinopteri	Perciformes	Actinopterygii	Anarrhichthys ocellatus	ZB-Anaoce	/	1023	340	/	/	/	ZB-like	/	DD34E	/	/	SAUM01008742.1:157899-162918
Actinopteri	Gadiformes	Actinopterygii	Bathygadus melanobranchus	ZB-Batmel	/	1020	339	/	/	/	ZB-like	/	DD34E	/	/	OMKP01076544.1:3171-6449
Actinopteri	Cichliformes	Actinopterygii	Benthochromis melanoides	ZB-Benmel	/	1023	340	/	/	/	ZB-like	/	DD34E	/	/	VVBS01045694.1:9652-12777
Actinopteri	Cichliformes	Actinopterygii	Benthochromis tricoti	ZB-Bentri	1603	1023	340	288	6	201/194	ZB-like	CAGTG/CAGTG	DD34E	wgs	TA/TA	VXCO01046917.1:1-3249
Actinopteri	Beryciformes	Actinopterygii	Beryx splendens	ZB-Berspl	/	1023	340	/	/	/	ZB-like	/	DD34E	/	/	OMOV01064928.1:1-3176
Actinopteri	Gobiiformes	Actinopterygii	Bostrychus sinensis	ZB-Bossin	1611	1023	340	44	14	203/206	ZB-like	CAGTG/CAGTG	DD34E	wgs	TA/TA	JABWHA010000012.1:14504264-14509283
Actinopteri	Cichliformes	Actinopterygii	Boulengerochromis microlepis	ZB-Boumic	/	1074	357	/	/	/	ZB-like	/	DD34E	/	/	VVHU01047408.1:7264-10316
Actinopteri	Gadiformes	Actinopterygii	Brosme brosme	ZB-Brobro	/	1023	340	/	/	/	ZB-like	/	DD34E	/	/	OMKX01111786.1:1-3024
Actinopteri	Syngnathiformes	Actinopterygii	Callionymus lyra	ZB-Callyr	1592	1023	340	27	4	193/198	ZB-like	CAGTG/CAGTG	DD34E	wgs	TA/TA	JACEEU010000685.1:3502970-3504561
Actinopteri	Cyprinodontiformes	Actinopterygii	Callopanchax toddi	ZB-Caltod	1617	1023	340	312	35	210/210	ZB-like	CAGTG/CAGTA	DD34E	wgs	TA/TA	SSNR01000829.1:8257-13276
Actinopteri	Perciformes	Actinopterygii	Cebidichthys violaceus	ZB-Cebvio	1612	1023	340	33	3	203/200	ZB-like	CAGTG/CAGTG	DD34E	wgs	TA/TA	NJBE01000448.1:1166949-1171968
Actinopteri	Labriformes	Actinopterygii	Cheilinus undulatus	ZB-Cheund	1591	1038	345	2	1	198/178	ZB-like	CAGTG/CAGTG	DD34E	ref	TA/TA	JAGUQY010000018.1:40481192-40486211
Actinopteri	Perciformes	Actinopterygii	Cromileptes altivelis	ZB-Croalt	1624	1023	340	14	2	194/197	ZB-like	CAGTG/CAGTG	DD34E	wgs	TA/TA	JAAWWW010000008.1:40466935-40471954
Actinopteri	Perciformes	Actinopterygii	Chionodraco myersi	ZB-Chimye	1600	1023	340	1549	82	192/200	ZB-like	CAGTG/CAGTG	DD34E	wgs	TA/TA	RQJG01057496.1:9472-14491
Actinopteri	Siluriformes	Actinopterygii	Clarias macrocephalus	ZB-Clamac	1592	918	305	36	1	204/200	ZB-like	CTGTG/CAGTA	DD34E	wgs	TA/TG	JAAGKR010000398.1:14873-19889
Actinopteri	Gadiformes	Actinopterygii	Coryphaenoides rupestris	ZB-Corrup	1611	1023	340	49	6	200/198	ZB-like	CAGTG/CAGTG	DD34E	wgs	TA/TA	PIJE02000223.1:409366-414385
Actinopteri	Siluriformes	Actinopterygii	Corydoras sp. C115	ZB-Corspc	1599	1023	340	61	14	202/202	ZB-like	CAGTG/CAGTG	DD34E	wgs	TA/TA	JAFMOC010000002.1:948155-953174
Actinopteri	Siluriformes	Actinopterygii	Corydoras maculifer	ZB-Cormac	1610	957	318	31	2	198/198	ZB-like	CAGTG/CAGTG	DD34E	wgs	TA/TA	JAFMOD010000365.1:110231-115244
Actinopteri	Salmoniformes	Actinopterygii	Coregonus clupeaformis	ZB-Corclu	1610	1023	340	2897	3913	197/198	ZB-like	CAGTG/CAGTG	DD34E	ref	TA/TA	JAGFYH010000114.1:61417-66436
Actinopteri	Cichliformes	Actinopterygii	Cyphotilapia frontosa	ZB-Cypfro	/	1023	340	/	/	/	ZB-like	/	DD34E	/	/	VUWQ01002055.1:1-3187
Actinopteri	Cypriniformes	Actinopterygii	Culter alburnus	ZB-Culalb1	1615	1023	340	4	1	194/197	ZB-like	CAGTG/CAGTG	DD34E	wgs	TA/TA	RXFN01001572.1:67447-72466
Actinopteri	Clupeiformes	Actinopterygii	Coilia nasus	ZB-Coinas	1612	1023	340	13	1	206/206	ZB-like	CAGTG/CAGTG	DD34E	wgs	TA/TA	PKFR01000801.1:335438-340457
Actinopteri	Cypriniformes	Actinopterygii	Ctenopharyngodon idella	ZB-Cteide	1609	1023	340	13	5	116/117	ZB-like	CAGTG/CAGTG	DD34E	wgs	TA/TA	JAIKLG010000020.1:4953838-4958857
Actinopteri	Esociformes	Actinopterygii	Esox masquinongy	ZB-Esomas	1601	1023	340	5000	83	195/185	ZB-like	CAGTG/CAGTG	DD34E	wgs	TA/TA	JACXGI010002047.1:45993-51012
Actinopteri	Cichliformes	Actinopterygii	Ectodus descampsii	ZB-Ectdes1	1623	1182	393	384	4	201/219	ZB-like	CAGTG/CAGTG	DD34E	wgs	TA/TA	VVDW01025151.1:1-3352
Actinopteri	Polypteriformes	Actinopterygii	Erpetoichthys calabaricus	ZB-Erpcal	1609	1023	340	148	133	199/201	ZB-like	CAGTG/CAGTG	DD34E	ref	TA/TA	CAADHW020011830.1:93117-98136
Actinopteri	Esociformes	Actinopterygii	Esox lucius	ZB-Esoluc	/	1023	340	/	/	/	ZB-like	/	DD34E	/	/	SDAW01003622.1:1570428-1575447
Actinopteri	Cichliformes	Actinopterygii	Cyphotilapia sp. '5-bar frontosa' AB-2019	ZB-Cypbarf	/	1023	340	/	/	/	ZB-like	/	DD34E	/	/	VUTP01049200.1:29663-34682
Actinopteri	Cyprinodontiformes	Actinopterygii	Cyprinodon brontotheroides	ZB-Cypbro	1611	1215	404	50	2	203/204	ZB-like	CAGAG/CAGTG	DD34E	wgs	TA/TA	JAGKQL010000063.1:1339418-1344437
Actinopteri	Cyprinodontiformes	Actinopterygii	Cyprinodon variegatus	ZB-Cypvar	1609	1023	340	58	5	208/208	ZB-like	CAGTG/CAGTG	DD34E	wgs	TA/TA	JPKM01037483.1:10080-15099
Actinopteri	Cypriniformes	Actinopterygii	Cyprinus carpio	ZB-Cypcar1	1605	1020	339	12	1	210/210	ZB-like	CAGTG/CAGTG	DD34E	wgs	TA/TA	CAJNDQ010000043.1:9433369-9438385
Actinopteri	Zeiformes	Actinopterygii	Cyttopsis rosea	ZB-Cytros	/	1089	362	/	/	/	ZB-like	/	DD34E	/	/	OMKR01111628.1:1-3168
Actinopteri	Esociformes	Actinopterygii	Dallia pectoralis	ZB-Dalpec	1522	1113	370	32	1	118/118	ZB-like	CAGTG/CAGTG	DD34E	wgs	TA/TA	JACXGL010007724.1:12174-16516
Actinopteri	Cypriniformes	Actinopterygii	Danio kyathit	ZB-Dankya	1578	1023	340	11	1	193/196	ZB-like	CAGTG/CAGTG	DD34E	wgs	TA/TA	CAIGQU010001297.1:510474-515493
Actinopteri	Lobotiformes	Actinopterygii	Datnioides undecimradiatus	ZB-Datund	1615	1023	340	9	2	208/205	ZB-like	CAGTG/CAGTG	DD34E	wgs	TA/TA	WARS01000010.1:12064148-12069167
Actinopteri	Clupeiformes	Actinopterygii	Denticeps clupeoides	ZB-Denclu	/	1107	368	/	/	/	ZB-like	CAGTG/CAGTG	DD34E	/	/	CAADHT010000457.1:184566-189585
Actinopteri	Cichliformes	Actinopterygii	Haplochromis sauvagei	ZB-Hapsau	1605	1023	340	30	1	200/201	ZB-like	CAGTG/CAGTG	DD34E	wgs	TA/TA	BOUI01000775.1:464897-469916
Actinopteri	Blenniiformes	Actinopterygii	Gouania willdenowi	ZB-Gouwil	1601	1023	340	33	29	203/202	ZB-like	CAGTG/CAGTG	DD34E	ref	TA/TA	CAAAFV020000029.1:351157-356176
Actinopteri	Esociformes	Actinopterygii	Esox niger	ZB-Esonig	/	1020	339	/	/	/	ZB-like	/	DD34E	/	/	JACXGJ010003228.1:29333-34349
Actinopteri	Perciformes	Actinopterygii	Etheostoma cragini	ZB-Ethcra	1691	1020	339	14	1	93/101	ZB-like	CAGTG/CAGTG	DD34E	ref	TA/TA	JAAVJE010000005.1:7627783-7632799
Actinopteri	Perciformes	Actinopterygii	Etheostoma spectabile	ZB-Ethspe	1610	1023	340	25	4	214/215	ZB-like	CAGTG/CAGTG	DD34E	ref	TA/TA	VOFY01000022.1:19220432-19225451
Actinopteri	Cyprinodontiformes	Actinopterygii	Fundulus heteroclitus	ZB-Funhet	1598	1023	340	19	6	204/202	ZB-like	CATTG/CAGTG	DD34E	ref	TA/TA	JAAEEJ020000001.1:40192609-40197628
Actinopteri	Gadiformes	Actinopterygii	Gadus morhua	ZB-Gadmor	/	1023	340	/	/	/	ZB-like	/	DD34E	/	/	CABHMB010000513.1:851049-856068
Actinopteri	Cyprinodontiformes	Actinopterygii	Gambusia affinis	ZB-Gamaff	1611	1023	340	14	4	198/198	ZB-like	CAGTG/CAGTG	DD34E	ref	TA/TA	JAAAQJ010000008.1:29817967-29822986
Actinopteri	Cyprinodontiformes	Actinopterygii	Gambusia holbrooki	ZB-Gamhol	1557	1050	349	29	1	154/157	ZB-like	CAGTG/CAGTG	DD34E	wgs	TA/TA	VOPI01159738.1:10898-15917
Actinopteri	Cichliformes	Actinopterygii	Haplotaxodon microlepis	ZB-Hapmic	/	1023	340	/	/	/	ZB-like	/	DD34E	/	/	VVDI01029754.1:12768-16037
Actinopteri	Siluriformes	Actinopterygii	Ictalurus punctatus	ZB-Ictpun	/	1023	340	/	/	/	ZB-like	/	DD34E	/	/	PKUT01000013.1:20694842-20699861
Actinopteri	Perciformes	Actinopterygii	Hypoplectrus puella	ZB-Hyppue	1493	1023	340	9	2	196/205	ZB-like	CAGTG/CAGTG	DD34E	wgs	TA/TA	UXGA01002509.1:31038-36057
Actinopteri	Salmoniformes	Actinopterygii	Hucho hucho	ZB-Huchuc	/	1023	340	/	/	/	ZB-like	/	DD34E	/	/	QNTS01002978.1:78027-83046
Actinopteri	Cypriniformes	Actinopterygii	Labeo catla	ZB-Labcat	1610	1023	340	36	5	204/204	ZB-like	CAGTG/CAGTG	DD34E	wgs	TA/TA	VONZ01001910.1:2001-7020
Actinopteri	Cyprinodontiformes	Actinopterygii	Kryptolebias hermaphroditus	ZB-Kryher	1593	1023	340	20	7	184/199	ZB-like	CAGTG/CAGTG	DD34E	wgs	TA/TA	VDMH01000016.1:3932800-3937819
Actinopteri	Cypriniformes	Actinopterygii	Leuciscus waleckii	ZB-Leuwal	1490	1017	338	114	1	53/53	ZB-like	CAGTG/CAGTG	DD34E	wgs	TA/TA	FLSR01004866.1:11405213-11410226
Actinopteri	Cichliformes	Actinopterygii	Lithochromis rufus	ZB-Litruf	/	1023	340	/	/	/	ZB-like	/	DD34E	/	/	BOUJ01022808.1:455569-460588
Actinopteri	Gadiformes	Actinopterygii	Lota lota	ZB-Lotlot	/	948	315	/	/	/	ZB-like	/	DD34E	/	/	OMKU01101768.1:3049-7957
Actinopteri	Cyprinodontiformes	Actinopterygii	Nematolebias whitei	ZB-Nemwhi	1611	1023	340	53	71	198/198	ZB-like	CAGTG/CAGTG	DD34E	ref	TA/TA	JAAMPK010000016.1:38665071-38670090
Actinopteri	Gobiiformes	Actinopterygii	Neogobius melanostomus	ZB-Neomel	1610	1023	340	535	313	204/203	ZB-like	CAGTG/CAGTG	DD34E	wgs	TA/TA	VHKM01000346.1:342136-347155
Actinopteri	Centrarchiformes	Actinopterygii	Macquaria ambigua	ZB-Macamb	1580	1023	340	48	1	196/198	ZB-like	CAGTG/CAGTG	DD34E	wgs	CA/TA	VMKM01000237.1:350595-355614
Actinopteri	Cypriniformes	Actinopterygii	Megalobrama amblycephala	ZB-Megamb	/	1023	340	/	/	/	ZB-like	/	DD34E	/	/	JAGTWI010000006.1:5497615-5502634
Actinopteri	Elopiformes	Actinopterygii	Megalops atlanticus	ZB-Megatl	/	1023	340	/	/	/	ZB-like	/	DD34E	/	/	JAFDVH010000008.1:750909-755928
Actinopteri	Gadiformes	Actinopterygii	Melanogrammus aeglefinus	ZB-Melaeg	1601	1023	340	163	1	199/191	ZB-like	CAATG/CAGTG	DD34E	wgs	TA/TA	OLKM01004903.1:2652-7671
Actinopteri	Atheriniformes	Actinopterygii	Menidia beryllina	ZB-Menber	1598	1023	340	4	2	203/203	ZB-like	CAGTG/CAGTC	DD34E	wgs	TA/TA	JABUIW010000031.1:3757726-3762745
Actinopteri	Atheriniformes	Actinopterygii	Menidia menidia	ZB-Menmen	1600	1023	340	34	20	203/203	ZB-like	CAGTG/CAGTG	DD34E	wgs	TA/TA	CAJRST010003335.1:17684295-17689314
Actinopteri	Cyprinodontiformes	Actinopterygii	Micropoecilia picta	ZB-Micpic	1642	1023	340	140	1	198/231	ZB-like	CAGTG/CAGTG	DD34E	wgs	TA/TA	CAJOCC010001929.1:1199233-1204252
Actinopteri	Centrarchiformes	Actinopterygii	Micropterus floridanus	ZB-Micflo	1580	1053	350	436	1	200/200	ZB-like	CAGTG/CAGTG	DD34E	wgs	TA/TA	NRCI01243450.1:12745-17749
Actinopteri	Atheriniformes	Actinopterygii	Odontesthes bonariensis	ZB-Odobon	/	1023	340	/	/	/	ZB-like	/	DD34E	/	/	QUZI01010402.1:3087-8106
Actinopteri	Salmoniformes	Actinopterygii	Oncorhynchus gorbuscha	ZB-Oncgor	/	1023	340	/	/	/	ZB-like	/	DD34E	/	/	JADWMN010019390.1:912438-917457
Actinopteri	Salmoniformes	Actinopterygii	Oncorhynchus keta	ZB-Oncket	1608	1038	345	530	48	198/197	ZB-like	CAGTG/CAGTG	DD34E	ref	TA/TA	JABAHX010000691.1:390940-395959
Actinopteri	Salmoniformes	Actinopterygii	Oncorhynchus mykiss	ZB-Oncmyk	1676	1023	340	46	0	122/122	ZB-like	CAGTG/CAGCG	DD34E	ref	TA/TA	CCAF010090122.1:1461-6480
Actinopteri	Salmoniformes	Actinopterygii	Oncorhynchus nerka	ZB-Oncner	/	1023	340	/	/	/	ZB-like	/	DD34E	/	/	SZNR01017219.1:128003-133022
Actinopteri	Salmoniformes	Actinopterygii	Oncorhynchus tshawytscha	ZB-Onctsh	1474	1023	340	187	0	156/197	ZB-like	CAGTG/CAGCG	DD34E	ref	TA/TA	PIPH01080714.1:1-4628
Actinopteri	Cyprinodontiformes	Actinopterygii	Xiphophorus maculatus	ZB-Xipmac	1611	1023	340	9	3	198/198	ZB-like	CAGTG/CAGTG	DD34E	ref	TA/TA	PGSD01000007.1:26392481-26397500
Actinopteri	Cyprinodontiformes	Actinopterygii	Xiphophorus hellerii	ZB-Xiphel	1611	1023	340	15	15	198/198	ZB-like	CAGTG/CAGTG	DD34E	ref	TA/TA	QPIH02000003.1:3002917-3007936
Actinopteri	Cyprinodontiformes	Actinopterygii	Xiphophorus couchianus	ZB-Xipcou	1611	1023	340	6	4	198/198	ZB-like	CAGTG/CAGTG	DD34E	ref	TA/TA	LNCC02000003.1:6883955-6888974
Actinopteri	Percopsiformes	Actinopterygii	Typhlichthys subterraneus	ZB-Typsub	/	1002	333	/	/	/	ZB-like	/	DD34E	/	/	OMKO01041084.1:17498-22496
Actinopteri	Cichliformes	Actinopterygii	Trematocara stigmaticum	ZB-Tresti	/	1023	340	/	/	/	ZB-like	/	DD34E	/	/	VVGT01000454.1:1-3166
Actinopteri	Cichliformes	Actinopterygii	Trematocara nigrifrons	ZB-Trenig	/	1023	340	/	/	/	ZB-like	/	DD34E	/	/	VVFB01001198.1:10904-12937
Actinopteri	Cichliformes	Actinopterygii	Trematocara zebra	ZB-Trezeb	/	1023	340	/	/	/	ZB-like	/	DD34E	/	/	VUWV01051552.1:1-3248
Actinopteri	Cypriniformes	Actinopterygii	Triplophysa tibetana	ZB-Tritib	1606	1023	340	31	35	202/202	ZB-like	CAGTG/CAGTG	DD34E	wgs	TA/TA	SOYY01000007.1:26044480-26049499
Actinopteri	Carangiformes	Actinopterygii	Trachinotus ovatus	ZB-Traova	1609	1023	340	70	6	204/204	ZB-like	CAGTG/CAGTA	DD34E	wgs	TA/TA	OCSD01000112.1:770571-775590
Actinopteri	Carangiformes	Actinopterygii	Seriola dumerili	ZB-Serdum	/	1023	340	/	/	/	ZB-like	/	DD34E	/	/	BDQW01000413.1:757885-762904
Actinopteri	Carangiformes	Actinopterygii	Seriola rivoliana	ZB-Serriv	1603	1083	360	13	1	198/195	ZB-like	CAGTG/CAGTG	DD34E	wgs	TA/TA	PVUN01001294.1:2326541-2331560
Actinopteri	Cypriniformes	Actinopterygii	Sinocyclocheilus anophthalmus	ZB-Sinano	1391	1023	340	766	1	135/139	ZB-like	CAGTG/CAGTG	DD34E	wgs	TA/TA	JADLZN010011957.1:238747-243766
Actinopteri	Cypriniformes	Actinopterygii	Sinocyclocheilus anshuiensis	ZB-Sinans	1609	1023	340	28	2	197/197	ZB-like	CAGTG/CAGTG	DD34E	ref	TA/TA	LAVE01057468.1:5717-10736
Actinopteri	Cypriniformes	Actinopterygii	Sinocyclocheilus grahami	ZB-Singra	/	1023	340	/	/	/	ZB-like	/	DD34E	/	/	LCYQ01004694.1:4818-9837
Actinopteri	Cypriniformes	Actinopterygii	Sinocyclocheilus maitianheensis	ZB-Sinmai	1609	1023	340	1254	1161	200/200	ZB-like	CAGTG/CAGTG	DD34E	wgs	TA/TA	JADLZM010009985.1:858920-863939
Actinopteri	Cypriniformes	Actinopterygii	Sinocyclocheilus rhinocerous	ZB-Sinrhi	1588	1023	340	22	1	199/174	ZB-like	CAGTG/CAGTG	DD34E	ref	TA/TA	LAVF01025696.1:5988-11007
Actinopteri	Spariformes	Actinopterygii	Sparus aurata	ZB-Spaaur	1600	1023	340	16	13	202/202	ZB-like	CAGTG/CAGTG	DD34E	ref	TA/TA	CAAHFD010000543.1:134663-139682
Actinopteri	Spariformes	Actinopterygii	Spondyliosoma cantharus	ZB-Spocan	/	1023	340	/	/	/	ZB-like	/	DD34E	/	/	OMLP01014259.1:23986-26005
Actinopteri	Kurtiformes	Actinopterygii	Sphaeramia orbicularis	ZB-Sphorb	/	1023	340	/	/	/	ZB-like	/	DD34E	/	/	CABFVO010004110.1:70049-75068
Actinopteri	Cichliformes	Actinopterygii	Steatocranus sp. 'ultraslender' AB-2019	ZB-Steult	/	1023	340	/	/	/	ZB-like	/	DD34E	/	/	VUQQ01066552.1:1-3242
Actinopteri	Syngnathiformes	Actinopterygii	Syngnathus floridae	ZB-Synflo	/	1023	340	/	/	/	ZB-like	/	DD34E	/	/	JAAAKK010013891.1:2899293-2904312
Actinopteri	Tetraodontiformes	Actinopterygii	Takifugu bimaculatus	ZB-Takbim	1598	1023	340	13	3	200/201	ZB-like	CAGTG/CAGTG	DD34E	wgs	TA/TA	SWLE01000007.1:10683925-10688944
Actinopteri	Tetraodontiformes	Actinopterygii	Takifugu flavidus	ZB-Takfla	1595	1023	340	33	4	201/201	ZB-like	CAGTG/CAGTG	DD34E	wgs	TA/TA	RHFK02000020.1:8340499-8345518
Actinopteri	Tetraodontiformes	Actinopterygii	Takifugu rubripes	ZB-Takrub	1599	1023	340	11	3	201/201	ZB-like	CAGTG/CAGTG	DD34E	ref	TA/TA	CAAJGO020000011.1:171227-176246
Actinopteri	Siluriformes	Actinopterygii	Pangasianodon hypophthalmus	ZB-Panhyp	1599	1023	340	23	10	206/205	ZB-like	CAGTG/CAGTG	DD34E	ref	TA/TA	JADFWO010000001.1:22204513-22209532
Actinopteri	Cichliformes	Actinopterygii	Paracyprichromis brieni	ZB-Parbri	1614	1026	341	619	48	204/199	ZB-like	CAGTG/CAGTG	DD34E	wgs	TA/TA	VUSC01045183.1:1-3268
Actinopteri	Osteoglossiformes	Actinopterygii	Paramormyrops kingsleyae	ZB-Parkin	1568	1020	339	20	2	202/202	ZB-like	CAGTG/CAGTG	DD34E	ref	TA/TA	PGUA01000211.1:28184-33194
Actinopteri	Gobiiformes	Actinopterygii	Periophthalmus magnuspinnatus	ZB-Permag	1597	1020	339	440	4	191/203	ZB-like	CAGTG/CAGTG	DD34E	wgs	TA/TA	JACL01041713.1:13476-18492
Actinopteri	Gobiiformes	Actinopterygii	Periophthalmus modestus	ZB-Permod	/	1089	362	/	/	/	ZB-like	/	DD34E	/	/	JAIEZT010000009.1:2504230-2509189
Actinopteri	Cichliformes	Actinopterygii	Perissodus microlepis	ZB-Permic	/	1023	340	/	/	/	ZB-like	/	DD34E	/	/	VVDO01004590.1:1-3229
Actinopteri	Cichliformes	Actinopterygii	Perissodus multidentatus	ZB-Permul	/	1023	340	/	/	/	ZB-like	/	DD34E	/	/	VVGQ01007611.1:13173-16415
Actinopteri	Perciformes	Actinopterygii	Pholis gunnellus	ZB-Phogun	1609	1023	340	44	11	200/200	ZB-like	CAGTG/CAGTG	DD34E	wgs	TA/TA	CAJUYF010000371.1:46560-51579
Actinopteri	Cypriniformes	Actinopterygii	Pimephales promelas	ZB-Pimpro	1609	1023	340	15	4	214/214	ZB-like	CAGTG/CAGTG	DD34E	ref	TA/TA	WIOS01000008.1:22164800-22169819
Actinopteri	Cypriniformes	Actinopterygii	Platichthys stellatus	ZB-Plaste	1621	1023	340	8	2	208/208	ZB-like	CAGTG/CAGTG	DD34E	wgs	TA/TA	JAFBJV010000016.1:3330004-3335023
Actinopteri	Cichliformes	Actinopterygii	Plecodus elaviae	ZB-Pleela	1612	1023	340	194	48	202/202	ZB-like	CAGTG/CAGTG	DD34E	wgs	TA/TA	VUYE01016518.1:1-3395
Actinopteri	Cichliformes	Actinopterygii	Plecodus straeleni	ZB-Plestr	1611	1023	340	203	108	200/203	ZB-like	CAGTG/CAGTG	DD34E	wgs	TA/TA	VVCK01055066.1:1-3390
Actinopteri	Osmeriformes	Actinopterygii	Plecoglossus altivelis	ZB-Plealt	1518	999	332	50	2	114/118	ZB-like	CAGTG/CAGTG	DD34E	wgs	TA/TA	BNHK01000016.1:58280-63227
Actinopteri	Cyprinodontiformes	Actinopterygii	Poecilia formosa	ZB-Poefor	1609	1023	340	2	0	198/198	ZB-like	CAGTG/CAGTG	DD34E	ref	TA/TA	JAAVVQ020001786.1:1085863-1090882
Actinopteri	Osmeriformes	Actinopterygii	Poecilia reticulata	ZB-Poeret	1846	1023	340	21	1	192/192	ZB-like	CAGTG/CAGTG	DD34E	ref	TA/TA	AZHG01012418.1:6265-11284
Actinopteri	Cyprinodontiformes	Actinopterygii	Poeciliopsis retropinna	ZB-Poeretr	1603	1023	340	7	1	199/195	ZB-like	CAGTG/CAGTG	DD34E	wgs	TA/TA	VMRM01000032.1:2945842-2950861
Actinopteri	Cyprinodontiformes	Actinopterygii	Poeciliopsis turrubarensis	ZB-Poetur	1609	1023	340	38	6	200/200	ZB-like	CAGTG/CAGTG	DD34E	wgs	TA/TA	VMRN01000026.1:1774213-1779232
Actinopteri	Polymixiiformes	Actinopterygii	Polymixia japonica	ZB-Poljap	/	1026	341	/	/	/	ZB-like	/	DD34E	/	/	OMKK01036719.1:4732-9706
Actinopteri	Polymixiiformes	Actinopterygii	Polypterus senegalus	ZB-Polsen	1618	1023	340	37	6	210/210	ZB-like	CAGTG/CAGTG	DD34E	ref	TA/TA	JAAWVN010014489.1:7435601-7440620
Actinopteri	Perciformes	Actinopterygii	Pseudochaenichthys georgianus	ZB-Psegeo	1609	1023	340	116	75	200/200	ZB-like	CAGTG/CAGTG	DD34E	ref	TA/TA	CADEHK010005322.1:16488-21507
Actinopteri	Perciformes	Actinopterygii	Pungitius pungitius	ZB-Punpun	1609	1101	366	8	3	200/200	ZB-like	CAGTG/CAGTG	DD34E	ref	TA/TA	CABVRH030000003.1:2045707-2050726
Actinopteri	Characiformes	Actinopterygii	Pygocentrus nattereri	ZB-Pygnat	/	1023	340	/	/	/	ZB-like	/	DD34E	/	/	JADFAU010000023.1:2922897-2927916
Actinopteri	Gobiiformes	Actinopterygii	Rhinogobius similis	ZB-Rhisim	1608	1023	340	13	9	204/203	ZB-like	CAGTG/CAGTT	DD34E	wgs	TA/TA	JAHMKA010000012.1:50018296-50023315
Actinopteri	Salmoniformes	Actinopterygii	Salmo salar	ZB-Salsal	1610	1083	360	374	622	204/203	ZB-like	CAGTG/CAGTG	DD34E	wgs	TA/TA	AGKD04000122.1:1357706-1362725
Actinopteri	Salmoniformes	Actinopterygii	Salmo trutta	ZB-Saltru	1597	1023	340	182	49	188/194	ZB-like	CAGTG/CAGTG	DD34E	ref	TA/TA	CAAJIE020001380.1:220617-225636
Actinopteri	Salmoniformes	Actinopterygii	Salvelinus alpinus	ZB-Salalp	1611	1023	340	2279	69	200/201	ZB-like	CAGTG/CAGTG	DD34E	wgs	TA/TA	PPUY01000995.1:311901-316920
Actinopteri	Salmoniformes	Actinopterygii	Salvelinus namaycush	ZB-Salnam	1611	1023	340	465	861	200/201	ZB-like	CAGTG/CAGTG	DD34E	ref	TA/TA	JAEAGN010001010.1:5266-10285
Actinopteri	Clupeiformes	Actinopterygii	Sardina pilchardus	ZB-Sarpil	1599	1023	340	1	1	202/202	ZB-like	CAGTG/CAGTG	DD34E	wgs	TA/TA	UIGZ01005746.1:4848-9867
Actinopteri	Cichliformes	Actinopterygii	Sarotherodon lohbergeri	ZB-Sarloh	/	1101	366	/	/	/	ZB-like	/	DD34E	/	/	JAAECL010037240.1:8016-11417
Actinopteri	Cichliformes	Actinopterygii	Sarotherodon steinbachi	ZB-Sarste	/	1062	353	/	/	/	ZB-like	/	DD34E	/	/	JAAECI010002355.1:1-3224
Actinopteri	Cichliformes	Actinopterygii	Oreochromis aureus	ZB-Oreaur	/	1023	340	/	/	/	ZB-like	/	DD34E	/	/	JAAKDK010000019.1:36639016-36644035
Actinopteri	Cichliformes	Actinopterygii	Oreochromis niloticus	ZB-Orenil	1611	1101	366	31	14	200/203	ZB-like	CAGTG/CAGTG	DD34E	ref	TA/TA	MKQE02000007.1:22318429-22323448
Actinopteri	Cichliformes	Actinopterygii	Oreochromis tanganicae	ZB-Oretan	1609	1023	340	59	15	201/200	ZB-like	CAGTG/CAGTG	DD34E	wgs	TA/TA	VVHC01026882.1:1-3393
Actinopteri	Beloniformes	Actinopterygii	Oryzias melastigma	ZB-Orymel	1591	1095	364	27	1	200/201	ZB-like	CAGTG/CAGTG	DD34E	ref	TA/TA	WKFB01001072.1:64781-69800
Actinopteri	Cyprinodontiformes	Actinopterygii	Nothobranchius furzeri	ZB-Notfur	/	1023	340	/	/	/	ZB-like	/	DD34E	/	/	JAAVVJ010000017.1:1054637-1059656
Actinopteri	Cyprinodontiformes	Actinopterygii	Nothobranchius kuhntae	ZB-Notkuh	1609	1023	340	774	129	198/199	ZB-like	CAGTG/CAGTG	DD34E	wgs	CA/TA	SSNQ01000122.1:187275-192294
Actinopteri	Labriformes	Actinopterygii	Notolabrus celidotus	ZB-Notcel	1569	1023	340	32	2	205/206	ZB-like	GAGTG/CAGTG	DD34E	ref	TA/TA	WOTM01002027.1:35860-40879
Actinopteri	Perciformes	Actinopterygii	Notothenia coriiceps	ZB-Notcor	1579	1023	340	678	12	169/160	ZB-like	GAGTG/CAGTG	DD34E	ref	TA/TA	AZAD01044953.1:8208-13227
Actinopteri	Esociformes	Actinopterygii	Novumbra hubbsi	ZB-Novhub	/	1038	345	/	/	/	ZB-like	/	DD34E	/	/	JACXGK010006987.1:9570-14589
Actinopteri	Perciformes	Actinopterygii	Harpagifer antarcticus	ZB-Harant	/	1023	340	/	/	/	ZB-like	/	DD34E	/	/	CADEHR010000788.1:260584-263603
Actinopteri	Siluriformes	Actinopterygii	Hemibagrus wyckioides	ZB-Hemwyc	1552	1023	340	49	3	174/200	ZB-like	CAGTT/CAGTT	DD34E	wgs	TA/TA	JAHKSW010000022.1:10493981-10499000
Actinopteri	Syngnathiformes	Actinopterygii	Hippocampus abdominalis	ZB-Hipabd	1518	1026	341	17	2	67/67	ZB-like	CAGTG/CAGTG	DD34E	wgs	TA/TA	JAGPNR010000010.1:784721-789722
Actinopteri	Beloniformes	Actinopterygii	Hirundichthys speculiger	ZB-Hirspe	1559	1023	340	29	1	100/100	ZB-like	CAGTG/CAGTG	DD34E	wgs	TA/TA	JAGFBZ010000515.1:53878-58897
Actinopteri	Centrarchiformes	Actinopterygii	Micropterus salmoides	ZB-Micsal	1588	1017	338	46	52	215/198	ZB-like	CAGTG/CAGTG	DD34E	ref	TA/TA	JACBYK010000019.1:31303976-31308989
Actinopteri	Cichliformes	Actinopterygii	Pelmatolapia mariae	ZB-Pelmar	/	1101	366	/	/	/	ZB-like	/	DD34E	/	/	VUQT01052240.1:51916-55226
Actinopteri	Perciformes	Actinopterygii	Perca flavescens	ZB-Perfla	/	1215	404	/	/	/	ZB-like	/	DD34E	/	/	SCKG01000006.1:26653438-26658457
Actinopteri	Perciformes	Actinopterygii	Percina caprodes	ZB-Percap	/	1023	340	/	/	/	ZB-like	/	DD34E	/	/	JABXJD010000038.1:3882856-3887875
Actinopteri	Carangiformes	Actinopterygii	Trachurus trachurus	ZB-Tratra	1620	1023	340	4	1	201/201	ZB-like	CAGTG/CAGTG	DD34E	wgs	TA/TA	CAJIMG010000850.1:289588-294607
Actinopteri	Labriformes	Actinopterygii	Thalassoma bifasciatum	ZB-Thabif	/	1020	339	/	/	/	ZB-like	/	DD34E	/	/	RPOG01005394.1:9242-14258
Actinopteri	Batrachoidiformes	Actinopterygii	Thalassophryne amazonica	ZB-Thaama	1623	1023	340	82	11	204/223	ZB-like	CAGTG/CAGTG	DD34E	ref	TA/TA	CABVOX010008248.1:221304-226323
Actinopteri	Tetraodontiformes	Actinopterygii	Mola mola	ZB-Molmol	1609	1023	340	114	40	200/200	ZB-like	CAGTG/CAGTG	DD34E	wgs	TA/TA	MBDK01000539.1:3012-8031
Actinopteri	Holocentriformes	Actinopterygii	Myripristis jacobus	ZB-Myrjac	1609	1023	340	61	29	200/200	ZB-like	CAGTG/CAGTG	DD34E	wgs	TA/TA	OMLB01060656.1:3499-6890
Actinopteri	Holocentriformes	Actinopterygii	Myripristis murdjan	ZB-Myrmur	/	1023	340	/	/	/	ZB-like	/	DD34E	/	/	CABFVP010001054.1:49189-54208
Actinopteri	Perciformes	Actinopterygii	Sebastes norvegicus	ZB-Sebnor	1613	945	314	18	1	211/209	ZB-like	CAGTG/CAGTG	DD34E	wgs	TA/TA	OMLK01061509.1:1034-6038
Actinopteri	Chaetodontiformes	Actinopterygii	Chelmon rostratus	ZB-Cheros	1582	/	/	11	0	207/216	ZB-like	CAGTG/CAGTA	DD34E	ref	TA/TA	JAGIYV010000002.1:19910933-19915943
Actinopteri	Cypriniformes	Actinopterygii	Cirrhinus cirrhosus	ZB-Circir	/	/	/	/	/	/	ZB-like	/	DD34E	/	/	JAFIRB010247838.1:1-3200
Actinopteri	Perciformes	Actinopterygii	Cottoperca gobio	ZB-Cotgob	/	/	/	/	/	/	ZB-like	/	DD34E	/	/	CAAAFL010007839.1:90076-94983
Actinopteri	Cichliformes	Actinopterygii	Cyprichromis sp. 'kibishi' AB-2019	ZB-Cypkib	/	/	/	/	/	/	ZB-like	/	DD34E	/	/	VVAM01075112.1:13918-17006
Actinopteri	Cypriniformes	Actinopterygii	Danio choprai	ZB-Dancho	/	810	269	/	/	/	ZB-like	/	DD34E	/	/	CAIGQW010053631.1:23589656-23594519
Actinopteri	Cichliformes	Actinopterygii	Heterotilapia buettikoferi	ZB-Hetbue	1611	888	295	27	1	213/213	ZB-like	CAGTG/CAGTG	DD34E	wgs	TA/TA	VUQN01002476.1:1-3507
Actinopteri	Gobiiformes	Actinopterygii	Mugilogobius chulae	ZB-Mugchu	1607	846	281	3	0	203/204	ZB-like	CAGTG/CAGTG	DD34E	wgs	TA/TA	JAABKB010000013.1:22003138-22007920
Actinopteri	Salmoniformes	Actinopterygii	Oncorhynchus kisutch	ZB-Onckis	1605	1023	340	151	79	199/199	ZB-like	CAGTG/CAGTG	DD34E	ref	TA/TA	NC_034181.2:55429961-55431569
Actinopteri	Cypriniformes	Actinopterygii	Onychostoma macrolepis	ZB-Onymac	/	/	/	/	/	/	ZB-like	/	DD34E	/	/	JAAMOB010000022.1:23655216-23660236
Actinopteri	Cichliformes	Actinopterygii	Oreochromis malagarasi	ZB-Oremal	/	885	294	/	/	/	ZB-like	/	DD34E	/	/	VUUZ01037179.1:53956-56851
Actinopteri	Cichliformes	Actinopterygii	Orthochromis uvinzae	ZB-Ortuvi	/	1041	346	/	/	/	ZB-like	/	DD34E	/	/	VUUX01051002.1:23149-25949
Actinopteri	Blenniiformes	Actinopterygii	Parablennius parvicornis	ZB-Parpar	1596	/	/	28	0	201/201	ZB-like	CAGTG/CAGTG	DD34E	wgs	TA/TA	OMNM01038251.1:1-3384
Actinopteri	Cichliformes	Actinopterygii	Plecodus paradoxus	ZB-Plepar	/	813	270	/	/	/	ZB-like	/	DD34E	/	/	VVIH01031769.1:18988-21853
Actinopteri	Pleuronectiformes	Actinopterygii	Scophthalmus maximus	ZB-Scomax	/	588	195	/	/	/	ZB-like	/	DD34E	/	/	VEVO01000011.1:25875158-25880174
Actinopteri	Cichliformes	Actinopterygii	Tangachromis dhanisi	ZB-Tandha	1610	/	/	365	0	203/200	ZB-like	CAGTG/CAGTG	DD34E	wgs	TA/TA	VUYG01030906.1:1-3405
Actinopteri	Clupeiformes	Actinopterygii	Tenualosa ilisha	ZB-Tenili	1592	915	304	74	2	201/200	ZB-like	CAGTG/CAGTG	DD34E	wgs	TA/TA	PYXC01001131.1:483254-484845
Actinopteri	Cichliformes	Actinopterygii	Tilapia brevimanus	ZB-Tilbre	/	888	295	/	/	201/163	ZB-like	CAGTG/-	DD34E	/	TA/-	VXCN01020753.1:49508-52856
Actinopteri	Cichliformes	Actinopterygii	Xenochromis hecqui	ZB-Xenhec	/	/	/	/	/	/	ZB-like	/	DD34E	/	/	VVHL01026049.1:1-2782
Amphibia	Anura	Anura	Bufo bufo	ZB-Bufbuf	1618	1023	340	29	3020	210/210	ZB-like	CAGTG/CAGTG	DD34E	ref	TA/TA	CAJIMM010015720.1:43943-48962
Amphibia	Anura	Anura	Ranitomeya imitator	ZB-Ranimi1	/	1032	343	/	/	/	ZB-like	/	DD34E	/	/	CAJOBX010008125.1:209167-214186
Amphibia	Anura	Anura	Spea multiplicata	ZB-Spemul	/	1023	340	/	/	/	ZB-like	/	DD34E	/	/	VKOC01022363.1:1-4114
Amphibia	Anura	Anura	Nanorana parkeri	ZB-Nanpar	1609	1023	340	171	10	200/200	ZB-like	CAATG/CAGTG	DD34E	ref	TA/TA	JYOU01054278.1:30595-35614
Amphibia	Anura	Anura	Leptobrachium ailaonicum	ZB-Lepail	1614	1023	340	27	38	197/198	ZB-like	CAGTG/CAGTG	DD34E	wgs	TA/TA	JAEUXP010000012.1:285082249-285083862
Lepidosauria	Squamata	Squamata	Crotalus adamanteus	ZB-Croada	1610	1017	338	503	1	205/206	ZB-like	CAGTG/TAGTG	DD34E	wgs	TA/TA	JADPQB010009740.1:99348-104361
Lepidosauria	Squamata	Squamata	Bothrops jararaca	ZB-Botjar	2208	1017	338	458	1	214/210	ZB-like	CAGTG/TAGTG	DD34E	wgs	TA/TA	JAGTXL010016893.1:41945-46958
Lepidosauria	Squamata	Squamata	Pituophis catenifer pumilus	ZB-Pitcat	1602	1023	340	24	6	206/207	ZB-like	CAATG/CAGTG	DD34E	wgs	TA/TA	JAHUAB010000002.1:152899877-152904896
Lepidosauria	Squamata	Squamata	Protobothrops mucrosquamatus	ZB-Promuc	1594	1017	338	459	4	201/202	ZB-like	TAGTG/CAGTG	DD34E	ref	TA/TA	BCNE02049071.1:29372-34063
Lepidosauria	Squamata	Squamata	Protobothrops flavoviridis	ZB-Profla	1596	1017	338	501	2	203/202	ZB-like	TAGTG/CAGTG	DD34E	wgs	TA/TA	BFFQ01002356.1:205355-210368
Lepidosauria	Squamata	Squamata	Crotalus horridus	ZB-Crohor	/	1017	338	/	/	/	ZB-like	/	DD34E	/	/	LVCR01048661.1:9295-14308
Lepidosauria	Squamata	Squamata	Lacerta bilineata	ZB-Lacbil	/	/	/	/	/	/	ZB-like	/	DD34E	/	/	OFHV01004396.1:337598-342614
Lepidosauria	Squamata	Squamata	Lacerta viridis	ZB-Lacvir	1496	1023	340	180	1	129/126	ZB-like	CAGTG/CAGTG	DD34E	wgs	TA/TA	OFHU01001782.1:338208-343227
Lepidosauria	Squamata	Squamata	Zootoca vivipara	ZB-Zooviv	/	885	294	/	/	/	ZB-like	/	DD34E	/	/	JAATIO010000007.1:39225039-39230058
Amphibia	Anura	Anura	Xenopus tropicalis	ZB-Xentro	1618	1023	340	12	742	210/210	ZB-like	CAGTG/CAGTG	DD34E	ref	TA/TA	NC_030680.2:75002797-75004414
Amphibia	Anura	Anura	Bufo gargarizans	ZB-Bufgar	1618	1023	340	51	1047	210/210	ZB-like	CAGTG/CAGTG	DD34E	ref	TA/TA	NC_058085.1:126668084-126669701
Amphibia	Anura	Anura	Leptobrachium leishanense	ZB-Leplei	/	/	/	/	/	/	ZB-like	/	DD34E	/	/	RXON01000011.1:117587199-117592217
Hyperoartia	Petromyzontiformes	Agnatha	Lethenteron reissneri	ZB-Letrei	1607	1023	340	214	129	199/200	ZB-like	CAGTG/CAGTG	DD34E	wgs	TA/TA	JADLOY010001538.1:4686853-4691872
Aves	Psittaciformes	Aves	Pionus senilis	ZB-Piosen	/	1023	340	/	/	/	ZB-like	/	DD34E	/	/	WURU01067777.1:306926072-306931091
Lepidosauria	Squamata	Squamata	Pantherophis obsoletus	ZB-Panobs	1605	1023	340	89	20	199/197	ZB-like	CAGTG/CAGTG	DD34E	wgs	TA/TA	WJSR01000032.1:15640242-15645261
Lepidosauria	Squamata	Squamata	Vipera berus berus	ZB-Vipber	1591	1023	340	74	3	182/200	ZB-like	CAGTG/GAGTG	DD34E	wgs	TA/TA	JTGP01146414.1:1-4344
Lepidosauria	Squamata	Squamata	Crotalus tigris	ZB-Crotig	1600	1017	338	292	1	208/198	ZB-like	CAGTG/TAGTG	DD34E	ref	TA/TA	VORL01001363.1:132612-137625
Lepidosauria	Squamata	Squamata	Ptyas mucosa	ZB-Ptymuc	1607	1101	366	90	12	207/207	ZB-like	CAGTG/CAGTG	DD34E	wgs	TA/TA	WNWU01012993.1:1307-6326
Amphibia	Anura	Anura	Engystomops pustulosus	ZB-Engpus	1596	1032	343	80	20	201/201	ZB-like	CAGTG/CAGTG	DD34E	wgs	TA/TA	WNYA01000005.1:165974647-165979666
Hyperoartia	Petromyzontiformes	Agnatha	Petromyzon marinus	ZB-Petmar	1609	1023	340	354	946	202/207	ZB-like	CAGTG/CAGTG	DD34E	ref	TA/TA	PIZI01000006.1:15318972-15323991
Chondrichthyes	Chimaeriformes	Chondrichthyes	Callorhinchus milii	ZB-Calmil	1612	1023	340	125	16	201/203	ZB-like	CAGTG/CAGTG	DD34E	ref	TA/TA	WEZY01001974.1:25865-30884
Amphibia	Anura	Anura	Eleutherodactylus coqui	ZB-Elecoq	1607	1023	340	219	2	199/199	ZB-like	CACAG/CAGTG	DD34E	wgs	TA/TA	WNTK01000005.1:104774730-104779749
Amphibia	Anura	Anura	Oophaga pumilio	ZB-Ooppum1	1598	1032	343	168	99	45/45	ZB-like	CAGTG/CAGTG	DD34E	wgs	TA/TA	VIAB01016414.1:50679-55698
Amphibia	Anura	Anura	Rhinella marina	ZB-Rhimar	1599	1023	340	866	66	211/211	ZB-like	CAGTG/CAGTG	DD34E	wgs	TA/TA	ONZH01004667.1:596945-601964
Myxini	Myxiniformes	Agnatha	Eptatretus burgeri	ZB-Eptbur	/	1023	340	/	/	/	ZB-like	/	DD34E	/	/	FYBX02010718.1:3314983-3320002
Lepidosauria	Squamata	Squamata	Pantherophis guttatus	ZB-Pangut	1602	1023	340	78	14	194/199	ZB-like	CAGTG/CAGTG	DD34E	ref	TA/TA	JTLQ02000144.1:7600550-7605569
Lepidosauria	Squamata	Squamata	Podarcis muralis	ZB-Podmur	1612	/	/	20	0	190/203	ZB-like	CAGTG/CGCCA	DD34E	ref	TA/TA	SIRZ01000012.1:19939038-19944057
Lepidosauria	Squamata	Squamata	Naja naja	ZB-Najnaj	1606	1023	340	24	10	198/199	ZB-like	CAGTG/CAGTG	DD34E	wgs	TA/TA	JACCQE010000002.1:25673242-25678261
Lepidosauria	Squamata	Squamata	Lacerta agilis	ZB-Lacagi	/	/	/	/	/	/	ZB-like	/	DD34E	/	/	WNMS01000002.1:3272076-3277092
Lepidosauria	Squamata	Squamata	Thamnophis elegans	ZB-Thaele	1600	1020	339	17	1	207/203	ZB-like	CAGTG/CAGTG	DD34E	ref	TA/TA	WNNB01002117.1:244591-249607
Amphibia	Gymnophiona	Sarcopterygii	Microcaecilia unicolor	ZB-Micuni	1597	1023	340	417	5188	200/200	ZB-like	CAGTG/CAGTG	DD34E	ref	TA/TA	CABFKJ010014846.1:2489-7508
Hyperoartia	Petromyzontiformes	Agnatha	Lethenteron camtschaticum	ZB-Letcam	2172	1020	339	1926	1	203/183	ZB-like	CAGTG/CAGTG	DD34E	wgs	TA/TA	APJL01055436.1:14197-18408
Lepidosauria	Squamata	Squamata	Podarcis muralis nigriventris	ZB-Podmurn	1753	873	290	41	0	153/151	ZB-like	CAGTG/CAGTG	DD34E	wgs	TA/TA	JACVSS010000015.1:38978643-38983650
Aves	Psittaciformes	Aves	Anodorhynchus hyacinthinus	ZB-Anohya	/	1101	366	/	/	/	ZB-like	/	DD34E	/	/	WOUG01073334.1:30677219-30682238
Hyperoartia	Petromyzontiformes	Agnatha	Entosphenus tridentatus	ZB-Enttri	1606	1023	340	944	252	199/201	ZB-like	CAGTG/CAGTG	DD34E	wgs	TA/TA	JAAVTP020000033.1:13727-18746
Actinopteri	Cypriniformes	Actinopterygii	Danio albolineatus	ZB-Danalb1	1582	1017	338	317	2	204/202	ZB-like	CAGTG/CAGTG	DD34E	wgs	TA/TA	CAIGQQ010033701.1:1014679-1016260
Actinopteri	Cichliformes	Actinopterygii	Maylandia zebra	ZB-Mayzeb1	1602	1023	340	495	1526	194/200	ZB-like	CAGTG/CAGTG	DD34E	ref	TA/TA	AGTA05000168.1:259786-264805
Actinopteri	Cichliformes	Actinopterygii	Neolamprologus brichardi	ZB-Neobri1	1613	1047	348	18	3	200/200	ZB-like	CAGTG/CAGTG	DD34E	ref	TA/TA	AFNY01103173.1:3740-8753
Actinopteri	Siluriformes	Actinopterygii	Silurus glanis	ZB-Silgla1	1610	1023	340	141	61	204/204	ZB-like	CAGTG/CAGTG	DD34E	wgs	TA/TA	JAAIIK010000029.1:2618312-2623331
Actinopteri	Perciformes	Actinopterygii	Anoplopoma fimbria	ZB-Anofim1	1617	1023	340	105	13	214/208	ZB-like	CAGTG/CAGTG	DD34E	wgs	TA/TA	AWGY02006468.1:326095-331114
Actinopteri	Characiformes	Actinopterygii	Astyanax mexicanus	ZB-Astmex1	1610	1023	340	24	4	198/198	ZB-like	CAGTG/CAGTG	DD34E	ref	TA/TA	JAICCE010000020.1:22796150-22801169
Actinopteri	Cypriniformes	Actinopterygii	Beaufortia kweichowensis	ZB-Beakwe1	/	873	290	/	/	/	ZB-like	/	DD34E	/	/	JAGGEC010000003.1:10137476-10142381
Actinopteri	Cichliformes	Actinopterygii	Callochromis macrops	ZB-Calmac1	/	1023	340	/	/	/	ZB-like	/	DD34E	/	/	VVAQ01003339.1:1-3309
Actinopteri	Cichliformes	Actinopterygii	Callochromis pleurospilus	ZB-Calple1	/	1023	340	/	/	/	ZB-like	/	DD34E	/	/	VUSQ01007141.1:13881-17191
Actinopteri	Cichliformes	Actinopterygii	Astatotilapia calliptera	ZB-Astcal1	1617	1023	340	91	1562	202/207	ZB-like	CAGTG/CAGTG	DD34E	ref	TA/TA	OFHY04000037.1:2936020-2941039
Actinopteri	Cyprinodontiformes	Actinopterygii	Austrofundulus limnaeus	ZB-Auslim1	1607	1023	340	65	12	198/198	ZB-like	CAGTG/CAGTG	DD34E	ref	TA/TA	LDAR01058033.1:4305-9324
Actinopteri	Perciformes	Actinopterygii	Cephalopholis sonnerati	ZB-Cepson1	1599	1023	340	8	6	201/201	ZB-like	CAGTG/CAGTG	DD34E	wgs	TA/TA	JAGQAX010000018.1:5465445-5470464
Actinopteri	Characiformes	Actinopterygii	Colossoma macropomum	ZB-Colmac1	/	1023	340	/	/	/	ZB-like	/	DD34E	/	/	CAJGBK010000782.1:2079891-2084910
Actinopteri	Perciformes	Actinopterygii	Epinephelus coioides	ZB-Epicoi1	1617	957	318	10	1	199/204	ZB-like	CAGTG/CAGTG	DD34E	wgs	TA/TA	UNPE01000457.1:860214-865233
Actinopteri	Perciformes	Actinopterygii	Epinephelus lanceolatus	ZB-Epilan1	/	1023	340	/	/	/	ZB-like	/	DD34E	/	/	JAERIG010000005.1:37750250-37755269
Actinopteri	Perciformes	Actinopterygii	Epinephelus moara	ZB-Epimoa1	1617	1032	343	11	5	186/185	ZB-like	CAGTG/CAGTG	DD34E	wgs	TA/TA	VBVV01000007.1:36850539-36855567
Actinopteri	Cypriniformes	Actinopterygii	Danionella translucida	ZB-Dantra1	1331	663	220	80	0	95/81	ZB-like	CAGTG/CAGTG	DD34E	wgs	TA/TA	CAIGQI010001369.1:168462-173406
Actinopteri	Cichliformes	Actinopterygii	Haplochromis chilotes	ZB-Hapchi1	1607	1023	340	201	104	200/199	ZB-like	CAGTG/CAGTG	DD34E	wgs	TA/TA	BOUH01000729.1:1361934-1366953
Actinopteri	Cichliformes	Actinopterygii	Haplochromis burtoni	ZB-Hapbur1	1609	1023	340	681	635	200/201	ZB-like	CAGTG/CAGTG	DD34E	ref	TA/TA	JAGKPV010000071.1:423344-428363
Actinopteri	Cypriniformes	Actinopterygii	Labeo rohita	ZB-Labroh1	1610	1023	340	92	32	204/204	ZB-like	CAGTG/CAGTG	DD34E	wgs	TA/TA	QBIY01011265.1:2104157-2109176
Actinopteri	Centrarchiformes	Actinopterygii	Maccullochella peelii	ZB-Macpee1	2063	1023	340	463	1	201/200	ZB-like	CAGTG/CAGTG	DD34E	wgs	TA/TA	LKNJ01000376.1:86922-91941
Actinopteri	Cichliformes	Actinopterygii	Lestradea stappersii	ZB-Lessta1	1609	1023	340	239	30	200/201	ZB-like	CAGTG/CAGTG	DD34E	wgs	TA/TA	VUPQ01054024.1:20027-23321
Actinopteri	Centrarchiformes	Actinopterygii	Macquaria australasica	ZB-Macaus1	1609	1023	340	123	61	199/201	ZB-like	CAGTG/CAGTG	DD34E	wgs	TA/TA	SEMN01000211.1:165431-170450
Actinopteri	Atheriniformes	Actinopterygii	Melanotaenia boesemani	ZB-Melboe1	1591	1071	356	7	7	201/201	ZB-like	CAGTG/CAGTG	DD34E	ref	TA/TA	JAGFVI010000033.1:4449240-4454259
Actinopteri	Gadiformes	Actinopterygii	Malacocephalus occidentalis	ZB-Malocc1	/	999	332	/	/	/	ZB-like	/	DD34E	/	/	OMOU01093026.1:1-3387
Actinopteri	Synbranchiformes	Actinopterygii	Mastacembelus armatus	ZB-Masarm1	1607	1023	340	25	1	199/199	ZB-like	CAGTG/CAGTG	DD34E	ref	TA/TA	JAFIII010000036.1:25241734-25246753
Actinopteri	Elopiformes	Actinopterygii	Megalops cyprinoides	ZB-Megcyp1	1620	1023	340	20	2	216/189	ZB-like	CAGTG/CAGTG	DD34E	ref	TA/TA	JABWDN010001155.1:406536-411555
Actinopteri	Siluriformes	Actinopterygii	Ompok bimaculatus	ZB-Ompbim1	/	1023	340	/	/	/	ZB-like	/	DD34E	/	/	VMHU01025826.1:19619-24638
Actinopteri	Pleuronectiformes	Actinopterygii	Solea senegalensis	ZB-Solsen1	/	/	/	/	/	/	ZB-like	/	DD34E	/	/	CAKKSW010000009.1:856464-861483
Actinopteri	Cichliformes	Actinopterygii	Tropheus moorii	ZB-Tromoo1	1613	1023	340	763	1106	205/200	ZB-like	CAGTG/CAGTG	DD34E	wgs	TA/TA	CADDXZ010000424.1:206200-211219
Actinopteri	Esociformes	Actinopterygii	Umbra pygmaea	ZB-Umbpyg1	/	957	318	/	/	/	ZB-like	/	DD34E	/	/	JACXGM010002234.1:567-5583
Actinopteri	Cypriniformes	Actinopterygii	Triplophysa siluroides	ZB-Trisil1	1581	1056	351	69	1	197/192	ZB-like	CAGTG/CAGTG	DD34E	wgs	TA/TA	VCII01000868.1:1083330-1088349
Actinopteri	Perciformes	Actinopterygii	Sebastes rubrivinctus	ZB-Sebrub1	1624	1023	340	198	9	208/209	ZB-like	CAGTG/CAGTG	DD34E	wgs	TA/TA	CAKANL010000017.1:34556-39575
Actinopteri	Cypriniformes	Actinopterygii	Triplophysa dalaica	ZB-Tridal1	1568	969	322	52	1	175/173	ZB-like	CAGTG/CAGTG	DD34E	wgs	TA/TA	JABZFK010000006.1:14034175-14039194
Actinopteri	Cichliformes	Actinopterygii	Simochromis diagramma	ZB-Simdia1	1610	1023	340	332	1112	202/200	ZB-like	CAGTG/CAGTG	DD34E	ref	TA/TA	OVJJ01000334.1:7286162-7291181
Actinopteri	Perciformes	Actinopterygii	Sebastes schlegelii	ZB-Sebsch1	/	1023	340	/	/	/	ZB-like	/	DD34E	/	/	VHQL01000149.1:2644181-2649200
Actinopteri	Perciformes	Actinopterygii	Sebastes umbrosus	ZB-Sebumb1	1607	1020	339	25	21	208/207	ZB-like	CAGTG/CAGTG	DD34E	ref	TA/TA	JADCQQ010000002.1:33882765-33887781
Actinopteri	Siluriformes	Actinopterygii	Silurus meridionalis	ZB-Silmer1	1613	990	329	38	41	204/207	ZB-like	CAGTG/CAGTG	DD34E	ref	TA/TA	JABFDY010000011.1:12549819-12554838
Actinopteri	Cyprinodontiformes	Actinopterygii	Pachypanchax playfairii	ZB-Pacpla1	1609	1023	340	544	3798	200/200	ZB-like	CAGTG/CAGTG	DD34E	wgs	TA/TA	SSNP01000166.1:562667-567686
Actinopteri	Cypriniformes	Actinopterygii	Oxygymnocypris stewartii	ZB-Oxyste1	1610	1023	340	290	23	209/208	ZB-like	CAGTG/CAGTG	DD34E	wgs	TA/TA	QVTF01022523.1:41042-46061
Actinopteri	Cichliformes	Actinopterygii	Petrochromis trewavasae	ZB-Pettre1	1609	1023	340	811	1090	210/211	ZB-like	CAGTG/CAGTG	DD34E	wgs	TA/TA	CADDXY010000001.1:7216703-7221722
Actinopteri	Mugiliformes	Actinopterygii	Planiliza haematocheilus	ZB-Plahae1	1610	1023	340	12	2	208/208	ZB-like	CAGTG/CAGTG	DD34E	wgs	TA/TA	SRSE01001060.1:144843-149862
Actinopteri	Cichliformes	Actinopterygii	Pundamilia nyererei	ZB-Punnye1	1609	1023	340	266	246	200/201	ZB-like	CAGTG/CAGTG	DD34E	ref	TA/TA	AFNX01035485.1:24436-29455
Actinopteri	Perciformes	Actinopterygii	Sander lucioperca	ZB-Sanluc1	1608	1023	340	28	169	203/203	ZB-like	CAGTG/CAGTG	DD34E	wgs	TA/TA	VTTG02000005.1:451249-456268
Actinopteri	Pleuronectiformes	Actinopterygii	Reinhardtius hippoglossoides	ZB-Reihip1	1606	1023	340	56	29	208/208	ZB-like	CAGTG/CAGTG	DD34E	wgs	TA/TA	VCHM03000009.1:13999957-14004976
Actinopteri	Beloniformes	Actinopterygii	Oryzias latipes	ZB-Orylat1	1765	1017	338	23	0	195/207	ZB-like	CAGTG/CAGTG	DD34E	ref	TA/TA	RXZZ01000666.1:1425180-1430193
Actinopteri	Atheriniformes	Actinopterygii	Neostethus bicornis	ZB-Neobic1	1609	1023	340	66	4	203/204	ZB-like	CAGTG/CAGTG	DD34E	wgs	TA/TA	CACRXF010000706.1:568111-573130
Actinopteri	Beloniformes	Actinopterygii	Oryzias sinensis	ZB-Orysin1	1610	1023	340	106	2	206/205	ZB-like	CAGTG/CAGTG	DD34E	wgs	TA/TA	VHIC01001986.1:74753-79772
Actinopteri	Perciformes	Actinopterygii	Sebastes nigrocinctus	ZB-Sebnig1	1620	1023	340	103	8	208/208	ZB-like	CAGTG/CAGTG	DD34E	wgs	TA/TA	CAKANB010036518.1:9128-14147
Actinopteri	Perciformes	Actinopterygii	Sebastes koreanus	ZB-Sebkor1	1617	1092	363	85	6	207/207	ZB-like	CAGTG/CAGTG	DD34E	wgs	TA/TA	CAKANJ010057473.1:2141-7136
Actinopteri	Cichliformes	Actinopterygii	Hemichromis elongatus	ZB-Hemelo1	/	1101	366	/	/	/	ZB-like	/	DD34E	/	/	VUQR01010564.1:53452-56570
Actinopteri	Pleuronectiformes	Actinopterygii	Hippoglossus hippoglossus	ZB-Hiphip1	1606	1023	340	15	2	200/200	ZB-like	CAGTG/CAGTG	DD34E	ref	TA/TA	WOYC01000545.1:76061-81080
Actinopteri	Perciformes	Actinopterygii	Sebastes aleutianus	ZB-Sebale1	1605	1020	339	35	31	208/208	ZB-like	CAGTG/CAGTG	DD34E	wgs	TA/TA	CAKAKS010000025.1:1990803-1995819
Actinopteri	Cypriniformes	Actinopterygii	Danio rerio	ZB-Danrer1	1599	1023	340	17	3	201/201	ZB-like	CAGTG/CAGTG	DD34E	ref	TA/TA	JAHVXS010000017.1:39387834-39392853
Actinopteri	Cyprinodontiformes	Actinopterygii	Aphyosemion australe	ZB-Aphaus1	1613	/	/	145	0	209/210	ZB-like	TAGTG/CAGTG	DD34E	wgs	CA/TA	SSNS01000080.1:57384-62400
Actinopteri	Zeiformes	Actinopterygii	Zeus faber	ZB-Zeufab1	1578	/	/	108	0	213/209	ZB-like	CAGTG/CAGTG	DD34E	wgs	TA/TA	OOFI01128544.1:1-4069
Actinopteri	Cypriniformes	Actinopterygii	Carassius auratus red var.	ZB-Caraurr1	/	/	/	/	/	/	ZB-like	/	DD34E	/	/	LGRG01000370.1:710723-715737
Actinopteri	Osteoglossiformes	Actinopterygii	Brevimyrus niger	ZB-Brenig1	1611	/	/	6	0	210/210	ZB-like	CAGTG/CAGTG	DD34E	wgs	TA/TA	JAABNY010000645.1:55977203-55982213
Actinopteri	Albuliformes	Actinopterygii	Albula glossodonta	ZB-Albglo1	1605	1023	340	81	2	167/171	ZB-like	CAGTG/CAGTG	DD34E	wgs	TA/TA	JAFBMS010000114.1:217075-222094
Actinopteri	Cypriniformes	Actinopterygii	Anabarilius grahami	ZB-Anagra1	1608	1092	363	24	3	200/199	ZB-like	CAGTG/CAGTG	DD34E	wgs	TA/TA	RJVU01075100.1:746728-751747
Actinopteri	Siluriformes	Actinopterygii	Clarias magur	ZB-Clamag1	/	/	/	/	/	/	ZB-like	/	DD34E	/	/	QNUK01000162.1:777415-782416
Actinopteri	Gymnotiformes	Actinopterygii	Electrophorus electricus	ZB-Eleele1	/	/	/	/	/	/	ZB-like	/	DD34E	/	/	RBHW02000003.1:618893-623911
Actinopteri	Carangiformes	Actinopterygii	Echeneis naucrates	ZB-Echnau1	1589	/	/	10	0	196/209	ZB-like	CAGTG/CAGTG	DD34E	ref	CA/TA	CAAHFP010000889.1:92629-97619
Actinopteri	Spariformes	Actinopterygii	Diplodus sargus	ZB-Dipsar1	/	/	/	/	/	/	ZB-like	/	DD34E	/	/	CAEMYA010000216.1:707365-712384
Actinopteri	Cypriniformes	Actinopterygii	Danionella dracula	ZB-Dandra1	/	/	/	/	/	/	ZB-like	/	DD34E	/	/	UELW01000334.1:7589031-7594039
Actinopteri	Siluriformes	Actinopterygii	Clarias batrachus	ZB-Clabat1	/	/	/	/	/	/	ZB-like	/	DD34E	/	/	QMIH01000054.1:206173-211183
Actinopteri	Gadiformes	Actinopterygii	Macrourus berglax	ZB-Macber1	1615	/	/	20	0	206/203	ZB-like	CAGTG/CAGTG	DD34E	wgs	CA/TA	OMKT01044466.1:2613-7634
Actinopteri	Cypriniformes	Actinopterygii	Carassius auratus	ZB-Caraur1	1592	1023	340	15	3	196/194	ZB-like	CAGTG/CAGTG	DD34E	ref	TA/TA	QPKE01007268.1:226823-231842
Actinopteri	Cypriniformes	Actinopterygii	Carassius gibelio	ZB-Cargib1	1608	1023	340	6	1	197/209	ZB-like	CAGTG/CAGTG	DD34E	wgs	TA/TA	VFQZ01001235.1:24295-29314
Actinopteri	Pleuronectiformes	Actinopterygii	Hippoglossus stenolepis	ZB-Hipste1	1606	1023	340	19	4	208/208	ZB-like	CAGTG/CAGTG	DD34E	ref	TA/TA	JAKRZP010000004.1:27539640-27544659
Actinopteri	Centrarchiformes	Actinopterygii	Coreoperca whiteheadi	ZB-Corwhi1	/	1101	366	/	/	/	ZB-like	CAGTG/CAGTG	DD34E	/	TA/TA	WNGW01000026.1:3485447-3490424
Amphibia	Anura	Anura	Limnodynastes dumerilii	ZB-Limdum1	/	/	/	/	/	/	ZB-like	/	DD34E	/	/	WWET01000258.1:561109-566128
Actinopteri	Osteoglossiformes	Actinopterygii	Gymnarchus niloticus	ZB-Gymnil1	1603	876	291	15	0	200/203	ZB-like	CAGTG/CAGTG	DD34E	wgs	TA/TA	JAACJT010000634.1:27942387-27947406
Amphibia	Anura	Anura	Glandirana rugosa	ZB-Glarug1	/	906	301	/	/	/	ZB-like	/	DD34E	/	/	BLSH010005164.1:2085332-2090348
Actinopteri	Osteoglossiformes	Actinopterygii	Heterotis niloticus	ZB-Hetnil1	/	/	/	/	/	/	ZB-like	/	DD34E	/	/	JADBHE010000001.1:14001900-14006906
Actinopteri	Cypriniformes	Actinopterygii	Hypophthalmichthys nobilis	ZB-Hypnob1	/	/	/	/	/	/	ZB-like	/	DD34E	/	/	JACTVH010000005.1:25442114-25447105
Actinopteri	Lophiiformes	Actinopterygii	Lophius piscatorius	ZB-Loppis1	/	/	/	/	/	/	ZB-like	/	DD34E	/	/	VRLP01000022.1:9804-14817
Amphibia	Anura	Anura	Pyxicephalus adspersus	ZB-Pxyads1	/	864	287	/	/	/	ZB-like	/	DD34E	/	/	PZQJ01000003.1:52627516-52632514
Amphibia	Anura	Anura	Lithobates catesbeianus	ZB-Litcat1	/	/	/	/	/	/	ZB-like	/	DD34E	/	/	LIAG020169148.1:10697-15716
Amphibia	Anura	Anura	Rana temporaria	ZB-Rantem1	/	/	/	/	/	/	ZB-like	/	DD34E	/	/	CAJIML010004684.1:207676-212695
Actinopteri	Perciformes	Actinopterygii	Ophiodon elongatus	ZB-Ophelo1	1633	/	/	23	0	207/206	ZB-like	CAGTG/CAGTG	DD34E	wgs	TA/TA	SAUL01014265.1:11709-16735
Actinopteri	Percopsiformes	Actinopterygii	Percopsis transmontana	ZB-Pertra1	/	/	/	/	/	/	ZB-like	/	DD34E	/	/	OMKH01052048.1:9024-14026
Actinopteri	Syngnathiformes	Actinopterygii	Phyllopteryx taeniolatus	ZB-Phytae1	/	/	/	/	/	/	ZB-like	/	DD34E	/	/	JADLZG010000136.1:25286868-25291879
Actinopteri	Cichliformes	Actinopterygii	Paratilapia polleni	ZB-Parpol1	/	/	/	/	/	/	ZB-like	/	DD34E	/	/	VUQI01059967.1:77605-82591
Actinopteri	Perciformes	Actinopterygii	Trematomus bernacchii	ZB-Treber1	1550	/	/	71	0	178/207	ZB-like	CAGTG/CAGTG	DD34E	ref	TA/CA	CADEHM010000770.1:2880655-2885662
Actinopteri	Pleuronectiformes	Actinopterygii	Trinectes maculatus	ZB-Trimac1	/	/	/	/	/	/	ZB-like	/	DD34E	/	/	JAFBJQ010003654.1:98948-103960
Actinopteri	Cichliformes	Actinopterygii	Thoracochromis brauschi	ZB-Thobra1	/	/	/	/	/	/	ZB-like	/	DD34E	/	/	VUQZ01034389.1:24377-29461
Actinopteri	Perciformes	Actinopterygii	Sebastes steindachneri	ZB-Sebste1	/	861	286	/	/	/	ZB-like	/	DD34E	/	/	CAKAOG010068513.1:51244-56260
Actinopteri	Cypriniformes	Actinopterygii	Puntigrus tetrazona	ZB-Puntet1	1553	813	270	12	0	207/193	ZB-like	CAGTG/CAGTG	DD34E	ref	TA/CA	JAEQBD010000009.1:6628853-6633870
Actinopteri	Synbranchiformes	Actinopterygii	Monopterus albus	ZB-Monalb1	1593	1020	339	135	1	202/208	ZB-like	CAGTC/CAGTC	DD34E	ref	TA/CA	AONE01001926.1:48827-53843
Actinopteri	Pleuronectiformes	Actinopterygii	Verasper variegatus	ZB-Vervar1	1565	/	/	18	0	197/208	ZB-like	CAGTG/CAGTG	DD34E	wgs	TA/TA	JABUOA010000014.1:22355929-22360937
Actinopteri	Perciformes	Actinopterygii	Sebastes nudus	ZB-Sebnud1	/	1092	363	/	/	/	ZB-like	/	DD34E	/	/	CAKAMM010032564.1:26316-31311
Actinopteri	Carangiformes	Actinopterygii	Seriola lalandi dorsalis	ZB-Serlald1	/	/	/	/	/	/	ZB-like	/	DD34E	/	/	PEQF01099036.1:189125-194131
Actinopteri	Carangiformes	Actinopterygii	Seriola quinqueradiata	ZB-Serqui1	/	1023	340	/	/	/	ZB-like	/	DD34E	/	/	BDJM01001673.1:2232935-2237954
Actinopteri	Centrarchiformes	Actinopterygii	Siniperca chuatsi	ZB-Sinchu1	1608	1023	340	21	2	203/203	ZB-like	CAGTG/CAGTG	DD34E	ref	TA/TA	JAHXMP010000002.1:28734081-28739100
Actinopteri	Centrarchiformes	Actinopterygii	Siniperca knerii	ZB-Sinkne1	1609	1023	340	64	6	204/203	ZB-like	CAGTG/CAGTG	DD34E	wgs	TA/TA	WEHY01006636.1:3905331-3910350
Actinopteri	Centrarchiformes	Actinopterygii	Siniperca scherzeri	ZB-Sinsch1	/	1023	340	/	/	/	ZB-like	/	DD34E	/	/	WNGV01000020.1:10682590-10687609
Actinopteri	Siluriformes	Actinopterygii	Tachysurus fulvidraco	ZB-Tacful1	1598	1014	337	38	2	203/203	ZB-like	CAGTG/CAGTG	DD34E	ref	TA/TA	NW_020847769.1:387479-389077
Actinopteri	Perciformes	Actinopterygii	Pseudoliparis sp. Yap Trench	ZB-Pseyap1	1600	/	/	21	0	199/206	ZB-like	CAGTG/CAGTG	DD34E	wgs	TA/TA	RZNG01001514.1:288659-293680
Actinopteri	Osteoglossiformes	Actinopterygii	Mormyrus iriodes	ZB-Moriri1	/	1062	353	/	/	/	ZB-like	/	DD34E	/	/	JAAGVU010012480.1:1696-6601
Actinopteri	Osteoglossiformes	Actinopterygii	Mormyrus lacerda	ZB-Morlac1	/	696	231	/	/	/	ZB-like	/	DD34E	/	/	JAABNX010007778.1:247337268-247342280
Actinopteri	Carangiformes	Actinopterygii	Seriola lalandi	ZB-Serlal1	/	/	/	/	/	/	ZB-like	/	DD34E	/	/	MAII01000428.1:384266-389150

## Sheet: Supplementary Tables S2,S3,S4
Supplementary Table S2 Genomic coordinate of SB and ZB
CLASS	order	Distribution of evolution map	Name	Species abbreviation	Genomic coordinate
Actinopteri	Spariformes	Actinopterygii	Acanthopagrus latus	SB-Acalat	JABAYC010000013.1:11894438-11895200
Actinopteri	Spariformes	Actinopterygii	Acanthopagrus latus	SB-Acalat1	JABAYC010000003.1:36431416-36432398
Actinopteri	Syngnathiformes	Actinopterygii	Aeoliscus strigatus	SB-Aeostr	CAAKHB010008315.1:66200-67211
Actinopteri	Siluriformes	Actinopterygii	Ageneiosus marmoratus	SB-Agemar	QQRV01000010.1:806773-807766
Actinopteri	Cichliformes	Actinopterygii	Altolamprologus compressiceps	SB-Altcom	VVEI01058141.1:8472-9482
Actinopteri	Cichliformes	Actinopterygii	Altolamprologus sp. 'compressiceps shell' AB-2019	SB-Altcoms	VVEA01042360.1:4440-5438
Actinopteri	Cichliformes	Actinopterygii	Amphilophus citrinellus	SB-Ampcit	JACBYM010000466.1:5284-6292
Actinopteri	Cichliformes	Actinopterygii	Amphilophus zaliosus	SB-Ampzal	VUQL01062889.1:1053-2061
Actinopteri	Cypriniformes	Actinopterygii	Anabarilius grahami	SB-Anagra	RJVU01053127.1:5711828-5712848
Gastropoda	Neogastropoda	Mollusca	Anentome helena	SB-Anehel	WUUA010000734.1:2697101-2698120
Actinopteri	Anguilliformes	Actinopterygii	Anguilla obscura	SB-Angobs	CAAKMZ010033070.1:1-3109
Actinopteri	Anguilliformes	Actinopterygii	Anguilla rostrata	SB-Angros	JAGKSO010000074.1:3296-8315
Actinopteri	Anguilliformes	Actinopterygii	Anguilla rostrata	SB-Angros1	JAGKSO010000017.1:181416-182435
Actinopteri	Anguilliformes	Actinopterygii	Anguilla marmorata	SB-Angmar	CAAKNA010010609.1:23335-24340
Actinopteri	Anguilliformes	Actinopterygii	Anguilla anguilla	SB-Angang	JAFIRN010000004.1:8943750-8944766
Actinopteri	Anguilliformes	Actinopterygii	Anguilla anguilla	SB-Angang1	JABVMG010000018.1:28450067-28455086
Actinopteri	Anguilliformes	Actinopterygii	Anguilla japonica	SB-Angjap	VDMF01028130.1:223565-224582
Actinopteri	Anguilliformes	Actinopterygii	Anguilla megastoma	SB-Angmeg	CAAKMX010033452.1:19407-20428
Aves	Psittaciformes	Aves	Anodorhynchus hyacinthinus	SB-Anohya	WOUG01073334.1:13747465-13748295
Actinopteri	Lophiiformes	Actinopterygii	Antennarius maculatus	SB-Antmac	JABVMD010000229.1:106850-107858
Actinopteri	Lophiiformes	Actinopterygii	Antennarius striatus	SB-Antstr	OMNX01050724.1:6549-7569
Actinopteri	Cichliformes	Actinopterygii	Astatoreochromis straeleni	SB-Aststr	VUSY01035257.1:11766-12785
Actinopteri	Cichliformes	Actinopterygii	Astatotilapia calliptera	SB-Astcal	OFHY04000079.1:2667900-2668919
Actinopteri	Characiformes	Actinopterygii	Astyanax mexicanus	SB-Astmex	JAICCE010000024.1:30451827-30452845
Actinopteri	Cichliformes	Actinopterygii	Aulonocranus dewindti	SB-Auldew	VUZA01031554.1:138-1157
Actinopteri	Cichliformes	Actinopterygii	Baileychromis centropomoides	SB-Baicen	VVHF01054428.1:27874-28859
Actinopteri	Cichliformes	Actinopterygii	Bathybates fasciatus	SB-Batfas	VVEY01062532.1:352-1371
Actinopteri	Cichliformes	Actinopterygii	Bathybates ferox	SB-Batfer	VUVP01027667.1:11171-12190
Actinopteri	Cichliformes	Actinopterygii	Bathybates graueri	SB-Batgra	VVBT01063849.1:244-1263
Actinopteri	Cichliformes	Actinopterygii	Bathybates hornii	SB-Bathor	VVHY01037185.1:12242-13258
Actinopteri	Cichliformes	Actinopterygii	Bathybates minor	SB-Batmin	VVHS01032466.1:19342-20360
Actinopteri	Cichliformes	Actinopterygii	Bathybates vittatus	SB-Batvit	VVEW01077181.1:12515-13515
Actinopteri	Cichliformes	Actinopterygii	Benthochromis horii	SB-Benhor	VVBR01023081.1:39432-40418
Actinopteri	Beryciformes	Actinopterygii	Beryx splendens	SB-Berspl	OMOV01115428.1:1787-2781
Actinopteri	Anabantiformes	Actinopterygii	Betta splendens	SB-Betspl	CAABQE010001752.1:275388-276347
Actinopteri	Pleuronectiformes	Actinopterygii	Brachirus orientalis	SB-Braori	JAFBJR010000367.1:3020888-3021905
Actinopteri	Pleuronectiformes	Actinopterygii	Brachirus orientalis	SB-Braori1	JAFBJR010000175.1:3317126-3318143
Actinopteri	Osteoglossiformes	Actinopterygii	Brevimyrus niger	SB-Brenig	JAABNY010016291.1:3529-4487
Actinopteri	Ophidiiformes	Actinopterygii	Brotula barbata	SB-Brobar	OMNV01029143.1:584-1583
Actinopteri	Cichliformes	Actinopterygii	Callochromis melanostigma	SB-Calmel	VUTB01060964.1:70900-71908
Actinopteri	Cichliformes	Actinopterygii	Callochromis pleurospilus	SB-Calple	VUSR01001810.1:259-1256
Actinopteri	Carangiformes	Actinopterygii	Caranx melampygus	SB-Carmel	JAFELL010000949.1:448010-449029
Actinopteri	Cypriniformes	Actinopterygii	Carassius auratus	SB-Caraur	QPKE01001462.1:823574-824593
Actinopteri	Cypriniformes	Actinopterygii	Carassius auratus red var.	SB-Caraurr	LGRG01000035.1:1710107-1711124
Actinopteri	Perciformes	Actinopterygii	Cebidichthys violaceus	SB-Cebvio	NJBE01000210.1:313826-314845
Actinopteri	Perciformes	Actinopterygii	Cebidichthys violaceus	SB-Cebvio1	NJBE01000437.1:8722570-8723589
Actinopteri	Perciformes	Actinopterygii	Cephalopholis sonnerati	SB-Cepson	JAGQAX010000015.1:38579727-38580745
Actinopteri	Gobiiformes	Actinopterygii	Chaenogobius annularis	SB-Chaann	BJKM01000276.1:322495-323426
Actinopteri	Cichliformes	Actinopterygii	Chalinochromis cyanophleps	SB-Chacya	VUXM01042810.1:335-1331
Actinopteri	Cichliformes	Actinopterygii	Chalinochromis popelini	SB-Chapop	VVAH01032041.1:7331-8348
Actinopteri	Cichliformes	Actinopterygii	Chalinochromis sp. 'bifrenatus'	SB-Chabif	VUVZ01000321.1:9529-10537
Actinopteri	Cichliformes	Actinopterygii	Chalinochromis sp. 'ndobhoi' AB-2019	SB-Chando	VUTX01055608.1:7632-8649
Actinopteri	Anabantiformes	Actinopterygii	Channa argus	SB-Chaarg	JAHHZV010000335.1:7558105-7559035
Actinopteri	Gonorynchiformes	Actinopterygii	Chanos chanos	SB-Chacha	JAFFIB010000006.1:17191618-17192624
Actinopteri	Batrachoidiformes	Actinopterygii	Chatrabus melanurus	SB-Chamel	OMMV01226097.1:1715-6566
Actinopteri	Labriformes	Actinopterygii	Cheilinus undulatus	SB-Cheund	JAGUQY010000014.1:9993647-9994666
Actinopteri	Chaetodontiformes	Actinopterygii	Chelmon rostratus	SB-Cheros	JAGIYV010000006.1:18496365-18497383
Actinopteri	Siluriformes	Actinopterygii	Clarias macrocephalus	SB-Clamac	JAAGKR010006368.1:30261-31263
Actinopteri	Clupeiformes	Actinopterygii	Coilia nasus	SB-Coinas	PKFR01000640.1:1527202-1528202
Actinopteri	Clupeiformes	Actinopterygii	Coilia nasus	SB-Coinas1	PKFR01000574.1:1829392-1830393
Actinopteri	Cichliformes	Actinopterygii	Coptodon bakossiorum	SB-Copbak	VUQO01044740.1:9170-9824
Actinopteri	Cichliformes	Actinopterygii	Coptodon bakossiorum	SB-Copbak1	VUQO01043334.1:622-1544
Actinopteri	Cichliformes	Actinopterygii	Coptodon rendalli	SB-Copren	VUQP01049930.1:1893-2898
Actinopteri	Salmoniformes	Actinopterygii	Coregonus clupeaformis	SB-Corclu	JAJAFO010000009.1:24923673-24924693
Actinopteri	Gadiformes	Actinopterygii	Coryphaenoides rupestris	SB-Corrup	PIJE02000266.1:424750-425769
Actinopteri	Perciformes	Actinopterygii	Cromileptes altivelis	SB-Croalt	JAAWWW010000006.1:39790421-39791437
Actinopteri	Cichliformes	Actinopterygii	Ctenochromis horei	SB-Ctehor	VUZV01046623.1:39526-40545
Actinopteri	Cypriniformes	Actinopterygii	Culter alburnus	SB-Culalb	RXFN01001270.1:87650-88671
Actinopteri	Cichliformes	Actinopterygii	Cunningtonia longiventralis	SB-Cunlon	VVFV01007987.1:4274-5280
Actinopteri	Cichliformes	Actinopterygii	Cyathopharynx foae	SB-Cyafoa	VVCQ01070362.1:220-1239
Actinopteri	Pleuronectiformes	Actinopterygii	Cynoglossus semilaevis	SB-Cynsem	AGRG01008726.1:6884-7810
Actinopteri	Cichliformes	Actinopterygii	Cyphotilapia frontosa	SB-Cypfro	VUWQ01033690.1:259-1278
Actinopteri	Cichliformes	Actinopterygii	Cyphotilapia gibberosa	SB-Cypgib	VVCO01034944.1:235-1254
Actinopteri	Cichliformes	Actinopterygii	Cyphotilapia sp. '5-bar frontosa' AB-2019	SB-Cypfron	VUTF01048739.1:21730-22716
Actinopteri	Cichliformes	Actinopterygii	Cyprichromis sp. 'kibishi' AB-2019	SB-Cypkib	VVAL01074770.1:8734-9704
Actinopteri	Cichliformes	Actinopterygii	Cyprichromis coloratus	SB-Cypcol	VVIK01019334.1:372-1380
Actinopteri	Cichliformes	Actinopterygii	Cyprichromis microlepidotus	SB-Cypmic	VUPO01000168.1:389-1405
Actinopteri	Cichliformes	Actinopterygii	Cyprichromis sp. 'dwarf jumbo' AB-2019	SB-Cypdwa	VUUC01021313.1:20546-21563
Actinopteri	Cichliformes	Actinopterygii	Cyprichromis zonatus	SB-Cypzon	VVAX01037010.1:15516-16535
Actinopteri	Cypriniformes	Actinopterygii	Cyprinus carpio carpio	SB-Cypcar	CAJNDQ010000004.1:4664481-4665500
Actinopteri	Esociformes	Actinopterygii	Dallia pectoralis	SB-Dalpec	JACXGL010018587.1:6099-7117
Actinopteri	Cypriniformes	Actinopterygii	Danio aesculapii	SB-Danaes	CAIGQT010002306.1:13686-14700
Actinopteri	Cypriniformes	Actinopterygii	Danio kyathit	SB-Dankya	CAIGQU010001662.1:183542-184558
Actinopteri	Cypriniformes	Actinopterygii	Danio tinwini	SB-Dantin	CAIGQZ010001345.1:6287156-6288169
Anthozoa	Alcyonacea	Cnidaria	Dendronephthya gigantea	SB-Dengig	RSEI01000265.1:144295-149143
Actinopteri	Clupeiformes	Actinopterygii	Denticeps clupeoides	SB-Denclu	CAADHT010001508.1:404693-405690
Actinopteri	Perciformes	Actinopterygii	Dicentrarchus labrax	SB-Diclab	CBXY010010843.1:21611-22632
Actinopteri	Perciformes	Actinopterygii	Dicentrarchus labrax	SB-Diclab1	CAJNNU010000002.1:21594367-21595382
Actinopteri	Spariformes	Actinopterygii	Diplodus sargus	SB-Dipsar	CAEMYA010000850.1:201566-202585
Actinopteri	Carangiformes	Actinopterygii	Echeneis naucrates	SB-Echnau	CAAHFP010000480.1:1296142-1297098
Actinopteri	Cichliformes	Actinopterygii	Ectodus descampsii	SB-Ectdes	VVDV01062519.1:9230-10248
Actinopteri	Cichliformes	Actinopterygii	Ectodus sp. 'north'	SB-Ectnor	VUUO01045059.1:3043-4048
Actinopteri	Cichliformes	Actinopterygii	Enantiopus melanogenys	SB-Enamel	VUZQ01042231.1:3665-4685
Actinopteri	Perciformes	Actinopterygii	Epinephelus coioides	SB-Epicoi	UNPE01000244.1:217216-218235
Actinopteri	Perciformes	Actinopterygii	Epinephelus lanceolatus	SB-Epilan	JAERIG010000001.1:37121159-37122178
Actinopteri	Cichliformes	Actinopterygii	Eretmodus cyanostictus	SB-Erecya	VVGX01025776.1:83-1089
Actinopteri	Cichliformes	Actinopterygii	Eretmodus marksmithi	SB-Eremar	VURX01055777.1:227-1246
Cladistia	Polypteriformes	Actinopterygii	Erpetoichthys calabaricus	SB-Erpcal	CAADHW020007289.1:12607-13617
Actinopteri	Esociformes	Actinopterygii	Esox masquinongy	SB-Esomas	JACXGI010013408.1:9759-10774
Actinopteri	Esociformes	Actinopterygii	Esox masquinongy	SB-Esomas1	JACXGI010000486.1:63968-64983
Actinopteri	Perciformes	Actinopterygii	Etheostoma spectabile	SB-Ethspe	VOFY01001728.1:807321-808339
Actinopteri	Cichliformes	Actinopterygii	Etia nguti	SB-Etingu	VUQG01014081.1:27497-28513
Actinopteri	Cichliformes	Actinopterygii	Etroplus canarensis	SB-Etrcan	VUQH01024427.1:32915-33932
Actinopteri	Perciformes	Actinopterygii	Gasterosteus aculeatus	SB-Gasacu	VDFI01000084.1:865317-866338
Actinopteri	Perciformes	Actinopterygii	Gasterosteus aculeatus aculeatus	SB-Gasacua	JACDQR010000003.1:3756170-3757191
Actinopteri	Perciformes	Actinopterygii	Gnathochromis permaxillaris	SB-Gnaper	VNLB01030972.1:11998-12993
Actinopteri	Cichliformes	Actinopterygii	Gnathochromis pfefferi	SB-Gnapfe	VUZR01011242.1:199-1207
Actinopteri	Blenniiformes	Actinopterygii	Gouania willdenowi	SB-Gouwil	CAABOW010003697.1:56729-57740
Actinopteri	Cichliformes	Actinopterygii	Grammatotria lemairii	SB-Gralem	VVHV01025082.1:7686-8689
Actinopteri	Cichliformes	Actinopterygii	Greenwoodochromis christyi	SB-Grechr	VVGU01001309.1:12542-13527
Actinopteri	Cichliformes	Actinopterygii	Haplochromis burtoni	SB-Hapbur	JAGKPV010000356.1:567152-568171
Actinopteri	Cichliformes	Actinopterygii	Haplochromis sauvagei	SB-Hapsau	BOUI01004790.1:17273-18278
Actinopteri	Cichliformes	Actinopterygii	Haplochromis sp. Chipwa	SB-Hapchi	VVBE01024599.1:160-1166
Actinopteri	Siluriformes	Actinopterygii	Hemibagrus wyckioides	SB-Hemwyc	JAHKSW010000057.1:199364-200385
Actinopteri	Cichliformes	Actinopterygii	Hemibates stenosoma	SB-Hemste	VVGG01045288.1:3031-4048
Actinopteri	Osteoglossiformes	Actinopterygii	Heterotis niloticus	SB-Hetnil	JADBHE010000018.1:11024668-11025691
Actinopteri	Beloniformes	Actinopterygii	Hirundichthys speculiger	SB-Hirspe	JAGFBZ010000653.1:942862-943881
Actinopteri	Holocentriformes	Actinopterygii	Holocentrus rufus	SB-Holruf	OMLF01057173.1:15033-15948
Actinopteri	Trachichthyiformes	Actinopterygii	Hoplostethus atlanticus	SB-Hopatl	CABFOO010036832.1:4240-5259
Actinopteri	Salmoniformes	Actinopterygii	Hucho hucho	SB-Huchuc	QNTS01001458.1:239534-240553
Actinopteri	Cichliformes	Actinopterygii	Julidochromis dickfeldi	SB-Juldic	VVDT01061416.1:12385-13385
Actinopteri	Cichliformes	Actinopterygii	Julidochromis marksmithi	SB-Julmar	VUXC01063505.1:157-1176
Actinopteri	Cichliformes	Actinopterygii	Julidochromis transcriptus	SB-Jultra	VUYJ01054620.1:220-1237
Actinopteri	Cichliformes	Actinopterygii	Julidochromis marlieri	SB-Julmarl	VURS01059111.1:7316-8310
Actinopteri	Cichliformes	Actinopterygii	Julidochromis ornatus	SB-Julorn	VVEK01001480.1:96-1104
Actinopteri	Cichliformes	Actinopterygii	Julidochromis sp. 'marlieri south' AB-2019	SB-Julmars	VUVD01021720.1:4894-5892
Actinopteri	Cichliformes	Actinopterygii	Julidochromis sp. 'unterfels' AB-2019	SB-Julunt	VOQI01040740.1:1926-2912
Actinopteri	Cichliformes	Actinopterygii	Julidochromis sp. 'regani south' AB-2019	SB-Julreg	VVDR01006138.1:15536-16545
Actinopteri	Ophidiiformes	Actinopterygii	Lamprogrammus exutus	SB-Lamexu	OMOW01112668.1:971-1889
Actinopteri	Cichliformes	Actinopterygii	Lamprologus lemairii	SB-Lamlem	VVGY01046806.1:1-969
Actinopteri	Cichliformes	Actinopterygii	Lamprologus callipterus	SB-Lamcal	VNKZ01015635.1:9210-10217
Actinopteri	Cichliformes	Actinopterygii	Lamprologus laparogramma	SB-Lamlap	VVIG01056927.1:118-1137
Actinopteri	Cichliformes	Actinopterygii	Lamprologus meleagris	SB-Lammel	VUQB01083466.1:240-1259
Actinopteri	Cichliformes	Actinopterygii	Lamprologus ocellatus	SB-Lamoce	VNKX01043946.1:3974-4982
Actinopteri	Cichliformes	Actinopterygii	Lamprologus sp. 'ornatipinnis congo' AB-2019	SB-Lamorn	VUPW01008947.1:18539-19558
Actinopteri	Cichliformes	Actinopterygii	Lamprologus tigripictilis	SB-Lamtig	VUQX01030408.1:63-1071
Actinopteri	Cichliformes	Actinopterygii	Lepidiolamprologus mimicus	SB-Lepmim	VUVY01040929.1:6881-7874
Actinopteri	Cichliformes	Actinopterygii	Lepidiolamprologus kamambae	SB-Lepkam	VUXA01027915.1:391-1398
Actinopteri	Cichliformes	Actinopterygii	Lepidiolamprologus kendalli	SB-Lepken	VVCA01073659.1:20903-21911
Actinopteri	Cichliformes	Actinopterygii	Lepidiolamprologus profundicola	SB-Leppro	VUSX01050594.1:18083-19102
Actinopteri	Cichliformes	Actinopterygii	Lepidiolamprologus sp. 'meeli kipili' AB-2019	SB-Lepmee	VUXR01039132.1:383-1372
Actinopteri	Cichliformes	Actinopterygii	Lepidiolamprologus cunningtoni	SB-Lepcun	VVCV01063588.1:396-1264
Actinopteri	Cichliformes	Actinopterygii	Lestradea perspicax	SB-Lesper	VVDQ01014731.1:10044-11052
Actinopteri	Gobiiformes	Actinopterygii	Lesueurigobius sanzi	SB-Lessan	OMNZ01071195.1:19378-20355
Actinopteri	Cichliformes	Actinopterygii	Limnochromis abeelei	SB-Limabe	VVEU01053333.1:345-1340
Actinopteri	Cichliformes	Actinopterygii	Limnochromis auritus	SB-Limaur	VVHG01036429.1:3403-4409
Actinopteri	Cichliformes	Actinopterygii	Limnochromis staneri	SB-Limsta	VVGB01058038.1:4494-5479
Actinopteri	Cichliformes	Actinopterygii	Limnotilapia dardennii	SB-Limdar	VUZU01001070.1:6768-7764
Actinopteri	Cichliformes	Actinopterygii	Lobochilotes labiatus	SB-Loblab	VVEO01065701.1:14146-15152
Echinoidea	Temnopleuroida	Echinodermata	Lytechinus variegatus	SB-Lytvar	VUNY01019680.1:35589-40608
Actinopteri	Centrarchiformes	Actinopterygii	Macquaria ambigua	SB-Macamb	VMKM01001876.1:49555-50574
Actinopteri	Syngnathiformes	Actinopterygii	Macroramphosus scolopax	SB-Macsco	CAAKHC010019667.1:10215-11065
Actinopteri	Synbranchiformes	Actinopterygii	Mastacembelus armatus	SB-Masarm	JAFIIJ010000089.1:22448223-22449240
Actinopteri	Synbranchiformes	Actinopterygii	Mastacembelus armatus	SB-Masarm1	JAFIIJ010000040.1:18663336-18664344
Actinopteri	Cichliformes	Actinopterygii	Maylandia zebra	SB-Mayzeb	AGTA05000100.1:182805-183824
Actinopteri	Cypriniformes	Actinopterygii	Megalobrama amblycephala	SB-Megamb	JAGTWI010000018.1:58982453-58983464
Actinopteri	Elopiformes	Actinopterygii	Megalops atlanticus	SB-Megatl	JAFDVH010000016.1:1390368-1391385
Actinopteri	Elopiformes	Actinopterygii	Megalops cyprinoides	SB-Megcyp	JABWDM010000140.1:2389934-2390921
Actinopteri	Atheriniformes	Actinopterygii	Menidia beryllina	SB-Menber	JABUIW010000214.1:7287403-7288421
Actinopteri	Atheriniformes	Actinopterygii	Menidia menidia	SB-Menmen	CAJRST010011113.1:3852705-3853723
Actinopteri	Centrarchiformes	Actinopterygii	Micropterus floridanus	SB-Micflo	NRCI01114069.1:5826-6827
Actinopteri	Trachichthyiformes	Actinopterygii	Monocentris japonicus	SB-Monjap	OOFE01047532.1:19068-20068
Actinopteri	Gadiformes	Actinopterygii	Mora moro	SB-Mormor	OMNR01085213.1:5922-6933
Actinopteri	Osteoglossiformes	Actinopterygii	Mormyrus iriodes	SB-Moriri	JAAGVU010004176.1:1583-2595
Actinopteri	Osteoglossiformes	Actinopterygii	Mormyrus lacerda	SB-Morlac	JAABNX010000444.1:35511-36526
Actinopteri	Holocentriformes	Actinopterygii	Myripristis jacobus	SB-Myrjac	OMLB01061727.1:1229-2248
Actinopteri	Holocentriformes	Actinopterygii	Myripristis murdjan	SB-Myrmur	CABFVP010001543.1:404857-405876
Actinopteri	Cichliformes	Actinopterygii	Neolamprologus fasciatus	SB-Neofas	VUZG01062974.1:11069-12053
Actinopteri	Cichliformes	Actinopterygii	Neolamprologus gracilis	SB-Neogra	VURF01055892.1:11474-12467
Actinopteri	Cichliformes	Actinopterygii	Neolamprologus multifasciatus	SB-Neomul	VVDZ01075572.1:1326-2315
Actinopteri	Cichliformes	Actinopterygii	Neolamprologus obscurus	SB-Neoobs	VVBW01031677.1:7761-8754
Actinopteri	Cichliformes	Actinopterygii	Neolamprologus olivaceous	SB-Neooli	VURK01034286.1:12031-13025
Actinopteri	Cichliformes	Actinopterygii	Neolamprologus falcicula	SB-Neofal	VURU01000228.1:26861-27879
Actinopteri	Cichliformes	Actinopterygii	Neolamprologus furcifer	SB-Neofur	VUPC01064911.1:21241-22258
Actinopteri	Cichliformes	Actinopterygii	Neolamprologus hecqui	SB-Neohec	VUYX01024210.1:48890-49909
Actinopteri	Cichliformes	Actinopterygii	Neolamprologus longior	SB-Neolon	VUWM01073978.1:144-1155
Actinopteri	Cichliformes	Actinopterygii	Neolamprologus marunguensis	SB-Neomar	VURI01059894.1:4802-5809
Actinopteri	Cichliformes	Actinopterygii	Neolamprologus meeli	SB-Neomee	VVIC01016351.1:32289-33308
Actinopteri	Cichliformes	Actinopterygii	Neolamprologus modestus	SB-Neomod	VVCD01038779.1:3894-4885
Actinopteri	Cichliformes	Actinopterygii	Neolamprologus niger	SB-Neonig	VUUR01056867.1:8041-8985
Actinopteri	Cichliformes	Actinopterygii	Neolamprologus nigriventris	SB-Neonigr	VUYW01006128.1:8304-9323
Actinopteri	Cichliformes	Actinopterygii	Neolamprologus pectoralis	SB-Neopec	VUPZ01038681.1:12528-13545
Actinopteri	Cichliformes	Actinopterygii	Neolamprologus pleuromaculatus	SB-Neople	VOQL01070354.1:13251-14270
Actinopteri	Cichliformes	Actinopterygii	Neolamprologus prochilus	SB-Neopro	VNLC01062974.1:8015-8871
Actinopteri	Cichliformes	Actinopterygii	Neolamprologus savoryi	SB-Neosav	VVEH01063002.1:11038-12046
Actinopteri	Cichliformes	Actinopterygii	Neolamprologus similis	SB-Neosim	VUTU01014776.1:5890-6885
Actinopteri	Cichliformes	Actinopterygii	Neolamprologus sp. 'brevis magara' AB-2019	SB-Neobrem	VUTN01043051.1:7372-8244
Actinopteri	Cichliformes	Actinopterygii	Neolamprologus sp. 'caudopunctatus kipili' AB-2019	SB-Neocauk	VUWF01054101.1:249-1268
Actinopteri	Cichliformes	Actinopterygii	Neolamprologus sp. 'cygnus' AB-2019	SB-Neocyg	VUWW01063734.1:165-1176
Actinopteri	Cichliformes	Actinopterygii	Neolamprologus sp. 'eseki' AB-2019	SB-Neoese	VUWU01066006.1:234-1253
Actinopteri	Cichliformes	Actinopterygii	Neolamprologus sp. 'falcicula mahale' AB-2019	SB-Neofalm	VUVJ01051951.1:277-1296
Actinopteri	Cichliformes	Actinopterygii	Neolamprologus sp. 'furcifer ulwile' AB-2019	SB-Neofuru	VUWE01049746.1:27152-28171
Actinopteri	Cichliformes	Actinopterygii	Neolamprologus sp. 'gracilis tanzania' AB-2019	SB-Neograt	VUVI01052644.1:34487-35512
Actinopteri	Cichliformes	Actinopterygii	Neolamprologus sp. 'kombe' AB-2019	SB-Neokom	VVBO01081207.1:4463-5457
Actinopteri	Cichliformes	Actinopterygii	Neolamprologus tetracanthus	SB-Neotet	VVDE01059379.1:29282-30297
Actinopteri	Cichliformes	Actinopterygii	Neolamprologus timidus	SB-Neotim	VUXJ01070677.1:19173-20181
Actinopteri	Cichliformes	Actinopterygii	Neolamprologus toae	SB-Neotoa	VUSO01052575.1:128-1146
Actinopteri	Cichliformes	Actinopterygii	Neolamprologus tretocephalus	SB-Neotre	VUUJ01068944.1:12679-13696
Actinopteri	Cichliformes	Actinopterygii	Neolamprologus variostigma	SB-Neovar	VUPX01035179.1:4121-5107
Actinopteri	Cichliformes	Actinopterygii	Neolamprologus ventralis	SB-Neoven	VUTH01024573.1:403-1414
Actinopteri	Cichliformes	Actinopterygii	Neolamprologus walteri	SB-Neowal	VUUE01065420.1:266-1274
Actinopteri	Cichliformes	Actinopterygii	Neolamprologus bifasciatus	SB-Neobif	VUYA01040757.1:4309-5302
Actinopteri	Cichliformes	Actinopterygii	Neolamprologus brevis	SB-Neobre	VVBL01038515.1:4241-5258
Actinopteri	Cichliformes	Actinopterygii	Neolamprologus brichardi	SB-Neobri	AFNY01095729.1:7804-8817
Actinopteri	Cichliformes	Actinopterygii	Neolamprologus buescheri	SB-Neobue	VUPA01075008.1:3974-4991
Actinopteri	Cichliformes	Actinopterygii	Neolamprologus calliurus	SB-Neocal	VVBI01065645.1:15229-16248
Actinopteri	Cichliformes	Actinopterygii	Neolamprologus caudopunctatus	SB-Neocau	VVDF01068480.1:12369-13364
Actinopteri	Cichliformes	Actinopterygii	Neolamprologus chitamwebwai	SB-Neochi	VUUM01003882.1:11035-12031
Actinopteri	Cichliformes	Actinopterygii	Neolamprologus christyi	SB-Neochr	VVGZ01031364.1:320-1339
Actinopteri	Cichliformes	Actinopterygii	Neolamprologus crassus	SB-Neocra	VVFL01064685.1:11617-12613
Actinopteri	Cichliformes	Actinopterygii	Neolamprologus cylindricus	SB-Neocyl	VVBA01050311.1:12032-13032
Actinopteri	Cichliformes	Actinopterygii	Neolamprologus devosi	SB-Neodev	VOQO01019880.1:7142-8292
Actinopteri	Holocentriformes	Actinopterygii	Neoniphon sammara	SB-Neosam	OMKZ01017366.1:4370-5385
Actinopteri	Atheriniformes	Actinopterygii	Neostethus bicornis	SB-Neobic	CACRXF010001154.1:359670-360689
Actinopteri	Cyprinodontiformes	Actinopterygii	Nothobranchius furzeri	SB-Notfur	JAAVVJ010000019.1:3382778-3383797
Actinopteri	Cyprinodontiformes	Actinopterygii	Nothobranchius kuhntae	SB-Notkuh	SSNQ01034707.1:267546-268565
Actinopteri	Labriformes	Actinopterygii	Notolabrus celidotus	SB-Notcel	WOTL01000021.1:18676271-18677288
Actinopteri	Siluriformes	Actinopterygii	Ompok bimaculatus	SB-Ompbim	VMHU01019245.1:98373-99403
Actinopteri	Salmoniformes	Actinopterygii	Oncorhynchus gorbuscha	SB-Oncgor	JAGYUW010000333.1:163268-164286
Actinopteri	Spariformes	Actinopterygii	Oncorhynchus keta	SB-Oncket	JABAHX010000319.1:1851940-1852960
Actinopteri	Salmoniformes	Actinopterygii	Oncorhynchus kisutch	SB-Onckis	MPKV02000023.1:47204082-47205099
Actinopteri	Salmoniformes	Actinopterygii	Oncorhynchus mykiss	SB-Oncmyk	MSJN01001944.1:18829-19846
Actinopteri	Salmoniformes	Actinopterygii	Oncorhynchus nerka	SB-Oncner	SZNR01004530.1:309992-311010
Actinopteri	Salmoniformes	Actinopterygii	Oncorhynchus tshawytscha	SB-Onctsh	PIPH01161059.1:5808-6825
Actinopteri	Cichliformes	Actinopterygii	Ophthalmotilapia nasuta	SB-Ophnas	VVAA01064649.1:8556-9575
Actinopteri	Cichliformes	Actinopterygii	Ophthalmotilapia sp. 'paranasuta' AB-2019	SB-Ophpar	VUSH01070751.1:223-1404
Actinopteri	Cichliformes	Actinopterygii	Ophthalmotilapia sp. 'white cap' AB-2019	SB-Ophwhi	VUXO01034786.1:3413-4432
Actinopteri	Cichliformes	Actinopterygii	Ophthalmotilapia ventralis	SB-Ophven	VVDN01064381.1:383-1392
Actinopteri	Centrarchiformes	Actinopterygii	Oplegnathus fasciatus	SB-Oplfas	NTHP01000175.1:2061410-2062358
Actinopteri	Batrachoidiformes	Actinopterygii	Opsanus beta	SB-Opsbet	CABFOU010016590.1:405-1421
Actinopteri	Cichliformes	Actinopterygii	Oreochromis aureus	SB-Oreaur	JAAMTF010000009.1:5849304-5850323
Actinopteri	Cichliformes	Actinopterygii	Oreochromis malagarasi	SB-Oremal	VUUZ01045811.1:30068-31077
Actinopteri	Cichliformes	Actinopterygii	Oreochromis niloticus	SB-Orenil	MKQE02000021.1:11358072-11359090
Actinopteri	Cichliformes	Actinopterygii	Orthochromis indermauri	SB-Ortind	VVBF01009352.1:30931-31927
Actinopteri	Cichliformes	Actinopterygii	Orthochromis malagaraziensis	SB-Ortmal	VUUW01014758.1:58913-59932
Actinopteri	Cichliformes	Actinopterygii	Orthochromis mazimeroensis	SB-Ortmaz	VUTO01041036.1:5962-7084
Actinopteri	Cichliformes	Actinopterygii	Orthochromis uvinzae	SB-Ortuvi	VUUX01020756.1:1-981
Actinopteri	Beloniformes	Actinopterygii	Oryzias javanicus	SB-Oryjav	RWID01000006.1:2977087-2978091
Actinopteri	Beloniformes	Actinopterygii	Oryzias latipes	SB-Orylat	RXZZ01000202.1:1083625-1084596
Actinopteri	Beloniformes	Actinopterygii	Oryzias sinensis	SB-Orysin	VHIC01002192.1:206865-207863
Actinopteri	Siluriformes	Actinopterygii	Pangasianodon hypophthalmus	SB-Panhyp	VFJC01000023.1:10616475-10617494
Actinopteri	Tetraodontiformes	Actinopterygii	Pao palembangensis	SB-Paopal	JABWDL010000002.1:18215388-18216406
Actinopteri	Osteoglossiformes	Actinopterygii	Paramormyrops kingsleyae	SB-Parkin	PGUA01000241.1:333063-334077
Actinopteri	Osteoglossiformes	Actinopterygii	Paramormyrops kingsleyae	SB-Parkin1	PGUA01000104.1:1049762-1050781
Actinopteri	Cichliformes	Actinopterygii	Paratilapia polleni	SB-Parpol	VUQI01019457.1:47200-48219
Actinopteri	Cichliformes	Actinopterygii	Pelmatolapia mariae	SB-Pelmar	VUQT01053724.1:20798-21771
Actinopteri	Perciformes	Actinopterygii	Perca flavescens	SB-Perfla	SCKG01000014.1:7275881-7276893
Actinopteri	Perciformes	Actinopterygii	Perca fluviatilis	SB-Perflu	VHII01000001.1:9298966-9299984
Actinopteri	Perciformes	Actinopterygii	Percina caprodes	SB-Percap	JABXJD010000004.1:9243850-9244867
Actinopteri	Percopsiformes	Actinopterygii	Percopsis transmontana	SB-Pertra	OMKH01016868.1:14752-15763
Actinopteri	Gobiiformes	Actinopterygii	Periophthalmodon schlosseri	SB-Persch	JACM01030342.1:5616-6627
Actinopteri	Gobiiformes	Actinopterygii	Periophthalmus magnuspinnatus	SB-Permag	WNMA01000014.1:9855356-9856368
Actinopteri	Cichliformes	Actinopterygii	Perissodus eccentricus	SB-Perecc	VVFX01015451.1:4716-5702
Actinopteri	Cichliformes	Actinopterygii	Perissodus microlepis	SB-Permic	VVDL01002154.1:11932-12902
Actinopteri	Cichliformes	Actinopterygii	Perissodus multidentatus	SB-Permul	VVGQ01009741.1:6319-7304
Actinopteri	Cichliformes	Actinopterygii	Petrochromis famula	SB-Petfam	VVGL01009491.1:13-1021
Actinopteri	Cichliformes	Actinopterygii	Petrochromis fasciolatus	SB-Petfas	VVHD01037239.1:15636-16637
Actinopteri	Cichliformes	Actinopterygii	Petrochromis horii	SB-Pethor	VVFQ01032716.1:20556-21552
Actinopteri	Cichliformes	Actinopterygii	Petrochromis macrognathus	SB-Petmac	VUVU01065005.1:20697-21693
Actinopteri	Cichliformes	Actinopterygii	Petrochromis orthognathus	SB-Petort	VUSB01055529.1:15289-16290
Actinopteri	Cichliformes	Actinopterygii	Petrochromis polyodon	SB-Petpol	VUZS01000725.1:356-1362
Actinopteri	Cichliformes	Actinopterygii	Petrochromis sp. 'giant' AB-2019	SB-Petgia	VUVW01039096.1:8927-9933
Actinopteri	Cichliformes	Actinopterygii	Petrochromis sp. 'kipili brown' AB-2019	SB-Petkip	VUWB01051223.1:6276-7284
Actinopteri	Cichliformes	Actinopterygii	Petrochromis sp. 'macrognathus rainbow' AB-2019	SB-Petmacr	VUXI01008927.1:3-1011
Actinopteri	Cichliformes	Actinopterygii	Petrochromis sp. 'moshi yellow' AB-2019	SB-Petmos	VUVT01017307.1:132-1140
Actinopteri	Cichliformes	Actinopterygii	Petrochromis sp. 'polyodon texas' AB-2019	SB-Petpolt	VUXT01041096.1:10019-11038
Actinopteri	Cichliformes	Actinopterygii	Petrochromis trewavasae	SB-Pettre	CADDXY010000330.1:678856-679875
Actinopteri	Mugiliformes	Actinopterygii	Planiliza haematocheilus	SB-Plahae	SRSE01001151.1:282765-283737
Actinopteri	Cichliformes	Actinopterygii	Plecodus elaviae	SB-Pleela	VUYF01011564.1:279-1264
Actinopteri	Cichliformes	Actinopterygii	Plecodus paradoxus	SB-Plepar	VUWL01028017.1:404-1389
Actinopteri	Cichliformes	Actinopterygii	Plecodus straeleni	SB-Plestr	VVCK01031327.1:11982-12965
Actinopteri	Cyprinodontiformes	Actinopterygii	Poecilia formosa	SB-Poefor	JAAVVR020000975.1:27144155-27145173
Actinopteri	Polymixiiformes	Actinopterygii	Polymixia japonica	SB-Poljap	OMKK01003198.1:4-1023
Actinopteri	Osmeriformes	Actinopterygii	Protosalanx chinensis	SB-Prochi	JAAIVE010001724.1:29697-30716
Actinopteri	Cichliformes	Actinopterygii	Pseudosimochromis babaulti	SB-Psebab	VUPD01058898.1:27571-28577
Actinopteri	Cichliformes	Actinopterygii	Pseudosimochromis curvifrons	SB-Psecur	VUZZ01012470.1:19034-20040
Actinopteri	Cichliformes	Actinopterygii	Pseudosimochromis marginatus	SB-Psemar	VUTJ01002508.1:413-1419
Actinopteri	Cichliformes	Actinopterygii	Ptychochromis oligocanthus	SB-Ptyoli	VVAS01117889.1:10969-11963
Actinopteri	Cichliformes	Actinopterygii	Pundamilia nyererei	SB-Punnye	AFNX01055562.1:12332-13337
Actinopteri	Cichliformes	Actinopterygii	Pungu maclareni	SB-Punmac	JAAECH010049326.1:30358-31377
Actinopteri	Characiformes	Actinopterygii	Pygocentrus nattereri	SB-Pygnat	MAUM01003811.1:78815-79832
Actinopteri	Cichliformes	Actinopterygii	Reganochromis calliurus	SB-Regcal	VVFE01039678.1:12804-13823
Actinopteri	Salmoniformes	Actinopterygii	Salmo salar	SB-Salsal	JAIUJH010001489.1:30469-31486
Actinopteri	Salmoniformes	Actinopterygii	Salmo trutta	SB-Saltru	CAAJIE020000589.1:196035-197055
Actinopteri	Salmoniformes	Actinopterygii	Salvelinus alpinus (Salvelinus sp. IW2-2015 scaffold174)	SB-Salspi	PPUY01000199.1:378953-379971
Actinopteri	Salmoniformes	Actinopterygii	Salvelinus namaycush	SB-Salnam	JAEAGN010000021.1:19578073-19579088
Actinopteri	Perciformes	Actinopterygii	Sander lucioperca	SB-Sanluc	VTTG02000019.1:25262217-25263236
Actinopteri	Perciformes	Actinopterygii	Sander vitreus	SB-Sanvit	SOZC01011804.1:9309-10177
Actinopteri	Cichliformes	Actinopterygii	Sarotherodon steinbachi	SB-Sarste	JAAECI010044911.1:229-1247
Actinopteri	Carangiformes	Actinopterygii	Seriola dumerili	SB-Serdum	BDQW01000036.1:3679628-3680646
Actinopteri	Carangiformes	Actinopterygii	Seriola rivoliana	SB-Serriv	PVUN01001338.1:1415119-1416137
Actinopteri	Carangiformes	Actinopterygii	Seriola dumerili	SB-Serdum1	BDQW01000877.1:781128-782147
Actinopteri	Carangiformes	Actinopterygii	Seriola lalandi	SB-Serlal	PEQF01099587.1:2048524-2049543
Actinopteri	Carangiformes	Actinopterygii	Seriola quinqueradiata	SB-Serqui	BDMU01000211.1:5548950-5549969
Actinopteri	Carangiformes	Actinopterygii	Seriola rivoliana	SB-Serriv1	PVUN01001339.1:18876556-18877575
Actinopteri	Perciformes	Actinopterygii	Serranus cabrilla	SB-Sercab	CAFUXE010000741.1:159860-160848
Actinopteri	Siluriformes	Actinopterygii	Silurus glanis	SB-Silgla	JAAIIK010000191.1:655326-656345
Actinopteri	Siluriformes	Actinopterygii	Silurus meridionalis	SB-Silmer	JABFDY010000026.1:5640099-5641118
Actinopteri	Cichliformes	Actinopterygii	Simochromis diagramma	SB-Simdia	OVJJ01000430.1:1317358-1318377
Actinopteri	Centrarchiformes	Actinopterygii	Siniperca chuatsi	SB-Sinchu	WNGT01000007.1:12339143-12340159
Actinopteri	Centrarchiformes	Actinopterygii	Siniperca knerii	SB-Sinkne	WNGU01000012.1:946715-947734
Actinopteri	Centrarchiformes	Actinopterygii	Siniperca scherzeri	SB-Sinsch	WNGV01000011.1:31568242-31569261
Actinopteri	Centrarchiformes	Actinopterygii	Siniperca knerii	SB-Sinkne1	WNGU01000014.1:187874-188893
Actinopteri	Centrarchiformes	Actinopterygii	Siniperca scherzeri	SB-Sinsch1	WNGV01000025.1:5592217-5593236
Actinopteri	Pleuronectiformes	Actinopterygii	Solea senegalensis	SB-Solsen	JAGKHQ010000013.1:16622577-16623505
Actinopteri	Spariformes	Actinopterygii	Sparus aurata	SB-Spaaur	PQWN01000015.1:18745438-18746457
Actinopteri	Spariformes	Actinopterygii	Sparus aurata	SB-Spaaur1	CAAHFD010003948.1:22927-23946
Actinopteri	Cichliformes	Actinopterygii	Spathodus erythrodon	SB-Spaery	VUPF01045772.1:33313-34318
Actinopteri	Cichliformes	Actinopterygii	Stomatepia pindu	SB-Stopin	JAAECJ010047519.1:16227-16920
Actinopteri	Siluriformes	Actinopterygii	Tachysurus fulvidraco	SB-Tacful	REGT01000059.1:22946-23959
Actinopteri	Tetraodontiformes	Actinopterygii	Takifugu bimaculatus	SB-Takbim	SWLE01000001.1:22243528-22244547
Actinopteri	Tetraodontiformes	Actinopterygii	Takifugu flavidus	SB-Takfla	RHFK02000011.1:169193-170212
Actinopteri	Tetraodontiformes	Actinopterygii	Takifugu rubripes	SB-Takrub	CAAJGO020001093.1:158226-159245
Actinopteri	Cichliformes	Actinopterygii	Telmatochromis bifrenatus	SB-Telbif	VUUT01033802.1:191-1210
Actinopteri	Cichliformes	Actinopterygii	Telmatochromis brichardi	SB-Telbri	VUPT01043350.1:171-1178
Actinopteri	Cichliformes	Actinopterygii	Telmatochromis sp. 'dhonti north' AB-2019	SB-Teldhon	VUPG01052441.1:28030-29049
Actinopteri	Cichliformes	Actinopterygii	Telmatochromis sp. 'dhonti twiyu' AB-2019	SB-Teldhot	VUXV01055100.1:9792-10800
Actinopteri	Cichliformes	Actinopterygii	Telmatochromis sp. 'longola' AB-2019	SB-Tellon	VUQC01050248.1:5156-6150
Actinopteri	Cichliformes	Actinopterygii	Telmatochromis sp. 'lufubu' AB-2019	SB-Telluf	VVBH01007592.1:172-1191
Actinopteri	Cichliformes	Actinopterygii	Telmatochromis sp. 'shell' AB-2019	SB-Telshe	VVED01024137.1:12289-13306
Actinopteri	Cichliformes	Actinopterygii	Telmatochromis temporalis	SB-Teltem	VVBX01045669.1:235-1244
Actinopteri	Cichliformes	Actinopterygii	Telmatochromis vittatus	SB-Telvit	VVHN01059424.1:9040-10055
Actinopteri	Tetraodontiformes	Actinopterygii	Tetraodon nigroviridis	SB-Tetnig	CAAE01010942.1:103780-104795
Actinopteri	Batrachoidiformes	Actinopterygii	Thalassophryne amazonica	SB-Thaama	CABVOX010018775.1:77841-82407
Actinopteri	Osmeriformes	Actinopterygii	Thaleichthys pacificus	SB-Thapac	JAFFGV010152960.1
Actinopteri	Cichliformes	Actinopterygii	Thoracochromis brauschi	SB-Thobra	VUQZ01032659.1:27949-28927
Actinopteri	Scombriformes	Actinopterygii	Thunnus albacares	SB-Thualb	CAJZAY010000032.1:7319278-7320274
Actinopteri	Scombriformes	Actinopterygii	Thunnus orientalis	SB-Thuori	BOUD01000006.1:4231281-4232278
Actinopteri	Salmoniformes	Actinopterygii	Thymallus thymallus	SB-Thythy	QMII01003825.1:9959566-9960578
Actinopteri	Cichliformes	Actinopterygii	Tilapia brevimanus	SB-Tilbre	VXCN01013564.1:11302-12261
Actinopteri	Cichliformes	Actinopterygii	Tilapia sparmanii	SB-Tilspa	VUQY01044121.1:5651-6646
Actinopteri	Carangiformes	Actinopterygii	Trachinotus ovatus	SB-Traova	OCSD01000192.1:1681328-1682347
Actinopteri	Cichliformes	Actinopterygii	Trematocara caparti	SB-Trecap	VUYM01080133.1:1-958
Actinopteri	Cichliformes	Actinopterygii	Trematocara zebra	SB-Trezeb	VUWV01108095.1:225-1244
Actinopteri	Cichliformes	Actinopterygii	Triglachromis otostigma	SB-Trioto	VUOY01072250.1:267-1260
Actinopteri	Pleuronectiformes	Actinopterygii	Trinectes maculatus	SB-Trimac	JAFBJQ010000841.1:49836-50855
Actinopteri	Cichliformes	Actinopterygii	Tropheus annectens	SB-Troann	VURC01014792.1:43-1049
Actinopteri	Cichliformes	Actinopterygii	Tropheus brichardi	SB-Trobri	VUSK01035042.1:29469-30460
Actinopteri	Cichliformes	Actinopterygii	Tropheus duboisi	SB-Trodub	VUUK01020184.1:11704-12700
Actinopteri	Cichliformes	Actinopterygii	Tropheus moorii	SB-Tromoo	CADDXZ010000179.1:701156-702175
Actinopteri	Cichliformes	Actinopterygii	Tropheus polli	SB-Tropol	VUWP01009483.1:346-1365
Actinopteri	Cichliformes	Actinopterygii	Tropheus sp. 'brichardi kipili' AB-2019	SB-Trobrik	VUXF01048770.1:228-1232
Actinopteri	Cichliformes	Actinopterygii	Tropheus sp. 'Kirschfleck'	SB-Trokir	VUVQ01030538.1:329-1337
Actinopteri	Cichliformes	Actinopterygii	Tropheus sp. 'lukuga' AB-2019	SB-Troluk	VUTY01019715.1:25655-26663
Actinopteri	Cichliformes	Actinopterygii	Tropheus sp. 'lunatus' AB-2019	SB-Trolun	VOQN01036472.1:333-1340
Actinopteri	Cichliformes	Actinopterygii	Tropheus sp. 'mpimbwe' AB-2019	SB-Trompi	VUWI01024796.1:173-1179
Actinopteri	Cichliformes	Actinopterygii	Tropheus sp. 'murago' AB-2019	SB-Tromur	VUXY01045880.1:406-1423
Actinopteri	Cichliformes	Actinopterygii	Tropheus sp. 'red' AB-2019	SB-Trored	VVCT01042121.1:390-1391
Actinopteri	Cichliformes	Actinopterygii	Variabilichromis moorii	SB-Varmoo	VUZD01069171.1:2833-3803
Actinopteri	Cichliformes	Actinopterygii	Xenochromis hecqui	SB-Xenhec	VVHL01030213.1:24924-25952
Actinopteri	Cichliformes	Actinopterygii	Xenotilapia boulengeri	SB-Xenbou	VVDA01066691.1:37653-38664
Actinopteri	Cichliformes	Actinopterygii	Xenotilapia flavipinnis	SB-Xenfla	VVHI01037646.1:8669-9655
Actinopteri	Cichliformes	Actinopterygii	Xenotilapia leptura	SB-Xenlep	VVCL01042574.1:19018-20037
Actinopteri	Cichliformes	Actinopterygii	Xenotilapia longispinis	SB-Xenlon	VUTE01024698.1:31886-32895
Actinopteri	Cichliformes	Actinopterygii	Xenotilapia nasus	SB-Xennas	VVCB01062509.1:17820-18838
Actinopteri	Cichliformes	Actinopterygii	Xenotilapia nigrolabiata	SB-Xennig	VVGH01000140.1:113-1121
Actinopteri	Cichliformes	Actinopterygii	Xenotilapia ornatipinnis	SB-Xenorn	VUST01032302.1:27366-28385
Actinopteri	Cichliformes	Actinopterygii	Xenotilapia papilio	SB-Xenpap	VVFN01043862.1:20280-21299
Actinopteri	Cichliformes	Actinopterygii	Xenotilapia rotundiventralis	SB-Xenrot	VVHO01084484.1:264-1278
Actinopteri	Cichliformes	Actinopterygii	Xenotilapia sima	SB-Xensim	VUVB01050069.1:10634-11617
Actinopteri	Cichliformes	Actinopterygii	Xenotilapia singularis	SB-Xensin	VVDY01012799.1:10606-11612
Actinopteri	Cichliformes	Actinopterygii	Xenotilapia sp. 'papilio sunflower'	SB-Xenpaps	VVAY01005922.1:350-1369
Actinopteri	Cichliformes	Actinopterygii	Xenotilapia sp. 'spilopterus north' AB-2019	SB-Xenspin	VUWK01082652.1:7170-8150
Actinopteri	Cichliformes	Actinopterygii	Xenotilapia spiloptera	SB-Xenspi	VUZX01073431.1:394-1400
Actinopteri	Cichliformes	Actinopterygii	Xenotilapia tenuidentata	SB-Xenten	VUYC01005012.1:396-1413
Actinopteri	Cyprinodontiformes	Actinopterygii	Xiphophorus maculatus	SB-Xipmac	PGSD01000016.1:15882095-15883113
Actinopteri	Pleuronectiformes	Actinopterygii	Cynoglossus semilaevis	ZB-Cynsem	AGRG01006176.1:1-3293
Actinopteri	Cypriniformes	Actinopterygii	Danio albolineatus	ZB-Danalb	CAIGQQ010004613.1:3398429-3403451
Actinopteri	Cichliformes	Actinopterygii	Maylandia zebra	ZB-Mayzeb	AGTA05000770.1:18670-23692
Actinopteri	Cichliformes	Actinopterygii	Neolamprologus brichardi	ZB-Neobri	VUPI01055030.1:4071-7336
Actinopteri	Siluriformes	Actinopterygii	Silurus glanis	ZB-Silgla	JAAIIK010000032.1:6864894-6869916
Actinopteri	Cichliformes	Actinopterygii	Altolamprologus calvus	ZB-Altcal	VVCU01012124.1
Actinopteri	Cichliformes	Actinopterygii	Altolamprologus compressiceps	ZB-Altcom	VVEM01031409.1:1-3366
Actinopteri	Perciformes	Actinopterygii	Anoplopoma fimbria	ZB-Anofim	AWGY02026131.1:6728-10158
Actinopteri	Cichliformes	Actinopterygii	Astatotilapia calliptera	ZB-Astcal	OFHY04000126.1:4873034-4878056
Actinopteri	Cichliformes	Actinopterygii	Aulonocranus dewindti	ZB-Auldew	VUZA01060906.1:3031-6425
Actinopteri	Characiformes	Actinopterygii	Astyanax mexicanus	ZB-Astmex	JAICCE010000005.1:4214851-4215875
Actinopteri	Cyprinodontiformes	Actinopterygii	Austrofundulus limnaeus	ZB-Auslim	LDAR01015153.1:788-5810
Actinopteri	Cypriniformes	Actinopterygii	Beaufortia kweichowensis	ZB-Beakwe	JAGGEC010000002.1:6982986-6987975
Actinopteri	Cichliformes	Actinopterygii	Callochromis macrops	ZB-Calmac	VVAP01012461.1:17963-21331
Actinopteri	Cichliformes	Actinopterygii	Callochromis melanostigma	ZB-Calmel	VUTC01039709.1:1-3403
Actinopteri	Cichliformes	Actinopterygii	Callochromis pleurospilus	ZB-Calple	VUSQ01079450.1:1-3418
Actinopteri	Cichliformes	Actinopterygii	Cardiopharynx schoutedeni	ZB-Carsch	VUTA01030795.1:1-3407
Actinopteri	Perciformes	Actinopterygii	Cephalopholis sonnerati	ZB-Cepson	JAGQAX010000022.1:32282815-32287837
Actinopteri	Cichliformes	Actinopterygii	Chalinochromis brichardi	ZB-Chabri	VUZK01030256.1:1-3379
Actinopteri	Cichliformes	Actinopterygii	Chalinochromis cyanophleps	ZB-Chacya	VUXM01062061.1
Actinopteri	Cichliformes	Actinopterygii	Chalinochromis popelini	ZB-Chapop	VVAG01100262.1:1-3425
Actinopteri	Cichliformes	Actinopterygii	Chalinochromis sp. 'bifrenatus'	ZB-Chabif	VUWA01062691.1:1-3393
Actinopteri	Characiformes	Actinopterygii	Colossoma macropomum	ZB-Colmac	JAAFGN010000796.1:66781-71791
Actinopteri	Cichliformes	Actinopterygii	Cyathopharynx furcifer	ZB-Cyafur	VVAC01038886.1:5016-8406
Actinopteri	Cichliformes	Actinopterygii	Cyathopharynx foae	ZB-Cyafoa	VVCR01053591.1
Actinopteri	Cichliformes	Actinopterygii	Cunningtonia longiventralis	ZB-Cunlon	VVFV01062521.1:1-3383
Actinopteri	Cypriniformes	Actinopterygii	Culter alburnus	ZB-Culalb	RXFN01001251.1:18604-23605
Actinopteri	Cichliformes	Actinopterygii	Ectodus descampsii	ZB-Ectdes	VVDV01006966.1:33191-36559
Actinopteri	Cichliformes	Actinopterygii	Ectodus sp. 'north'	ZB-Ectnor	VUUO01069564.1:23351-26562
Actinopteri	Cichliformes	Actinopterygii	Enantiopus melanogenys	ZB-Enamel	VUZQ01079354.1:44730-49752
Actinopteri	Perciformes	Actinopterygii	Epinephelus coioides	ZB-Epicoi	UNPE01001325.1:41596-46519
Actinopteri	Perciformes	Actinopterygii	Epinephelus lanceolatus	ZB-Epilan	SZWH01000001.1:7933085-7938107
Actinopteri	Perciformes	Actinopterygii	Epinephelus moara	ZB-Epimoa	VBVV01000014.1:31117433-31122287
Actinopteri	Cypriniformes	Actinopterygii	Danio tinwini	ZB-Dantin	CAIGQZ010027348.1:5069-8248
Actinopteri	Cypriniformes	Actinopterygii	Danionella translucida	ZB-Dantra	SRMA01025051.1:5912-10934
Actinopteri	Cichliformes	Actinopterygii	Haplochromis paludinosus	ZB-Happal	VUUY01010932.1:8558-11583
Actinopteri	Cichliformes	Actinopterygii	Haplochromis chilotes	ZB-Hapchi	BOUH01001408.1:305990-311012
Actinopteri	Cichliformes	Actinopterygii	Haplochromis burtoni	ZB-Hapbur	JAGKPV010001917.1:9594-14616
Actinopteri	Cichliformes	Actinopterygii	Julidochromis sp. 'marlieri south' AB-2019	ZB-Julmars	VUVA01017845.1:2830-6269
Actinopteri	Cichliformes	Actinopterygii	Julidochromis sp. 'kombe' AB-2019	ZB-Julkom	VVCF01001984.1:1-3389
Actinopteri	Cichliformes	Actinopterygii	Julidochromis regani	ZB-Julreg	VUUQ01042714.1:2945-7754
Actinopteri	Cichliformes	Actinopterygii	Julidochromis ornatus	ZB-Julorn	VVEL01023331.1:19435-22833
Actinopteri	Cichliformes	Actinopterygii	Julidochromis marlieri	ZB-Julmar	VURS01003788.1:1-3359
Actinopteri	Cichliformes	Actinopterygii	Julidochromis marksmithi	ZB-Julmark	VUXB01067911.1:25520-29512
Actinopteri	Cichliformes	Actinopterygii	Julidochromis dickfeldi	ZB-Juldic	VVDT01057370.1:13451-16866
Actinopteri	Istiophoriformes	Actinopterygii	Istiophorus platypterus	ZB-Istpla	JADGDC010000024.1:27796447-27797469
Actinopteri	Cichliformes	Actinopterygii	Interochromis loocki	ZB-Intloo	VVDC01048274.1:4435-9457
Actinopteri	Cichliformes	Actinopterygii	Lamprologus kungweensis	ZB-Lamkun	VURY01062588.1:7007-12029
Actinopteri	Cichliformes	Actinopterygii	Lamprologus callipterus	ZB-Lamcal	VNKZ01000249.1:1-3380
Actinopteri	Cypriniformes	Actinopterygii	Labeo rohita	ZB-Labroh	JAFDUU010012729.1:3073463-3078482
Actinopteri	Cichliformes	Actinopterygii	Julidochromis transcriptus	ZB-Jultra	VUYJ01037173.1:1-3403
Actinopteri	Cichliformes	Actinopterygii	Julidochromis sp. 'unterfels' AB-2019	ZB-Julunt	VUPU01057619.1:1-3444
Actinopteri	Cichliformes	Actinopterygii	Julidochromis sp. 'regani south' AB-2019	ZB-Julregs	VVDS01011342.1:1-3404
Actinopteri	Cichliformes	Actinopterygii	Lepidiolamprologus kendalli	ZB-Lepken	VVCA01061475.1:1-3406
Actinopteri	Cichliformes	Actinopterygii	Lepidiolamprologus kamambae	ZB-Lepkam	VUXA01040674.1:1-4006
Actinopteri	Cichliformes	Actinopterygii	Lepidiolamprologus elongatus	ZB-Lepelo	VUZH01038621.1:8946-12309
Actinopteri	Cichliformes	Actinopterygii	Lepidiolamprologus cunningtoni	ZB-Lepcun	VVCW01030098.1:1-3403
Actinopteri	Cichliformes	Actinopterygii	Lepidiolamprologus attenuatus	ZB-Lepatt	VUZM01031405.1:1-3396
Actinopteri	Cichliformes	Actinopterygii	Lamprologus tigripictilis	ZB-Lamtig	VUQX01065968.1:1-3449
Actinopteri	Cichliformes	Actinopterygii	Lamprologus sp. 'ornatipinnis zambia' AB-2019	ZB-Lamornz	VVIE01077832.1:1-3348
Actinopteri	Cichliformes	Actinopterygii	Lamprologus sp. 'ornatipinnis congo' AB-2019	ZB-Lamornc	VUPW01066210.1:1-3606
Actinopteri	Cichliformes	Actinopterygii	Lamprologus signatus	ZB-Lamsig	VVFT01062713.1:8899-12243
Actinopteri	Cichliformes	Actinopterygii	Lamprologus ornatipinnis	ZB-Lamorna	VUSV01006588.1:46145-49540
Actinopteri	Cichliformes	Actinopterygii	Lamprologus ocellatus	ZB-Lamoce	VVBM01072324.1:1-3422
Actinopteri	Cichliformes	Actinopterygii	Lamprologus lemairii	ZB-Lamlem	VVCZ01022769.1:1-3398
Actinopteri	Cichliformes	Actinopterygii	Lamprologus laparogramma	ZB-Lamlap	VVIG01045851.1:1-3420
Actinopteri	Cichliformes	Actinopterygii	Lepidiolamprologus mimicus	ZB-Lepmim	VUVY01030915.1:1-3383
Actinopteri	Cichliformes	Actinopterygii	Lepidiolamprologus profundicola	ZB-Leppro	VUTS01055535.1:1-3376
Actinopteri	Cichliformes	Actinopterygii	Lepidiolamprologus sp. 'meeli kipili' AB-2019	ZB-Lepmee	VUXS01048722.1:14291-17664
Actinopteri	Cichliformes	Actinopterygii	Lestradea perspicax	ZB-Lesper	VVDQ01072320.1:26863-30239
Actinopteri	Cichliformes	Actinopterygii	Lestradea stappersii	ZB-Lessta	VUPP01070092.1:13733-17143
Actinopteri	Cichliformes	Actinopterygii	Limnotilapia dardennii	ZB-Limdar	VUZU01058767.1:1-3325
Actinopteri	Cichliformes	Actinopterygii	Lobochilotes labiatus	ZB-Loblab	VVEO01053944.1:1-3388
Actinopteri	Ophidiiformes	Actinopterygii	Lucifuga dentata	ZB-Lucden	VXCM01007448.1:6132-10863
Actinopteri	Centrarchiformes	Actinopterygii	Maccullochella peelii	ZB-Macpee	LKNJ01005346.1:1-4767
Actinopteri	Cypriniformes	Actinopterygii	Myxocyprinus asiaticus	ZB-Myxasi	JAIGOD010000018.1:33184101-33189078
Actinopteri	Cichliformes	Actinopterygii	Neolamprologus bifasciatus	ZB-Neobif	VUYB01070064.1:1-3405
Actinopteri	Cichliformes	Actinopterygii	Neolamprologus boulengeri	ZB-Neobou	VUUV01001342.1:1-3428
Actinopteri	Cichliformes	Actinopterygii	Neolamprologus brevis	ZB-Neobre	VVBL01077959.1:25125-28502
Actinopteri	Cichliformes	Actinopterygii	Neolamprologus buescheri	ZB-Neobue	VUOZ01051261.1:1-3350
Actinopteri	Cichliformes	Actinopterygii	Neolamprologus calliurus	ZB-Neocal	VVCG01075390.1:6410-9781
Actinopteri	Cichliformes	Actinopterygii	Neolamprologus cancellatus	ZB-Neocan	VUYN01055102.1:9172-12155
Actinopteri	Centrarchiformes	Actinopterygii	Macquaria australasica	ZB-Macaus	SEMN01000140.1:385708-390727
Actinopteri	Gadiformes	Actinopterygii	Malacocephalus occidentalis	ZB-Malocc	OMOU01095392.1:2055-6325
Actinopteri	Synbranchiformes	Actinopterygii	Mastacembelus armatus	ZB-Masarm	JAFIIJ010000091.1:1541427-1546449
Actinopteri	Elopiformes	Actinopterygii	Megalops cyprinoides	ZB-Megcyp	JABWDN010002974.1:99519-104526
Actinopteri	Atheriniformes	Actinopterygii	Melanotaenia boesemani	ZB-Melboe	JAGFVJ010001365.1:395595-400617
Actinopteri	Cichliformes	Actinopterygii	Neolamprologus caudopunctatus	ZB-Neocaud	VVDG01075856.1:32792-36377
Actinopteri	Cichliformes	Actinopterygii	Neolamprologus chitamwebwai	ZB-Neochi	VUUN01072963.1:9528-12985
Actinopteri	Cichliformes	Actinopterygii	Neolamprologus christyi	ZB-Neochr	VVEX01070042.1:170229-175251
Actinopteri	Cichliformes	Actinopterygii	Neolamprologus crassus	ZB-Neocra	VVFL01026042.1:1-3321
Actinopteri	Siluriformes	Actinopterygii	Ompok bimaculatus	ZB-Ompbim	VMHU01016733.1:16868-21890
Actinopteri	Cichliformes	Actinopterygii	Ophthalmotilapia boops	ZB-Ophboo	VUXE01051953.1:14048-19070
Actinopteri	Cichliformes	Actinopterygii	Ophthalmotilapia heterodonta	ZB-Ophhet	VVAI01041493.1:1-3402
Actinopteri	Cichliformes	Actinopterygii	Ophthalmotilapia nasuta	ZB-Ophnas	VVAB01072778.1:1-3403
Actinopteri	Cichliformes	Actinopterygii	Ophthalmotilapia sp. 'paranasuta' AB-2019	ZB-Ophpar	VUSH01016089.1:40165-43398
Actinopteri	Cichliformes	Actinopterygii	Ophthalmotilapia sp. 'white cap' AB-2019	ZB-Ophwhi	VUXO01036303.1:1-3385
Actinopteri	Cichliformes	Actinopterygii	Xenotilapia tenuidentata	ZB-Xenten	VUYD01072228.1:1-3410
Actinopteri	Cichliformes	Actinopterygii	Xenotilapia spiloptera	ZB-Xenspi	VUZX01080569.1:10206-13598
Actinopteri	Cichliformes	Actinopterygii	Xenotilapia sp. 'spilopterus north' AB-2019	ZB-Xenspin	VUWK01080079.1:1-3391
Actinopteri	Cichliformes	Actinopterygii	Xenotilapia leptura	ZB-Xenlep	VVCM01049199.1:28790-32222
Actinopteri	Cichliformes	Actinopterygii	Xenotilapia longispinis	ZB-Xenlon	VUTE01011143.1:35954-39331
Actinopteri	Cichliformes	Actinopterygii	Xenotilapia nasus	ZB-Xennas	VVCC01060800.1:7181-10607
Actinopteri	Cichliformes	Actinopterygii	Xenotilapia nigrolabiata	ZB-Xennig	VVGS01029545.1:1-3370
Actinopteri	Cichliformes	Actinopterygii	Xenotilapia ochrogenys	ZB-Xenoch	VUPS01049819.1:13271-16652
Actinopteri	Cichliformes	Actinopterygii	Xenotilapia papilio	ZB-Xenpap	VVFN01081530.1:1-3397
Actinopteri	Cichliformes	Actinopterygii	Xenotilapia sima	ZB-Xensim	WVVX01068606.1:7256-10628
Actinopteri	Cichliformes	Actinopterygii	Xenotilapia sp. 'kilesa' AB-2019	ZB-Xenkil	VVAD01046621.1:1-3423
Actinopteri	Cichliformes	Actinopterygii	Xenotilapia sp. 'papilio sunflower'	ZB-Xenpaps	VVAY01047021.1:1-3408
Actinopteri	Cichliformes	Actinopterygii	Xenotilapia singularis	ZB-Xensin	VVDX01053706.1:1-3097
Actinopteri	Cichliformes	Actinopterygii	Tropheus moorii	ZB-Tromoo	VVHT01009403.1:1-3092
Actinopteri	Cichliformes	Actinopterygii	Tropheus polli	ZB-Tropol	VUWP01052558.1:1-3380
Actinopteri	Cichliformes	Actinopterygii	Tropheus sp. 'black'	ZB-Trobla	VUPM01058126.1:13525-16916
Actinopteri	Cichliformes	Actinopterygii	Tropheus sp. 'brichardi kipili' AB-2019	ZB-Trobri	VUXG01031623.1:8339-11648
Actinopteri	Cichliformes	Actinopterygii	Xenotilapia flavipinnis	ZB-Xenfla	VVHI01031812.1:1-3422
Actinopteri	Cichliformes	Actinopterygii	Tropheus sp. 'Kirschfleck'	ZB-Trokir	VUVR01037268.1:24878-28137
Actinopteri	Cichliformes	Actinopterygii	Tropheus sp. 'lukuga' AB-2019	ZB-Troluk	VUTZ01061030.1:10435-13827
Actinopteri	Cichliformes	Actinopterygii	Tropheus sp. 'lunatus' AB-2019	ZB-Trolun	VUTV01041472.1:15005-18216
Actinopteri	Cichliformes	Actinopterygii	Tropheus sp. 'murago' AB-2019	ZB-Tromur	VUXY01061365.1:68211-71429
Actinopteri	Cichliformes	Actinopterygii	Tropheus sp. 'red' AB-2019	ZB-Trored	VVCT01063676.1:1-3377
Actinopteri	Esociformes	Actinopterygii	Umbra pygmaea	ZB-Umbpyg	JACXGM010001747.1:37047-42063
Actinopteri	Cichliformes	Actinopterygii	Variabilichromis moorii	ZB-Varmoo	VUZC01061714.1:1-3406
Actinopteri	Cichliformes	Actinopterygii	Xenotilapia bathyphilus	ZB-Xenbat	VVFJ01076247.1:1-3341
Actinopteri	Cichliformes	Actinopterygii	Xenotilapia boulengeri	ZB-Xenbou	VVDB01064597.1:23271-26498
Actinopteri	Cichliformes	Actinopterygii	Xenotilapia caudafasciata	ZB-Xencau	VVGE01046100.1:1-3306
Actinopteri	Cypriniformes	Actinopterygii	Triplophysa siluroides	ZB-Trisil	VCII01000203.1:6721812-6726834
Actinopteri	Cichliformes	Actinopterygii	Telmatochromis sp. 'shell' AB-2019	ZB-Telshe	VVEC01043240.1:1-3245
Actinopteri	Cypriniformes	Actinopterygii	Triplophysa dalaica	ZB-Tridal	JABZFK010000134.1:10812599-10817627
Actinopteri	Cichliformes	Actinopterygii	Tropheus annectens	ZB-Troann	VURB01022546.1:25242-28478
Actinopteri	Cichliformes	Actinopterygii	Tropheus brichardi	ZB-Trobric	VUSL01033716.1:1-3277
Actinopteri	Cichliformes	Actinopterygii	Tropheus duboisi	ZB-Trodub	VUUL01036409.1:1-3374
Actinopteri	Perciformes	Actinopterygii	Sebastes rubrivinctus	ZB-Sebrub	CAKANX010047280.1:1-3165
Actinopteri	Carangiformes	Actinopterygii	Selene dorsalis	ZB-Seldor	OMNW01014003.1:1-3315
Actinopteri	Cichliformes	Actinopterygii	Simochromis diagramma	ZB-Simdia	VUZE01057994.1:13054-18076
Actinopteri	Perciformes	Actinopterygii	Sebastes schlegelii	ZB-Sebsch	VHQL01000108.1:2628756-2633778
Actinopteri	Perciformes	Actinopterygii	Sebastes umbrosus	ZB-Sebumb	JADCQR010000297.1:391513-396535
Actinopteri	Cichliformes	Actinopterygii	Serranochromis macrocephalus	ZB-Sermac	VUQW01059592.1:1-3342
Actinopteri	Siluriformes	Actinopterygii	Silurus meridionalis	ZB-Silmer	JABFDY010000012.1:6455169-6460191
Actinopteri	Pleuronectiformes	Actinopterygii	Solea senegalensis	ZB-Solsen	JAGKHQ010000009.1:6154390-6159409
Actinopteri	Cypriniformes	Actinopterygii	Oxygymnocypris stewartii	ZB-Oxyste	QVTF01023875.1:121531-126553
Actinopteri	Cyprinodontiformes	Actinopterygii	Pachypanchax playfairii	ZB-Pacpla	SSNP01000196.1:510856-515878
Actinopteri	Cichliformes	Actinopterygii	Petrochromis famula	ZB-Petfam	VVGL01055690.1:1-3384
Actinopteri	Cichliformes	Actinopterygii	Petrochromis fasciolatus	ZB-Petfas	VVHD01043828.1:1-3208
Actinopteri	Cichliformes	Actinopterygii	Petrochromis horii	ZB-Pethor	VVFQ01035901.1:23315-26546
Actinopteri	Cichliformes	Actinopterygii	Petrochromis macrognathus	ZB-Petmac	VUVU01025445.1:1-3333
Actinopteri	Cichliformes	Actinopterygii	Petrochromis orthognathus	ZB-Petort	VUSB01048157.1:1-3255
Actinopteri	Cichliformes	Actinopterygii	Petrochromis polyodon	ZB-Petpol	VUZS01054743.1:1-3179
Actinopteri	Cichliformes	Actinopterygii	Petrochromis sp. 'giant' AB-2019	ZB-Petgia	VUVW01032554.1:38883-42080
Actinopteri	Cichliformes	Actinopterygii	Petrochromis sp. 'kazumbae' AB-2019	ZB-Petkaz	VUTQ01026577.1:20667-23789
Actinopteri	Cichliformes	Actinopterygii	Petrochromis sp. 'kipili brown' AB-2019	ZB-Petkip	VUWC01003184.1:1-3156
Actinopteri	Cichliformes	Actinopterygii	Petrochromis sp. 'macrognathus rainbow' AB-2019	ZB-Petmacr	VUXI01028314.1:1-3198
Actinopteri	Cichliformes	Actinopterygii	Petrochromis sp. 'moshi yellow' AB-2019	ZB-Petmos	VUVT01003397.1:1-3365
Actinopteri	Cichliformes	Actinopterygii	Petrochromis sp. 'orthognathus ikola' AB-2019	ZB-Petorti	VUWS01040169.1:34839-38213
Actinopteri	Cichliformes	Actinopterygii	Petrochromis sp. 'polyodon texas' AB-2019	ZB-Petpolt	VUXU01050275.1:9892-13235
Actinopteri	Cichliformes	Actinopterygii	Petrochromis sp. 'red' AB-2019	ZB-Petred	VUVN01061915.1:1-3395
Actinopteri	Cichliformes	Actinopterygii	Petrochromis trewavasae	ZB-Pettre	VVFR01004729.1:1-3337
Actinopteri	Cichliformes	Actinopterygii	Petrochromis trewavasae ephippium	ZB-Pettree	VVCY01020938.1:1-3370
Actinopteri	Cichliformes	Actinopterygii	Pharyngochromis acuticeps	ZB-Phaacu	VUQU01009692.1:1-3232
Actinopteri	Mugiliformes	Actinopterygii	Planiliza haematocheilus	ZB-Plahae	SRSE01001441.1386105-391127
Actinopteri	Cichliformes	Actinopterygii	Pseudosimochromis babaulti	ZB-Psebab	VUPE01046312.1:1-3372
Actinopteri	Cichliformes	Actinopterygii	Pseudosimochromis curvifrons	ZB-Psecur	VUZZ01059898.1:1-3390
Actinopteri	Cichliformes	Actinopterygii	Pundamilia nyererei	ZB-Punnye	AFNX01028510.1:4219-9241
Actinopteri	Pleuronectiformes	Actinopterygii	Reinhardtius hippoglossoides	ZB-Reihip	VCHM03000006.1:1435214-1440236
Actinopteri	Blenniiformes	Actinopterygii	Salarias fasciatus	ZB-Salfas	CABFVM010002026.1:361172-366194
Actinopteri	Perciformes	Actinopterygii	Sander lucioperca	ZB-Sanluc	VTTG02000016.1:31541128-31546138
Actinopteri	Cichliformes	Actinopterygii	Sargochromis carlottae	ZB-Sarcar	VUQV01030232.1:1-3409
Actinopteri	Cichliformes	Actinopterygii	Ophthalmotilapia ventralis	ZB-Ophven	VVDN01072181.1:1-3220
Actinopteri	Cichliformes	Actinopterygii	Orthochromis indermauri	ZB-Ortind	VVBG01029344.1:10212-13395
Actinopteri	Beloniformes	Actinopterygii	Oryzias latipes	ZB-Orylat	RXZY01000043.1:1158715-1163737
Actinopteri	Atheriniformes	Actinopterygii	Neostethus bicornis	ZB-Neobic	CACRXF010000274.1:65665-70687
Actinopteri	Beloniformes	Actinopterygii	Oryzias sinensis	ZB-Orysin	VHIC01002393.1:555876-560898
Actinopteri	Cichliformes	Actinopterygii	Neolamprologus sp. 'cygnus' AB-2019	ZB-Neocyg	VUWX01030565.1:1-3370
Actinopteri	Cichliformes	Actinopterygii	Neolamprologus sp. 'eseki' AB-2019	ZB-Neoese	VUWU01065681.1:24469-27741
Actinopteri	Cichliformes	Actinopterygii	Neolamprologus sp. 'falcicula mahale' AB-2019	ZB-Neofal	VUVK01030730.1:1-3299
Actinopteri	Cichliformes	Actinopterygii	Neolamprologus sp. 'furcifer ulwile' AB-2019	ZB-Neofur	VUWE01038767.1:1-3345
Actinopteri	Cichliformes	Actinopterygii	Neolamprologus sp. 'gracilis tanzania' AB-2019	ZB-Neogra	VUVI01001064.1:1-3401
Actinopteri	Cichliformes	Actinopterygii	Neolamprologus sp. 'kombe' AB-2019	ZB-Neokom	VVBO01040622.1:19995-23603
Actinopteri	Cichliformes	Actinopterygii	Neolamprologus sp. 'ventralis stripe' AB-2019	ZB-Neoven	VUOW01040567.1:1-3413
Actinopteri	Cichliformes	Actinopterygii	Neolamprologus tetracanthus	ZB-Neotet	VVDE01063229.1:1-3397
Actinopteri	Cichliformes	Actinopterygii	Neolamprologus timidus	ZB-Neotim	VUXJ01037668.1:16830-20008
Actinopteri	Cichliformes	Actinopterygii	Neolamprologus toae	ZB-Neotoa	VUSO01007564.1:6690-10082
Actinopteri	Cichliformes	Actinopterygii	Neolamprologus tretocephalus	ZB-Neotre	VUUJ01068777.1:1-3251
Actinopteri	Cichliformes	Actinopterygii	Neolamprologus variostigma	ZB-Neovar	VUPY01057495.1:14400-17792
Actinopteri	Cichliformes	Actinopterygii	Neolamprologus ventralis	ZB-Neovent	VUTH01041526.1:1-3253
Actinopteri	Cichliformes	Actinopterygii	Neolamprologus walteri	ZB-Neowal	VUUD01042494.1:9641-14663
Actinopteri	Cichliformes	Actinopterygii	Neolamprologus mustax	ZB-Neomus	VVBU01093416.1:10580-13957
Actinopteri	Cichliformes	Actinopterygii	Neolamprologus niger	ZB-Neonig	VUUS01076703.1:32132-35536
Actinopteri	Cichliformes	Actinopterygii	Neolamprologus nigriventris	ZB-Neonigr	VUYW01048456.1:9001-12215
Actinopteri	Cichliformes	Actinopterygii	Neolamprologus obscurus	ZB-Neoobs	VVBW01071258.1:31564-35037
Actinopteri	Cichliformes	Actinopterygii	Neolamprologus olivaceous	ZB-Neooli	VURK01057384.1:5497-8923
Actinopteri	Cichliformes	Actinopterygii	Neolamprologus pectoralis	ZB-Neopec	VURQ01044327.1:1-3259
Actinopteri	Cichliformes	Actinopterygii	Neolamprologus petricola	ZB-Neopet	VUXQ01038196.1:1-3394
Actinopteri	Cichliformes	Actinopterygii	Neolamprologus pleuromaculatus	ZB-Neople	VUSU01027626.1:1-3402
Actinopteri	Cichliformes	Actinopterygii	Neolamprologus prochilus	ZB-Neopro	VVFO01038711.1:13403-16804
Actinopteri	Cichliformes	Actinopterygii	Neolamprologus pulcher	ZB-Neopul	VVEG01019765.1:1-3451
Actinopteri	Cichliformes	Actinopterygii	Neolamprologus savoryi	ZB-Neosav	VVGI01070882.1:1-3375
Actinopteri	Cichliformes	Actinopterygii	Neolamprologus sexfasciatus	ZB-Neosex	VVCI01057572.1:5908-9144
Actinopteri	Cichliformes	Actinopterygii	Neolamprologus similis	ZB-Neosim	VUTU01047622.1:9420-12766
Actinopteri	Cichliformes	Actinopterygii	Neolamprologus sp. 'brevis magara' AB-2019	ZB-Neobrem	VUTN01038560.1:1-3488
Actinopteri	Cichliformes	Actinopterygii	Neolamprologus sp. 'caudopunctatus kipili' AB-2019	ZB-Neocauk	VUWF01035287.1:8814-11966
Actinopteri	Cichliformes	Actinopterygii	Neolamprologus mondabu	ZB-Neomon	VUPL01034493.1:1-3360
Actinopteri	Cichliformes	Actinopterygii	Neolamprologus modestus	ZB-Neomod	VVCE01026698.1:14689-18082
Actinopteri	Cichliformes	Actinopterygii	Neolamprologus meeli	ZB-Neomee	VVIC01066147.1:1-3401
Actinopteri	Cichliformes	Actinopterygii	Neolamprologus marunguensis	ZB-Neomar	VURI01062621.1:1-3332
Actinopteri	Cichliformes	Actinopterygii	Neolamprologus longior	ZB-Neolon	VUWM01040443.1:1-3396
Actinopteri	Cichliformes	Actinopterygii	Neolamprologus helianthus	ZB-Neohel	VURE01002414.1:11940-15357
Actinopteri	Cichliformes	Actinopterygii	Neolamprologus cylindricus	ZB-Neocyl	VVBA01061850.1:1-3374
Actinopteri	Cichliformes	Actinopterygii	Neolamprologus falcicula	ZB-Neofalc	VURV01063542.1:1-3371
Actinopteri	Cichliformes	Actinopterygii	Neolamprologus fasciatus	ZB-Neofas	VUZY01046919.1:40870-43939
Actinopteri	Cichliformes	Actinopterygii	Neolamprologus furcifer	ZB-Neofurc	VUPC01000229.1:1-3399
Actinopteri	Cichliformes	Actinopterygii	Neolamprologus gracilis	ZB-Neograc	VURG01031584.1:1-3249
Actinopteri	Cichliformes	Actinopterygii	Neolamprologus hecqui	ZB-Neohec	VVAJ01025403.1:17777-21054
Actinopteri	Cichliformes	Actinopterygii	Neolamprologus longicaudatus	ZB-Neolong	VURM01066454.1:60093-62274
Actinopteri	Perciformes	Actinopterygii	Sebastes nigrocinctus	ZB-Sebnig	CAKANB010034712.1:1382-6407
Actinopteri	Perciformes	Actinopterygii	Sebastes koreanus	ZB-Sebkor	CAKANJ010051291.1:32795-36488
Actinopteri	Cichliformes	Actinopterygii	Hemichromis elongatus	ZB-Hemelo	VUQR01014328.1:15804-18788
Actinopteri	Pleuronectiformes	Actinopterygii	Hippoglossus hippoglossus	ZB-Hiphip	WOYC01002930.1:924502-929476
Actinopteri	Cichliformes	Actinopterygii	Telmatochromis sp. 'lufubu' AB-2019	ZB-Telluf	VVBH01013772.1:18988-22015
Actinopteri	Cichliformes	Actinopterygii	Telmatochromis brachygnathus	ZB-Telbra	VVHR01070970.1:7174-10326
Actinopteri	Cichliformes	Actinopterygii	Telmatochromis brichardi	ZB-Telbri	VURR01021173.1:1-3339
Actinopteri	Cichliformes	Actinopterygii	Telmatochromis dhonti	ZB-Teldho	VUVF01057239.1:1-3324
Actinopteri	Cichliformes	Actinopterygii	Telmatochromis sp. 'dhonti north' AB-2019	ZB-Teldhon	VUPH01056926.1:17827-21227
Actinopteri	Cichliformes	Actinopterygii	Telmatochromis sp. 'dhonti twiyu' AB-2019	ZB-Teldhot	VUXZ01071624.1:30549-33949
Actinopteri	Cichliformes	Actinopterygii	Telmatochromis sp. 'longola' AB-2019	ZB-Tellon	VUQD01060611.1:18299-21536
Actinopteri	Perciformes	Actinopterygii	Sebastes aleutianus	ZB-Sebale	CAKAKS010000327.1:176959-181981
Actinopteri	Cichliformes	Actinopterygii	Telmatochromis bifrenatus	ZB-Telbif	VUUU01026715.1:16767-20005
Actinopteri	Cypriniformes	Actinopterygii	Danio rerio	ZB-Danrer	QQSU01000013.1:28546586-28551608
Actinopteri	Galaxiiformes	Actinopterygii	Aplochiton taeniatus	ZB-Apltae1	JAGFOW010001546.1:59013-64032
Actinopteri	Spariformes	Actinopterygii	Acanthopagrus latus	ZB-Acalat	JABAYC010000022.1:1151179-1156198
Actinopteri	Syngnathiformes	Actinopterygii	Aeoliscus strigatus	ZB-Aeostr	CAAKHB010006716.1:2632-7594
Actinopteri	Siluriformes	Actinopterygii	Ageneiosus marmoratus	ZB-Agemar	QQRV01000177.1:450859-455878
Actinopteri	Siluriformes	Actinopterygii	Ameiurus melas	ZB-Amemel	JAAGNN010000026.1:18583690-18588709
Actinopteri	Amiiformes	Actinopterygii	Amia calva	ZB-Amical	JAAWVP010011029.1:301904-306914
Actinopteri	Anabantiformes	Actinopterygii	Anabas testudineus	ZB-Anates	CAABOV010001136.1:45994-51010
Actinopteri	Perciformes	Actinopterygii	Anarrhichthys ocellatus	ZB-Anaoce	SAUM01008742.1:157899-162918
Actinopteri	Gadiformes	Actinopterygii	Bathygadus melanobranchus	ZB-Batmel	OMKP01076544.1:3171-6449
Actinopteri	Cichliformes	Actinopterygii	Benthochromis melanoides	ZB-Benmel	VVBS01045694.1:9652-12777
Actinopteri	Cichliformes	Actinopterygii	Benthochromis tricoti	ZB-Bentri	VXCO01046917.1:1-3249
Actinopteri	Beryciformes	Actinopterygii	Beryx splendens	ZB-Berspl	OMOV01064928.1:1-3176
Actinopteri	Gobiiformes	Actinopterygii	Bostrychus sinensis	ZB-Bossin	JABWHA010000012.1:14504264-14509283
Actinopteri	Cichliformes	Actinopterygii	Boulengerochromis microlepis	ZB-Boumic	VVHU01047408.1:7264-10316
Actinopteri	Gadiformes	Actinopterygii	Brosme brosme	ZB-Brobro	OMKX01111786.1:1-3024
Actinopteri	Syngnathiformes	Actinopterygii	Callionymus lyra	ZB-Callyr	JACEEU010000746.1:1901110-1906129
Actinopteri	Cyprinodontiformes	Actinopterygii	Callopanchax toddi	ZB-Caltod	SSNR01000829.1:8257-13276
Actinopteri	Perciformes	Actinopterygii	Cebidichthys violaceus	ZB-Cebvio	NJBE01000448.1:1166949-1171968
Actinopteri	Labriformes	Actinopterygii	Cheilinus undulatus	ZB-Cheund	JAGUQY010000018.1:40481192-40486211
Actinopteri	Perciformes	Actinopterygii	Cromileptes altivelis	ZB-Croalt	JAAWWW010000008.1:40466935-40471954
Actinopteri	Perciformes	Actinopterygii	Chionodraco myersi	ZB-Chimye	RQJG01057496.1:9472-14491
Actinopteri	Siluriformes	Actinopterygii	Clarias macrocephalus	ZB-Clamac	JAAGKR010000398.1:14873-19889
Actinopteri	Gadiformes	Actinopterygii	Coryphaenoides rupestris	ZB-Corrup	PIJE02000223.1:409366-414385
Actinopteri	Siluriformes	Actinopterygii	Corydoras sp. C115	ZB-Corspc	JAFMOC010000002.1:948155-953174
Actinopteri	Siluriformes	Actinopterygii	Corydoras maculifer	ZB-Cormac	JAFMOD010000365.1:110231-115244
Actinopteri	Salmoniformes	Actinopterygii	Coregonus clupeaformis	ZB-Corclu	JAGFYH010000114.1:61417-66436
Actinopteri	Cichliformes	Actinopterygii	Cyphotilapia frontosa	ZB-Cypfro	VUWQ01002055.1:1-3187
Actinopteri	Cypriniformes	Actinopterygii	Culter alburnus	ZB-Culalb1	RXFN01001572.1:67447-72466
Actinopteri	Clupeiformes	Actinopterygii	Coilia nasus	ZB-Coinas	PKFR01000801.1:335438-340457
Actinopteri	Cypriniformes	Actinopterygii	Ctenopharyngodon idella	ZB-Cteide	JAIKLG010000020.1:4953838-4958857
Actinopteri	Esociformes	Actinopterygii	Esox masquinongy	ZB-Esomas	JACXGI010002047.1:45993-51012
Actinopteri	Cichliformes	Actinopterygii	Ectodus descampsii	ZB-Ectdes1	VVDW01025151.1:1-3352
Actinopteri	Polypteriformes	Actinopterygii	Erpetoichthys calabaricus	ZB-Erpcal	CAADHW020011830.1:93117-98136
Actinopteri	Esociformes	Actinopterygii	Esox lucius	ZB-Esoluc	SDAW01003622.1:1570428-1575447
Actinopteri	Cichliformes	Actinopterygii	Cyphotilapia sp. '5-bar frontosa' AB-2019	ZB-Cypbarf	VUTP01049200.1:29663-34682
Actinopteri	Cyprinodontiformes	Actinopterygii	Cyprinodon brontotheroides	ZB-Cypbro	JAGKQL010000063.1:1339418-1344437
Actinopteri	Cyprinodontiformes	Actinopterygii	Cyprinodon variegatus	ZB-Cypvar	JPKM01037483.1:10080-15099
Actinopteri	Cypriniformes	Actinopterygii	Cyprinus carpio	ZB-Cypcar1	CAJNDQ010000043.1:9433369-9438385
Actinopteri	Zeiformes	Actinopterygii	Cyttopsis rosea	ZB-Cytros	OMKR01111628.1:1-3168
Actinopteri	Esociformes	Actinopterygii	Dallia pectoralis	ZB-Dalpec	JACXGL010007724.1:12174-16516
Actinopteri	Cypriniformes	Actinopterygii	Danio kyathit	ZB-Dankya	CAIGQU010001297.1:510474-515493
Actinopteri	Lobotiformes	Actinopterygii	Datnioides undecimradiatus	ZB-Datund	WARS01000010.1:12064148-12069167
Actinopteri	Clupeiformes	Actinopterygii	Denticeps clupeoides	ZB-Denclu	CAADHT010000457.1:184566-189585
Actinopteri	Cichliformes	Actinopterygii	Haplochromis sauvagei	ZB-Hapsau	BOUI01000775.1:464897-469916
Actinopteri	Blenniiformes	Actinopterygii	Gouania willdenowi	ZB-Gouwil	CAAAFV020000029.1:351157-356176
Actinopteri	Esociformes	Actinopterygii	Esox niger	ZB-Esonig	JACXGJ010003228.1:29333-34349
Actinopteri	Perciformes	Actinopterygii	Etheostoma cragini	ZB-Ethcra	JAAVJE010000005.1:7627783-7632799
Actinopteri	Perciformes	Actinopterygii	Etheostoma spectabile	ZB-Ethspe	VOFY01000022.1:19220432-19225451
Actinopteri	Cyprinodontiformes	Actinopterygii	Fundulus heteroclitus	ZB-Funhet	JAAEEJ020000001.1:40192609-40197628
Actinopteri	Gadiformes	Actinopterygii	Gadus morhua	ZB-Gadmor	CABHMB010000513.1:851049-856068
Actinopteri	Cyprinodontiformes	Actinopterygii	Gambusia affinis	ZB-Gamaff	JAAAQJ010000008.1:29817967-29822986
Actinopteri	Cyprinodontiformes	Actinopterygii	Gambusia holbrooki	ZB-Gamhol	VOPI01159738.1:10898-15917
Actinopteri	Cichliformes	Actinopterygii	Haplotaxodon microlepis	ZB-Hapmic	VVDI01029754.1:12768-16037
Actinopteri	Siluriformes	Actinopterygii	Ictalurus punctatus	ZB-Ictpun	PKUT01000013.1:20694842-20699861
Actinopteri	Perciformes	Actinopterygii	Hypoplectrus puella	ZB-Hyppue	UXGA01002509.1:31038-36057
Actinopteri	Salmoniformes	Actinopterygii	Hucho hucho	ZB-Huchuc	QNTS01002978.1:78027-83046
Actinopteri	Cypriniformes	Actinopterygii	Labeo catla	ZB-Labcat	VONZ01001910.1:2001-7020
Actinopteri	Cyprinodontiformes	Actinopterygii	Kryptolebias hermaphroditus	ZB-Kryher	VDMH01000016.1:3932800-3937819
Actinopteri	Cypriniformes	Actinopterygii	Leuciscus waleckii	ZB-Leuwal	FLSR01004866.1:11405213-11410226
Actinopteri	Cichliformes	Actinopterygii	Lithochromis rufus	ZB-Litruf	BOUJ01022808.1:455569-460588
Actinopteri	Gadiformes	Actinopterygii	Lota lota	ZB-Lotlot	OMKU01101768.1:3049-7957
Actinopteri	Cyprinodontiformes	Actinopterygii	Nematolebias whitei	ZB-Nemwhi	JAAMPK010000016.1:38665071-38670090
Actinopteri	Gobiiformes	Actinopterygii	Neogobius melanostomus	ZB-Neomel	VHKM01000346.1:342136-347155
Actinopteri	Centrarchiformes	Actinopterygii	Macquaria ambigua	ZB-Macamb	VMKM01000237.1:350595-355614
Actinopteri	Cypriniformes	Actinopterygii	Megalobrama amblycephala	ZB-Megamb	JAGTWI010000006.1:5497615-5502634
Actinopteri	Elopiformes	Actinopterygii	Megalops atlanticus	ZB-Megatl	JAFDVH010000008.1:750909-755928
Actinopteri	Gadiformes	Actinopterygii	Melanogrammus aeglefinus	ZB-Melaeg	OLKM01004903.1:2652-7671
Actinopteri	Atheriniformes	Actinopterygii	Menidia beryllina	ZB-Menber	JABUIW010000031.1:3757726-3762745
Actinopteri	Atheriniformes	Actinopterygii	Menidia menidia	ZB-Menmen	CAJRST010003335.1:17684295-17689314
Actinopteri	Cyprinodontiformes	Actinopterygii	Micropoecilia picta	ZB-Micpic	CAJOCC010001929.1:1199233-1204252
Actinopteri	Centrarchiformes	Actinopterygii	Micropterus floridanus	ZB-Micflo	NRCI01243450.1:12745-17749
Actinopteri	Atheriniformes	Actinopterygii	Odontesthes bonariensis	ZB-Odobon	QUZI01010402.1:3087-8106
Actinopteri	Salmoniformes	Actinopterygii	Oncorhynchus gorbuscha	ZB-Oncgor	JADWMN010019390.1:912438-917457
Actinopteri	Salmoniformes	Actinopterygii	Oncorhynchus keta	ZB-Oncket	JABAHX010000691.1:390940-395959
Actinopteri	Salmoniformes	Actinopterygii	Oncorhynchus mykiss	ZB-Oncmyk	CCAF010090122.1:1461-6480
Actinopteri	Salmoniformes	Actinopterygii	Oncorhynchus nerka	ZB-Oncner	SZNR01017219.1:128003-133022
Actinopteri	Salmoniformes	Actinopterygii	Oncorhynchus tshawytscha	ZB-Onctsh	PIPH01080714.1:1-4628
Actinopteri	Cyprinodontiformes	Actinopterygii	Xiphophorus maculatus	ZB-Xipmac	PGSD01000007.1:26392481-26397500
Actinopteri	Cyprinodontiformes	Actinopterygii	Xiphophorus hellerii	ZB-Xiphel	QPIH02000003.1:3002917-3007936
Actinopteri	Cyprinodontiformes	Actinopterygii	Xiphophorus couchianus	ZB-Xipcou	LNCC02000003.1:6883955-6888974
Actinopteri	Percopsiformes	Actinopterygii	Typhlichthys subterraneus	ZB-Typsub	OMKO01041084.1:17498-22496
Actinopteri	Cichliformes	Actinopterygii	Trematocara stigmaticum	ZB-Tresti	VVGT01000454.1:1-3166
Actinopteri	Cichliformes	Actinopterygii	Trematocara nigrifrons	ZB-Trenig	VVFB01001198.1:10904-12937
Actinopteri	Cichliformes	Actinopterygii	Trematocara zebra	ZB-Trezeb	VUWV01051552.1:1-3248
Actinopteri	Cypriniformes	Actinopterygii	Triplophysa tibetana	ZB-Tritib	SOYY01000007.1:26044480-26049499
Actinopteri	Carangiformes	Actinopterygii	Trachinotus ovatus	ZB-Traova	OCSD01000112.1:770571-775590
Actinopteri	Carangiformes	Actinopterygii	Seriola dumerili	ZB-Serdum	BDQW01000413.1:757885-762904
Actinopteri	Carangiformes	Actinopterygii	Seriola rivoliana	ZB-Serriv	PVUN01001294.1:2326541-2331560
Actinopteri	Cypriniformes	Actinopterygii	Sinocyclocheilus anophthalmus	ZB-Sinano	JADLZN010011957.1:238747-243766
Actinopteri	Cypriniformes	Actinopterygii	Sinocyclocheilus anshuiensis	ZB-Sinans	LAVE01057468.1:5717-10736
Actinopteri	Cypriniformes	Actinopterygii	Sinocyclocheilus grahami	ZB-Singra	LCYQ01004694.1:4818-9837
Actinopteri	Cypriniformes	Actinopterygii	Sinocyclocheilus maitianheensis	ZB-Sinmai	JADLZM010009985.1:858920-863939
Actinopteri	Cypriniformes	Actinopterygii	Sinocyclocheilus rhinocerous	ZB-Sinrhi	LAVF01025696.1:5988-11007
Actinopteri	Spariformes	Actinopterygii	Sparus aurata	ZB-Spaaur	CAAHFD010000543.1:134663-139682
Actinopteri	Spariformes	Actinopterygii	Spondyliosoma cantharus	ZB-Spocan	OMLP01014259.1:23986-26005
Actinopteri	Kurtiformes	Actinopterygii	Sphaeramia orbicularis	ZB-Sphorb	CABFVO010004110.1:70049-75068
Actinopteri	Cichliformes	Actinopterygii	Steatocranus sp. 'ultraslender' AB-2019	ZB-Steult	VUQQ01066552.1:1-3242
Actinopteri	Syngnathiformes	Actinopterygii	Syngnathus floridae	ZB-Synflo	JAAAKK010013891.1:2899293-2904312
Actinopteri	Tetraodontiformes	Actinopterygii	Takifugu bimaculatus	ZB-Takbim	SWLE01000007.1:10683925-10688944
Actinopteri	Tetraodontiformes	Actinopterygii	Takifugu flavidus	ZB-Takfla	RHFK02000020.1:8340499-8345518
Actinopteri	Tetraodontiformes	Actinopterygii	Takifugu rubripes	ZB-Takrub	CAAJGO020000011.1:171227-176246
Actinopteri	Siluriformes	Actinopterygii	Pangasianodon hypophthalmus	ZB-Panhyp	JADFWO010000001.1:22204513-22209532
Actinopteri	Cichliformes	Actinopterygii	Paracyprichromis brieni	ZB-Parbri	VUSC01045183.1:1-3268
Actinopteri	Osteoglossiformes	Actinopterygii	Paramormyrops kingsleyae	ZB-Parkin	PGUA01000211.1:28184-33194
Actinopteri	Gobiiformes	Actinopterygii	Periophthalmus magnuspinnatus	ZB-Permag	JACL01041713.1:13476-18492
Actinopteri	Gobiiformes	Actinopterygii	Periophthalmus modestus	ZB-Permod	JAIEZT010000009.1:2504230-2509189
Actinopteri	Cichliformes	Actinopterygii	Perissodus microlepis	ZB-Permic	VVDO01004590.1:1-3229
Actinopteri	Cichliformes	Actinopterygii	Perissodus multidentatus	ZB-Permul	VVGQ01007611.1:13173-16415
Actinopteri	Perciformes	Actinopterygii	Pholis gunnellus	ZB-Phogun	CAJUYF010000371.1:46560-51579
Actinopteri	Cypriniformes	Actinopterygii	Pimephales promelas	ZB-Pimpro	WIOS01000008.1:22164800-22169819
Actinopteri	Cypriniformes	Actinopterygii	Platichthys stellatus	ZB-Plaste	JAFBJV010000016.1:3330004-3335023
Actinopteri	Cichliformes	Actinopterygii	Plecodus elaviae	ZB-Pleela	VUYE01016518.1:1-3395
Actinopteri	Cichliformes	Actinopterygii	Plecodus straeleni	ZB-Plestr	VVCK01055066.1:1-3390
Actinopteri	Osmeriformes	Actinopterygii	Plecoglossus altivelis	ZB-Plealt	BNHK01000016.1:58280-63227
Actinopteri	Cyprinodontiformes	Actinopterygii	Poecilia formosa	ZB-Poefor	JAAVVQ020001786.1:1085863-1090882
Actinopteri	Osmeriformes	Actinopterygii	Poecilia reticulata	ZB-Poeret	AZHG01012418.1:6265-11284
Actinopteri	Cyprinodontiformes	Actinopterygii	Poeciliopsis retropinna	ZB-Poeretr	VMRM01000032.1:2945842-2950861
Actinopteri	Cyprinodontiformes	Actinopterygii	Poeciliopsis turrubarensis	ZB-Poetur	VMRN01000026.1:1774213-1779232
Actinopteri	Polymixiiformes	Actinopterygii	Polymixia japonica	ZB-Poljap	OMKK01036719.1:4732-9706
Actinopteri	Polymixiiformes	Actinopterygii	Polypterus senegalus	ZB-Polsen	JAAWVN010014489.1:7435601-7440620
Actinopteri	Perciformes	Actinopterygii	Pseudochaenichthys georgianus	ZB-Psegeo	CADEHK010005322.1:16488-21507
Actinopteri	Perciformes	Actinopterygii	Pungitius pungitius	ZB-Punpun	CABVRH030000003.1:2045707-2050726
Actinopteri	Characiformes	Actinopterygii	Pygocentrus nattereri	ZB-Pygnat	JADFAU010000023.1:2922897-2927916
Actinopteri	Gobiiformes	Actinopterygii	Rhinogobius similis	ZB-Rhisim	JAHMKA010000012.1:50018296-50023315
Actinopteri	Salmoniformes	Actinopterygii	Salmo salar	ZB-Salsal	AGKD04000122.1:1357706-1362725
Actinopteri	Salmoniformes	Actinopterygii	Salmo trutta	ZB-Saltru	CAAJIE020001380.1:220617-225636
Actinopteri	Salmoniformes	Actinopterygii	Salvelinus alpinus	ZB-Salalp	PPUY01000995.1:311901-316920
Actinopteri	Salmoniformes	Actinopterygii	Salvelinus namaycush	ZB-Salnam	JAEAGN010001010.1:5266-10285
Actinopteri	Clupeiformes	Actinopterygii	Sardina pilchardus	ZB-Sarpil	UIGZ01005746.1:4848-9867
Actinopteri	Cichliformes	Actinopterygii	Sarotherodon lohbergeri	ZB-Sarloh	JAAECL010037240.1:8016-11417
Actinopteri	Cichliformes	Actinopterygii	Sarotherodon steinbachi	ZB-Sarste	JAAECI010002355.1:1-3224
Actinopteri	Cichliformes	Actinopterygii	Oreochromis aureus	ZB-Oreaur	JAAKDK010000019.1:36639016-36644035
Actinopteri	Cichliformes	Actinopterygii	Oreochromis niloticus	ZB-Orenil	MKQE02000007.1:22318429-22323448
Actinopteri	Cichliformes	Actinopterygii	Oreochromis tanganicae	ZB-Oretan	VVHC01026882.1:1-3393
Actinopteri	Beloniformes	Actinopterygii	Oryzias melastigma	ZB-Orymel	WKFB01001072.1:64781-69800
Actinopteri	Cyprinodontiformes	Actinopterygii	Nothobranchius furzeri	ZB-Notfur	JAAVVJ010000017.1:1054637-1059656
Actinopteri	Cyprinodontiformes	Actinopterygii	Nothobranchius kuhntae	ZB-Notkuh	SSNQ01000122.1:187275-192294
Actinopteri	Labriformes	Actinopterygii	Notolabrus celidotus	ZB-Notcel	WOTM01002027.1:35860-40879
Actinopteri	Perciformes	Actinopterygii	Notothenia coriiceps	ZB-Notcor	AZAD01044953.1:8208-13227
Actinopteri	Esociformes	Actinopterygii	Novumbra hubbsi	ZB-Novhub	JACXGK010006987.1:9570-14589
Actinopteri	Perciformes	Actinopterygii	Harpagifer antarcticus	ZB-Harant	CADEHR010000788.1:260584-263603
Actinopteri	Siluriformes	Actinopterygii	Hemibagrus wyckioides	ZB-Hemwyc	JAHKSW010000022.1:10493981-10499000
Actinopteri	Syngnathiformes	Actinopterygii	Hippocampus abdominalis	ZB-Hipabd	JAGPNR010000010.1:784721-789722
Actinopteri	Beloniformes	Actinopterygii	Hirundichthys speculiger	ZB-Hirspe	JAGFBZ010000515.1:53878-58897
Actinopteri	Centrarchiformes	Actinopterygii	Micropterus salmoides	ZB-Micsal	JACBYK010000019.1:31303976-31308989
Actinopteri	Cichliformes	Actinopterygii	Pelmatolapia mariae	ZB-Pelmar	VUQT01052240.1:51916-55226
Actinopteri	Perciformes	Actinopterygii	Perca flavescens	ZB-Perfla	SCKG01000006.1:26653438-26658457
Actinopteri	Perciformes	Actinopterygii	Percina caprodes	ZB-Percap	JABXJD010000038.1:3882856-3887875
Actinopteri	Carangiformes	Actinopterygii	Trachurus trachurus	ZB-Tratra	CAJIMG010000850.1:289588-294607
Actinopteri	Labriformes	Actinopterygii	Thalassoma bifasciatum	ZB-Thabif	RPOG01005394.1:9242-14258
Actinopteri	Batrachoidiformes	Actinopterygii	Thalassophryne amazonica	ZB-Thaama	CABVOX010008248.1:221304-226323
Actinopteri	Tetraodontiformes	Actinopterygii	Mola mola	ZB-Molmol	MBDK01000539.1:3012-8031
Actinopteri	Holocentriformes	Actinopterygii	Myripristis jacobus	ZB-Myrjac	OMLB01060656.1:3499-6890
Actinopteri	Holocentriformes	Actinopterygii	Myripristis murdjan	ZB-Myrmur	CABFVP010001054.1:49189-54208
Actinopteri	Perciformes	Actinopterygii	Sebastes norvegicus	ZB-Sebnor	OMLK01061509.1:1034-6038
Actinopteri	Clupeiformes	Actinopterygii	Alosa alosa	ZB-Aloalo	JADWDJ010000001.1:50420283-50425289
Actinopteri	Albuliformes	Actinopterygii	Albula glossodonta	ZB-Albglo	JAFBMS010000070.1:262878-267899
Actinopteri	Clupeiformes	Actinopterygii	Alosa sapidissima	ZB-Alosap	JAHTKL010000012.1:4257200-4262107
Actinopteri	Cypriniformes	Actinopterygii	Anabarilius grahami	ZB-Anagra	RJVU01069537.1:2965614-2970613
Actinopteri	Cyprinodontiformes	Actinopterygii	Anableps anableps	ZB-Anaana	JABWDT010001751.1:79591-84617
Actinopteri	Anguilliformes	Actinopterygii	Anguilla anguilla	ZB-Angang	JABVMG010000002.1:31718413-31723435
Actinopteri	Anguilliformes	Actinopterygii	Anguilla japonica	ZB-Angjap	VDMF01035423.1:1410158-1415171
Actinopteri	Anguilliformes	Actinopterygii	Anguilla marmorata	ZB-Angmar	CAAKNA010032179.1:31709-36727
Actinopteri	Anguilliformes	Actinopterygii	Anguilla rostrata	ZB-Angros	LTYT01001486.1:127361-132383
Actinopteri	Cyprinodontiformes	Actinopterygii	Aphyosemion australe	ZB-Aphaus	SSNS01000011.1:3263505-3268450
Actinopteri	Cichliformes	Actinopterygii	Apistogramma diplotaenia	ZB-Apidip	VOQJ01003616.1:43627-46550
Actinopteri	Galaxiiformes	Actinopterygii	Aplochiton taeniatus	ZB-Apltae	JAGFOW010001484.1:54592-59599
Actinopteri	Cichliformes	Actinopterygii	Astatoreochromis straeleni	ZB-Aststr	VUSY01035739.1:31-2908
Actinopteri	Cichliformes	Actinopterygii	Astatotilapia stappersii	ZB-Aststa	VUSE01048481.1:7549-10281
Actinopteri	Zeiformes	Actinopterygii	Zeus faber	ZB-Zeufab	OOFI01093813.1:3398-8407
Actinopteri	Osteoglossiformes	Actinopterygii	Brevimyrus niger	ZB-Brenig	JAABNY010000645.1:29380922-29385937
Actinopteri	Cypriniformes	Actinopterygii	Carassius auratus red var.	ZB-Caraurr	LGRG01004635.1:11340-16281
Actinopteri	Cypriniformes	Actinopterygii	Carassius auratus	ZB-Caraur	VFRO01000607.1:356007-360919
Actinopteri	Cypriniformes	Actinopterygii	Carassius gibelio	ZB-Cargib	VFQZ01000026.1:3663178-3668128
Actinopteri	Cichliformes	Actinopterygii	Chalinochromis sp. 'ndobhoi' AB-2019	ZB-Chando	VUTX01017516.1:14827-17685
Actinopteri	Batrachoidiformes	Actinopterygii	Chatrabus melanurus	ZB-Chamel	OMMV01185406.1:8842-13753
Actinopteri	Chaetodontiformes	Actinopterygii	Chelmon rostratus	ZB-Cheros	JAGIYV010000002.1:19910933-19915943
Actinopteri	Cypriniformes	Actinopterygii	Cirrhinus cirrhosus	ZB-Circir	JAFIRB010247838.1:1-3200
Actinopteri	Siluriformes	Actinopterygii	Clarias batrachus	ZB-Clabat	QMIH01003746.1:10405-15364
Actinopteri	Siluriformes	Actinopterygii	Clarias magur	ZB-Clamag	QNUK01000125.1:888156-893182
Actinopteri	Centrarchiformes	Actinopterygii	Coreoperca whiteheadi	ZB-Corwhi	WNGW01000004.1:2675313-2680329
Actinopteri	Perciformes	Actinopterygii	Cottoperca gobio	ZB-Cotgob	CAAAFL010007839.1:90076-94983
Actinopteri	Cichliformes	Actinopterygii	Ctenochromis horei	ZB-Ctehor	VUZI01036154.1:1-2654
Actinopteri	Cichliformes	Actinopterygii	Cyprichromis sp. 'kibishi' AB-2019	ZB-Cypkib	VVAM01075112.1:13918-17006
Actinopteri	Cypriniformes	Actinopterygii	Cyprinus carpio	ZB-Cypcar	SAUJ01048797.1:625104-630129
Actinopteri	Cypriniformes	Actinopterygii	Danio choprai	ZB-Dancho	CAIGQW010053631.1:23589656-23594519
Actinopteri	Cypriniformes	Actinopterygii	Danionella dracula	ZB-Dandra	UELW01000511.1:3391757-3396774
Actinopteri	Spariformes	Actinopterygii	Diplodus sargus	ZB-Dipsar	CAEMYA010000008.1:2415594-2420616
Actinopteri	Carangiformes	Actinopterygii	Echeneis naucrates	ZB-Echnau	CAAHFP010000595.1:1774845-1779851
Actinopteri	Gymnotiformes	Actinopterygii	Electrophorus electricus	ZB-Eleele	JABVMF010000556.1:5437-10459
Actinopteri	Osteoglossiformes	Actinopterygii	Gymnarchus niloticus	ZB-Gymnil	JAACJT010006334.1:48887405-48892393
Actinopteri	Cichliformes	Actinopterygii	Haplochromis sp. Chipwa	ZB-Hapchip	VVBD01035946.1:1-2717
Actinopteri	Cichliformes	Actinopterygii	Haplochromis vanheusdeni	ZB-Hapvan	VURA01076703.1:1-3302
Actinopteri	Cichliformes	Actinopterygii	Heterochromis multidens	ZB-Hetmul	VUQS01066730.1:19694-24667
Actinopteri	Cichliformes	Actinopterygii	Heterotilapia buettikoferi	ZB-Hetbue	VUQN01002476.1:1-3507
Actinopteri	Osteoglossiformes	Actinopterygii	Heterotis niloticus	ZB-Hetnil	JADBHE010000001.1:43599419-43604432
Actinopteri	Pleuronectiformes	Actinopterygii	Hippoglossus stenolepis	ZB-Hipste	JABBIT010000019.1:920830-925852
Actinopteri	Cypriniformes	Actinopterygii	Hypophthalmichthys nobilis	ZB-Hypnob	JACTVH010000022.1:7811886-7816879
Actinopteri	Ophidiiformes	Actinopterygii	Lamprogrammus exutus	ZB-Lamexu	OMOW01091740.1:6653-11641
Actinopteri	Cichliformes	Actinopterygii	Lamprologus meleagris	ZB-Lammel	VUQA01016781.1:1-2762
Actinopteri	Perciformes	Actinopterygii	Liparis tanakae	ZB-Liptan	SRLO01000509.1:60865-65666
Actinopteri	Lophiiformes	Actinopterygii	Lophius piscatorius	ZB-Loppis	VRLP01000406.1:102842-107826
Actinopteri	Gadiformes	Actinopterygii	Macrourus berglax	ZB-Macber	OMKT01115085.1:1-3473
Actinopteri	Trachichthyiformes	Actinopterygii	Monocentris japonicus	ZB-Monjap	OOFE01046300.1:39508-42391
Actinopteri	Synbranchiformes	Actinopterygii	Monopterus albus	ZB-Monalb	AONE01011334.1:5069-10064
Actinopteri	Osteoglossiformes	Actinopterygii	Mormyrus iriodes	ZB-Moriri	JAAGVU010004810.1:15513-20534
Actinopteri	Osteoglossiformes	Actinopterygii	Mormyrus lacerda	ZB-Morlac	JAABNX010007778.1:219836369-219841374
Actinopteri	Gobiiformes	Actinopterygii	Mugilogobius chulae	ZB-Mugchu	JAABKB010000013.1:22003138-22007920
Actinopteri	Cichliformes	Actinopterygii	Neolamprologus multifasciatus	ZB-Neomul	VVDZ01020221.1:1-2684
Actinopteri	Salmoniformes	Actinopterygii	Oncorhynchus kisutch	ZB-Onckis	MPKV02000014.1:43938936-43943951
Actinopteri	Cypriniformes	Actinopterygii	Onychostoma macrolepis	ZB-Onymac	JAAMOB010000022.1:23655216-23660236
Actinopteri	Perciformes	Actinopterygii	Ophiodon elongatus	ZB-Ophelo	JACSYO010000215.1:1956381-1961383
Actinopteri	Batrachoidiformes	Actinopterygii	Opsanus beta	ZB-Opsbet	CABFOU010315653.1:7166-10081
Actinopteri	Cichliformes	Actinopterygii	Oreochromis malagarasi	ZB-Oremal	VUUZ01037179.1:53956-56851
Actinopteri	Cichliformes	Actinopterygii	Orthochromis uvinzae	ZB-Ortuvi	VUUX01051002.1:23149-25949
Actinopteri	Spariformes	Actinopterygii	Pagrus major	ZB-Pagmaj	BDUH01019090.1:670-5367
Actinopteri	Blenniiformes	Actinopterygii	Parablennius parvicornis	ZB-Parpar	OMNM01038251.1:1-3384
Actinopteri	Pleuronectiformes	Actinopterygii	Paralichthys olivaceus	ZB-Paroli	AGQT02009938.1:14460-19354
Actinopteri	Cichliformes	Actinopterygii	Paratilapia polleni	ZB-Parpol	VUQI01061179.1:27305-32271
Actinopteri	Percopsiformes	Actinopterygii	Percopsis transmontana	ZB-Pertra	OMKH01036031.1:28068-33051
Actinopteri	Syngnathiformes	Actinopterygii	Phyllopteryx taeniolatus	ZB-Phytae	JADLZG010000137.1:41776358-41781378
Actinopteri	Cichliformes	Actinopterygii	Plecodus paradoxus	ZB-Plepar	VVIH01031769.1:18988-21853
Actinopteri	Perciformes	Actinopterygii	Pseudoliparis sp. Yap Trench	ZB-Pseyap	RZNG01001599.1:444098-449119
Actinopteri	Cypriniformes	Actinopterygii	Puntigrus tetrazona	ZB-Puntet	JAEQBD010000002.1:15327058-15332080
Actinopteri	Perciformes	Actinopterygii	Sander vitreus	ZB-Sanvit	SOZC01001416.1:2601-7614
Actinopteri	Pleuronectiformes	Actinopterygii	Scophthalmus maximus	ZB-Scomax	VEVO01000011.1:25875158-25880174
Actinopteri	Perciformes	Actinopterygii	Sebastes nudus	ZB-Sebnud	CAKAMM010033036.1:7707-12729
Actinopteri	Perciformes	Actinopterygii	Sebastes steindachneri	ZB-Sebste	CAKAOG010071748.1:37556-42565
Actinopteri	Carangiformes	Actinopterygii	Seriola lalandi dorsalis	ZB-Serlald	PEQF01098162.1:24868-29870
Actinopteri	Carangiformes	Actinopterygii	Seriola lalandi	ZB-Serlal	MAII01000045.1:868255-873257
Actinopteri	Carangiformes	Actinopterygii	Seriola quinqueradiata	ZB-Serqui	BDMU01000161.1:157658-162661
Actinopteri	Centrarchiformes	Actinopterygii	Siniperca chuatsi	ZB-Sinchu	WNGT01000001.1:19208426-19213448
Actinopteri	Centrarchiformes	Actinopterygii	Siniperca knerii	ZB-Sinkne	WEDF01000305.1:11473424-11478416
Actinopteri	Centrarchiformes	Actinopterygii	Siniperca scherzeri	ZB-Sinsch	WNGV01000002.1:14583237-14588250
Actinopteri	Siluriformes	Actinopterygii	Tachysurus fulvidraco	ZB-Tacful	REGT01000290.1:2383453-2388441
Actinopteri	Cichliformes	Actinopterygii	Tangachromis dhanisi	ZB-Tandha	VUYG01030906.1:1-3405
Actinopteri	Cichliformes	Actinopterygii	Telmatochromis vittatus	ZB-Telvit	VVHN01034563.1:9307-14005
Actinopteri	Clupeiformes	Actinopterygii	Tenualosa ilisha	ZB-Tenili	PYXC01001131.1:481468-486487
Actinopteri	Cichliformes	Actinopterygii	Thoracochromis brauschi	ZB-Thobra	VUQZ01057059.1:1-3197
Actinopteri	Cichliformes	Actinopterygii	Tilapia brevimanus	ZB-Tilbre	VXCN01020753.1:49508-52856
Actinopteri	Perciformes	Actinopterygii	Trematomus bernacchii	ZB-Treber	CADEHM010000557.1:471915-476854
Actinopteri	Pleuronectiformes	Actinopterygii	Trinectes maculatus	ZB-Trimac	JAFBJQ010002568.1:24583-29528
Actinopteri	Cichliformes	Actinopterygii	Tropheus sp. 'mpimbwe' AB-2019	ZB-Trompi	VUWH01008139.1:1-2824
Actinopteri	Pleuronectiformes	Actinopterygii	Verasper variegatus	ZB-Vervar	JAAOAZ010000010.1:100916-105939
Actinopteri	Cichliformes	Actinopterygii	Xenochromis hecqui	ZB-Xenhec	VVHL01026049.1:1-2782
Actinopteri	Cichliformes	Actinopterygii	Xenotilapia rotundiventralis	ZB-Xenrot	VVHO01014939.1:7820-10611
Cephalopoda	Decapodiformes	Mollusca	Euprymna scolopes	ZB-Eupsco	SRIE01032568.1:7344369-7349392
Amphibia	Anura	Anura	Glandirana rugosa	ZB-Glarug	BLSH010498750.1:799144-804166
Amphibia	Anura	Anura	Rana temporaria	ZB-Rantem	CAJIML010007510.1:10736-15743
Amphibia	Anura	Anura	Limnodynastes dumerilii	ZB-Limdum	WWET01005783.1:63695-68689
Amphibia	Anura	Anura	Bufo bufo	ZB-Bufbuf	CAJIMM010015720.1:43943-48962
Amphibia	Anura	Anura	Ranitomeya imitator	ZB-Ranimi	CAJOBX010025446.1:462862-467890
Amphibia	Anura	Anura	Ranitomeya imitator	ZB-Ranimi1	CAJOBX010008125.1:209167-214186
Amphibia	Anura	Anura	Spea multiplicata	ZB-Spemul	VKOC01022363.1:1-4114
Amphibia	Anura	Anura	Xenopus laevis	ZB-Xenlae	JAGEVR010000053.1:100048509-100053476
Amphibia	Anura	Anura	Nanorana parkeri	ZB-Nanpar	JYOU01054278.1:30595-35614
Amphibia	Anura	Anura	Leptobrachium ailaonicum	ZB-Lepail	JAEUXP010000008.1:54016792-54021809
Lepidosauria	Squamata	Squamata	Crotalus adamanteus	ZB-Croada	JADPQB010009740.1:99348-104361
Lepidosauria	Squamata	Squamata	Bothrops jararaca	ZB-Botjar	JAGTXL010016893.1:41945-46958
Lepidosauria	Squamata	Squamata	Pituophis catenifer pumilus	ZB-Pitcat	JAHUAB010000002.1:152899877-152904896
Lepidosauria	Squamata	Squamata	Protobothrops mucrosquamatus	ZB-Promuc	BCNE02049071.1:29372-34063
Lepidosauria	Squamata	Squamata	Protobothrops flavoviridis	ZB-Profla	BFFQ01002356.1:205355-210368
Lepidosauria	Squamata	Squamata	Crotalus horridus	ZB-Crohor	LVCR01048661.1:9295-14308
Lepidosauria	Squamata	Squamata	Lacerta bilineata	ZB-Lacbil	OFHV01004396.1:337598-342614
Lepidosauria	Squamata	Squamata	Lacerta viridis	ZB-Lacvir	OFHU01001782.1:338208-343227
Lepidosauria	Squamata	Squamata	Zootoca vivipara	ZB-Zooviv	JAATIO010000007.1:39225039-39230058
Amphibia	Anura	Anura	Pyxicephalus adspersus	ZB-Pyxads	PZQJ01000005.1:141195950-141200922
Amphibia	Anura	Anura	Xenopus tropicalis	ZB-Xentro	JABAHN010000004.1:9444128-9449146
Amphibia	Anura	Anura	Bufo gargarizans	ZB-Bufgar	JABFFT010000008.1:141070025-141075033
Amphibia	Anura	Anura	Leptobrachium leishanense	ZB-Leplei	RXON01000011.1:117587199-117592217
Hyperoartia	Petromyzontiformes	Agnatha	Lethenteron reissneri	ZB-Letrei	JADLOY010001538.1:4686853-4691872
Aves	Psittaciformes	Aves	Pionus senilis	ZB-Piosen	WURU01067777.1:306926072-306931091
Lepidosauria	Squamata	Squamata	Pantherophis obsoletus	ZB-Panobs	WJSR01000032.1:15640242-15645261
Lepidosauria	Squamata	Squamata	Vipera berus berus	ZB-Vipber	JTGP01146414.1:1-4344
Lepidosauria	Squamata	Squamata	Crotalus tigris	ZB-Crotig	VORL01001363.1:132612-137625
Lepidosauria	Squamata	Squamata	Ptyas mucosa	ZB-Ptymuc	WNWU01012993.1:1307-6326
Amphibia	Anura	Anura	Pipa carvalhoi	ZB-Pipcar	JAKJJM010116022.1:1-4137
Amphibia	Anura	Anura	Engystomops pustulosus	ZB-Engpus	WNYA01000005.1:165974647-165979666
Hyperoartia	Petromyzontiformes	Agnatha	Petromyzon marinus	ZB-Petmar	PIZI01000006.1:15318972-15323991
Chondrichthyes	Chimaeriformes	Chondrichthyes	Callorhinchus milii	ZB-Calmil	WEZY01001974.1:25865-30884
Amphibia	Anura	Anura	Eleutherodactylus coqui	ZB-Elecoq	WNTK01000005.1:104774730-104779749
Amphibia	Anura	Anura	Oophaga pumilio	ZB-Ooppum	VIAB01022232.1:8713-13714
Amphibia	Anura	Anura	Oophaga pumilio	ZB-Ooppum1	VIAB01016414.1:50679-55698
Amphibia	Anura	Anura	Rhinella marina	ZB-Rhimar	ONZH01004667.1:596945-601964
Myxini	Myxiniformes	Agnatha	Eptatretus burgeri	ZB-Eptbur	FYBX02010718.1:3314983-3320002
Lepidosauria	Squamata	Squamata	Pantherophis guttatus	ZB-Pangut	JTLQ02000144.1:7600550-7605569
Lepidosauria	Squamata	Squamata	Podarcis muralis	ZB-Podmur	SIRZ01000012.1:19939038-19944057
Lepidosauria	Squamata	Squamata	Naja naja	ZB-Najnaj	JACCQE010000002.1:25673242-25678261
Lepidosauria	Squamata	Squamata	Lacerta agilis	ZB-Lacagi	WNMS01000002.1:3272076-3277092
Lepidosauria	Squamata	Squamata	Thamnophis elegans	ZB-Thaele	WNNB01002117.1:244591-249607
Amphibia	Anura	Anura	Lithobates catesbeianus	ZB-Litcat	LIAG020476471.1:7926-12939
Amphibia	Gymnophiona	Sarcopterygii	Microcaecilia unicolor	ZB-Micuni	CABFKJ010014846.1:2489-7508
Hyperoartia	Petromyzontiformes	Agnatha	Lethenteron camtschaticum	ZB-Letcam	APJL01055436.1:14197-18408
Lepidosauria	Squamata	Squamata	Podarcis muralis nigriventris	ZB-Podmurn	JACVSS010000015.1:38978643-38983650
Aves	Psittaciformes	Aves	Anodorhynchus hyacinthinus	ZB-Anohya	WOUG01073334.1:30677219-30682238
Hyperoartia	Petromyzontiformes	Agnatha	Entosphenus tridentatus	ZB-Enttri	JAAVTP020000033.1:13727-18746
Florideophyceae	Ceramiales	red algae	Digenea simplex	ZB-Digsim	RXNZ01000839.1:12240-17085
Malacostraca	Amphipoda	Arthropoda	Trinorchestia longiramus	ZB-Trilon	VCRD01012759.1:4474-8765
Malacostraca	Amphipoda	Arthropoda	Hyalella azteca	ZB-Hyaazt	JQDR03015535.1:214855-219874
Malacostraca	Amphipoda	Arthropoda	Platorchestia sp. MABIK	ZB-Plamab	JACJUY010002531.1:44235-49230
Malacostraca	Amphipoda	Arthropoda	Parhyale hawaiensis	ZB-Parhaw	LQNS02277219.1:3525713-3530732
Actinopteri	Cypriniformes	Actinopterygii	Danio albolineatus	ZB-Danalb1	CAIGQQ010032164.1:261986-267002
Actinopteri	Cichliformes	Actinopterygii	Maylandia zebra	ZB-Mayzeb1	AGTA05000168.1:259786-264805
Actinopteri	Cichliformes	Actinopterygii	Neolamprologus brichardi	ZB-Neobri1	AFNY01103173.1:3740-8753
Actinopteri	Siluriformes	Actinopterygii	Silurus glanis	ZB-Silgla1	JAAIIK010000029.1:2618312-2623331
Actinopteri	Perciformes	Actinopterygii	Anoplopoma fimbria	ZB-Anofim1	AWGY02006468.1:326095-331114
Actinopteri	Characiformes	Actinopterygii	Astyanax mexicanus	ZB-Astmex1	JAICCE010000020.1:22796150-22801169
Actinopteri	Cypriniformes	Actinopterygii	Beaufortia kweichowensis	ZB-Beakwe1	JAGGEC010000003.1:10137476-10142381
Actinopteri	Cichliformes	Actinopterygii	Callochromis macrops	ZB-Calmac1	VVAQ01003339.1:1-3309
Actinopteri	Cichliformes	Actinopterygii	Callochromis pleurospilus	ZB-Calple1	VUSQ01007141.1:13881-17191
Actinopteri	Cichliformes	Actinopterygii	Astatotilapia calliptera	ZB-Astcal1	OFHY04000037.1:2936020-2941039
Actinopteri	Cyprinodontiformes	Actinopterygii	Austrofundulus limnaeus	ZB-Auslim1	LDAR01058033.1:4305-9324
Actinopteri	Perciformes	Actinopterygii	Cephalopholis sonnerati	ZB-Cepson1	JAGQAX010000018.1:5465445-5470464
Actinopteri	Characiformes	Actinopterygii	Colossoma macropomum	ZB-Colmac1	CAJGBK010000782.1:2079891-2084910
Actinopteri	Perciformes	Actinopterygii	Epinephelus coioides	ZB-Epicoi1	UNPE01000457.1:860214-865233
Actinopteri	Perciformes	Actinopterygii	Epinephelus lanceolatus	ZB-Epilan1	JAERIG010000005.1:37750250-37755269
Actinopteri	Perciformes	Actinopterygii	Epinephelus moara	ZB-Epimoa1	VBVV01000007.1:36850539-36855567
Actinopteri	Cypriniformes	Actinopterygii	Danionella translucida	ZB-Dantra1	CAIGQI010001369.1:168462-173406
Actinopteri	Cichliformes	Actinopterygii	Haplochromis chilotes	ZB-Hapchi1	BOUH01000729.1:1361934-1366953
Actinopteri	Cichliformes	Actinopterygii	Haplochromis burtoni	ZB-Hapbur1	JAGKPV010000071.1:423344-428363
Actinopteri	Cypriniformes	Actinopterygii	Labeo rohita	ZB-Labroh1	QBIY01011265.1:2104157-2109176
Actinopteri	Centrarchiformes	Actinopterygii	Maccullochella peelii	ZB-Macpee1	LKNJ01000376.1:86922-91941
Actinopteri	Cichliformes	Actinopterygii	Lestradea stappersii	ZB-Lessta1	VUPQ01054024.1:20027-23321
Actinopteri	Centrarchiformes	Actinopterygii	Macquaria australasica	ZB-Macaus1	SEMN01000211.1:165431-170450
Actinopteri	Atheriniformes	Actinopterygii	Melanotaenia boesemani	ZB-Melboe1	JAGFVI010000033.1:4449240-4454259
Actinopteri	Gadiformes	Actinopterygii	Malacocephalus occidentalis	ZB-Malocc1	OMOU01093026.1:1-3387
Actinopteri	Synbranchiformes	Actinopterygii	Mastacembelus armatus	ZB-Masarm1	JAFIII010000036.1:25241734-25246753
Actinopteri	Elopiformes	Actinopterygii	Megalops cyprinoides	ZB-Megcyp1	JABWDN010001155.1:406536-411555
Actinopteri	Siluriformes	Actinopterygii	Ompok bimaculatus	ZB-Ompbim1	VMHU01025826.1:19619-24638
Actinopteri	Pleuronectiformes	Actinopterygii	Solea senegalensis	ZB-Solsen1	CAKKSW010000009.1:856464-861483
Actinopteri	Cichliformes	Actinopterygii	Tropheus moorii	ZB-Tromoo1	CADDXZ010000424.1:206200-211219
Actinopteri	Esociformes	Actinopterygii	Umbra pygmaea	ZB-Umbpyg1	JACXGM010002234.1:567-5583
Actinopteri	Cypriniformes	Actinopterygii	Triplophysa siluroides	ZB-Trisil1	VCII01000868.1:1083330-1088349
Actinopteri	Perciformes	Actinopterygii	Sebastes rubrivinctus	ZB-Sebrub1	CAKANL010000017.1:34556-39575
Actinopteri	Cypriniformes	Actinopterygii	Triplophysa dalaica	ZB-Tridal1	JABZFK010000006.1:14034175-14039194
Actinopteri	Cichliformes	Actinopterygii	Simochromis diagramma	ZB-Simdia1	OVJJ01000334.1:7286162-7291181
Actinopteri	Perciformes	Actinopterygii	Sebastes schlegelii	ZB-Sebsch1	VHQL01000149.1:2644181-2649200
Actinopteri	Perciformes	Actinopterygii	Sebastes umbrosus	ZB-Sebumb1	JADCQQ010000002.1:33882765-33887781
Actinopteri	Siluriformes	Actinopterygii	Silurus meridionalis	ZB-Silmer1	JABFDY010000011.1:12549819-12554838
Actinopteri	Cyprinodontiformes	Actinopterygii	Pachypanchax playfairii	ZB-Pacpla1	SSNP01000166.1:562667-567686
Actinopteri	Cypriniformes	Actinopterygii	Oxygymnocypris stewartii	ZB-Oxyste1	QVTF01022523.1:41042-46061
Actinopteri	Cichliformes	Actinopterygii	Petrochromis trewavasae	ZB-Pettre1	CADDXY010000001.1:7216703-7221722
Actinopteri	Mugiliformes	Actinopterygii	Planiliza haematocheilus	ZB-Plahae1	SRSE01001060.1:144843-149862
Actinopteri	Cichliformes	Actinopterygii	Pundamilia nyererei	ZB-Punnye1	AFNX01035485.1:24436-29455
Actinopteri	Perciformes	Actinopterygii	Sander lucioperca	ZB-Sanluc1	VTTG02000005.1:451249-456268
Actinopteri	Pleuronectiformes	Actinopterygii	Reinhardtius hippoglossoides	ZB-Reihip1	VCHM03000009.1:13999957-14004976
Actinopteri	Beloniformes	Actinopterygii	Oryzias latipes	ZB-Orylat1	RXZZ01000666.1:1425180-1430193
Actinopteri	Atheriniformes	Actinopterygii	Neostethus bicornis	ZB-Neobic1	CACRXF010000706.1:568111-573130
Actinopteri	Beloniformes	Actinopterygii	Oryzias sinensis	ZB-Orysin1	VHIC01001986.1:74753-79772
Actinopteri	Perciformes	Actinopterygii	Sebastes nigrocinctus	ZB-Sebnig1	CAKANB010036518.1:9128-14147
Actinopteri	Perciformes	Actinopterygii	Sebastes koreanus	ZB-Sebkor1	CAKANJ010057473.1:2141-7136
Actinopteri	Cichliformes	Actinopterygii	Hemichromis elongatus	ZB-Hemelo1	VUQR01010564.1:53452-56570
Actinopteri	Pleuronectiformes	Actinopterygii	Hippoglossus hippoglossus	ZB-Hiphip1	WOYC01000545.1:76061-81080
Actinopteri	Perciformes	Actinopterygii	Sebastes aleutianus	ZB-Sebale1	CAKAKS010000025.1:1990803-1995819
Actinopteri	Cypriniformes	Actinopterygii	Danio rerio	ZB-Danrer1	JAHVXS010000017.1:39387834-39392853
Actinopteri	Cyprinodontiformes	Actinopterygii	Aphyosemion australe	ZB-Aphaus1	SSNS01000080.1:57384-62400
Actinopteri	Zeiformes	Actinopterygii	Zeus faber	ZB-Zeufab1	OOFI01128544.1:1-4069
Actinopteri	Cypriniformes	Actinopterygii	Carassius auratus red var.	ZB-Caraurr1	LGRG01000370.1:710723-715737
Actinopteri	Osteoglossiformes	Actinopterygii	Brevimyrus niger	ZB-Brenig1	JAABNY010000645.1:55977203-55982213
Actinopteri	Albuliformes	Actinopterygii	Albula glossodonta	ZB-Albglo1	JAFBMS010000114.1:217075-222094
Actinopteri	Cypriniformes	Actinopterygii	Anabarilius grahami	ZB-Anagra1	RJVU01075100.1:746728-751747
Actinopteri	Siluriformes	Actinopterygii	Clarias magur	ZB-Clamag1	QNUK01000162.1:777415-782416
Actinopteri	Gymnotiformes	Actinopterygii	Electrophorus electricus	ZB-Eleele1	RBHW02000003.1:618893-623911
Actinopteri	Carangiformes	Actinopterygii	Echeneis naucrates	ZB-Echnau1	CAAHFP010000889.1:92629-97619
Actinopteri	Spariformes	Actinopterygii	Diplodus sargus	ZB-Dipsar1	CAEMYA010000216.1:707365-712384
Actinopteri	Cypriniformes	Actinopterygii	Danionella dracula	ZB-Dandra1	UELW01000334.1:7589031-7594039
Actinopteri	Siluriformes	Actinopterygii	Clarias batrachus	ZB-Clabat1	QMIH01000054.1:206173-211183
Actinopteri	Gadiformes	Actinopterygii	Macrourus berglax	ZB-Macber1	OMKT01044466.1:2613-7634
Actinopteri	Cypriniformes	Actinopterygii	Carassius auratus	ZB-Caraur1	QPKE01007268.1:226823-231842
Actinopteri	Cypriniformes	Actinopterygii	Carassius gibelio	ZB-Cargib1	VFQZ01001235.1:24295-29314
Actinopteri	Pleuronectiformes	Actinopterygii	Hippoglossus stenolepis	ZB-Hipste1	JAKRZP010000004.1:27539640-27544659
Actinopteri	Centrarchiformes	Actinopterygii	Coreoperca whiteheadi	ZB-Corwhi1	WNGW01000026.1:3485447-3490424
Amphibia	Anura	Anura	Limnodynastes dumerilii	ZB-Limdum1	WWET01000258.1:561109-566128
Actinopteri	Osteoglossiformes	Actinopterygii	Gymnarchus niloticus	ZB-Gymnil1	JAACJT010000634.1:27942387-27947406
Amphibia	Anura	Anura	Glandirana rugosa	ZB-Glarug1	BLSH010005164.1:2085332-2090348
Actinopteri	Osteoglossiformes	Actinopterygii	Heterotis niloticus	ZB-Hetnil1	JADBHE010000001.1:14001900-14006906
Actinopteri	Cypriniformes	Actinopterygii	Hypophthalmichthys nobilis	ZB-Hypnob1	JACTVH010000005.1:25442114-25447105
Actinopteri	Lophiiformes	Actinopterygii	Lophius piscatorius	ZB-Loppis1	VRLP01000022.1:9804-14817
Amphibia	Anura	Anura	Pyxicephalus adspersus	ZB-Pxyads1	PZQJ01000003.1:52627516-52632514
Amphibia	Anura	Anura	Lithobates catesbeianus	ZB-Litcat1	LIAG020169148.1:10697-15716
Amphibia	Anura	Anura	Rana temporaria	ZB-Rantem1	CAJIML010004684.1:207676-212695
Actinopteri	Perciformes	Actinopterygii	Ophiodon elongatus	ZB-Ophelo1	SAUL01014265.1:11709-16735
Actinopteri	Percopsiformes	Actinopterygii	Percopsis transmontana	ZB-Pertra1	OMKH01052048.1:9024-14026
Actinopteri	Syngnathiformes	Actinopterygii	Phyllopteryx taeniolatus	ZB-Phytae1	JADLZG010000136.1:25286868-25291879
Actinopteri	Cichliformes	Actinopterygii	Paratilapia polleni	ZB-Parpol1	VUQI01059967.1:77605-82591
Actinopteri	Perciformes	Actinopterygii	Trematomus bernacchii	ZB-Treber1	CADEHM010000770.1:2880655-2885662
Actinopteri	Pleuronectiformes	Actinopterygii	Trinectes maculatus	ZB-Trimac1	JAFBJQ010003654.1:98948-103960
Actinopteri	Cichliformes	Actinopterygii	Thoracochromis brauschi	ZB-Thobra1	VUQZ01034389.1:24377-29461
Actinopteri	Perciformes	Actinopterygii	Sebastes steindachneri	ZB-Sebste1	CAKAOG010068513.1:51244-56260
Actinopteri	Cypriniformes	Actinopterygii	Puntigrus tetrazona	ZB-Puntet1	JAEQBD010000009.1:6628853-6633870
Actinopteri	Synbranchiformes	Actinopterygii	Monopterus albus	ZB-Monalb1	AONE01001926.1:48827-53843
Actinopteri	Pleuronectiformes	Actinopterygii	Verasper variegatus	ZB-Vervar1	JABUOA010000014.1:22355929-22360937
Actinopteri	Perciformes	Actinopterygii	Sebastes nudus	ZB-Sebnud1	CAKAMM010032564.1:26316-31311
Actinopteri	Carangiformes	Actinopterygii	Seriola lalandi dorsalis	ZB-Serlald1	PEQF01099036.1:189125-194131
Actinopteri	Carangiformes	Actinopterygii	Seriola quinqueradiata	ZB-Serqui1	BDJM01001673.1:2232935-2237954
Actinopteri	Centrarchiformes	Actinopterygii	Siniperca chuatsi	ZB-Sinchu1	JAHXMP010000002.1:28734081-28739100
Actinopteri	Centrarchiformes	Actinopterygii	Siniperca knerii	ZB-Sinkne1	WEHY01006636.1:3905331-3910350
Actinopteri	Centrarchiformes	Actinopterygii	Siniperca scherzeri	ZB-Sinsch1	WNGV01000020.1:10682590-10687609
Actinopteri	Siluriformes	Actinopterygii	Tachysurus fulvidraco	ZB-Tacful1	JAJLOY010000023.1:1322595-1327614
Actinopteri	Perciformes	Actinopterygii	Pseudoliparis sp. Yap Trench	ZB-Pseyap1	RZNG01001514.1:288659-293680
Actinopteri	Osteoglossiformes	Actinopterygii	Mormyrus iriodes	ZB-Moriri1	JAAGVU010012480.1:1696-6601
Actinopteri	Osteoglossiformes	Actinopterygii	Mormyrus lacerda	ZB-Morlac1	JAABNX010007778.1:247337268-247342280
Actinopteri	Carangiformes	Actinopterygii	Seriola lalandi	ZB-Serlal1	MAII01000428.1:384266-389150
Supplementary Table S3 Taxonomic distribution of ZB and SB elements in the Actinopterygii.
order	SB	SB-like	ZB	ZB-like
Albuliformes	0	0	1	1
Anabantiformes	2	0	0	1
Amiiformes	0	0	0	1
Anguilliformes	6	2	4	0
Atheriniformes	0	3	2	5
Batrachoidiformes	1	2	2	1
Beloniformes	3	1	2	4
Beryciformes	1	0	0	1
Blenniiformes	1	0	1	2
Carangiformes	4	5	5	8
Centrarchiformes	4	4	6	9
Chaetodontiformes	1	0	0	1
Characiformes	1	1	2	3
Cichliformes	6	202	193	47
Clupeiformes	2	1	2	4
Cypriniformes	9	0	18	34
Cyprinodontiformes	0	4	4	20
Elopiformes	2	0	1	2
Esociformes	2	1	1	6
Gadiformes	0	2	2	8
Gobiiformes	4	0	0	6
Galaxiiformes	0	0	1	1
Gymnotiformes	0	0	1	1
Istiophoriformes	0	0	1	0
Gonorynchiformes	1	0	0	0
Holocentriformes	4	0	0	2
Kurtiformes	0	0	0	1
Labriformes	2	0	0	3
Lobotiformes	0	0	0	1
Lophiiformes	0	2	1	1
Mugiliformes	1	0	1	1
Ophidiiformes	1	1	2	0
Osmeriformes	1	1	0	2
Osteoglossiformes	5	1	5	6
Perciformes	10	8	19	33
Percopsiformes	0	1	1	2
Pleuronectiformes	3	2	8	7
Polymixiiformes	0	1	0	2
Polypteriformes	12	0	0	1
Salmoniformes	3	0	0	12
Scombriformes	8	0	0	0
Siluriformes	3	0	6	14
Spariformes	0	3	2	4
Synbranchiformes	1	1	2	2
Syngnathiformes	1	1	1	5
Tetraodontiformes	1	4	0	4
Trachichthyiformes	1	1	1	0
Zeiformes	0	0	1	2
Supplementary Table S4 Species containing several transposons
order	Distribution of evolution map	Species Name	SB	SB-like	ZB	ZB-like
Spariformes	Actinopterygii	Acanthopagrus latus	√	√		√			SB	SB-like	ZB	ZB-like
Syngnathiformes	Actinopterygii	Aeoliscus strigatus		√		√		SB	/	16	34	72
Siluriformes	Actinopterygii	Ageneiosus marmoratus	√			√		SB-like	16	/	159	64
Albuliformes	Actinopterygii	Albula glossodonta			√	√		ZB	34	159	/	108
Cichliformes	Actinopterygii	Altolamprologus compressiceps		√	√			ZB-like	72	64	108	/
Cypriniformes	Actinopterygii	Anabarilius grahami	√		√	√
Anguilliformes	Actinopterygii	Anguilla anguilla	√	√	√
Anguilliformes	Actinopterygii	Anguilla japonica	√		√
Anguilliformes	Actinopterygii	Anguilla marmorata	√		√
Anguilliformes	Actinopterygii	Anguilla rostrata	√	√	√
Perciformes	Actinopterygii	Anoplopoma fimbria			√	√
Cyprinodontiformes	Actinopterygii	Aphyosemion australe			√	√
Galaxiiformes	Actinopterygii	Aplochiton taeniatus			√	√
Cichliformes	Actinopterygii	Astatoreochromis straeleni		√	√
Cichliformes	Actinopterygii	Astatotilapia calliptera		√	√	√
Characiformes	Actinopterygii	Astyanax mexicanus		√	√	√
Cichliformes	Actinopterygii	Aulonocranus dewindti		√	√
Cyprinodontiformes	Actinopterygii	Austrofundulus limnaeus			√	√
Cypriniformes	Actinopterygii	Beaufortia kweichowensis			√	√
Beryciformes	Actinopterygii	Beryx splendens	√			√
Pleuronectiformes	Actinopterygii	Brachirus orientalis	√	√
Osteoglossiformes	Actinopterygii	Brevimyrus niger	√		√	√
Cichliformes	Actinopterygii	Callochromis macrops			√	√
Cichliformes	Actinopterygii	Callochromis melanostigma		√	√
Cichliformes	Actinopterygii	Callochromis pleurospilus		√	√	√
Cypriniformes	Actinopterygii	Carassius auratus	√		√	√
Cypriniformes	Actinopterygii	Carassius auratus red var.	√		√	√
Cypriniformes	Actinopterygii	Carassius gibelio			√	√
Perciformes	Actinopterygii	Cebidichthys violaceus	√	√		√
Perciformes	Actinopterygii	Cephalopholis sonnerati	√		√	√
Cichliformes	Actinopterygii	Chalinochromis cyanophleps		√	√
Cichliformes	Actinopterygii	Chalinochromis popelini		√	√
Cichliformes	Actinopterygii	Chalinochromis sp. 'bifrenatus'		√	√
Cichliformes	Actinopterygii	Chalinochromis sp. 'ndobhoi' AB-2019		√	√
Batrachoidiformes	Actinopterygii	Chatrabus melanurus		√	√
Labriformes	Actinopterygii	Cheilinus undulatus	√			√
Chaetodontiformes	Actinopterygii	Chelmon rostratus	√			√
Siluriformes	Actinopterygii	Clarias batrachus			√	√
Siluriformes	Actinopterygii	Clarias macrocephalus	√			√
Siluriformes	Actinopterygii	Clarias magur			√	√
Clupeiformes	Actinopterygii	Coilia nasus	√	√		√
Characiformes	Actinopterygii	Colossoma macropomum			√	√
Cichliformes	Actinopterygii	Coptodon bakossiorum	√	√
Salmoniformes	Actinopterygii	Coregonus clupeaformis	√			√
Centrarchiformes	Actinopterygii	Coreoperca whiteheadi			√	√
Gadiformes	Actinopterygii	Coryphaenoides rupestris		√		√
Perciformes	Actinopterygii	Cromileptes altivelis	√			√
Cichliformes	Actinopterygii	Ctenochromis horei		√	√
Cypriniformes	Actinopterygii	Culter alburnus	√		√	√
Cichliformes	Actinopterygii	Cunningtonia longiventralis		√	√
Cichliformes	Actinopterygii	Cyathopharynx foae		√	√
Pleuronectiformes	Actinopterygii	Cynoglossus semilaevis	√		√
Cichliformes	Actinopterygii	Cyphotilapia frontosa		√		√
Cichliformes	Actinopterygii	Cyphotilapia sp. '5-bar frontosa' AB-2019		√		√
Cichliformes	Actinopterygii	Cyprichromis sp. 'kibishi' AB-2019		√		√
Cypriniformes	Actinopterygii	Cyprinus carpio			√	√
Esociformes	Actinopterygii	Dallia pectoralis	√			√
Cypriniformes	Actinopterygii	Danio albolineatus			√	√
Cypriniformes	Actinopterygii	Danio kyathit	√			√
Cypriniformes	Actinopterygii	Danio rerio			√	√
Cypriniformes	Actinopterygii	Danio tinwini	√			√
Cypriniformes	Actinopterygii	Danionella dracula			√	√
Cypriniformes	Actinopterygii	Danionella translucida			√	√
Clupeiformes	Actinopterygii	Denticeps clupeoides	√			√
Perciformes	Actinopterygii	Dicentrarchus labrax	√	√
Spariformes	Actinopterygii	Diplodus sargus		√	√	√
Carangiformes	Actinopterygii	Echeneis naucrates	√		√	√
Cichliformes	Actinopterygii	Ectodus descampsii		√	√	√
Cichliformes	Actinopterygii	Ectodus sp. 'north'		√	√
Gymnotiformes	Actinopterygii	Electrophorus electricus			√	√
Cichliformes	Actinopterygii	Enantiopus melanogenys		√	√
Perciformes	Actinopterygii	Epinephelus coioides	√		√	√
Perciformes	Actinopterygii	Epinephelus lanceolatus	√		√	√
Perciformes	Actinopterygii	Epinephelus moara			√	√
Polypteriformes	Actinopterygii	Erpetoichthys calabaricus	√			√
Esociformes	Actinopterygii	Esox masquinongy	√	√		√
Perciformes	Actinopterygii	Etheostoma spectabile		√		√
Blenniiformes	Actinopterygii	Gouania willdenowi	√			√
Osteoglossiformes	Actinopterygii	Gymnarchus niloticus			√	√
Cichliformes	Actinopterygii	Haplochromis burtoni		√	√	√
Cichliformes	Actinopterygii	Haplochromis chilotes			√	√
Cichliformes	Actinopterygii	Haplochromis sauvagei		√		√
Cichliformes	Actinopterygii	Haplochromis sp. Chipwa		√	√
Siluriformes	Actinopterygii	Hemibagrus wyckioides	√			√
Cichliformes	Actinopterygii	Hemichromis elongatus			√	√
Osteoglossiformes	Actinopterygii	Heterotis niloticus	√		√	√
Pleuronectiformes	Actinopterygii	Hippoglossus hippoglossus			√	√
Pleuronectiformes	Actinopterygii	Hippoglossus stenolepis			√	√
Beloniformes	Actinopterygii	Hirundichthys speculiger		√		√
Salmoniformes	Actinopterygii	Hucho hucho	√			√
Cypriniformes	Actinopterygii	Hypophthalmichthys nobilis			√	√
Cichliformes	Actinopterygii	Julidochromis dickfeldi		√	√
Cichliformes	Actinopterygii	Julidochromis marksmithi		√	√
Cichliformes	Actinopterygii	Julidochromis marlieri		√	√
Cichliformes	Actinopterygii	Julidochromis ornatus		√	√
Cichliformes	Actinopterygii	Julidochromis sp. 'marlieri south' AB-2019		√	√
Cichliformes	Actinopterygii	Julidochromis sp. 'regani south' AB-2019		√	√
Cichliformes	Actinopterygii	Julidochromis sp. 'unterfels' AB-2019		√	√
Cichliformes	Actinopterygii	Julidochromis transcriptus		√	√
Cypriniformes	Actinopterygii	Labeo rohita			√	√
Ophidiiformes	Actinopterygii	Lamprogrammus exutus	√		√
Cichliformes	Actinopterygii	Lamprologus callipterus		√	√
Cichliformes	Actinopterygii	Lamprologus laparogramma		√	√
Cichliformes	Actinopterygii	Lamprologus lemairii		√	√
Cichliformes	Actinopterygii	Lamprologus meleagris		√	√
Cichliformes	Actinopterygii	Lamprologus ocellatus		√	√
Cichliformes	Actinopterygii	Lamprologus sp. 'ornatipinnis congo' AB-2019		√	√
Cichliformes	Actinopterygii	Lamprologus tigripictilis		√	√
Cichliformes	Actinopterygii	Lepidiolamprologus cunningtoni		√	√
Cichliformes	Actinopterygii	Lepidiolamprologus kamambae		√	√
Cichliformes	Actinopterygii	Lepidiolamprologus kendalli		√	√
Cichliformes	Actinopterygii	Lepidiolamprologus mimicus		√	√
Cichliformes	Actinopterygii	Lepidiolamprologus profundicola		√	√
Cichliformes	Actinopterygii	Lepidiolamprologus sp. 'meeli kipili' AB-2019		√	√
Cichliformes	Actinopterygii	Lestradea perspicax		√	√
Cichliformes	Actinopterygii	Lestradea stappersii			√	√
Cichliformes	Actinopterygii	Limnotilapia dardennii		√	√
Cichliformes	Actinopterygii	Lobochilotes labiatus		√	√
Lophiiformes	Actinopterygii	Lophius piscatorius			√	√
Centrarchiformes	Actinopterygii	Maccullochella peelii			√	√
Centrarchiformes	Actinopterygii	Macquaria ambigua		√		√
Centrarchiformes	Actinopterygii	Macquaria australasica			√	√
Gadiformes	Actinopterygii	Macrourus berglax			√	√
Gadiformes	Actinopterygii	Malacocephalus occidentalis			√	√
Synbranchiformes	Actinopterygii	Mastacembelus armatus	√	√	√
Cichliformes	Actinopterygii	Maylandia zebra		√	√	√
Cypriniformes	Actinopterygii	Megalobrama amblycephala	√			√
Elopiformes	Actinopterygii	Megalops atlanticus	√			√
Elopiformes	Actinopterygii	Megalops cyprinoides	√		√	√
Atheriniformes	Actinopterygii	Melanotaenia boesemani			√	√
Atheriniformes	Actinopterygii	Menidia beryllina		√		√
Atheriniformes	Actinopterygii	Menidia menidia		√		√
Centrarchiformes	Actinopterygii	Micropterus floridanus	√			√
Trachichthyiformes	Actinopterygii	Monocentris japonicus		√	√
Synbranchiformes	Actinopterygii	Monopterus albus			√	√
Osteoglossiformes	Actinopterygii	Mormyrus iriodes	√		√	√
Osteoglossiformes	Actinopterygii	Mormyrus lacerda	√		√	√
Holocentriformes	Actinopterygii	Myripristis jacobus	√			√
Holocentriformes	Actinopterygii	Myripristis murdjan	√			√
Cichliformes	Actinopterygii	Neolamprologus bifasciatus		√	√
Cichliformes	Actinopterygii	Neolamprologus brevis		√	√
Cichliformes	Actinopterygii	Neolamprologus brichardi		√	√	√
Cichliformes	Actinopterygii	Neolamprologus buescheri		√	√
Cichliformes	Actinopterygii	Neolamprologus calliurus		√	√
Cichliformes	Actinopterygii	Neolamprologus caudopunctatus		√	√
Cichliformes	Actinopterygii	Neolamprologus chitamwebwai		√	√
Cichliformes	Actinopterygii	Neolamprologus christyi		√	√
Cichliformes	Actinopterygii	Neolamprologus crassus		√	√
Cichliformes	Actinopterygii	Neolamprologus cylindricus		√	√
Cichliformes	Actinopterygii	Neolamprologus falcicula		√	√
Cichliformes	Actinopterygii	Neolamprologus fasciatus		√	√
Cichliformes	Actinopterygii	Neolamprologus furcifer		√	√
Cichliformes	Actinopterygii	Neolamprologus gracilis		√	√
Cichliformes	Actinopterygii	Neolamprologus hecqui		√	√
Cichliformes	Actinopterygii	Neolamprologus longior		√	√
Cichliformes	Actinopterygii	Neolamprologus marunguensis		√	√
Cichliformes	Actinopterygii	Neolamprologus meeli		√	√
Cichliformes	Actinopterygii	Neolamprologus modestus		√	√
Cichliformes	Actinopterygii	Neolamprologus multifasciatus		√	√
Cichliformes	Actinopterygii	Neolamprologus niger		√	√
Cichliformes	Actinopterygii	Neolamprologus nigriventris		√	√
Cichliformes	Actinopterygii	Neolamprologus obscurus		√	√
Cichliformes	Actinopterygii	Neolamprologus olivaceous		√	√
Cichliformes	Actinopterygii	Neolamprologus pectoralis		√	√
Cichliformes	Actinopterygii	Neolamprologus pleuromaculatus		√	√
Cichliformes	Actinopterygii	Neolamprologus prochilus		√	√
Cichliformes	Actinopterygii	Neolamprologus savoryi		√	√
Cichliformes	Actinopterygii	Neolamprologus similis		√	√
Cichliformes	Actinopterygii	Neolamprologus sp. 'brevis magara' AB-2019		√	√
Cichliformes	Actinopterygii	Neolamprologus sp. 'caudopunctatus kipili' AB-2019		√	√
Cichliformes	Actinopterygii	Neolamprologus sp. 'cygnus' AB-2019		√	√
Cichliformes	Actinopterygii	Neolamprologus sp. 'eseki' AB-2019		√	√
Cichliformes	Actinopterygii	Neolamprologus sp. 'falcicula mahale' AB-2019		√	√
Cichliformes	Actinopterygii	Neolamprologus sp. 'furcifer ulwile' AB-2019		√	√
Cichliformes	Actinopterygii	Neolamprologus sp. 'gracilis tanzania' AB-2019		√	√
Cichliformes	Actinopterygii	Neolamprologus sp. 'kombe' AB-2019		√	√
Cichliformes	Actinopterygii	Neolamprologus tetracanthus		√	√
Cichliformes	Actinopterygii	Neolamprologus timidus		√	√
Cichliformes	Actinopterygii	Neolamprologus toae		√	√
Cichliformes	Actinopterygii	Neolamprologus tretocephalus		√	√
Cichliformes	Actinopterygii	Neolamprologus variostigma		√	√
Cichliformes	Actinopterygii	Neolamprologus ventralis		√	√
Cichliformes	Actinopterygii	Neolamprologus walteri		√	√
Atheriniformes	Actinopterygii	Neostethus bicornis		√	√	√
Cyprinodontiformes	Actinopterygii	Nothobranchius furzeri		√		√
Cyprinodontiformes	Actinopterygii	Nothobranchius kuhntae		√		√
Labriformes	Actinopterygii	Notolabrus celidotus	√			√
Siluriformes	Actinopterygii	Ompok bimaculatus	√		√	√
Salmoniformes	Actinopterygii	Oncorhynchus gorbuscha	√			√
Salmoniformes	Actinopterygii	Oncorhynchus keta	√			√
Salmoniformes	Actinopterygii	Oncorhynchus kisutch	√			√
Salmoniformes	Actinopterygii	Oncorhynchus mykiss	√			√
Salmoniformes	Actinopterygii	Oncorhynchus nerka	√			√
Salmoniformes	Actinopterygii	Oncorhynchus tshawytscha	√			√
Perciformes	Actinopterygii	Ophiodon elongatus			√	√
Cichliformes	Actinopterygii	Ophthalmotilapia nasuta		√	√
Cichliformes	Actinopterygii	Ophthalmotilapia sp. 'paranasuta' AB-2019		√	√
Cichliformes	Actinopterygii	Ophthalmotilapia sp. 'white cap' AB-2019		√	√
Cichliformes	Actinopterygii	Ophthalmotilapia ventralis		√	√
Batrachoidiformes	Actinopterygii	Opsanus beta		√	√
Cichliformes	Actinopterygii	Oreochromis aureus		√		√
Cichliformes	Actinopterygii	Oreochromis malagarasi		√		√
Cichliformes	Actinopterygii	Oreochromis niloticus		√		√
Cichliformes	Actinopterygii	Orthochromis indermauri		√	√
Cichliformes	Actinopterygii	Orthochromis uvinzae		√		√
Beloniformes	Actinopterygii	Oryzias latipes	√		√	√
Beloniformes	Actinopterygii	Oryzias sinensis	√		√	√
Cypriniformes	Actinopterygii	Oxygymnocypris stewartii			√	√
Cyprinodontiformes	Actinopterygii	Pachypanchax playfairii			√	√
Siluriformes	Actinopterygii	Pangasianodon hypophthalmus	√			√
Osteoglossiformes	Actinopterygii	Paramormyrops kingsleyae	√	√		√
Cichliformes	Actinopterygii	Paratilapia polleni	√		√	√
Cichliformes	Actinopterygii	Pelmatolapia mariae		√		√
Perciformes	Actinopterygii	Perca flavescens	√			√
Perciformes	Actinopterygii	Percina caprodes		√		√
Percopsiformes	Actinopterygii	Percopsis transmontana		√	√	√
Gobiiformes	Actinopterygii	Periophthalmus magnuspinnatus	√			√
Cichliformes	Actinopterygii	Perissodus microlepis		√		√
Cichliformes	Actinopterygii	Perissodus multidentatus		√		√
Cichliformes	Actinopterygii	Petrochromis famula		√	√
Cichliformes	Actinopterygii	Petrochromis fasciolatus		√	√
Cichliformes	Actinopterygii	Petrochromis horii		√	√
Cichliformes	Actinopterygii	Petrochromis macrognathus		√	√
Cichliformes	Actinopterygii	Petrochromis orthognathus		√	√
Cichliformes	Actinopterygii	Petrochromis polyodon		√	√
Cichliformes	Actinopterygii	Petrochromis sp. 'giant' AB-2019		√	√
Cichliformes	Actinopterygii	Petrochromis sp. 'kipili brown' AB-2019		√	√
Cichliformes	Actinopterygii	Petrochromis sp. 'macrognathus rainbow' AB-2019		√	√
Cichliformes	Actinopterygii	Petrochromis sp. 'moshi yellow' AB-2019		√	√
Cichliformes	Actinopterygii	Petrochromis sp. 'polyodon texas' AB-2019		√	√
Cichliformes	Actinopterygii	Petrochromis trewavasae		√	√	√
Syngnathiformes	Actinopterygii	Phyllopteryx taeniolatus			√	√
Mugiliformes	Actinopterygii	Planiliza haematocheilus	√		√	√
Cichliformes	Actinopterygii	Plecodus elaviae		√		√
Cichliformes	Actinopterygii	Plecodus paradoxus		√		√
Cichliformes	Actinopterygii	Plecodus straeleni		√		√
Cyprinodontiformes	Actinopterygii	Poecilia formosa		√		√
Polymixiiformes	Actinopterygii	Polymixia japonica		√		√
Perciformes	Actinopterygii	Pseudoliparis sp. Yap Trench			√	√
Cichliformes	Actinopterygii	Pseudosimochromis babaulti		√	√
Cichliformes	Actinopterygii	Pseudosimochromis curvifrons		√	√
Cichliformes	Actinopterygii	Pundamilia nyererei		√	√	√
Cypriniformes	Actinopterygii	Puntigrus tetrazona			√	√
Characiformes	Actinopterygii	Pygocentrus nattereri	√			√
Pleuronectiformes	Actinopterygii	Reinhardtius hippoglossoides			√	√
Salmoniformes	Actinopterygii	Salmo salar	√			√
Salmoniformes	Actinopterygii	Salmo trutta	√			√
Salmoniformes	Actinopterygii	Salvelinus alpinus	√			√
Salmoniformes	Actinopterygii	Salvelinus namaycush	√			√
Perciformes	Actinopterygii	Sander lucioperca	√		√	√
Perciformes	Actinopterygii	Sander vitreus	√		√
Cichliformes	Actinopterygii	Sarotherodon steinbachi		√		√
Perciformes	Actinopterygii	Sebastes aleutianus			√	√
Perciformes	Actinopterygii	Sebastes koreanus			√	√
Perciformes	Actinopterygii	Sebastes nigrocinctus			√	√
Perciformes	Actinopterygii	Sebastes nudus			√	√
Perciformes	Actinopterygii	Sebastes rubrivinctus			√	√
Perciformes	Actinopterygii	Sebastes schlegelii			√	√
Perciformes	Actinopterygii	Sebastes steindachneri			√	√
Perciformes	Actinopterygii	Sebastes umbrosus			√	√
Carangiformes	Actinopterygii	Seriola dumerili	√	√		√
Carangiformes	Actinopterygii	Seriola lalandi		√	√	√
Carangiformes	Actinopterygii	Seriola lalandi dorsalis			√	√
Carangiformes	Actinopterygii	Seriola quinqueradiata		√	√	√
Carangiformes	Actinopterygii	Seriola rivoliana	√	√		√
Siluriformes	Actinopterygii	Silurus glanis	√		√	√
Siluriformes	Actinopterygii	Silurus meridionalis	√		√	√
Cichliformes	Actinopterygii	Simochromis diagramma		√	√	√
Centrarchiformes	Actinopterygii	Siniperca chuatsi	√		√	√
Centrarchiformes	Actinopterygii	Siniperca knerii	√	√	√	√
Centrarchiformes	Actinopterygii	Siniperca scherzeri	√	√	√	√
Pleuronectiformes	Actinopterygii	Solea senegalensis	√		√	√
Spariformes	Actinopterygii	Sparus aurata	√	√		√
Siluriformes	Actinopterygii	Tachysurus fulvidraco	√		√	√
Tetraodontiformes	Actinopterygii	Takifugu bimaculatus		√		√
Tetraodontiformes	Actinopterygii	Takifugu flavidus		√		√
Tetraodontiformes	Actinopterygii	Takifugu rubripes		√		√
Cichliformes	Actinopterygii	Telmatochromis bifrenatus		√	√
Cichliformes	Actinopterygii	Telmatochromis brichardi		√	√
Cichliformes	Actinopterygii	Telmatochromis sp. 'dhonti north' AB-2019		√	√
Cichliformes	Actinopterygii	Telmatochromis sp. 'dhonti twiyu' AB-2019		√	√
Cichliformes	Actinopterygii	Telmatochromis sp. 'longola' AB-2019		√	√
Cichliformes	Actinopterygii	Telmatochromis sp. 'lufubu' AB-2019		√	√
Cichliformes	Actinopterygii	Telmatochromis sp. 'shell' AB-2019		√	√
Cichliformes	Actinopterygii	Telmatochromis vittatus		√	√
Batrachoidiformes	Actinopterygii	Thalassophryne amazonica	√			√
Cichliformes	Actinopterygii	Thoracochromis brauschi		√	√	√
Cichliformes	Actinopterygii	Tilapia brevimanus		√		√
Carangiformes	Actinopterygii	Trachinotus ovatus	√			√
Cichliformes	Actinopterygii	Trematocara zebra		√		√
Perciformes	Actinopterygii	Trematomus bernacchii			√	√
Pleuronectiformes	Actinopterygii	Trinectes maculatus		√	√	√
Cypriniformes	Actinopterygii	Triplophysa dalaica			√	√
Cypriniformes	Actinopterygii	Triplophysa siluroides			√	√
Cichliformes	Actinopterygii	Tropheus annectens		√	√
Cichliformes	Actinopterygii	Tropheus brichardi		√	√
Cichliformes	Actinopterygii	Tropheus duboisi		√	√
Cichliformes	Actinopterygii	Tropheus moorii		√	√	√
Cichliformes	Actinopterygii	Tropheus polli		√	√
Cichliformes	Actinopterygii	Tropheus sp. 'brichardi kipili' AB-2019		√	√
Cichliformes	Actinopterygii	Tropheus sp. 'Kirschfleck'		√	√
Cichliformes	Actinopterygii	Tropheus sp. 'lukuga' AB-2019		√	√
Cichliformes	Actinopterygii	Tropheus sp. 'lunatus' AB-2019		√	√
Cichliformes	Actinopterygii	Tropheus sp. 'mpimbwe' AB-2019		√	√
Cichliformes	Actinopterygii	Tropheus sp. 'murago' AB-2019		√	√
Cichliformes	Actinopterygii	Tropheus sp. 'red' AB-2019		√	√
Esociformes	Actinopterygii	Umbra pygmaea			√	√
Cichliformes	Actinopterygii	Variabilichromis moorii		√	√
Pleuronectiformes	Actinopterygii	Verasper variegatus			√	√
Cichliformes	Actinopterygii	Xenochromis hecqui		√		√
Cichliformes	Actinopterygii	Xenotilapia boulengeri		√	√
Cichliformes	Actinopterygii	Xenotilapia flavipinnis		√	√
Cichliformes	Actinopterygii	Xenotilapia leptura		√	√
Cichliformes	Actinopterygii	Xenotilapia longispinis		√	√
Cichliformes	Actinopterygii	Xenotilapia nasus		√	√
Cichliformes	Actinopterygii	Xenotilapia nigrolabiata		√	√
Cichliformes	Actinopterygii	Xenotilapia papilio		√	√
Cichliformes	Actinopterygii	Xenotilapia rotundiventralis		√	√
Cichliformes	Actinopterygii	Xenotilapia sima		√	√
Cichliformes	Actinopterygii	Xenotilapia singularis		√	√
Cichliformes	Actinopterygii	Xenotilapia sp. 'papilio sunflower'		√	√
Cichliformes	Actinopterygii	Xenotilapia sp. 'spilopterus north' AB-2019		√	√
Cichliformes	Actinopterygii	Xenotilapia spiloptera		√	√
Cichliformes	Actinopterygii	Xenotilapia tenuidentata		√	√
Cyprinodontiformes	Actinopterygii	Xiphophorus maculatus		√		√
Zeiformes	Actinopterygii	Zeus faber			√	√
Anura	Anura	Glandirana rugosa			√	√
Anura	Anura	Limnodynastes dumerilii			√	√
Anura	Anura	Lithobates catesbeianus			√	√
Anura	Anura	Oophaga pumilio			√	√
Anura	Anura	Pyxicephalus adspersus			√	√
Anura	Anura	Rana temporaria			√	√
Anura	Anura	Ranitomeya imitator			√	√
Psittaciformes	Aves	Anodorhynchus hyacinthinus		√		√
