# Supplementary material for: Horizontal Transfer and Evolutionary Profiles of Two Tc1/DD34E Transposons (ZB and SB) in Vertebrates
Source: Genes (Basel). 2022 Nov 29;13(12):2239. doi: 10.3390/genes13122239 (PMC9777934; doi:10.3390/genes13122239)
Supplement: Supplementary file 1 [file genes-13-02239-s001.zip › Supplementary Table S5.xlsx]

## Sheet: ZB-L3
The genetic distances between cytoplasmic ribosomal proteins RPL3 and ZB transposons in species
Species 1	Species 2	N	ZB-RPL3	ZB-Tn	RPL3/Tn
ZB-Aloalo	ZB-Auldew	1	0.248121	0.232622	1.06663
ZB-Aloalo	ZB-Macaus	2	0.225011	0.131825	1.70689
ZB-Auldew	ZB-Macaus	3	0.140426	0.177057	0.79311
ZB-Aloalo	ZB-Macpee	4	0.233353	0.132084	1.76671
ZB-Auldew	ZB-Macpee	5	0.142336	0.182919	0.778136
ZB-Macaus	ZB-Macpee	6	0.0354467	0.028342	1.25068
ZB-Aloalo	ZB-Altcal	7	0.324468	0.232622	1.39483
ZB-Auldew	ZB-Altcal	8	0.322183	0.00195122	165.119
ZB-Macaus	ZB-Altcal	9	0.327721	0.177057	1.85094
ZB-Macpee	ZB-Altcal	10	0.328873	0.182919	1.79792
ZB-Aloalo	ZB-Neobrem	11	0.322183	0.232622	1.385
ZB-Auldew	ZB-Neobrem	12	0.321042	0.00195122	164.534
ZB-Macaus	ZB-Neobrem	13	0.326571	0.177057	1.84444
ZB-Macpee	ZB-Neobrem	14	0.327721	0.182919	1.79162
ZB-Altcal	ZB-Neobrem	15	0.00247832	0	#DIV/0!
ZB-Aloalo	ZB-Altcom	16	0.324468	0.232622	1.39483
ZB-Auldew	ZB-Altcom	17	0.323325	0.00195122	165.704
ZB-Macaus	ZB-Altcom	18	0.328873	0.177057	1.85744
ZB-Macpee	ZB-Altcom	19	0.326571	0.182919	1.78533
ZB-Altcal	ZB-Altcom	20	0.00330579	0	#DIV/0!
ZB-Neobrem	ZB-Altcom	21	0.00413395	0	#DIV/0!
ZB-Aloalo	ZB-Lamcal	22	0.324468	0.232622	1.39483
ZB-Auldew	ZB-Lamcal	23	0.321042	0.00195122	164.534
ZB-Macaus	ZB-Lamcal	24	0.327721	0.177057	1.85094
ZB-Macpee	ZB-Lamcal	25	0.327721	0.182919	1.79162
ZB-Altcal	ZB-Lamcal	26	0.00413395	0	#DIV/0!
ZB-Neobrem	ZB-Lamcal	27	0.00496279	0	#DIV/0!
ZB-Altcom	ZB-Lamcal	28	0.00579232	0	#DIV/0!
ZB-Aloalo	ZB-Lepatt	29	0.324468	0.232622	1.39483
ZB-Auldew	ZB-Lepatt	30	0.322183	0.00195122	165.119
ZB-Macaus	ZB-Lepatt	31	0.327721	0.177057	1.85094
ZB-Macpee	ZB-Lepatt	32	0.328873	0.182919	1.79792
ZB-Altcal	ZB-Lepatt	33	0.000825423	0	#DIV/0!
ZB-Neobrem	ZB-Lepatt	34	0.00165153	0	#DIV/0!
ZB-Altcom	ZB-Lepatt	35	0.00247832	0	#DIV/0!
ZB-Lamcal	ZB-Lepatt	36	0.00330579	0	#DIV/0!
ZB-Aloalo	ZB-Neohec	37	0.324468	0.232622	1.39483
ZB-Auldew	ZB-Neohec	38	0.322183	0.00195122	165.119
ZB-Macaus	ZB-Neohec	39	0.327721	0.177057	1.85094
ZB-Macpee	ZB-Neohec	40	0.328873	0.182919	1.79792
ZB-Altcal	ZB-Neohec	41	0.000825423	0	#DIV/0!
ZB-Neobrem	ZB-Neohec	42	0.00165153	0	#DIV/0!
ZB-Altcom	ZB-Neohec	43	0.00247832	0	#DIV/0!
ZB-Lamcal	ZB-Neohec	44	0.00330579	0	#DIV/0!
ZB-Lepatt	ZB-Neohec	45	0	0	#DIV/0!
ZB-Aloalo	ZB-Neomee	46	0.324468	0.232622	1.39483
ZB-Auldew	ZB-Neomee	47	0.322183	0.00195122	165.119
ZB-Macaus	ZB-Neomee	48	0.327721	0.177057	1.85094
ZB-Macpee	ZB-Neomee	49	0.328873	0.182919	1.79792
ZB-Altcal	ZB-Neomee	50	0.000825423	0	#DIV/0!
ZB-Neobrem	ZB-Neomee	51	0.00165153	0	#DIV/0!
ZB-Altcom	ZB-Neomee	52	0.00247832	0	#DIV/0!
ZB-Lamcal	ZB-Neomee	53	0.00330579	0	#DIV/0!
ZB-Lepatt	ZB-Neomee	54	0	0	#DIV/0!
ZB-Neohec	ZB-Neomee	55	0	0	#DIV/0!
ZB-Aloalo	ZB-Neople	56	0.325613	0.232622	1.39975
ZB-Auldew	ZB-Neople	57	0.319902	0.00195122	163.95
ZB-Macaus	ZB-Neople	58	0.326571	0.177057	1.84444
ZB-Macpee	ZB-Neople	59	0.327721	0.182919	1.79162
ZB-Altcal	ZB-Neople	60	0.00247832	0	#DIV/0!
ZB-Neobrem	ZB-Neople	61	0.00330579	0	#DIV/0!
ZB-Altcom	ZB-Neople	62	0.00413395	0	#DIV/0!
ZB-Lamcal	ZB-Neople	63	0.00496279	0	#DIV/0!
ZB-Lepatt	ZB-Neople	64	0.00165153	0	#DIV/0!
ZB-Neohec	ZB-Neople	65	0.00165153	0	#DIV/0!
ZB-Neomee	ZB-Neople	66	0.00165153	0	#DIV/0!
ZB-Aloalo	ZB-Neobou	67	0.325613	0.233876	1.39225
ZB-Auldew	ZB-Neobou	68	0.322183	0.00292826	110.025
ZB-Macaus	ZB-Neobou	69	0.327721	0.178224	1.83881
ZB-Macpee	ZB-Neobou	70	0.328873	0.184114	1.78624
ZB-Altcal	ZB-Neobou	71	0.00247832	0.000975134	2.54151
ZB-Neobrem	ZB-Neobou	72	0.00330579	0.000975134	3.39009
ZB-Altcom	ZB-Neobou	73	0.00413395	0.000975134	4.23936
ZB-Lamcal	ZB-Neobou	74	0.00496279	0.000975134	5.08934
ZB-Lepatt	ZB-Neobou	75	0.00165153	0.000975134	1.69364
ZB-Neohec	ZB-Neobou	76	0.00165153	0.000975134	1.69364
ZB-Neomee	ZB-Neobou	77	0.00165153	0.000975134	1.69364
ZB-Neople	ZB-Neobou	78	0.00330579	0.000975134	3.39009
ZB-Aloalo	ZB-Leppro	79	0.326759	0.232622	1.40468
ZB-Auldew	ZB-Leppro	80	0.322183	0.00195122	165.119
ZB-Macaus	ZB-Leppro	81	0.327721	0.177057	1.85094
ZB-Macpee	ZB-Leppro	82	0.326571	0.182919	1.78533
ZB-Altcal	ZB-Leppro	83	0.00247832	0	#DIV/0!
ZB-Neobrem	ZB-Leppro	84	0.00330579	0	#DIV/0!
ZB-Altcom	ZB-Leppro	85	0.00413395	0	#DIV/0!
ZB-Lamcal	ZB-Leppro	86	0.00496279	0	#DIV/0!
ZB-Lepatt	ZB-Leppro	87	0.00165153	0	#DIV/0!
ZB-Neohec	ZB-Leppro	88	0.00165153	0	#DIV/0!
ZB-Neomee	ZB-Leppro	89	0.00165153	0	#DIV/0!
ZB-Neople	ZB-Leppro	90	0.00165153	0	#DIV/0!
ZB-Neobou	ZB-Leppro	91	0.00330579	0.000975134	3.39009
ZB-Aloalo	ZB-Neocal	92	0.326759	0.232622	1.40468
ZB-Auldew	ZB-Neocal	93	0.324468	0.00195122	166.29
ZB-Macaus	ZB-Neocal	94	0.330025	0.177057	1.86395
ZB-Macpee	ZB-Neocal	95	0.331179	0.182919	1.81053
ZB-Altcal	ZB-Neocal	96	0.00247832	0	#DIV/0!
ZB-Neobrem	ZB-Neocal	97	0.00330579	0	#DIV/0!
ZB-Altcom	ZB-Neocal	98	0.00413395	0	#DIV/0!
ZB-Lamcal	ZB-Neocal	99	0.00496279	0	#DIV/0!
ZB-Lepatt	ZB-Neocal	100	0.00165153	0	#DIV/0!
ZB-Neohec	ZB-Neocal	101	0.00165153	0	#DIV/0!
ZB-Neomee	ZB-Neocal	102	0.00165153	0	#DIV/0!
ZB-Neople	ZB-Neocal	103	0.00330579	0	#DIV/0!
ZB-Neobou	ZB-Neocal	104	0.00330579	0.000975134	3.39009
ZB-Leppro	ZB-Neocal	105	0.00330579	0	#DIV/0!
ZB-Aloalo	ZB-Lepelo	106	0.323325	0.232622	1.38991
ZB-Auldew	ZB-Lepelo	107	0.322183	0.00195122	165.119
ZB-Macaus	ZB-Lepelo	108	0.328873	0.177057	1.85744
ZB-Macpee	ZB-Lepelo	109	0.327721	0.182919	1.79162
ZB-Altcal	ZB-Lepelo	110	0.00330579	0	#DIV/0!
ZB-Neobrem	ZB-Lepelo	111	0.00413395	0	#DIV/0!
ZB-Altcom	ZB-Lepelo	112	0.00496279	0	#DIV/0!
ZB-Lamcal	ZB-Lepelo	113	0.00413395	0	#DIV/0!
ZB-Lepatt	ZB-Lepelo	114	0.00247832	0	#DIV/0!
ZB-Neohec	ZB-Lepelo	115	0.00247832	0	#DIV/0!
ZB-Neomee	ZB-Lepelo	116	0.00247832	0	#DIV/0!
ZB-Neople	ZB-Lepelo	117	0.00413395	0	#DIV/0!
ZB-Neobou	ZB-Lepelo	118	0.00247832	0.000975134	2.54151
ZB-Leppro	ZB-Lepelo	119	0.00413395	0	#DIV/0!
ZB-Neocal	ZB-Lepelo	120	0.00413395	0	#DIV/0!
ZB-Aloalo	ZB-Lepken	121	0.323325	0.232622	1.38991
ZB-Auldew	ZB-Lepken	122	0.321042	0.00195122	164.534
ZB-Macaus	ZB-Lepken	123	0.327721	0.177057	1.85094
ZB-Macpee	ZB-Lepken	124	0.327721	0.182919	1.79162
ZB-Altcal	ZB-Lepken	125	0.00165153	0	#DIV/0!
ZB-Neobrem	ZB-Lepken	126	0.00247832	0	#DIV/0!
ZB-Altcom	ZB-Lepken	127	0.00330579	0	#DIV/0!
ZB-Lamcal	ZB-Lepken	128	0.00247832	0	#DIV/0!
ZB-Lepatt	ZB-Lepken	129	0.000825423	0	#DIV/0!
ZB-Neohec	ZB-Lepken	130	0.000825423	0	#DIV/0!
ZB-Neomee	ZB-Lepken	131	0.000825423	0	#DIV/0!
ZB-Neople	ZB-Lepken	132	0.00247832	0	#DIV/0!
ZB-Neobou	ZB-Lepken	133	0.00247832	0.000975134	2.54151
ZB-Leppro	ZB-Lepken	134	0.00247832	0	#DIV/0!
ZB-Neocal	ZB-Lepken	135	0.00247832	0	#DIV/0!
ZB-Lepelo	ZB-Lepken	136	0.00165153	0	#DIV/0!
ZB-Aloalo	ZB-Lepmim	137	0.323325	0.232622	1.38991
ZB-Auldew	ZB-Lepmim	138	0.322183	0.00195122	165.119
ZB-Macaus	ZB-Lepmim	139	0.328873	0.177057	1.85744
ZB-Macpee	ZB-Lepmim	140	0.327721	0.182919	1.79162
ZB-Altcal	ZB-Lepmim	141	0.00247832	0	#DIV/0!
ZB-Neobrem	ZB-Lepmim	142	0.00330579	0	#DIV/0!
ZB-Altcom	ZB-Lepmim	143	0.00413395	0	#DIV/0!
ZB-Lamcal	ZB-Lepmim	144	0.00330579	0	#DIV/0!
ZB-Lepatt	ZB-Lepmim	145	0.00165153	0	#DIV/0!
ZB-Neohec	ZB-Lepmim	146	0.00165153	0	#DIV/0!
ZB-Neomee	ZB-Lepmim	147	0.00165153	0	#DIV/0!
ZB-Neople	ZB-Lepmim	148	0.00330579	0	#DIV/0!
ZB-Neobou	ZB-Lepmim	149	0.00330579	0.000975134	3.39009
ZB-Leppro	ZB-Lepmim	150	0.00330579	0	#DIV/0!
ZB-Neocal	ZB-Lepmim	151	0.00330579	0	#DIV/0!
ZB-Lepelo	ZB-Lepmim	152	0.000825423	0	#DIV/0!
ZB-Lepken	ZB-Lepmim	153	0.000825423	0	#DIV/0!
ZB-Aloalo	ZB-Lamkun	154	0.322183	0.232622	1.385
ZB-Auldew	ZB-Lamkun	155	0.319902	0.00195122	163.95
ZB-Macaus	ZB-Lamkun	156	0.326571	0.177057	1.84444
ZB-Macpee	ZB-Lamkun	157	0.326571	0.182919	1.78533
ZB-Altcal	ZB-Lamkun	158	0.00330579	0	#DIV/0!
ZB-Neobrem	ZB-Lamkun	159	0.00413395	0	#DIV/0!
ZB-Altcom	ZB-Lamkun	160	0.00496279	0	#DIV/0!
ZB-Lamcal	ZB-Lamkun	161	0.00413395	0	#DIV/0!
ZB-Lepatt	ZB-Lamkun	162	0.00247832	0	#DIV/0!
ZB-Neohec	ZB-Lamkun	163	0.00247832	0	#DIV/0!
ZB-Neomee	ZB-Lamkun	164	0.00247832	0	#DIV/0!
ZB-Neople	ZB-Lamkun	165	0.00413395	0	#DIV/0!
ZB-Neobou	ZB-Lamkun	166	0.00413395	0.000975134	4.23936
ZB-Leppro	ZB-Lamkun	167	0.00413395	0	#DIV/0!
ZB-Neocal	ZB-Lamkun	168	0.00413395	0	#DIV/0!
ZB-Lepelo	ZB-Lamkun	169	0.00330579	0	#DIV/0!
ZB-Lepken	ZB-Lamkun	170	0.00165153	0	#DIV/0!
ZB-Lepmim	ZB-Lamkun	171	0.00247832	0	#DIV/0!
ZB-Aloalo	ZB-Neocauk	172	0.323325	0.232622	1.38991
ZB-Auldew	ZB-Neocauk	173	0.322183	0.00195122	165.119
ZB-Macaus	ZB-Neocauk	174	0.328873	0.177057	1.85744
ZB-Macpee	ZB-Neocauk	175	0.327721	0.182919	1.79162
ZB-Altcal	ZB-Neocauk	176	0.00247832	0	#DIV/0!
ZB-Neobrem	ZB-Neocauk	177	0.00330579	0	#DIV/0!
ZB-Altcom	ZB-Neocauk	178	0.00247832	0	#DIV/0!
ZB-Lamcal	ZB-Neocauk	179	0.00330579	0	#DIV/0!
ZB-Lepatt	ZB-Neocauk	180	0.00165153	0	#DIV/0!
ZB-Neohec	ZB-Neocauk	181	0.00165153	0	#DIV/0!
ZB-Neomee	ZB-Neocauk	182	0.00165153	0	#DIV/0!
ZB-Neople	ZB-Neocauk	183	0.00330579	0	#DIV/0!
ZB-Neobou	ZB-Neocauk	184	0.00330579	0.000975134	3.39009
ZB-Leppro	ZB-Neocauk	185	0.00330579	0	#DIV/0!
ZB-Neocal	ZB-Neocauk	186	0.00330579	0	#DIV/0!
ZB-Lepelo	ZB-Neocauk	187	0.00247832	0	#DIV/0!
ZB-Lepken	ZB-Neocauk	188	0.000825423	0	#DIV/0!
ZB-Lepmim	ZB-Neocauk	189	0.00165153	0	#DIV/0!
ZB-Lamkun	ZB-Neocauk	190	0.00247832	0	#DIV/0!
ZB-Aloalo	ZB-Lamornc	191	0.323325	0.232622	1.38991
ZB-Auldew	ZB-Lamornc	192	0.321042	0.00195122	164.534
ZB-Macaus	ZB-Lamornc	193	0.327721	0.177057	1.85094
ZB-Macpee	ZB-Lamornc	194	0.326571	0.182919	1.78533
ZB-Altcal	ZB-Lamornc	195	0.00330579	0	#DIV/0!
ZB-Neobrem	ZB-Lamornc	196	0.00413395	0	#DIV/0!
ZB-Altcom	ZB-Lamornc	197	0.00330579	0	#DIV/0!
ZB-Lamcal	ZB-Lamornc	198	0.00413395	0	#DIV/0!
ZB-Lepatt	ZB-Lamornc	199	0.00247832	0	#DIV/0!
ZB-Neohec	ZB-Lamornc	200	0.00247832	0	#DIV/0!
ZB-Neomee	ZB-Lamornc	201	0.00247832	0	#DIV/0!
ZB-Neople	ZB-Lamornc	202	0.00413395	0	#DIV/0!
ZB-Neobou	ZB-Lamornc	203	0.00413395	0.000975134	4.23936
ZB-Leppro	ZB-Lamornc	204	0.00413395	0	#DIV/0!
ZB-Neocal	ZB-Lamornc	205	0.00413395	0	#DIV/0!
ZB-Lepelo	ZB-Lamornc	206	0.00330579	0	#DIV/0!
ZB-Lepken	ZB-Lamornc	207	0.00165153	0	#DIV/0!
ZB-Lepmim	ZB-Lamornc	208	0.00247832	0	#DIV/0!
ZB-Lamkun	ZB-Lamornc	209	0.00330579	0	#DIV/0!
ZB-Neocauk	ZB-Lamornc	210	0.000825423	0	#DIV/0!
ZB-Aloalo	ZB-Lamornz	211	0.324468	0.23137	1.40238
ZB-Auldew	ZB-Lamornz	212	0.323325	0.00292826	110.415
ZB-Macaus	ZB-Lamornz	213	0.328873	0.177057	1.85744
ZB-Macpee	ZB-Lamornz	214	0.328873	0.182919	1.79792
ZB-Altcal	ZB-Lamornz	215	0.00330579	0.000975134	3.39009
ZB-Neobrem	ZB-Lamornz	216	0.00413395	0.000975134	4.23936
ZB-Altcom	ZB-Lamornz	217	0.00330579	0.000975134	3.39009
ZB-Lamcal	ZB-Lamornz	218	0.00579232	0.000975134	5.94002
ZB-Lepatt	ZB-Lamornz	219	0.00247832	0.000975134	2.54151
ZB-Neohec	ZB-Lamornz	220	0.00247832	0.000975134	2.54151
ZB-Neomee	ZB-Lamornz	221	0.00247832	0.000975134	2.54151
ZB-Neople	ZB-Lamornz	222	0.00413395	0.000975134	4.23936
ZB-Neobou	ZB-Lamornz	223	0.00413395	0.00195122	2.11865
ZB-Leppro	ZB-Lamornz	224	0.00413395	0.000975134	4.23936
ZB-Neocal	ZB-Lamornz	225	0.00413395	0.000975134	4.23936
ZB-Lepelo	ZB-Lamornz	226	0.00496279	0.000975134	5.08934
ZB-Lepken	ZB-Lamornz	227	0.00330579	0.000975134	3.39009
ZB-Lepmim	ZB-Lamornz	228	0.00413395	0.000975134	4.23936
ZB-Lamkun	ZB-Lamornz	229	0.00496279	0.000975134	5.08934
ZB-Neocauk	ZB-Lamornz	230	0.00247832	0.000975134	2.54151
ZB-Lamornc	ZB-Lamornz	231	0.00165153	0.000975134	1.69364
ZB-Aloalo	ZB-Lamlem	232	0.322183	0.232622	1.385
ZB-Auldew	ZB-Lamlem	233	0.324468	0.00195122	166.29
ZB-Macaus	ZB-Lamlem	234	0.328873	0.177057	1.85744
ZB-Macpee	ZB-Lamlem	235	0.326571	0.182919	1.78533
ZB-Altcal	ZB-Lamlem	236	0.00496279	0	#DIV/0!
ZB-Neobrem	ZB-Lamlem	237	0.00579232	0	#DIV/0!
ZB-Altcom	ZB-Lamlem	238	0.00330579	0	#DIV/0!
ZB-Lamcal	ZB-Lamlem	239	0.00745345	0	#DIV/0!
ZB-Lepatt	ZB-Lamlem	240	0.00413395	0	#DIV/0!
ZB-Neohec	ZB-Lamlem	241	0.00413395	0	#DIV/0!
ZB-Neomee	ZB-Lamlem	242	0.00413395	0	#DIV/0!
ZB-Neople	ZB-Lamlem	243	0.00579232	0	#DIV/0!
ZB-Neobou	ZB-Lamlem	244	0.00579232	0.000975134	5.94002
ZB-Leppro	ZB-Lamlem	245	0.00579232	0	#DIV/0!
ZB-Neocal	ZB-Lamlem	246	0.00413395	0	#DIV/0!
ZB-Lepelo	ZB-Lamlem	247	0.00662254	0	#DIV/0!
ZB-Lepken	ZB-Lamlem	248	0.00496279	0	#DIV/0!
ZB-Lepmim	ZB-Lamlem	249	0.00579232	0	#DIV/0!
ZB-Lamkun	ZB-Lamlem	250	0.00662254	0	#DIV/0!
ZB-Neocauk	ZB-Lamlem	251	0.00413395	0	#DIV/0!
ZB-Lamornc	ZB-Lamlem	252	0.00496279	0	#DIV/0!
ZB-Lamornz	ZB-Lamlem	253	0.00496279	0.000975134	5.08934
ZB-Aloalo	ZB-Neovent	254	0.323325	0.232622	1.38991
ZB-Auldew	ZB-Neovent	255	0.323325	0.00195122	165.704
ZB-Macaus	ZB-Neovent	256	0.327721	0.177057	1.85094
ZB-Macpee	ZB-Neovent	257	0.327721	0.182919	1.79162
ZB-Altcal	ZB-Neovent	258	0.00247832	0	#DIV/0!
ZB-Neobrem	ZB-Neovent	259	0.00330579	0	#DIV/0!
ZB-Altcom	ZB-Neovent	260	0.00247832	0	#DIV/0!
ZB-Lamcal	ZB-Neovent	261	0.00496279	0	#DIV/0!
ZB-Lepatt	ZB-Neovent	262	0.00165153	0	#DIV/0!
ZB-Neohec	ZB-Neovent	263	0.00165153	0	#DIV/0!
ZB-Neomee	ZB-Neovent	264	0.00165153	0	#DIV/0!
ZB-Neople	ZB-Neovent	265	0.00330579	0	#DIV/0!
ZB-Neobou	ZB-Neovent	266	0.00330579	0.000975134	3.39009
ZB-Leppro	ZB-Neovent	267	0.00330579	0	#DIV/0!
ZB-Neocal	ZB-Neovent	268	0.00330579	0	#DIV/0!
ZB-Lepelo	ZB-Neovent	269	0.00413395	0	#DIV/0!
ZB-Lepken	ZB-Neovent	270	0.00247832	0	#DIV/0!
ZB-Lepmim	ZB-Neovent	271	0.00330579	0	#DIV/0!
ZB-Lamkun	ZB-Neovent	272	0.00413395	0	#DIV/0!
ZB-Neocauk	ZB-Neovent	273	0.00165153	0	#DIV/0!
ZB-Lamornc	ZB-Neovent	274	0.00247832	0	#DIV/0!
ZB-Lamornz	ZB-Neovent	275	0.00247832	0.000975134	2.54151
ZB-Lamlem	ZB-Neovent	276	0.00247832	0	#DIV/0!
ZB-Aloalo	ZB-Neofas	277	0.325613	0.232622	1.39975
ZB-Auldew	ZB-Neofas	278	0.323325	0.00195122	165.704
ZB-Macaus	ZB-Neofas	279	0.327721	0.177057	1.85094
ZB-Macpee	ZB-Neofas	280	0.327721	0.182919	1.79162
ZB-Altcal	ZB-Neofas	281	0.00330579	0	#DIV/0!
ZB-Neobrem	ZB-Neofas	282	0.00579232	0	#DIV/0!
ZB-Altcom	ZB-Neofas	283	0.00330579	0	#DIV/0!
ZB-Lamcal	ZB-Neofas	284	0.00745345	0	#DIV/0!
ZB-Lepatt	ZB-Neofas	285	0.00413395	0	#DIV/0!
ZB-Neohec	ZB-Neofas	286	0.00413395	0	#DIV/0!
ZB-Neomee	ZB-Neofas	287	0.00413395	0	#DIV/0!
ZB-Neople	ZB-Neofas	288	0.00579232	0	#DIV/0!
ZB-Neobou	ZB-Neofas	289	0.00579232	0.000975134	5.94002
ZB-Leppro	ZB-Neofas	290	0.00579232	0	#DIV/0!
ZB-Neocal	ZB-Neofas	291	0.00579232	0	#DIV/0!
ZB-Lepelo	ZB-Neofas	292	0.00662254	0	#DIV/0!
ZB-Lepken	ZB-Neofas	293	0.00496279	0	#DIV/0!
ZB-Lepmim	ZB-Neofas	294	0.00579232	0	#DIV/0!
ZB-Lamkun	ZB-Neofas	295	0.00662254	0	#DIV/0!
ZB-Neocauk	ZB-Neofas	296	0.00413395	0	#DIV/0!
ZB-Lamornc	ZB-Neofas	297	0.00496279	0	#DIV/0!
ZB-Lamornz	ZB-Neofas	298	0.00496279	0.000975134	5.08934
ZB-Lamlem	ZB-Neofas	299	0.00496279	0	#DIV/0!
ZB-Neovent	ZB-Neofas	300	0.00247832	0	#DIV/0!
ZB-Aloalo	ZB-Neoven	301	0.324468	0.232622	1.39483
ZB-Auldew	ZB-Neoven	302	0.323325	0.00195122	165.704
ZB-Macaus	ZB-Neoven	303	0.326571	0.177057	1.84444
ZB-Macpee	ZB-Neoven	304	0.326571	0.182919	1.78533
ZB-Altcal	ZB-Neoven	305	0.00496279	0	#DIV/0!
ZB-Neobrem	ZB-Neoven	306	0.00579232	0	#DIV/0!
ZB-Altcom	ZB-Neoven	307	0.00496279	0	#DIV/0!
ZB-Lamcal	ZB-Neoven	308	0.00745345	0	#DIV/0!
ZB-Lepatt	ZB-Neoven	309	0.00413395	0	#DIV/0!
ZB-Neohec	ZB-Neoven	310	0.00413395	0	#DIV/0!
ZB-Neomee	ZB-Neoven	311	0.00413395	0	#DIV/0!
ZB-Neople	ZB-Neoven	312	0.00579232	0	#DIV/0!
ZB-Neobou	ZB-Neoven	313	0.00579232	0.000975134	5.94002
ZB-Leppro	ZB-Neoven	314	0.00579232	0	#DIV/0!
ZB-Neocal	ZB-Neoven	315	0.00579232	0	#DIV/0!
ZB-Lepelo	ZB-Neoven	316	0.00662254	0	#DIV/0!
ZB-Lepken	ZB-Neoven	317	0.00496279	0	#DIV/0!
ZB-Lepmim	ZB-Neoven	318	0.00579232	0	#DIV/0!
ZB-Lamkun	ZB-Neoven	319	0.00662254	0	#DIV/0!
ZB-Neocauk	ZB-Neoven	320	0.00413395	0	#DIV/0!
ZB-Lamornc	ZB-Neoven	321	0.00496279	0	#DIV/0!
ZB-Lamornz	ZB-Neoven	322	0.00496279	0.000975134	5.08934
ZB-Lamlem	ZB-Neoven	323	0.00496279	0	#DIV/0!
ZB-Neovent	ZB-Neoven	324	0.00247832	0	#DIV/0!
ZB-Neofas	ZB-Neoven	325	0.00496279	0	#DIV/0!
ZB-Aloalo	ZB-Neovar	326	0.323325	0.232622	1.38991
ZB-Auldew	ZB-Neovar	327	0.321042	0.00195122	164.534
ZB-Macaus	ZB-Neovar	328	0.325422	0.177057	1.83795
ZB-Macpee	ZB-Neovar	329	0.326571	0.182919	1.78533
ZB-Altcal	ZB-Neovar	330	0.00247832	0	#DIV/0!
ZB-Neobrem	ZB-Neovar	331	0.00330579	0	#DIV/0!
ZB-Altcom	ZB-Neovar	332	0.00413395	0	#DIV/0!
ZB-Lamcal	ZB-Neovar	333	0.00496279	0	#DIV/0!
ZB-Lepatt	ZB-Neovar	334	0.00165153	0	#DIV/0!
ZB-Neohec	ZB-Neovar	335	0.00165153	0	#DIV/0!
ZB-Neomee	ZB-Neovar	336	0.00165153	0	#DIV/0!
ZB-Neople	ZB-Neovar	337	0.00330579	0	#DIV/0!
ZB-Neobou	ZB-Neovar	338	0.00330579	0.000975134	3.39009
ZB-Leppro	ZB-Neovar	339	0.00330579	0	#DIV/0!
ZB-Neocal	ZB-Neovar	340	0.00330579	0	#DIV/0!
ZB-Lepelo	ZB-Neovar	341	0.00413395	0	#DIV/0!
ZB-Lepken	ZB-Neovar	342	0.00247832	0	#DIV/0!
ZB-Lepmim	ZB-Neovar	343	0.00330579	0	#DIV/0!
ZB-Lamkun	ZB-Neovar	344	0.00413395	0	#DIV/0!
ZB-Neocauk	ZB-Neovar	345	0.00330579	0	#DIV/0!
ZB-Lamornc	ZB-Neovar	346	0.00247832	0	#DIV/0!
ZB-Lamornz	ZB-Neovar	347	0.00247832	0.000975134	2.54151
ZB-Lamlem	ZB-Neovar	348	0.00413395	0	#DIV/0!
ZB-Neovent	ZB-Neovar	349	0.00165153	0	#DIV/0!
ZB-Neofas	ZB-Neovar	350	0.00413395	0	#DIV/0!
ZB-Neoven	ZB-Neovar	351	0.00413395	0	#DIV/0!
ZB-Aloalo	ZB-Lamlap	352	0.326759	0.232622	1.40468
ZB-Auldew	ZB-Lamlap	353	0.324468	0.00195122	166.29
ZB-Macaus	ZB-Lamlap	354	0.332335	0.177057	1.877
ZB-Macpee	ZB-Lamlap	355	0.331179	0.182919	1.81053
ZB-Altcal	ZB-Lamlap	356	0.00413395	0	#DIV/0!
ZB-Neobrem	ZB-Lamlap	357	0.00496279	0	#DIV/0!
ZB-Altcom	ZB-Lamlap	358	0.00413395	0	#DIV/0!
ZB-Lamcal	ZB-Lamlap	359	0.00662254	0	#DIV/0!
ZB-Lepatt	ZB-Lamlap	360	0.00330579	0	#DIV/0!
ZB-Neohec	ZB-Lamlap	361	0.00330579	0	#DIV/0!
ZB-Neomee	ZB-Lamlap	362	0.00330579	0	#DIV/0!
ZB-Neople	ZB-Lamlap	363	0.00496279	0	#DIV/0!
ZB-Neobou	ZB-Lamlap	364	0.00496279	0.000975134	5.08934
ZB-Leppro	ZB-Lamlap	365	0.00496279	0	#DIV/0!
ZB-Neocal	ZB-Lamlap	366	0.00330579	0	#DIV/0!
ZB-Lepelo	ZB-Lamlap	367	0.00579232	0	#DIV/0!
ZB-Lepken	ZB-Lamlap	368	0.00413395	0	#DIV/0!
ZB-Lepmim	ZB-Lamlap	369	0.00496279	0	#DIV/0!
ZB-Lamkun	ZB-Lamlap	370	0.00579232	0	#DIV/0!
ZB-Neocauk	ZB-Lamlap	371	0.00496279	0	#DIV/0!
ZB-Lamornc	ZB-Lamlap	372	0.00579232	0	#DIV/0!
ZB-Lamornz	ZB-Lamlap	373	0.00579232	0.000975134	5.94002
ZB-Lamlem	ZB-Lamlap	374	0.00413395	0	#DIV/0!
ZB-Neovent	ZB-Lamlap	375	0.00496279	0	#DIV/0!
ZB-Neofas	ZB-Lamlap	376	0.00745345	0	#DIV/0!
ZB-Neoven	ZB-Lamlap	377	0.00745345	0	#DIV/0!
ZB-Neovar	ZB-Lamlap	378	0.00496279	0	#DIV/0!
ZB-Aloalo	ZB-Lamsig	379	0.326759	0.232622	1.40468
ZB-Auldew	ZB-Lamsig	380	0.323325	0.00195122	165.704
ZB-Macaus	ZB-Lamsig	381	0.331179	0.177057	1.87047
ZB-Macpee	ZB-Lamsig	382	0.330025	0.182919	1.80422
ZB-Altcal	ZB-Lamsig	383	0.00496279	0	#DIV/0!
ZB-Neobrem	ZB-Lamsig	384	0.00579232	0	#DIV/0!
ZB-Altcom	ZB-Lamsig	385	0.00496279	0	#DIV/0!
ZB-Lamcal	ZB-Lamsig	386	0.00745345	0	#DIV/0!
ZB-Lepatt	ZB-Lamsig	387	0.00413395	0	#DIV/0!
ZB-Neohec	ZB-Lamsig	388	0.00413395	0	#DIV/0!
ZB-Neomee	ZB-Lamsig	389	0.00413395	0	#DIV/0!
ZB-Neople	ZB-Lamsig	390	0.00579232	0	#DIV/0!
ZB-Neobou	ZB-Lamsig	391	0.00579232	0.000975134	5.94002
ZB-Leppro	ZB-Lamsig	392	0.00579232	0	#DIV/0!
ZB-Neocal	ZB-Lamsig	393	0.00413395	0	#DIV/0!
ZB-Lepelo	ZB-Lamsig	394	0.00662254	0	#DIV/0!
ZB-Lepken	ZB-Lamsig	395	0.00496279	0	#DIV/0!
ZB-Lepmim	ZB-Lamsig	396	0.00579232	0	#DIV/0!
ZB-Lamkun	ZB-Lamsig	397	0.00662254	0	#DIV/0!
ZB-Neocauk	ZB-Lamsig	398	0.00579232	0	#DIV/0!
ZB-Lamornc	ZB-Lamsig	399	0.00662254	0	#DIV/0!
ZB-Lamornz	ZB-Lamsig	400	0.00662254	0.000975134	6.79142
ZB-Lamlem	ZB-Lamsig	401	0.00496279	0	#DIV/0!
ZB-Neovent	ZB-Lamsig	402	0.00579232	0	#DIV/0!
ZB-Neofas	ZB-Lamsig	403	0.00828505	0	#DIV/0!
ZB-Neoven	ZB-Lamsig	404	0.00828505	0	#DIV/0!
ZB-Neovar	ZB-Lamsig	405	0.00579232	0	#DIV/0!
ZB-Lamlap	ZB-Lamsig	406	0.000825423	0	#DIV/0!
ZB-Aloalo	ZB-Lamorna	407	0.323325	0.232622	1.38991
ZB-Auldew	ZB-Lamorna	408	0.325613	0.00195122	166.877
ZB-Macaus	ZB-Lamorna	409	0.330025	0.177057	1.86395
ZB-Macpee	ZB-Lamorna	410	0.327721	0.182919	1.79162
ZB-Altcal	ZB-Lamorna	411	0.00496279	0	#DIV/0!
ZB-Neobrem	ZB-Lamorna	412	0.00579232	0	#DIV/0!
ZB-Altcom	ZB-Lamorna	413	0.00330579	0	#DIV/0!
ZB-Lamcal	ZB-Lamorna	414	0.00745345	0	#DIV/0!
ZB-Lepatt	ZB-Lamorna	415	0.00413395	0	#DIV/0!
ZB-Neohec	ZB-Lamorna	416	0.00413395	0	#DIV/0!
ZB-Neomee	ZB-Lamorna	417	0.00413395	0	#DIV/0!
ZB-Neople	ZB-Lamorna	418	0.00579232	0	#DIV/0!
ZB-Neobou	ZB-Lamorna	419	0.00579232	0.000975134	5.94002
ZB-Leppro	ZB-Lamorna	420	0.00579232	0	#DIV/0!
ZB-Neocal	ZB-Lamorna	421	0.00579232	0	#DIV/0!
ZB-Lepelo	ZB-Lamorna	422	0.00662254	0	#DIV/0!
ZB-Lepken	ZB-Lamorna	423	0.00496279	0	#DIV/0!
ZB-Lepmim	ZB-Lamorna	424	0.00579232	0	#DIV/0!
ZB-Lamkun	ZB-Lamorna	425	0.00662254	0	#DIV/0!
ZB-Neocauk	ZB-Lamorna	426	0.00413395	0	#DIV/0!
ZB-Lamornc	ZB-Lamorna	427	0.00496279	0	#DIV/0!
ZB-Lamornz	ZB-Lamorna	428	0.00496279	0.000975134	5.08934
ZB-Lamlem	ZB-Lamorna	429	0.00496279	0	#DIV/0!
ZB-Neovent	ZB-Lamorna	430	0.00413395	0	#DIV/0!
ZB-Neofas	ZB-Lamorna	431	0.00662254	0	#DIV/0!
ZB-Neoven	ZB-Lamorna	432	0.00330579	0	#DIV/0!
ZB-Neovar	ZB-Lamorna	433	0.00579232	0	#DIV/0!
ZB-Lamlap	ZB-Lamorna	434	0.00579232	0	#DIV/0!
ZB-Lamsig	ZB-Lamorna	435	0.00662254	0	#DIV/0!
ZB-Aloalo	ZB-Neocaud	436	0.321042	0.232622	1.3801
ZB-Auldew	ZB-Neocaud	437	0.318764	0.00195122	163.366
ZB-Macaus	ZB-Neocaud	438	0.324275	0.177057	1.83147
ZB-Macpee	ZB-Neocaud	439	0.323129	0.182919	1.76652
ZB-Altcal	ZB-Neocaud	440	0.00579232	0	#DIV/0!
ZB-Neobrem	ZB-Neocaud	441	0.00662254	0	#DIV/0!
ZB-Altcom	ZB-Neocaud	442	0.00579232	0	#DIV/0!
ZB-Lamcal	ZB-Neocaud	443	0.00662254	0	#DIV/0!
ZB-Lepatt	ZB-Neocaud	444	0.00496279	0	#DIV/0!
ZB-Neohec	ZB-Neocaud	445	0.00496279	0	#DIV/0!
ZB-Neomee	ZB-Neocaud	446	0.00496279	0	#DIV/0!
ZB-Neople	ZB-Neocaud	447	0.00662254	0	#DIV/0!
ZB-Neobou	ZB-Neocaud	448	0.00662254	0.000975134	6.79142
ZB-Leppro	ZB-Neocaud	449	0.00662254	0	#DIV/0!
ZB-Neocal	ZB-Neocaud	450	0.00662254	0	#DIV/0!
ZB-Lepelo	ZB-Neocaud	451	0.00579232	0	#DIV/0!
ZB-Lepken	ZB-Neocaud	452	0.00413395	0	#DIV/0!
ZB-Lepmim	ZB-Neocaud	453	0.00496279	0	#DIV/0!
ZB-Lamkun	ZB-Neocaud	454	0.00579232	0	#DIV/0!
ZB-Neocauk	ZB-Neocaud	455	0.00330579	0	#DIV/0!
ZB-Lamornc	ZB-Neocaud	456	0.00247832	0	#DIV/0!
ZB-Lamornz	ZB-Neocaud	457	0.00413395	0.000975134	4.23936
ZB-Lamlem	ZB-Neocaud	458	0.00579232	0	#DIV/0!
ZB-Neovent	ZB-Neocaud	459	0.00330579	0	#DIV/0!
ZB-Neofas	ZB-Neocaud	460	0.00579232	0	#DIV/0!
ZB-Neoven	ZB-Neocaud	461	0.00579232	0	#DIV/0!
ZB-Neovar	ZB-Neocaud	462	0.00330579	0	#DIV/0!
ZB-Lamlap	ZB-Neocaud	463	0.00828505	0	#DIV/0!
ZB-Lamsig	ZB-Neocaud	464	0.00911734	0	#DIV/0!
ZB-Lamorna	ZB-Neocaud	465	0.00745345	0	#DIV/0!
ZB-Aloalo	ZB-Neobre	466	0.323325	0.232622	1.38991
ZB-Auldew	ZB-Neobre	467	0.323325	0.00195122	165.704
ZB-Macaus	ZB-Neobre	468	0.325422	0.177057	1.83795
ZB-Macpee	ZB-Neobre	469	0.325422	0.182919	1.77905
ZB-Altcal	ZB-Neobre	470	0.00496279	0	#DIV/0!
ZB-Neobrem	ZB-Neobre	471	0.00579232	0	#DIV/0!
ZB-Altcom	ZB-Neobre	472	0.00662254	0	#DIV/0!
ZB-Lamcal	ZB-Neobre	473	0.00745345	0	#DIV/0!
ZB-Lepatt	ZB-Neobre	474	0.00413395	0	#DIV/0!
ZB-Neohec	ZB-Neobre	475	0.00413395	0	#DIV/0!
ZB-Neomee	ZB-Neobre	476	0.00413395	0	#DIV/0!
ZB-Neople	ZB-Neobre	477	0.00579232	0	#DIV/0!
ZB-Neobou	ZB-Neobre	478	0.00579232	0.000975134	5.94002
ZB-Leppro	ZB-Neobre	479	0.00579232	0	#DIV/0!
ZB-Neocal	ZB-Neobre	480	0.00579232	0	#DIV/0!
ZB-Lepelo	ZB-Neobre	481	0.00496279	0	#DIV/0!
ZB-Lepken	ZB-Neobre	482	0.00496279	0	#DIV/0!
ZB-Lepmim	ZB-Neobre	483	0.00413395	0	#DIV/0!
ZB-Lamkun	ZB-Neobre	484	0.00662254	0	#DIV/0!
ZB-Neocauk	ZB-Neobre	485	0.00579232	0	#DIV/0!
ZB-Lamornc	ZB-Neobre	486	0.00662254	0	#DIV/0!
ZB-Lamornz	ZB-Neobre	487	0.00662254	0.000975134	6.79142
ZB-Lamlem	ZB-Neobre	488	0.00828505	0	#DIV/0!
ZB-Neovent	ZB-Neobre	489	0.00579232	0	#DIV/0!
ZB-Neofas	ZB-Neobre	490	0.00828505	0	#DIV/0!
ZB-Neoven	ZB-Neobre	491	0.00496279	0	#DIV/0!
ZB-Neovar	ZB-Neobre	492	0.00579232	0	#DIV/0!
ZB-Lamlap	ZB-Neobre	493	0.00745345	0	#DIV/0!
ZB-Lamsig	ZB-Neobre	494	0.00828505	0	#DIV/0!
ZB-Lamorna	ZB-Neobre	495	0.00496279	0	#DIV/0!
ZB-Neocaud	ZB-Neobre	496	0.00911734	0	#DIV/0!
ZB-Aloalo	ZB-Lamoce	497	0.325613	0.232622	1.39975
ZB-Auldew	ZB-Lamoce	498	0.322183	0.00195122	165.119
ZB-Macaus	ZB-Lamoce	499	0.327721	0.177057	1.85094
ZB-Macpee	ZB-Lamoce	500	0.327721	0.182919	1.79162
ZB-Altcal	ZB-Lamoce	501	0.00247832	0	#DIV/0!
ZB-Neobrem	ZB-Lamoce	502	0.00330579	0	#DIV/0!
ZB-Altcom	ZB-Lamoce	503	0.000825423	0	#DIV/0!
ZB-Lamcal	ZB-Lamoce	504	0.00496279	0	#DIV/0!
ZB-Lepatt	ZB-Lamoce	505	0.00165153	0	#DIV/0!
ZB-Neohec	ZB-Lamoce	506	0.00165153	0	#DIV/0!
ZB-Neomee	ZB-Lamoce	507	0.00165153	0	#DIV/0!
ZB-Neople	ZB-Lamoce	508	0.00330579	0	#DIV/0!
ZB-Neobou	ZB-Lamoce	509	0.00330579	0.000975134	3.39009
ZB-Leppro	ZB-Lamoce	510	0.00330579	0	#DIV/0!
ZB-Neocal	ZB-Lamoce	511	0.00330579	0	#DIV/0!
ZB-Lepelo	ZB-Lamoce	512	0.00413395	0	#DIV/0!
ZB-Lepken	ZB-Lamoce	513	0.00247832	0	#DIV/0!
ZB-Lepmim	ZB-Lamoce	514	0.00330579	0	#DIV/0!
ZB-Lamkun	ZB-Lamoce	515	0.00413395	0	#DIV/0!
ZB-Neocauk	ZB-Lamoce	516	0.00165153	0	#DIV/0!
ZB-Lamornc	ZB-Lamoce	517	0.00247832	0	#DIV/0!
ZB-Lamornz	ZB-Lamoce	518	0.00247832	0.000975134	2.54151
ZB-Lamlem	ZB-Lamoce	519	0.00413395	0	#DIV/0!
ZB-Neovent	ZB-Lamoce	520	0.00165153	0	#DIV/0!
ZB-Neofas	ZB-Lamoce	521	0.00247832	0	#DIV/0!
ZB-Neoven	ZB-Lamoce	522	0.00413395	0	#DIV/0!
ZB-Neovar	ZB-Lamoce	523	0.00330579	0	#DIV/0!
ZB-Lamlap	ZB-Lamoce	524	0.00496279	0	#DIV/0!
ZB-Lamsig	ZB-Lamoce	525	0.00579232	0	#DIV/0!
ZB-Lamorna	ZB-Lamoce	526	0.00413395	0	#DIV/0!
ZB-Neocaud	ZB-Lamoce	527	0.00496279	0	#DIV/0!
ZB-Neobre	ZB-Lamoce	528	0.00579232	0	#DIV/0!
ZB-Aloalo	ZB-Lepmee	529	0.324468	0.232622	1.39483
ZB-Auldew	ZB-Lepmee	530	0.322183	0.00195122	165.119
ZB-Macaus	ZB-Lepmee	531	0.327721	0.177057	1.85094
ZB-Macpee	ZB-Lepmee	532	0.328873	0.182919	1.79792
ZB-Altcal	ZB-Lepmee	533	0.000825423	0	#DIV/0!
ZB-Neobrem	ZB-Lepmee	534	0.00165153	0	#DIV/0!
ZB-Altcom	ZB-Lepmee	535	0.00247832	0	#DIV/0!
ZB-Lamcal	ZB-Lepmee	536	0.00330579	0	#DIV/0!
ZB-Lepatt	ZB-Lepmee	537	0	0	#DIV/0!
ZB-Neohec	ZB-Lepmee	538	0	0	#DIV/0!
ZB-Neomee	ZB-Lepmee	539	0	0	#DIV/0!
ZB-Neople	ZB-Lepmee	540	0.00165153	0	#DIV/0!
ZB-Neobou	ZB-Lepmee	541	0.00165153	0.000975134	1.69364
ZB-Leppro	ZB-Lepmee	542	0.00165153	0	#DIV/0!
ZB-Neocal	ZB-Lepmee	543	0.00165153	0	#DIV/0!
ZB-Lepelo	ZB-Lepmee	544	0.00247832	0	#DIV/0!
ZB-Lepken	ZB-Lepmee	545	0.000825423	0	#DIV/0!
ZB-Lepmim	ZB-Lepmee	546	0.00165153	0	#DIV/0!
ZB-Lamkun	ZB-Lepmee	547	0.00247832	0	#DIV/0!
ZB-Neocauk	ZB-Lepmee	548	0.00165153	0	#DIV/0!
ZB-Lamornc	ZB-Lepmee	549	0.00247832	0	#DIV/0!
ZB-Lamornz	ZB-Lepmee	550	0.00247832	0.000975134	2.54151
ZB-Lamlem	ZB-Lepmee	551	0.00413395	0	#DIV/0!
ZB-Neovent	ZB-Lepmee	552	0.00165153	0	#DIV/0!
ZB-Neofas	ZB-Lepmee	553	0.00413395	0	#DIV/0!
ZB-Neoven	ZB-Lepmee	554	0.00413395	0	#DIV/0!
ZB-Neovar	ZB-Lepmee	555	0.00165153	0	#DIV/0!
ZB-Lamlap	ZB-Lepmee	556	0.00330579	0	#DIV/0!
ZB-Lamsig	ZB-Lepmee	557	0.00413395	0	#DIV/0!
ZB-Lamorna	ZB-Lepmee	558	0.00413395	0	#DIV/0!
ZB-Neocaud	ZB-Lepmee	559	0.00496279	0	#DIV/0!
ZB-Neobre	ZB-Lepmee	560	0.00413395	0	#DIV/0!
ZB-Lamoce	ZB-Lepmee	561	0.00165153	0	#DIV/0!
ZB-Aloalo	ZB-Neosex	562	0.319902	0.232622	1.3752
ZB-Auldew	ZB-Neosex	563	0.324468	0.00195122	166.29
ZB-Macaus	ZB-Neosex	564	0.328873	0.177057	1.85744
ZB-Macpee	ZB-Neosex	565	0.324275	0.182919	1.77278
ZB-Altcal	ZB-Neosex	566	0.0124535	0	#DIV/0!
ZB-Neobrem	ZB-Neosex	567	0.0132892	0	#DIV/0!
ZB-Altcom	ZB-Neosex	568	0.0116184	0	#DIV/0!
ZB-Lamcal	ZB-Neosex	569	0.0132892	0	#DIV/0!
ZB-Lepatt	ZB-Neosex	570	0.0116184	0	#DIV/0!
ZB-Neohec	ZB-Neosex	571	0.0116184	0	#DIV/0!
ZB-Neomee	ZB-Neosex	572	0.0116184	0	#DIV/0!
ZB-Neople	ZB-Neosex	573	0.0132892	0	#DIV/0!
ZB-Neobou	ZB-Neosex	574	0.0132892	0.000975134	13.6281
ZB-Leppro	ZB-Neosex	575	0.0132892	0	#DIV/0!
ZB-Neocal	ZB-Neosex	576	0.0132892	0	#DIV/0!
ZB-Lepelo	ZB-Neosex	577	0.0124535	0	#DIV/0!
ZB-Lepken	ZB-Neosex	578	0.010784	0	#DIV/0!
ZB-Lepmim	ZB-Neosex	579	0.0116184	0	#DIV/0!
ZB-Lamkun	ZB-Neosex	580	0.0124535	0	#DIV/0!
ZB-Neocauk	ZB-Neosex	581	0.010784	0	#DIV/0!
ZB-Lamornc	ZB-Neosex	582	0.0116184	0	#DIV/0!
ZB-Lamornz	ZB-Neosex	583	0.0116184	0.000975134	11.9147
ZB-Lamlem	ZB-Neosex	584	0.0132892	0	#DIV/0!
ZB-Neovent	ZB-Neosex	585	0.0124535	0	#DIV/0!
ZB-Neofas	ZB-Neosex	586	0.0149629	0	#DIV/0!
ZB-Neoven	ZB-Neosex	587	0.0116184	0	#DIV/0!
ZB-Neovar	ZB-Neosex	588	0.0132892	0	#DIV/0!
ZB-Lamlap	ZB-Neosex	589	0.0132892	0	#DIV/0!
ZB-Lamsig	ZB-Neosex	590	0.0141257	0	#DIV/0!
ZB-Lamorna	ZB-Neosex	591	0.00911734	0	#DIV/0!
ZB-Neocaud	ZB-Neosex	592	0.0141257	0	#DIV/0!
ZB-Neobre	ZB-Neosex	593	0.0124535	0	#DIV/0!
ZB-Lamoce	ZB-Neosex	594	0.0124535	0	#DIV/0!
ZB-Lepmee	ZB-Neosex	595	0.0116184	0	#DIV/0!
ZB-Aloalo	ZB-Neotre	596	0.318764	0.232622	1.37031
ZB-Auldew	ZB-Neotre	597	0.324468	0.00195122	166.29
ZB-Macaus	ZB-Neotre	598	0.328873	0.177057	1.85744
ZB-Macpee	ZB-Neotre	599	0.324275	0.182919	1.77278
ZB-Altcal	ZB-Neotre	600	0.00995033	0	#DIV/0!
ZB-Neobrem	ZB-Neotre	601	0.010784	0	#DIV/0!
ZB-Altcom	ZB-Neotre	602	0.00911734	0	#DIV/0!
ZB-Lamcal	ZB-Neotre	603	0.010784	0	#DIV/0!
ZB-Lepatt	ZB-Neotre	604	0.00911734	0	#DIV/0!
ZB-Neohec	ZB-Neotre	605	0.00911734	0	#DIV/0!
ZB-Neomee	ZB-Neotre	606	0.00911734	0	#DIV/0!
ZB-Neople	ZB-Neotre	607	0.010784	0	#DIV/0!
ZB-Neobou	ZB-Neotre	608	0.010784	0.000975134	11.059
ZB-Leppro	ZB-Neotre	609	0.010784	0	#DIV/0!
ZB-Neocal	ZB-Neotre	610	0.010784	0	#DIV/0!
ZB-Lepelo	ZB-Neotre	611	0.00995033	0	#DIV/0!
ZB-Lepken	ZB-Neotre	612	0.00828505	0	#DIV/0!
ZB-Lepmim	ZB-Neotre	613	0.00911734	0	#DIV/0!
ZB-Lamkun	ZB-Neotre	614	0.00995033	0	#DIV/0!
ZB-Neocauk	ZB-Neotre	615	0.00828505	0	#DIV/0!
ZB-Lamornc	ZB-Neotre	616	0.00911734	0	#DIV/0!
ZB-Lamornz	ZB-Neotre	617	0.00911734	0.000975134	9.34984
ZB-Lamlem	ZB-Neotre	618	0.010784	0	#DIV/0!
ZB-Neovent	ZB-Neotre	619	0.00995033	0	#DIV/0!
ZB-Neofas	ZB-Neotre	620	0.0124535	0	#DIV/0!
ZB-Neoven	ZB-Neotre	621	0.00911734	0	#DIV/0!
ZB-Neovar	ZB-Neotre	622	0.010784	0	#DIV/0!
ZB-Lamlap	ZB-Neotre	623	0.010784	0	#DIV/0!
ZB-Lamsig	ZB-Neotre	624	0.0116184	0	#DIV/0!
ZB-Lamorna	ZB-Neotre	625	0.00662254	0	#DIV/0!
ZB-Neocaud	ZB-Neotre	626	0.0116184	0	#DIV/0!
ZB-Neobre	ZB-Neotre	627	0.00995033	0	#DIV/0!
ZB-Lamoce	ZB-Neotre	628	0.00995033	0	#DIV/0!
ZB-Lepmee	ZB-Neotre	629	0.00911734	0	#DIV/0!
ZB-Neosex	ZB-Neotre	630	0.00247832	0	#DIV/0!
ZB-Aloalo	ZB-Astcal	631	0.319902	0.227622	1.40541
ZB-Auldew	ZB-Astcal	632	0.323325	0.0326924	9.88992
ZB-Macaus	ZB-Astcal	633	0.328873	0.165456	1.98768
ZB-Macpee	ZB-Astcal	634	0.324275	0.169862	1.90905
ZB-Altcal	ZB-Astcal	635	0.0141257	0.0306803	0.460416
ZB-Neobrem	ZB-Astcal	636	0.0149629	0.0306803	0.487703
ZB-Altcom	ZB-Astcal	637	0.0141257	0.0306803	0.460416
ZB-Lamcal	ZB-Astcal	638	0.0149629	0.0306803	0.487703
ZB-Lepatt	ZB-Astcal	639	0.0132892	0.0306803	0.433152
ZB-Neohec	ZB-Astcal	640	0.0132892	0.0306803	0.433152
ZB-Neomee	ZB-Astcal	641	0.0132892	0.0306803	0.433152
ZB-Neople	ZB-Astcal	642	0.0149629	0.0306803	0.487703
ZB-Neobou	ZB-Astcal	643	0.0149629	0.0316858	0.472226
ZB-Leppro	ZB-Astcal	644	0.0149629	0.0306803	0.487703
ZB-Neocal	ZB-Astcal	645	0.0149629	0.0306803	0.487703
ZB-Lepelo	ZB-Astcal	646	0.0141257	0.0306803	0.460416
ZB-Lepken	ZB-Astcal	647	0.0124535	0.0306803	0.405911
ZB-Lepmim	ZB-Astcal	648	0.0132892	0.0306803	0.433152
ZB-Lamkun	ZB-Astcal	649	0.0141257	0.0306803	0.460416
ZB-Neocauk	ZB-Astcal	650	0.0132892	0.0306803	0.433152
ZB-Lamornc	ZB-Astcal	651	0.0141257	0.0306803	0.460416
ZB-Lamornz	ZB-Astcal	652	0.0141257	0.0316858	0.445805
ZB-Lamlem	ZB-Astcal	653	0.0141257	0.0306803	0.460416
ZB-Neovent	ZB-Astcal	654	0.0132892	0.0306803	0.433152
ZB-Neofas	ZB-Astcal	655	0.0158007	0.0306803	0.515013
ZB-Neoven	ZB-Astcal	656	0.0132892	0.0306803	0.433152
ZB-Neovar	ZB-Astcal	657	0.0132892	0.0306803	0.433152
ZB-Lamlap	ZB-Astcal	658	0.0149629	0.0306803	0.487703
ZB-Lamsig	ZB-Astcal	659	0.0158007	0.0306803	0.515013
ZB-Lamorna	ZB-Astcal	660	0.0124535	0.0306803	0.405911
ZB-Neocaud	ZB-Astcal	661	0.0132892	0.0306803	0.433152
ZB-Neobre	ZB-Astcal	662	0.0149629	0.0306803	0.487703
ZB-Lamoce	ZB-Astcal	663	0.0149629	0.0306803	0.487703
ZB-Lepmee	ZB-Astcal	664	0.0132892	0.0306803	0.433152
ZB-Neosex	ZB-Astcal	665	0.0149629	0.0306803	0.487703
ZB-Neotre	ZB-Astcal	666	0.0124535	0.0306803	0.405911
ZB-Aloalo	ZB-Mayzeb	667	0.321042	0.226376	1.41818
ZB-Auldew	ZB-Mayzeb	668	0.322183	0.0316858	10.168
ZB-Macaus	ZB-Mayzeb	669	0.327721	0.164303	1.99461
ZB-Macpee	ZB-Mayzeb	670	0.323129	0.168684	1.91559
ZB-Altcal	ZB-Mayzeb	671	0.0149629	0.0296758	0.504212
ZB-Neobrem	ZB-Mayzeb	672	0.0158007	0.0296758	0.532446
ZB-Altcom	ZB-Mayzeb	673	0.0149629	0.0296758	0.504212
ZB-Lamcal	ZB-Mayzeb	674	0.0158007	0.0296758	0.532446
ZB-Lepatt	ZB-Mayzeb	675	0.0141257	0.0296758	0.476001
ZB-Neohec	ZB-Mayzeb	676	0.0141257	0.0296758	0.476001
ZB-Neomee	ZB-Mayzeb	677	0.0141257	0.0296758	0.476001
ZB-Neople	ZB-Mayzeb	678	0.0158007	0.0296758	0.532446
ZB-Neobou	ZB-Mayzeb	679	0.0158007	0.0306803	0.515013
ZB-Leppro	ZB-Mayzeb	680	0.0158007	0.0296758	0.532446
ZB-Neocal	ZB-Mayzeb	681	0.0158007	0.0296758	0.532446
ZB-Lepelo	ZB-Mayzeb	682	0.0149629	0.0296758	0.504212
ZB-Lepken	ZB-Mayzeb	683	0.0132892	0.0296758	0.447814
ZB-Lepmim	ZB-Mayzeb	684	0.0141257	0.0296758	0.476001
ZB-Lamkun	ZB-Mayzeb	685	0.0149629	0.0296758	0.504212
ZB-Neocauk	ZB-Mayzeb	686	0.0141257	0.0296758	0.476001
ZB-Lamornc	ZB-Mayzeb	687	0.0149629	0.0296758	0.504212
ZB-Lamornz	ZB-Mayzeb	688	0.0149629	0.0306803	0.487703
ZB-Lamlem	ZB-Mayzeb	689	0.0149629	0.0296758	0.504212
ZB-Neovent	ZB-Mayzeb	690	0.0141257	0.0296758	0.476001
ZB-Neofas	ZB-Mayzeb	691	0.0166393	0.0296758	0.560704
ZB-Neoven	ZB-Mayzeb	692	0.0141257	0.0296758	0.476001
ZB-Neovar	ZB-Mayzeb	693	0.0141257	0.0296758	0.476001
ZB-Lamlap	ZB-Mayzeb	694	0.0158007	0.0296758	0.532446
ZB-Lamsig	ZB-Mayzeb	695	0.0166393	0.0296758	0.560704
ZB-Lamorna	ZB-Mayzeb	696	0.0132892	0.0296758	0.447814
ZB-Neocaud	ZB-Mayzeb	697	0.0141257	0.0296758	0.476001
ZB-Neobre	ZB-Mayzeb	698	0.0158007	0.0296758	0.532446
ZB-Lamoce	ZB-Mayzeb	699	0.0158007	0.0296758	0.532446
ZB-Lepmee	ZB-Mayzeb	700	0.0141257	0.0296758	0.476001
ZB-Neosex	ZB-Mayzeb	701	0.0158007	0.0296758	0.532446
ZB-Neotre	ZB-Mayzeb	702	0.0132892	0.0296758	0.447814
ZB-Astcal	ZB-Mayzeb	703	0.000825423	0.000975134	0.846471
ZB-Aloalo	ZB-Punnye	704	0.319902	0.222647	1.43681
ZB-Auldew	ZB-Punnye	705	0.322183	0.0326924	9.85499
ZB-Macaus	ZB-Punnye	706	0.326571	0.162002	2.01585
ZB-Macpee	ZB-Punnye	707	0.321984	0.167506	1.92222
ZB-Altcal	ZB-Punnye	708	0.0124535	0.0306803	0.405911
ZB-Neobrem	ZB-Punnye	709	0.0132892	0.0306803	0.433152
ZB-Altcom	ZB-Punnye	710	0.0124535	0.0306803	0.405911
ZB-Lamcal	ZB-Punnye	711	0.0132892	0.0306803	0.433152
ZB-Lepatt	ZB-Punnye	712	0.0116184	0.0306803	0.378692
ZB-Neohec	ZB-Punnye	713	0.0116184	0.0306803	0.378692
ZB-Neomee	ZB-Punnye	714	0.0116184	0.0306803	0.378692
ZB-Neople	ZB-Punnye	715	0.0132892	0.0306803	0.433152
ZB-Neobou	ZB-Punnye	716	0.0132892	0.0316858	0.419406
ZB-Leppro	ZB-Punnye	717	0.0132892	0.0306803	0.433152
ZB-Neocal	ZB-Punnye	718	0.0132892	0.0306803	0.433152
ZB-Lepelo	ZB-Punnye	719	0.0124535	0.0306803	0.405911
ZB-Lepken	ZB-Punnye	720	0.010784	0.0306803	0.351496
ZB-Lepmim	ZB-Punnye	721	0.0116184	0.0306803	0.378692
ZB-Lamkun	ZB-Punnye	722	0.0124535	0.0306803	0.405911
ZB-Neocauk	ZB-Punnye	723	0.0116184	0.0306803	0.378692
ZB-Lamornc	ZB-Punnye	724	0.0124535	0.0306803	0.405911
ZB-Lamornz	ZB-Punnye	725	0.0124535	0.0316858	0.393029
ZB-Lamlem	ZB-Punnye	726	0.0124535	0.0306803	0.405911
ZB-Neovent	ZB-Punnye	727	0.0116184	0.0306803	0.378692
ZB-Neofas	ZB-Punnye	728	0.0141257	0.0306803	0.460416
ZB-Neoven	ZB-Punnye	729	0.0116184	0.0306803	0.378692
ZB-Neovar	ZB-Punnye	730	0.0116184	0.0306803	0.378692
ZB-Lamlap	ZB-Punnye	731	0.0132892	0.0306803	0.433152
ZB-Lamsig	ZB-Punnye	732	0.0141257	0.0306803	0.460416
ZB-Lamorna	ZB-Punnye	733	0.0116184	0.0306803	0.378692
ZB-Neocaud	ZB-Punnye	734	0.0116184	0.0306803	0.378692
ZB-Neobre	ZB-Punnye	735	0.0132892	0.0306803	0.433152
ZB-Lamoce	ZB-Punnye	736	0.0132892	0.0306803	0.433152
ZB-Lepmee	ZB-Punnye	737	0.0116184	0.0306803	0.378692
ZB-Neosex	ZB-Punnye	738	0.0141257	0.0306803	0.460416
ZB-Neotre	ZB-Punnye	739	0.0116184	0.0306803	0.378692
ZB-Astcal	ZB-Punnye	740	0.00496279	0.0157174	0.315751
ZB-Mayzeb	ZB-Punnye	741	0.00579232	0.0147278	0.393291
ZB-Aloalo	ZB-Simdia	742	0.319902	0.225132	1.42096
ZB-Auldew	ZB-Simdia	743	0.316491	0.0296758	10.665
ZB-Macaus	ZB-Simdia	744	0.323129	0.159705	2.02328
ZB-Macpee	ZB-Simdia	745	0.318557	0.167506	1.90176
ZB-Altcal	ZB-Simdia	746	0.0124535	0.0276697	0.450075
ZB-Neobrem	ZB-Simdia	747	0.0132892	0.0276697	0.48028
ZB-Altcom	ZB-Simdia	748	0.0124535	0.0276697	0.450075
ZB-Lamcal	ZB-Simdia	749	0.0132892	0.0276697	0.48028
ZB-Lepatt	ZB-Simdia	750	0.0116184	0.0276697	0.419895
ZB-Neohec	ZB-Simdia	751	0.0116184	0.0276697	0.419895
ZB-Neomee	ZB-Simdia	752	0.0116184	0.0276697	0.419895
ZB-Neople	ZB-Simdia	753	0.0132892	0.0276697	0.48028
ZB-Neobou	ZB-Simdia	754	0.0132892	0.0286723	0.463487
ZB-Leppro	ZB-Simdia	755	0.0132892	0.0276697	0.48028
ZB-Neocal	ZB-Simdia	756	0.0132892	0.0276697	0.48028
ZB-Lepelo	ZB-Simdia	757	0.0124535	0.0276697	0.450075
ZB-Lepken	ZB-Simdia	758	0.010784	0.0276697	0.38974
ZB-Lepmim	ZB-Simdia	759	0.0116184	0.0276697	0.419895
ZB-Lamkun	ZB-Simdia	760	0.0124535	0.0276697	0.450075
ZB-Neocauk	ZB-Simdia	761	0.0116184	0.0276697	0.419895
ZB-Lamornc	ZB-Simdia	762	0.0124535	0.0276697	0.450075
ZB-Lamornz	ZB-Simdia	763	0.0124535	0.0286723	0.434338
ZB-Lamlem	ZB-Simdia	764	0.0124535	0.0276697	0.450075
ZB-Neovent	ZB-Simdia	765	0.0116184	0.0276697	0.419895
ZB-Neofas	ZB-Simdia	766	0.0141257	0.0276697	0.510511
ZB-Neoven	ZB-Simdia	767	0.010784	0.0276697	0.38974
ZB-Neovar	ZB-Simdia	768	0.0116184	0.0276697	0.419895
ZB-Lamlap	ZB-Simdia	769	0.0132892	0.0276697	0.48028
ZB-Lamsig	ZB-Simdia	770	0.0141257	0.0276697	0.510511
ZB-Lamorna	ZB-Simdia	771	0.0116184	0.0276697	0.419895
ZB-Neocaud	ZB-Simdia	772	0.0116184	0.0276697	0.419895
ZB-Neobre	ZB-Simdia	773	0.0132892	0.0276697	0.48028
ZB-Lamoce	ZB-Simdia	774	0.0132892	0.0276697	0.48028
ZB-Lepmee	ZB-Simdia	775	0.0116184	0.0276697	0.419895
ZB-Neosex	ZB-Simdia	776	0.0141257	0.0276697	0.510511
ZB-Neotre	ZB-Simdia	777	0.0116184	0.0276697	0.419895
ZB-Astcal	ZB-Simdia	778	0.00662254	0.0127515	0.519353
ZB-Mayzeb	ZB-Simdia	779	0.00745345	0.0117648	0.633536
ZB-Punnye	ZB-Simdia	780	0.00496279	0.00881063	0.563273
ZB-Aloalo	ZB-Hapbur	781	0.322183	0.223889	1.43903
ZB-Auldew	ZB-Hapbur	782	0.321042	0.0286723	11.197
ZB-Macaus	ZB-Hapbur	783	0.328873	0.160853	2.04456
ZB-Macpee	ZB-Hapbur	784	0.324275	0.165156	1.96344
ZB-Altcal	ZB-Hapbur	785	0.0116184	0.0266682	0.435664
ZB-Neobrem	ZB-Hapbur	786	0.0124535	0.0266682	0.466977
ZB-Altcom	ZB-Hapbur	787	0.0116184	0.0266682	0.435664
ZB-Lamcal	ZB-Hapbur	788	0.0124535	0.0266682	0.466977
ZB-Lepatt	ZB-Hapbur	789	0.010784	0.0266682	0.404376
ZB-Neohec	ZB-Hapbur	790	0.010784	0.0266682	0.404376
ZB-Neomee	ZB-Hapbur	791	0.010784	0.0266682	0.404376
ZB-Neople	ZB-Hapbur	792	0.0124535	0.0266682	0.466977
ZB-Neobou	ZB-Hapbur	793	0.0124535	0.0276697	0.450075
ZB-Leppro	ZB-Hapbur	794	0.0124535	0.0266682	0.466977
ZB-Neocal	ZB-Hapbur	795	0.0124535	0.0266682	0.466977
ZB-Lepelo	ZB-Hapbur	796	0.0116184	0.0266682	0.435664
ZB-Lepken	ZB-Hapbur	797	0.00995033	0.0266682	0.373115
ZB-Lepmim	ZB-Hapbur	798	0.010784	0.0266682	0.404376
ZB-Lamkun	ZB-Hapbur	799	0.0116184	0.0266682	0.435664
ZB-Neocauk	ZB-Hapbur	800	0.010784	0.0266682	0.404376
ZB-Lamornc	ZB-Hapbur	801	0.0116184	0.0266682	0.435664
ZB-Lamornz	ZB-Hapbur	802	0.0116184	0.0276697	0.419895
ZB-Lamlem	ZB-Hapbur	803	0.0132892	0.0266682	0.498317
ZB-Neovent	ZB-Hapbur	804	0.0124535	0.0266682	0.466977
ZB-Neofas	ZB-Hapbur	805	0.0149629	0.0266682	0.561074
ZB-Neoven	ZB-Hapbur	806	0.0124535	0.0266682	0.466977
ZB-Neovar	ZB-Hapbur	807	0.0124535	0.0266682	0.466977
ZB-Lamlap	ZB-Hapbur	808	0.0124535	0.0266682	0.466977
ZB-Lamsig	ZB-Hapbur	809	0.0132892	0.0266682	0.498317
ZB-Lamorna	ZB-Hapbur	810	0.010784	0.0266682	0.404376
ZB-Neocaud	ZB-Hapbur	811	0.0124535	0.0266682	0.466977
ZB-Neobre	ZB-Hapbur	812	0.0124535	0.0266682	0.466977
ZB-Lamoce	ZB-Hapbur	813	0.0124535	0.0266682	0.466977
ZB-Lepmee	ZB-Hapbur	814	0.010784	0.0266682	0.404376
ZB-Neosex	ZB-Hapbur	815	0.0132892	0.0266682	0.498317
ZB-Neotre	ZB-Hapbur	816	0.010784	0.0266682	0.404376
ZB-Astcal	ZB-Hapbur	817	0.00745345	0.0097944	0.760991
ZB-Mayzeb	ZB-Hapbur	818	0.00828505	0.00881063	0.940347
ZB-Punnye	ZB-Hapbur	819	0.00745345	0.00782783	0.952173
ZB-Simdia	ZB-Hapbur	820	0.00579232	0.00292826	1.97808
ZB-Aloalo	ZB-Carsch	821	0.319902	0.232622	1.3752
ZB-Auldew	ZB-Carsch	822	0.318764	0	#DIV/0!
ZB-Macaus	ZB-Carsch	823	0.325422	0.177057	1.83795
ZB-Macpee	ZB-Carsch	824	0.323129	0.182919	1.76652
ZB-Altcal	ZB-Carsch	825	0.0124535	0.00195122	6.3824
ZB-Neobrem	ZB-Carsch	826	0.0132892	0.00195122	6.81073
ZB-Altcom	ZB-Carsch	827	0.0124535	0.00195122	6.3824
ZB-Lamcal	ZB-Carsch	828	0.0132892	0.00195122	6.81073
ZB-Lepatt	ZB-Carsch	829	0.0116184	0.00195122	5.95442
ZB-Neohec	ZB-Carsch	830	0.0116184	0.00195122	5.95442
ZB-Neomee	ZB-Carsch	831	0.0116184	0.00195122	5.95442
ZB-Neople	ZB-Carsch	832	0.0132892	0.00195122	6.81073
ZB-Neobou	ZB-Carsch	833	0.0132892	0.00292826	4.53827
ZB-Leppro	ZB-Carsch	834	0.0132892	0.00195122	6.81073
ZB-Neocal	ZB-Carsch	835	0.0132892	0.00195122	6.81073
ZB-Lepelo	ZB-Carsch	836	0.0124535	0.00195122	6.3824
ZB-Lepken	ZB-Carsch	837	0.010784	0.00195122	5.5268
ZB-Lepmim	ZB-Carsch	838	0.0116184	0.00195122	5.95442
ZB-Lamkun	ZB-Carsch	839	0.0124535	0.00195122	6.3824
ZB-Neocauk	ZB-Carsch	840	0.0116184	0.00195122	5.95442
ZB-Lamornc	ZB-Carsch	841	0.010784	0.00195122	5.5268
ZB-Lamornz	ZB-Carsch	842	0.010784	0.00292826	3.68274
ZB-Lamlem	ZB-Carsch	843	0.0124535	0.00195122	6.3824
ZB-Neovent	ZB-Carsch	844	0.0116184	0.00195122	5.95442
ZB-Neofas	ZB-Carsch	845	0.0141257	0.00195122	7.23942
ZB-Neoven	ZB-Carsch	846	0.010784	0.00195122	5.5268
ZB-Neovar	ZB-Carsch	847	0.00995033	0.00195122	5.09954
ZB-Lamlap	ZB-Carsch	848	0.0132892	0.00195122	6.81073
ZB-Lamsig	ZB-Carsch	849	0.0141257	0.00195122	7.23942
ZB-Lamorna	ZB-Carsch	850	0.00995033	0.00195122	5.09954
ZB-Neocaud	ZB-Carsch	851	0.00995033	0.00195122	5.09954
ZB-Neobre	ZB-Carsch	852	0.0124535	0.00195122	6.3824
ZB-Lamoce	ZB-Carsch	853	0.0132892	0.00195122	6.81073
ZB-Lepmee	ZB-Carsch	854	0.0116184	0.00195122	5.95442
ZB-Neosex	ZB-Carsch	855	0.0116184	0.00195122	5.95442
ZB-Neotre	ZB-Carsch	856	0.00911734	0.00195122	4.67264
ZB-Astcal	ZB-Carsch	857	0.00828505	0.0326924	0.253425
ZB-Mayzeb	ZB-Carsch	858	0.00911734	0.0316858	0.287742
ZB-Punnye	ZB-Carsch	859	0.00745345	0.0326924	0.227988
ZB-Simdia	ZB-Carsch	860	0.00745345	0.0296758	0.251163
ZB-Hapbur	ZB-Carsch	861	0.00828505	0.0286723	0.288957
ZB-Aloalo	ZB-Xenpap	862	0.322183	0.232622	1.385
ZB-Auldew	ZB-Xenpap	863	0.317627	0.00195122	162.784
ZB-Macaus	ZB-Xenpap	864	0.326571	0.177057	1.84444
ZB-Macpee	ZB-Xenpap	865	0.324275	0.182919	1.77278
ZB-Altcal	ZB-Xenpap	866	0.0124535	0	#DIV/0!
ZB-Neobrem	ZB-Xenpap	867	0.0132892	0	#DIV/0!
ZB-Altcom	ZB-Xenpap	868	0.0124535	0	#DIV/0!
ZB-Lamcal	ZB-Xenpap	869	0.0132892	0	#DIV/0!
ZB-Lepatt	ZB-Xenpap	870	0.0116184	0	#DIV/0!
ZB-Neohec	ZB-Xenpap	871	0.0116184	0	#DIV/0!
ZB-Neomee	ZB-Xenpap	872	0.0116184	0	#DIV/0!
ZB-Neople	ZB-Xenpap	873	0.0132892	0	#DIV/0!
ZB-Neobou	ZB-Xenpap	874	0.0132892	0.000975134	13.6281
ZB-Leppro	ZB-Xenpap	875	0.0132892	0	#DIV/0!
ZB-Neocal	ZB-Xenpap	876	0.0132892	0	#DIV/0!
ZB-Lepelo	ZB-Xenpap	877	0.0124535	0	#DIV/0!
ZB-Lepken	ZB-Xenpap	878	0.010784	0	#DIV/0!
ZB-Lepmim	ZB-Xenpap	879	0.0116184	0	#DIV/0!
ZB-Lamkun	ZB-Xenpap	880	0.0124535	0	#DIV/0!
ZB-Neocauk	ZB-Xenpap	881	0.0116184	0	#DIV/0!
ZB-Lamornc	ZB-Xenpap	882	0.0124535	0	#DIV/0!
ZB-Lamornz	ZB-Xenpap	883	0.0124535	0.000975134	12.771
ZB-Lamlem	ZB-Xenpap	884	0.0124535	0	#DIV/0!
ZB-Neovent	ZB-Xenpap	885	0.0116184	0	#DIV/0!
ZB-Neofas	ZB-Xenpap	886	0.0141257	0	#DIV/0!
ZB-Neoven	ZB-Xenpap	887	0.010784	0	#DIV/0!
ZB-Neovar	ZB-Xenpap	888	0.0116184	0	#DIV/0!
ZB-Lamlap	ZB-Xenpap	889	0.0132892	0	#DIV/0!
ZB-Lamsig	ZB-Xenpap	890	0.0141257	0	#DIV/0!
ZB-Lamorna	ZB-Xenpap	891	0.010784	0	#DIV/0!
ZB-Neocaud	ZB-Xenpap	892	0.0116184	0	#DIV/0!
ZB-Neobre	ZB-Xenpap	893	0.0124535	0	#DIV/0!
ZB-Lamoce	ZB-Xenpap	894	0.0132892	0	#DIV/0!
ZB-Lepmee	ZB-Xenpap	895	0.0116184	0	#DIV/0!
ZB-Neosex	ZB-Xenpap	896	0.0132892	0	#DIV/0!
ZB-Neotre	ZB-Xenpap	897	0.010784	0	#DIV/0!
ZB-Astcal	ZB-Xenpap	898	0.00911734	0.0306803	0.297173
ZB-Mayzeb	ZB-Xenpap	899	0.00995033	0.0296758	0.335302
ZB-Punnye	ZB-Xenpap	900	0.00745345	0.0306803	0.242939
ZB-Simdia	ZB-Xenpap	901	0.00745345	0.0276697	0.269372
ZB-Hapbur	ZB-Xenpap	902	0.00828505	0.0266682	0.310671
ZB-Carsch	ZB-Xenpap	903	0.00330579	0.00195122	1.69422
ZB-Aloalo	ZB-Xenpaps	904	0.321042	0.232622	1.3801
ZB-Auldew	ZB-Xenpaps	905	0.318764	0.00195122	163.366
ZB-Macaus	ZB-Xenpaps	906	0.327721	0.177057	1.85094
ZB-Macpee	ZB-Xenpaps	907	0.325422	0.182919	1.77905
ZB-Altcal	ZB-Xenpaps	908	0.0132892	0	#DIV/0!
ZB-Neobrem	ZB-Xenpaps	909	0.0141257	0	#DIV/0!
ZB-Altcom	ZB-Xenpaps	910	0.0132892	0	#DIV/0!
ZB-Lamcal	ZB-Xenpaps	911	0.0141257	0	#DIV/0!
ZB-Lepatt	ZB-Xenpaps	912	0.0124535	0	#DIV/0!
ZB-Neohec	ZB-Xenpaps	913	0.0124535	0	#DIV/0!
ZB-Neomee	ZB-Xenpaps	914	0.0124535	0	#DIV/0!
ZB-Neople	ZB-Xenpaps	915	0.0141257	0	#DIV/0!
ZB-Neobou	ZB-Xenpaps	916	0.0141257	0.000975134	14.4859
ZB-Leppro	ZB-Xenpaps	917	0.0141257	0	#DIV/0!
ZB-Neocal	ZB-Xenpaps	918	0.0141257	0	#DIV/0!
ZB-Lepelo	ZB-Xenpaps	919	0.0132892	0	#DIV/0!
ZB-Lepken	ZB-Xenpaps	920	0.0116184	0	#DIV/0!
ZB-Lepmim	ZB-Xenpaps	921	0.0124535	0	#DIV/0!
ZB-Lamkun	ZB-Xenpaps	922	0.0132892	0	#DIV/0!
ZB-Neocauk	ZB-Xenpaps	923	0.0124535	0	#DIV/0!
ZB-Lamornc	ZB-Xenpaps	924	0.0132892	0	#DIV/0!
ZB-Lamornz	ZB-Xenpaps	925	0.0132892	0.000975134	13.6281
ZB-Lamlem	ZB-Xenpaps	926	0.0132892	0	#DIV/0!
ZB-Neovent	ZB-Xenpaps	927	0.0124535	0	#DIV/0!
ZB-Neofas	ZB-Xenpaps	928	0.0149629	0	#DIV/0!
ZB-Neoven	ZB-Xenpaps	929	0.0116184	0	#DIV/0!
ZB-Neovar	ZB-Xenpaps	930	0.0124535	0	#DIV/0!
ZB-Lamlap	ZB-Xenpaps	931	0.0141257	0	#DIV/0!
ZB-Lamsig	ZB-Xenpaps	932	0.0149629	0	#DIV/0!
ZB-Lamorna	ZB-Xenpaps	933	0.010784	0	#DIV/0!
ZB-Neocaud	ZB-Xenpaps	934	0.0124535	0	#DIV/0!
ZB-Neobre	ZB-Xenpaps	935	0.0132892	0	#DIV/0!
ZB-Lamoce	ZB-Xenpaps	936	0.0141257	0	#DIV/0!
ZB-Lepmee	ZB-Xenpaps	937	0.0124535	0	#DIV/0!
ZB-Neosex	ZB-Xenpaps	938	0.0124535	0	#DIV/0!
ZB-Neotre	ZB-Xenpaps	939	0.00995033	0	#DIV/0!
ZB-Astcal	ZB-Xenpaps	940	0.00911734	0.0306803	0.297173
ZB-Mayzeb	ZB-Xenpaps	941	0.00995033	0.0296758	0.335302
ZB-Punnye	ZB-Xenpaps	942	0.00828505	0.0306803	0.270045
ZB-Simdia	ZB-Xenpaps	943	0.00828505	0.0276697	0.299426
ZB-Hapbur	ZB-Xenpaps	944	0.00911734	0.0266682	0.34188
ZB-Carsch	ZB-Xenpaps	945	0.00247832	0.00195122	1.27014
ZB-Xenpap	ZB-Xenpaps	946	0.000825423	0	#DIV/0!
ZB-Aloalo	ZB-Xenbat	947	0.321042	0.232622	1.3801
ZB-Auldew	ZB-Xenbat	948	0.317627	0.00195122	162.784
ZB-Macaus	ZB-Xenbat	949	0.324275	0.177057	1.83147
ZB-Macpee	ZB-Xenbat	950	0.319698	0.182919	1.74776
ZB-Altcal	ZB-Xenbat	951	0.0116184	0	#DIV/0!
ZB-Neobrem	ZB-Xenbat	952	0.0124535	0	#DIV/0!
ZB-Altcom	ZB-Xenbat	953	0.0116184	0	#DIV/0!
ZB-Lamcal	ZB-Xenbat	954	0.0124535	0	#DIV/0!
ZB-Lepatt	ZB-Xenbat	955	0.010784	0	#DIV/0!
ZB-Neohec	ZB-Xenbat	956	0.010784	0	#DIV/0!
ZB-Neomee	ZB-Xenbat	957	0.010784	0	#DIV/0!
ZB-Neople	ZB-Xenbat	958	0.0124535	0	#DIV/0!
ZB-Neobou	ZB-Xenbat	959	0.0124535	0.000975134	12.771
ZB-Leppro	ZB-Xenbat	960	0.0124535	0	#DIV/0!
ZB-Neocal	ZB-Xenbat	961	0.0124535	0	#DIV/0!
ZB-Lepelo	ZB-Xenbat	962	0.0116184	0	#DIV/0!
ZB-Lepken	ZB-Xenbat	963	0.00995033	0	#DIV/0!
ZB-Lepmim	ZB-Xenbat	964	0.010784	0	#DIV/0!
ZB-Lamkun	ZB-Xenbat	965	0.0116184	0	#DIV/0!
ZB-Neocauk	ZB-Xenbat	966	0.010784	0	#DIV/0!
ZB-Lamornc	ZB-Xenbat	967	0.00995033	0	#DIV/0!
ZB-Lamornz	ZB-Xenbat	968	0.00995033	0.000975134	10.2041
ZB-Lamlem	ZB-Xenbat	969	0.0116184	0	#DIV/0!
ZB-Neovent	ZB-Xenbat	970	0.010784	0	#DIV/0!
ZB-Neofas	ZB-Xenbat	971	0.0132892	0	#DIV/0!
ZB-Neoven	ZB-Xenbat	972	0.00995033	0	#DIV/0!
ZB-Neovar	ZB-Xenbat	973	0.00911734	0	#DIV/0!
ZB-Lamlap	ZB-Xenbat	974	0.0124535	0	#DIV/0!
ZB-Lamsig	ZB-Xenbat	975	0.0132892	0	#DIV/0!
ZB-Lamorna	ZB-Xenbat	976	0.00995033	0	#DIV/0!
ZB-Neocaud	ZB-Xenbat	977	0.00911734	0	#DIV/0!
ZB-Neobre	ZB-Xenbat	978	0.0116184	0	#DIV/0!
ZB-Lamoce	ZB-Xenbat	979	0.0124535	0	#DIV/0!
ZB-Lepmee	ZB-Xenbat	980	0.010784	0	#DIV/0!
ZB-Neosex	ZB-Xenbat	981	0.0124535	0	#DIV/0!
ZB-Neotre	ZB-Xenbat	982	0.00995033	0	#DIV/0!
ZB-Astcal	ZB-Xenbat	983	0.00828505	0.0306803	0.270045
ZB-Mayzeb	ZB-Xenbat	984	0.00911734	0.0296758	0.307232
ZB-Punnye	ZB-Xenbat	985	0.00662254	0.0306803	0.215857
ZB-Simdia	ZB-Xenbat	986	0.00662254	0.0276697	0.239342
ZB-Hapbur	ZB-Xenbat	987	0.00745345	0.0266682	0.279488
ZB-Carsch	ZB-Xenbat	988	0.00247832	0.00195122	1.27014
ZB-Xenpap	ZB-Xenbat	989	0.00413395	0	#DIV/0!
ZB-Xenpaps	ZB-Xenbat	990	0.00496279	0	#DIV/0!
ZB-Aloalo	ZB-Ectdes	991	0.322183	0.232622	1.385
ZB-Auldew	ZB-Ectdes	992	0.317627	0	#DIV/0!
ZB-Macaus	ZB-Ectdes	993	0.321984	0.177057	1.81853
ZB-Macpee	ZB-Ectdes	994	0.319698	0.182919	1.74776
ZB-Altcal	ZB-Ectdes	995	0.0149629	0.00195122	7.66847
ZB-Neobrem	ZB-Ectdes	996	0.0158007	0.00195122	8.09788
ZB-Altcom	ZB-Ectdes	997	0.0149629	0.00195122	7.66847
ZB-Lamcal	ZB-Ectdes	998	0.0158007	0.00195122	8.09788
ZB-Lepatt	ZB-Ectdes	999	0.0141257	0.00195122	7.23942
ZB-Neohec	ZB-Ectdes	1000	0.0141257	0.00195122	7.23942
ZB-Neomee	ZB-Ectdes	1001	0.0141257	0.00195122	7.23942
ZB-Neople	ZB-Ectdes	1002	0.0158007	0.00195122	8.09788
ZB-Neobou	ZB-Ectdes	1003	0.0158007	0.00292826	5.39595
ZB-Leppro	ZB-Ectdes	1004	0.0158007	0.00195122	8.09788
ZB-Neocal	ZB-Ectdes	1005	0.0158007	0.00195122	8.09788
ZB-Lepelo	ZB-Ectdes	1006	0.0149629	0.00195122	7.66847
ZB-Lepken	ZB-Ectdes	1007	0.0132892	0.00195122	6.81073
ZB-Lepmim	ZB-Ectdes	1008	0.0141257	0.00195122	7.23942
ZB-Lamkun	ZB-Ectdes	1009	0.0149629	0.00195122	7.66847
ZB-Neocauk	ZB-Ectdes	1010	0.0141257	0.00195122	7.23942
ZB-Lamornc	ZB-Ectdes	1011	0.0132892	0.00195122	6.81073
ZB-Lamornz	ZB-Ectdes	1012	0.0132892	0.00292826	4.53827
ZB-Lamlem	ZB-Ectdes	1013	0.0149629	0.00195122	7.66847
ZB-Neovent	ZB-Ectdes	1014	0.0141257	0.00195122	7.23942
ZB-Neofas	ZB-Ectdes	1015	0.0166393	0.00195122	8.52765
ZB-Neoven	ZB-Ectdes	1016	0.0124535	0.00195122	6.3824
ZB-Neovar	ZB-Ectdes	1017	0.0124535	0.00195122	6.3824
ZB-Lamlap	ZB-Ectdes	1018	0.0158007	0.00195122	8.09788
ZB-Lamsig	ZB-Ectdes	1019	0.0166393	0.00195122	8.52765
ZB-Lamorna	ZB-Ectdes	1020	0.0124535	0.00195122	6.3824
ZB-Neocaud	ZB-Ectdes	1021	0.0124535	0.00195122	6.3824
ZB-Neobre	ZB-Ectdes	1022	0.0149629	0.00195122	7.66847
ZB-Lamoce	ZB-Ectdes	1023	0.0158007	0.00195122	8.09788
ZB-Lepmee	ZB-Ectdes	1024	0.0141257	0.00195122	7.23942
ZB-Neosex	ZB-Ectdes	1025	0.0132892	0.00195122	6.81073
ZB-Neotre	ZB-Ectdes	1026	0.0116184	0.00195122	5.95442
ZB-Astcal	ZB-Ectdes	1027	0.010784	0.0326924	0.329863
ZB-Mayzeb	ZB-Ectdes	1028	0.0116184	0.0316858	0.366675
ZB-Punnye	ZB-Ectdes	1029	0.00995033	0.0326924	0.304363
ZB-Simdia	ZB-Ectdes	1030	0.00828505	0.0296758	0.279186
ZB-Hapbur	ZB-Ectdes	1031	0.010784	0.0286723	0.376113
ZB-Carsch	ZB-Ectdes	1032	0.00247832	0	#DIV/0!
ZB-Xenpap	ZB-Ectdes	1033	0.00579232	0.00195122	2.96856
ZB-Xenpaps	ZB-Ectdes	1034	0.00496279	0.00195122	2.54343
ZB-Xenbat	ZB-Ectdes	1035	0.00496279	0.00195122	2.54343
ZB-Aloalo	ZB-Lesper	1036	0.322183	0.232622	1.385
ZB-Auldew	ZB-Lesper	1037	0.316491	0	#DIV/0!
ZB-Macaus	ZB-Lesper	1038	0.323129	0.177057	1.825
ZB-Macpee	ZB-Lesper	1039	0.32084	0.182919	1.75401
ZB-Altcal	ZB-Lesper	1040	0.0141257	0.00195122	7.23942
ZB-Neobrem	ZB-Lesper	1041	0.0149629	0.00195122	7.66847
ZB-Altcom	ZB-Lesper	1042	0.0141257	0.00195122	7.23942
ZB-Lamcal	ZB-Lesper	1043	0.0149629	0.00195122	7.66847
ZB-Lepatt	ZB-Lesper	1044	0.0132892	0.00195122	6.81073
ZB-Neohec	ZB-Lesper	1045	0.0132892	0.00195122	6.81073
ZB-Neomee	ZB-Lesper	1046	0.0132892	0.00195122	6.81073
ZB-Neople	ZB-Lesper	1047	0.0149629	0.00195122	7.66847
ZB-Neobou	ZB-Lesper	1048	0.0149629	0.00292826	5.10982
ZB-Leppro	ZB-Lesper	1049	0.0149629	0.00195122	7.66847
ZB-Neocal	ZB-Lesper	1050	0.0149629	0.00195122	7.66847
ZB-Lepelo	ZB-Lesper	1051	0.0141257	0.00195122	7.23942
ZB-Lepken	ZB-Lesper	1052	0.0124535	0.00195122	6.3824
ZB-Lepmim	ZB-Lesper	1053	0.0132892	0.00195122	6.81073
ZB-Lamkun	ZB-Lesper	1054	0.0141257	0.00195122	7.23942
ZB-Neocauk	ZB-Lesper	1055	0.0132892	0.00195122	6.81073
ZB-Lamornc	ZB-Lesper	1056	0.0124535	0.00195122	6.3824
ZB-Lamornz	ZB-Lesper	1057	0.0124535	0.00292826	4.25285
ZB-Lamlem	ZB-Lesper	1058	0.0141257	0.00195122	7.23942
ZB-Neovent	ZB-Lesper	1059	0.0132892	0.00195122	6.81073
ZB-Neofas	ZB-Lesper	1060	0.0158007	0.00195122	8.09788
ZB-Neoven	ZB-Lesper	1061	0.0116184	0.00195122	5.95442
ZB-Neovar	ZB-Lesper	1062	0.0116184	0.00195122	5.95442
ZB-Lamlap	ZB-Lesper	1063	0.0149629	0.00195122	7.66847
ZB-Lamsig	ZB-Lesper	1064	0.0158007	0.00195122	8.09788
ZB-Lamorna	ZB-Lesper	1065	0.0116184	0.00195122	5.95442
ZB-Neocaud	ZB-Lesper	1066	0.0116184	0.00195122	5.95442
ZB-Neobre	ZB-Lesper	1067	0.0141257	0.00195122	7.23942
ZB-Lamoce	ZB-Lesper	1068	0.0149629	0.00195122	7.66847
ZB-Lepmee	ZB-Lesper	1069	0.0132892	0.00195122	6.81073
ZB-Neosex	ZB-Lesper	1070	0.0124535	0.00195122	6.3824
ZB-Neotre	ZB-Lesper	1071	0.010784	0.00195122	5.5268
ZB-Astcal	ZB-Lesper	1072	0.00995033	0.0326924	0.304363
ZB-Mayzeb	ZB-Lesper	1073	0.010784	0.0316858	0.340342
ZB-Punnye	ZB-Lesper	1074	0.00911734	0.0326924	0.278883
ZB-Simdia	ZB-Lesper	1075	0.00745345	0.0296758	0.251163
ZB-Hapbur	ZB-Lesper	1076	0.00995033	0.0286723	0.347037
ZB-Carsch	ZB-Lesper	1077	0.00165153	0	#DIV/0!
ZB-Xenpap	ZB-Lesper	1078	0.00496279	0.00195122	2.54343
ZB-Xenpaps	ZB-Lesper	1079	0.00413395	0.00195122	2.11865
ZB-Xenbat	ZB-Lesper	1080	0.00413395	0.00195122	2.11865
ZB-Ectdes	ZB-Lesper	1081	0.000825423	0	#DIV/0!
ZB-Aloalo	ZB-Ophhet	1082	0.322183	0.232622	1.385
ZB-Auldew	ZB-Ophhet	1083	0.317627	0	#DIV/0!
ZB-Macaus	ZB-Ophhet	1084	0.324275	0.177057	1.83147
ZB-Macpee	ZB-Ophhet	1085	0.321984	0.182919	1.76026
ZB-Altcal	ZB-Ophhet	1086	0.0158007	0.00195122	8.09788
ZB-Neobrem	ZB-Ophhet	1087	0.0166393	0.00195122	8.52765
ZB-Altcom	ZB-Ophhet	1088	0.0158007	0.00195122	8.09788
ZB-Lamcal	ZB-Ophhet	1089	0.0166393	0.00195122	8.52765
ZB-Lepatt	ZB-Ophhet	1090	0.0149629	0.00195122	7.66847
ZB-Neohec	ZB-Ophhet	1091	0.0149629	0.00195122	7.66847
ZB-Neomee	ZB-Ophhet	1092	0.0149629	0.00195122	7.66847
ZB-Neople	ZB-Ophhet	1093	0.0166393	0.00195122	8.52765
ZB-Neobou	ZB-Ophhet	1094	0.0166393	0.00292826	5.68232
ZB-Leppro	ZB-Ophhet	1095	0.0166393	0.00195122	8.52765
ZB-Neocal	ZB-Ophhet	1096	0.0166393	0.00195122	8.52765
ZB-Lepelo	ZB-Ophhet	1097	0.0158007	0.00195122	8.09788
ZB-Lepken	ZB-Ophhet	1098	0.0141257	0.00195122	7.23942
ZB-Lepmim	ZB-Ophhet	1099	0.0149629	0.00195122	7.66847
ZB-Lamkun	ZB-Ophhet	1100	0.0158007	0.00195122	8.09788
ZB-Neocauk	ZB-Ophhet	1101	0.0149629	0.00195122	7.66847
ZB-Lamornc	ZB-Ophhet	1102	0.0141257	0.00195122	7.23942
ZB-Lamornz	ZB-Ophhet	1103	0.0141257	0.00292826	4.82392
ZB-Lamlem	ZB-Ophhet	1104	0.0158007	0.00195122	8.09788
ZB-Neovent	ZB-Ophhet	1105	0.0149629	0.00195122	7.66847
ZB-Neofas	ZB-Ophhet	1106	0.0174786	0.00195122	8.95778
ZB-Neoven	ZB-Ophhet	1107	0.0132892	0.00195122	6.81073
ZB-Neovar	ZB-Ophhet	1108	0.0132892	0.00195122	6.81073
ZB-Lamlap	ZB-Ophhet	1109	0.0166393	0.00195122	8.52765
ZB-Lamsig	ZB-Ophhet	1110	0.0174786	0.00195122	8.95778
ZB-Lamorna	ZB-Ophhet	1111	0.0132892	0.00195122	6.81073
ZB-Neocaud	ZB-Ophhet	1112	0.0132892	0.00195122	6.81073
ZB-Neobre	ZB-Ophhet	1113	0.0158007	0.00195122	8.09788
ZB-Lamoce	ZB-Ophhet	1114	0.0166393	0.00195122	8.52765
ZB-Lepmee	ZB-Ophhet	1115	0.0149629	0.00195122	7.66847
ZB-Neosex	ZB-Ophhet	1116	0.0141257	0.00195122	7.23942
ZB-Neotre	ZB-Ophhet	1117	0.0124535	0.00195122	6.3824
ZB-Astcal	ZB-Ophhet	1118	0.0116184	0.0326924	0.355385
ZB-Mayzeb	ZB-Ophhet	1119	0.0124535	0.0316858	0.393029
ZB-Punnye	ZB-Ophhet	1120	0.010784	0.0326924	0.329863
ZB-Simdia	ZB-Ophhet	1121	0.00911734	0.0296758	0.307232
ZB-Hapbur	ZB-Ophhet	1122	0.0116184	0.0286723	0.405214
ZB-Carsch	ZB-Ophhet	1123	0.00330579	0	#DIV/0!
ZB-Xenpap	ZB-Ophhet	1124	0.00662254	0.00195122	3.39405
ZB-Xenpaps	ZB-Ophhet	1125	0.00579232	0.00195122	2.96856
ZB-Xenbat	ZB-Ophhet	1126	0.00579232	0.00195122	2.96856
ZB-Ectdes	ZB-Ophhet	1127	0.00247832	0	#DIV/0!
ZB-Lesper	ZB-Ophhet	1128	0.00165153	0	#DIV/0!
ZB-Aloalo	ZB-Ophwhi	1129	0.321042	0.232622	1.3801
ZB-Auldew	ZB-Ophwhi	1130	0.318764	0	#DIV/0!
ZB-Macaus	ZB-Ophwhi	1131	0.323129	0.177057	1.825
ZB-Macpee	ZB-Ophwhi	1132	0.32084	0.182919	1.75401
ZB-Altcal	ZB-Ophwhi	1133	0.0166393	0.00195122	8.52765
ZB-Neobrem	ZB-Ophwhi	1134	0.0174786	0.00195122	8.95778
ZB-Altcom	ZB-Ophwhi	1135	0.0166393	0.00195122	8.52765
ZB-Lamcal	ZB-Ophwhi	1136	0.0174786	0.00195122	8.95778
ZB-Lepatt	ZB-Ophwhi	1137	0.0158007	0.00195122	8.09788
ZB-Neohec	ZB-Ophwhi	1138	0.0158007	0.00195122	8.09788
ZB-Neomee	ZB-Ophwhi	1139	0.0158007	0.00195122	8.09788
ZB-Neople	ZB-Ophwhi	1140	0.0174786	0.00195122	8.95778
ZB-Neobou	ZB-Ophwhi	1141	0.0174786	0.00292826	5.96894
ZB-Leppro	ZB-Ophwhi	1142	0.0174786	0.00195122	8.95778
ZB-Neocal	ZB-Ophwhi	1143	0.0174786	0.00195122	8.95778
ZB-Lepelo	ZB-Ophwhi	1144	0.0166393	0.00195122	8.52765
ZB-Lepken	ZB-Ophwhi	1145	0.0149629	0.00195122	7.66847
ZB-Lepmim	ZB-Ophwhi	1146	0.0158007	0.00195122	8.09788
ZB-Lamkun	ZB-Ophwhi	1147	0.0166393	0.00195122	8.52765
ZB-Neocauk	ZB-Ophwhi	1148	0.0158007	0.00195122	8.09788
ZB-Lamornc	ZB-Ophwhi	1149	0.0149629	0.00195122	7.66847
ZB-Lamornz	ZB-Ophwhi	1150	0.0149629	0.00292826	5.10982
ZB-Lamlem	ZB-Ophwhi	1151	0.0166393	0.00195122	8.52765
ZB-Neovent	ZB-Ophwhi	1152	0.0158007	0.00195122	8.09788
ZB-Neofas	ZB-Ophwhi	1153	0.0183186	0.00195122	9.38827
ZB-Neoven	ZB-Ophwhi	1154	0.0141257	0.00195122	7.23942
ZB-Neovar	ZB-Ophwhi	1155	0.0141257	0.00195122	7.23942
ZB-Lamlap	ZB-Ophwhi	1156	0.0174786	0.00195122	8.95778
ZB-Lamsig	ZB-Ophwhi	1157	0.0183186	0.00195122	9.38827
ZB-Lamorna	ZB-Ophwhi	1158	0.0141257	0.00195122	7.23942
ZB-Neocaud	ZB-Ophwhi	1159	0.0141257	0.00195122	7.23942
ZB-Neobre	ZB-Ophwhi	1160	0.0166393	0.00195122	8.52765
ZB-Lamoce	ZB-Ophwhi	1161	0.0174786	0.00195122	8.95778
ZB-Lepmee	ZB-Ophwhi	1162	0.0158007	0.00195122	8.09788
ZB-Neosex	ZB-Ophwhi	1163	0.0149629	0.00195122	7.66847
ZB-Neotre	ZB-Ophwhi	1164	0.0132892	0.00195122	6.81073
ZB-Astcal	ZB-Ophwhi	1165	0.0124535	0.0326924	0.380929
ZB-Mayzeb	ZB-Ophwhi	1166	0.0132892	0.0316858	0.419406
ZB-Punnye	ZB-Ophwhi	1167	0.0116184	0.0326924	0.355385
ZB-Simdia	ZB-Ophwhi	1168	0.00995033	0.0296758	0.335302
ZB-Hapbur	ZB-Ophwhi	1169	0.0124535	0.0286723	0.434338
ZB-Carsch	ZB-Ophwhi	1170	0.00413395	0	#DIV/0!
ZB-Xenpap	ZB-Ophwhi	1171	0.00579232	0.00195122	2.96856
ZB-Xenpaps	ZB-Ophwhi	1172	0.00496279	0.00195122	2.54343
ZB-Xenbat	ZB-Ophwhi	1173	0.00662254	0.00195122	3.39405
ZB-Ectdes	ZB-Ophwhi	1174	0.00165153	0	#DIV/0!
ZB-Lesper	ZB-Ophwhi	1175	0.00247832	0	#DIV/0!
ZB-Ophhet	ZB-Ophwhi	1176	0.00413395	0	#DIV/0!
ZB-Aloalo	ZB-Ophboo	1177	0.319902	0.232622	1.3752
ZB-Auldew	ZB-Ophboo	1178	0.319902	0	#DIV/0!
ZB-Macaus	ZB-Ophboo	1179	0.324275	0.177057	1.83147
ZB-Macpee	ZB-Ophboo	1180	0.321984	0.182919	1.76026
ZB-Altcal	ZB-Ophboo	1181	0.0141257	0.00195122	7.23942
ZB-Neobrem	ZB-Ophboo	1182	0.0149629	0.00195122	7.66847
ZB-Altcom	ZB-Ophboo	1183	0.0141257	0.00195122	7.23942
ZB-Lamcal	ZB-Ophboo	1184	0.0149629	0.00195122	7.66847
ZB-Lepatt	ZB-Ophboo	1185	0.0132892	0.00195122	6.81073
ZB-Neohec	ZB-Ophboo	1186	0.0132892	0.00195122	6.81073
ZB-Neomee	ZB-Ophboo	1187	0.0132892	0.00195122	6.81073
ZB-Neople	ZB-Ophboo	1188	0.0149629	0.00195122	7.66847
ZB-Neobou	ZB-Ophboo	1189	0.0149629	0.00292826	5.10982
ZB-Leppro	ZB-Ophboo	1190	0.0149629	0.00195122	7.66847
ZB-Neocal	ZB-Ophboo	1191	0.0149629	0.00195122	7.66847
ZB-Lepelo	ZB-Ophboo	1192	0.0141257	0.00195122	7.23942
ZB-Lepken	ZB-Ophboo	1193	0.0124535	0.00195122	6.3824
ZB-Lepmim	ZB-Ophboo	1194	0.0132892	0.00195122	6.81073
ZB-Lamkun	ZB-Ophboo	1195	0.0141257	0.00195122	7.23942
ZB-Neocauk	ZB-Ophboo	1196	0.0132892	0.00195122	6.81073
ZB-Lamornc	ZB-Ophboo	1197	0.0124535	0.00195122	6.3824
ZB-Lamornz	ZB-Ophboo	1198	0.0124535	0.00292826	4.25285
ZB-Lamlem	ZB-Ophboo	1199	0.0141257	0.00195122	7.23942
ZB-Neovent	ZB-Ophboo	1200	0.0132892	0.00195122	6.81073
ZB-Neofas	ZB-Ophboo	1201	0.0158007	0.00195122	8.09788
ZB-Neoven	ZB-Ophboo	1202	0.0124535	0.00195122	6.3824
ZB-Neovar	ZB-Ophboo	1203	0.0116184	0.00195122	5.95442
ZB-Lamlap	ZB-Ophboo	1204	0.0149629	0.00195122	7.66847
ZB-Lamsig	ZB-Ophboo	1205	0.0158007	0.00195122	8.09788
ZB-Lamorna	ZB-Ophboo	1206	0.0116184	0.00195122	5.95442
ZB-Neocaud	ZB-Ophboo	1207	0.0116184	0.00195122	5.95442
ZB-Neobre	ZB-Ophboo	1208	0.0141257	0.00195122	7.23942
ZB-Lamoce	ZB-Ophboo	1209	0.0149629	0.00195122	7.66847
ZB-Lepmee	ZB-Ophboo	1210	0.0132892	0.00195122	6.81073
ZB-Neosex	ZB-Ophboo	1211	0.0132892	0.00195122	6.81073
ZB-Neotre	ZB-Ophboo	1212	0.010784	0.00195122	5.5268
ZB-Astcal	ZB-Ophboo	1213	0.00995033	0.0326924	0.304363
ZB-Mayzeb	ZB-Ophboo	1214	0.010784	0.0316858	0.340342
ZB-Punnye	ZB-Ophboo	1215	0.00911734	0.0326924	0.278883
ZB-Simdia	ZB-Ophboo	1216	0.00911734	0.0296758	0.307232
ZB-Hapbur	ZB-Ophboo	1217	0.00995033	0.0286723	0.347037
ZB-Carsch	ZB-Ophboo	1218	0.00165153	0	#DIV/0!
ZB-Xenpap	ZB-Ophboo	1219	0.00496279	0.00195122	2.54343
ZB-Xenpaps	ZB-Ophboo	1220	0.00413395	0.00195122	2.11865
ZB-Xenbat	ZB-Ophboo	1221	0.00413395	0.00195122	2.11865
ZB-Ectdes	ZB-Ophboo	1222	0.00247832	0	#DIV/0!
ZB-Lesper	ZB-Ophboo	1223	0.00330579	0	#DIV/0!
ZB-Ophhet	ZB-Ophboo	1224	0.00330579	0	#DIV/0!
ZB-Ophwhi	ZB-Ophboo	1225	0.00413395	0	#DIV/0!
ZB-Aloalo	ZB-Ophnas	1226	0.321042	0.232622	1.3801
ZB-Auldew	ZB-Ophnas	1227	0.318764	0	#DIV/0!
ZB-Macaus	ZB-Ophnas	1228	0.323129	0.177057	1.825
ZB-Macpee	ZB-Ophnas	1229	0.32084	0.182919	1.75401
ZB-Altcal	ZB-Ophnas	1230	0.0149629	0.00195122	7.66847
ZB-Neobrem	ZB-Ophnas	1231	0.0158007	0.00195122	8.09788
ZB-Altcom	ZB-Ophnas	1232	0.0149629	0.00195122	7.66847
ZB-Lamcal	ZB-Ophnas	1233	0.0158007	0.00195122	8.09788
ZB-Lepatt	ZB-Ophnas	1234	0.0141257	0.00195122	7.23942
ZB-Neohec	ZB-Ophnas	1235	0.0141257	0.00195122	7.23942
ZB-Neomee	ZB-Ophnas	1236	0.0141257	0.00195122	7.23942
ZB-Neople	ZB-Ophnas	1237	0.0158007	0.00195122	8.09788
ZB-Neobou	ZB-Ophnas	1238	0.0158007	0.00292826	5.39595
ZB-Leppro	ZB-Ophnas	1239	0.0158007	0.00195122	8.09788
ZB-Neocal	ZB-Ophnas	1240	0.0158007	0.00195122	8.09788
ZB-Lepelo	ZB-Ophnas	1241	0.0149629	0.00195122	7.66847
ZB-Lepken	ZB-Ophnas	1242	0.0132892	0.00195122	6.81073
ZB-Lepmim	ZB-Ophnas	1243	0.0141257	0.00195122	7.23942
ZB-Lamkun	ZB-Ophnas	1244	0.0149629	0.00195122	7.66847
ZB-Neocauk	ZB-Ophnas	1245	0.0141257	0.00195122	7.23942
ZB-Lamornc	ZB-Ophnas	1246	0.0132892	0.00195122	6.81073
ZB-Lamornz	ZB-Ophnas	1247	0.0132892	0.00292826	4.53827
ZB-Lamlem	ZB-Ophnas	1248	0.0149629	0.00195122	7.66847
ZB-Neovent	ZB-Ophnas	1249	0.0141257	0.00195122	7.23942
ZB-Neofas	ZB-Ophnas	1250	0.0166393	0.00195122	8.52765
ZB-Neoven	ZB-Ophnas	1251	0.0124535	0.00195122	6.3824
ZB-Neovar	ZB-Ophnas	1252	0.0124535	0.00195122	6.3824
ZB-Lamlap	ZB-Ophnas	1253	0.0158007	0.00195122	8.09788
ZB-Lamsig	ZB-Ophnas	1254	0.0166393	0.00195122	8.52765
ZB-Lamorna	ZB-Ophnas	1255	0.0124535	0.00195122	6.3824
ZB-Neocaud	ZB-Ophnas	1256	0.0124535	0.00195122	6.3824
ZB-Neobre	ZB-Ophnas	1257	0.0149629	0.00195122	7.66847
ZB-Lamoce	ZB-Ophnas	1258	0.0158007	0.00195122	8.09788
ZB-Lepmee	ZB-Ophnas	1259	0.0141257	0.00195122	7.23942
ZB-Neosex	ZB-Ophnas	1260	0.0141257	0.00195122	7.23942
ZB-Neotre	ZB-Ophnas	1261	0.0116184	0.00195122	5.95442
ZB-Astcal	ZB-Ophnas	1262	0.010784	0.0326924	0.329863
ZB-Mayzeb	ZB-Ophnas	1263	0.0116184	0.0316858	0.366675
ZB-Punnye	ZB-Ophnas	1264	0.00995033	0.0326924	0.304363
ZB-Simdia	ZB-Ophnas	1265	0.00828505	0.0296758	0.279186
ZB-Hapbur	ZB-Ophnas	1266	0.010784	0.0286723	0.376113
ZB-Carsch	ZB-Ophnas	1267	0.00247832	0	#DIV/0!
ZB-Xenpap	ZB-Ophnas	1268	0.00579232	0.00195122	2.96856
ZB-Xenpaps	ZB-Ophnas	1269	0.00496279	0.00195122	2.54343
ZB-Xenbat	ZB-Ophnas	1270	0.00496279	0.00195122	2.54343
ZB-Ectdes	ZB-Ophnas	1271	0.00165153	0	#DIV/0!
ZB-Lesper	ZB-Ophnas	1272	0.00247832	0	#DIV/0!
ZB-Ophhet	ZB-Ophnas	1273	0.00247832	0	#DIV/0!
ZB-Ophwhi	ZB-Ophnas	1274	0.00330579	0	#DIV/0!
ZB-Ophboo	ZB-Ophnas	1275	0.000825423	0	#DIV/0!
ZB-Aloalo	ZB-Ophpar	1276	0.323325	0.232622	1.38991
ZB-Auldew	ZB-Ophpar	1277	0.321042	0	#DIV/0!
ZB-Macaus	ZB-Ophpar	1278	0.325422	0.177057	1.83795
ZB-Macpee	ZB-Ophpar	1279	0.323129	0.182919	1.76652
ZB-Altcal	ZB-Ophpar	1280	0.0158007	0.00195122	8.09788
ZB-Neobrem	ZB-Ophpar	1281	0.0166393	0.00195122	8.52765
ZB-Altcom	ZB-Ophpar	1282	0.0158007	0.00195122	8.09788
ZB-Lamcal	ZB-Ophpar	1283	0.0166393	0.00195122	8.52765
ZB-Lepatt	ZB-Ophpar	1284	0.0149629	0.00195122	7.66847
ZB-Neohec	ZB-Ophpar	1285	0.0149629	0.00195122	7.66847
ZB-Neomee	ZB-Ophpar	1286	0.0149629	0.00195122	7.66847
ZB-Neople	ZB-Ophpar	1287	0.0166393	0.00195122	8.52765
ZB-Neobou	ZB-Ophpar	1288	0.0166393	0.00292826	5.68232
ZB-Leppro	ZB-Ophpar	1289	0.0166393	0.00195122	8.52765
ZB-Neocal	ZB-Ophpar	1290	0.0166393	0.00195122	8.52765
ZB-Lepelo	ZB-Ophpar	1291	0.0158007	0.00195122	8.09788
ZB-Lepken	ZB-Ophpar	1292	0.0141257	0.00195122	7.23942
ZB-Lepmim	ZB-Ophpar	1293	0.0149629	0.00195122	7.66847
ZB-Lamkun	ZB-Ophpar	1294	0.0158007	0.00195122	8.09788
ZB-Neocauk	ZB-Ophpar	1295	0.0149629	0.00195122	7.66847
ZB-Lamornc	ZB-Ophpar	1296	0.0141257	0.00195122	7.23942
ZB-Lamornz	ZB-Ophpar	1297	0.0141257	0.00292826	4.82392
ZB-Lamlem	ZB-Ophpar	1298	0.0158007	0.00195122	8.09788
ZB-Neovent	ZB-Ophpar	1299	0.0149629	0.00195122	7.66847
ZB-Neofas	ZB-Ophpar	1300	0.0174786	0.00195122	8.95778
ZB-Neoven	ZB-Ophpar	1301	0.0132892	0.00195122	6.81073
ZB-Neovar	ZB-Ophpar	1302	0.0132892	0.00195122	6.81073
ZB-Lamlap	ZB-Ophpar	1303	0.0166393	0.00195122	8.52765
ZB-Lamsig	ZB-Ophpar	1304	0.0174786	0.00195122	8.95778
ZB-Lamorna	ZB-Ophpar	1305	0.0132892	0.00195122	6.81073
ZB-Neocaud	ZB-Ophpar	1306	0.0132892	0.00195122	6.81073
ZB-Neobre	ZB-Ophpar	1307	0.0158007	0.00195122	8.09788
ZB-Lamoce	ZB-Ophpar	1308	0.0166393	0.00195122	8.52765
ZB-Lepmee	ZB-Ophpar	1309	0.0149629	0.00195122	7.66847
ZB-Neosex	ZB-Ophpar	1310	0.0149629	0.00195122	7.66847
ZB-Neotre	ZB-Ophpar	1311	0.0124535	0.00195122	6.3824
ZB-Astcal	ZB-Ophpar	1312	0.0116184	0.0326924	0.355385
ZB-Mayzeb	ZB-Ophpar	1313	0.0124535	0.0316858	0.393029
ZB-Punnye	ZB-Ophpar	1314	0.010784	0.0326924	0.329863
ZB-Simdia	ZB-Ophpar	1315	0.00911734	0.0296758	0.307232
ZB-Hapbur	ZB-Ophpar	1316	0.0116184	0.0286723	0.405214
ZB-Carsch	ZB-Ophpar	1317	0.00330579	0	#DIV/0!
ZB-Xenpap	ZB-Ophpar	1318	0.00662254	0.00195122	3.39405
ZB-Xenpaps	ZB-Ophpar	1319	0.00579232	0.00195122	2.96856
ZB-Xenbat	ZB-Ophpar	1320	0.00579232	0.00195122	2.96856
ZB-Ectdes	ZB-Ophpar	1321	0.00247832	0	#DIV/0!
ZB-Lesper	ZB-Ophpar	1322	0.00330579	0	#DIV/0!
ZB-Ophhet	ZB-Ophpar	1323	0.00496279	0	#DIV/0!
ZB-Ophwhi	ZB-Ophpar	1324	0.00413395	0	#DIV/0!
ZB-Ophboo	ZB-Ophpar	1325	0.00330579	0	#DIV/0!
ZB-Ophnas	ZB-Ophpar	1326	0.00247832	0	#DIV/0!
ZB-Aloalo	ZB-Lessta	1327	0.321042	0.232622	1.3801
ZB-Auldew	ZB-Lessta	1328	0.317627	0	#DIV/0!
ZB-Macaus	ZB-Lessta	1329	0.323129	0.177057	1.825
ZB-Macpee	ZB-Lessta	1330	0.32084	0.182919	1.75401
ZB-Altcal	ZB-Lessta	1331	0.0166393	0.00195122	8.52765
ZB-Neobrem	ZB-Lessta	1332	0.0174786	0.00195122	8.95778
ZB-Altcom	ZB-Lessta	1333	0.0166393	0.00195122	8.52765
ZB-Lamcal	ZB-Lessta	1334	0.0174786	0.00195122	8.95778
ZB-Lepatt	ZB-Lessta	1335	0.0158007	0.00195122	8.09788
ZB-Neohec	ZB-Lessta	1336	0.0158007	0.00195122	8.09788
ZB-Neomee	ZB-Lessta	1337	0.0158007	0.00195122	8.09788
ZB-Neople	ZB-Lessta	1338	0.0174786	0.00195122	8.95778
ZB-Neobou	ZB-Lessta	1339	0.0174786	0.00292826	5.96894
ZB-Leppro	ZB-Lessta	1340	0.0174786	0.00195122	8.95778
ZB-Neocal	ZB-Lessta	1341	0.0174786	0.00195122	8.95778
ZB-Lepelo	ZB-Lessta	1342	0.0166393	0.00195122	8.52765
ZB-Lepken	ZB-Lessta	1343	0.0149629	0.00195122	7.66847
ZB-Lepmim	ZB-Lessta	1344	0.0158007	0.00195122	8.09788
ZB-Lamkun	ZB-Lessta	1345	0.0166393	0.00195122	8.52765
ZB-Neocauk	ZB-Lessta	1346	0.0158007	0.00195122	8.09788
ZB-Lamornc	ZB-Lessta	1347	0.0149629	0.00195122	7.66847
ZB-Lamornz	ZB-Lessta	1348	0.0149629	0.00292826	5.10982
ZB-Lamlem	ZB-Lessta	1349	0.0166393	0.00195122	8.52765
ZB-Neovent	ZB-Lessta	1350	0.0158007	0.00195122	8.09788
ZB-Neofas	ZB-Lessta	1351	0.0183186	0.00195122	9.38827
ZB-Neoven	ZB-Lessta	1352	0.0141257	0.00195122	7.23942
ZB-Neovar	ZB-Lessta	1353	0.0141257	0.00195122	7.23942
ZB-Lamlap	ZB-Lessta	1354	0.0174786	0.00195122	8.95778
ZB-Lamsig	ZB-Lessta	1355	0.0183186	0.00195122	9.38827
ZB-Lamorna	ZB-Lessta	1356	0.0141257	0.00195122	7.23942
ZB-Neocaud	ZB-Lessta	1357	0.0141257	0.00195122	7.23942
ZB-Neobre	ZB-Lessta	1358	0.0166393	0.00195122	8.52765
ZB-Lamoce	ZB-Lessta	1359	0.0174786	0.00195122	8.95778
ZB-Lepmee	ZB-Lessta	1360	0.0158007	0.00195122	8.09788
ZB-Neosex	ZB-Lessta	1361	0.0149629	0.00195122	7.66847
ZB-Neotre	ZB-Lessta	1362	0.0132892	0.00195122	6.81073
ZB-Astcal	ZB-Lessta	1363	0.0124535	0.0326924	0.380929
ZB-Mayzeb	ZB-Lessta	1364	0.0132892	0.0316858	0.419406
ZB-Punnye	ZB-Lessta	1365	0.0116184	0.0326924	0.355385
ZB-Simdia	ZB-Lessta	1366	0.00995033	0.0296758	0.335302
ZB-Hapbur	ZB-Lessta	1367	0.0124535	0.0286723	0.434338
ZB-Carsch	ZB-Lessta	1368	0.00413395	0	#DIV/0!
ZB-Xenpap	ZB-Lessta	1369	0.00579232	0.00195122	2.96856
ZB-Xenpaps	ZB-Lessta	1370	0.00496279	0.00195122	2.54343
ZB-Xenbat	ZB-Lessta	1371	0.00662254	0.00195122	3.39405
ZB-Ectdes	ZB-Lessta	1372	0.00165153	0	#DIV/0!
ZB-Lesper	ZB-Lessta	1373	0.00247832	0	#DIV/0!
ZB-Ophhet	ZB-Lessta	1374	0.00413395	0	#DIV/0!
ZB-Ophwhi	ZB-Lessta	1375	0.00165153	0	#DIV/0!
ZB-Ophboo	ZB-Lessta	1376	0.00413395	0	#DIV/0!
ZB-Ophnas	ZB-Lessta	1377	0.00330579	0	#DIV/0!
ZB-Ophpar	ZB-Lessta	1378	0.00413395	0	#DIV/0!
ZB-Aloalo	ZB-Ophven	1379	0.321042	0.232622	1.3801
ZB-Auldew	ZB-Ophven	1380	0.318764	0	#DIV/0!
ZB-Macaus	ZB-Ophven	1381	0.323129	0.177057	1.825
ZB-Macpee	ZB-Ophven	1382	0.32084	0.182919	1.75401
ZB-Altcal	ZB-Ophven	1383	0.0158007	0.00195122	8.09788
ZB-Neobrem	ZB-Ophven	1384	0.0166393	0.00195122	8.52765
ZB-Altcom	ZB-Ophven	1385	0.0158007	0.00195122	8.09788
ZB-Lamcal	ZB-Ophven	1386	0.0166393	0.00195122	8.52765
ZB-Lepatt	ZB-Ophven	1387	0.0149629	0.00195122	7.66847
ZB-Neohec	ZB-Ophven	1388	0.0149629	0.00195122	7.66847
ZB-Neomee	ZB-Ophven	1389	0.0149629	0.00195122	7.66847
ZB-Neople	ZB-Ophven	1390	0.0166393	0.00195122	8.52765
ZB-Neobou	ZB-Ophven	1391	0.0166393	0.00292826	5.68232
ZB-Leppro	ZB-Ophven	1392	0.0166393	0.00195122	8.52765
ZB-Neocal	ZB-Ophven	1393	0.0166393	0.00195122	8.52765
ZB-Lepelo	ZB-Ophven	1394	0.0158007	0.00195122	8.09788
ZB-Lepken	ZB-Ophven	1395	0.0141257	0.00195122	7.23942
ZB-Lepmim	ZB-Ophven	1396	0.0149629	0.00195122	7.66847
ZB-Lamkun	ZB-Ophven	1397	0.0158007	0.00195122	8.09788
ZB-Neocauk	ZB-Ophven	1398	0.0149629	0.00195122	7.66847
ZB-Lamornc	ZB-Ophven	1399	0.0141257	0.00195122	7.23942
ZB-Lamornz	ZB-Ophven	1400	0.0141257	0.00292826	4.82392
ZB-Lamlem	ZB-Ophven	1401	0.0158007	0.00195122	8.09788
ZB-Neovent	ZB-Ophven	1402	0.0149629	0.00195122	7.66847
ZB-Neofas	ZB-Ophven	1403	0.0174786	0.00195122	8.95778
ZB-Neoven	ZB-Ophven	1404	0.0132892	0.00195122	6.81073
ZB-Neovar	ZB-Ophven	1405	0.0132892	0.00195122	6.81073
ZB-Lamlap	ZB-Ophven	1406	0.0166393	0.00195122	8.52765
ZB-Lamsig	ZB-Ophven	1407	0.0174786	0.00195122	8.95778
ZB-Lamorna	ZB-Ophven	1408	0.0132892	0.00195122	6.81073
ZB-Neocaud	ZB-Ophven	1409	0.0132892	0.00195122	6.81073
ZB-Neobre	ZB-Ophven	1410	0.0158007	0.00195122	8.09788
ZB-Lamoce	ZB-Ophven	1411	0.0166393	0.00195122	8.52765
ZB-Lepmee	ZB-Ophven	1412	0.0149629	0.00195122	7.66847
ZB-Neosex	ZB-Ophven	1413	0.0141257	0.00195122	7.23942
ZB-Neotre	ZB-Ophven	1414	0.0124535	0.00195122	6.3824
ZB-Astcal	ZB-Ophven	1415	0.0116184	0.0326924	0.355385
ZB-Mayzeb	ZB-Ophven	1416	0.0124535	0.0316858	0.393029
ZB-Punnye	ZB-Ophven	1417	0.010784	0.0326924	0.329863
ZB-Simdia	ZB-Ophven	1418	0.00911734	0.0296758	0.307232
ZB-Hapbur	ZB-Ophven	1419	0.0116184	0.0286723	0.405214
ZB-Carsch	ZB-Ophven	1420	0.00330579	0	#DIV/0!
ZB-Xenpap	ZB-Ophven	1421	0.00662254	0.00195122	3.39405
ZB-Xenpaps	ZB-Ophven	1422	0.00579232	0.00195122	2.96856
ZB-Xenbat	ZB-Ophven	1423	0.00579232	0.00195122	2.96856
ZB-Ectdes	ZB-Ophven	1424	0.000825423	0	#DIV/0!
ZB-Lesper	ZB-Ophven	1425	0.00165153	0	#DIV/0!
ZB-Ophhet	ZB-Ophven	1426	0.00330579	0	#DIV/0!
ZB-Ophwhi	ZB-Ophven	1427	0.000825423	0	#DIV/0!
ZB-Ophboo	ZB-Ophven	1428	0.00330579	0	#DIV/0!
ZB-Ophnas	ZB-Ophven	1429	0.00247832	0	#DIV/0!
ZB-Ophpar	ZB-Ophven	1430	0.00330579	0	#DIV/0!
ZB-Lessta	ZB-Ophven	1431	0.00247832	0	#DIV/0!
ZB-Aloalo	ZB-Cyafoa	1432	0.322183	0.232622	1.385
ZB-Auldew	ZB-Cyafoa	1433	0.318764	0	#DIV/0!
ZB-Macaus	ZB-Cyafoa	1434	0.325422	0.177057	1.83795
ZB-Macpee	ZB-Cyafoa	1435	0.323129	0.182919	1.76652
ZB-Altcal	ZB-Cyafoa	1436	0.0141257	0.00195122	7.23942
ZB-Neobrem	ZB-Cyafoa	1437	0.0149629	0.00195122	7.66847
ZB-Altcom	ZB-Cyafoa	1438	0.0141257	0.00195122	7.23942
ZB-Lamcal	ZB-Cyafoa	1439	0.0149629	0.00195122	7.66847
ZB-Lepatt	ZB-Cyafoa	1440	0.0132892	0.00195122	6.81073
ZB-Neohec	ZB-Cyafoa	1441	0.0132892	0.00195122	6.81073
ZB-Neomee	ZB-Cyafoa	1442	0.0132892	0.00195122	6.81073
ZB-Neople	ZB-Cyafoa	1443	0.0149629	0.00195122	7.66847
ZB-Neobou	ZB-Cyafoa	1444	0.0149629	0.00292826	5.10982
ZB-Leppro	ZB-Cyafoa	1445	0.0149629	0.00195122	7.66847
ZB-Neocal	ZB-Cyafoa	1446	0.0149629	0.00195122	7.66847
ZB-Lepelo	ZB-Cyafoa	1447	0.0141257	0.00195122	7.23942
ZB-Lepken	ZB-Cyafoa	1448	0.0124535	0.00195122	6.3824
ZB-Lepmim	ZB-Cyafoa	1449	0.0132892	0.00195122	6.81073
ZB-Lamkun	ZB-Cyafoa	1450	0.0141257	0.00195122	7.23942
ZB-Neocauk	ZB-Cyafoa	1451	0.0132892	0.00195122	6.81073
ZB-Lamornc	ZB-Cyafoa	1452	0.0124535	0.00195122	6.3824
ZB-Lamornz	ZB-Cyafoa	1453	0.0124535	0.00292826	4.25285
ZB-Lamlem	ZB-Cyafoa	1454	0.0141257	0.00195122	7.23942
ZB-Neovent	ZB-Cyafoa	1455	0.0132892	0.00195122	6.81073
ZB-Neofas	ZB-Cyafoa	1456	0.0158007	0.00195122	8.09788
ZB-Neoven	ZB-Cyafoa	1457	0.0124535	0.00195122	6.3824
ZB-Neovar	ZB-Cyafoa	1458	0.0116184	0.00195122	5.95442
ZB-Lamlap	ZB-Cyafoa	1459	0.0149629	0.00195122	7.66847
ZB-Lamsig	ZB-Cyafoa	1460	0.0158007	0.00195122	8.09788
ZB-Lamorna	ZB-Cyafoa	1461	0.0116184	0.00195122	5.95442
ZB-Neocaud	ZB-Cyafoa	1462	0.0116184	0.00195122	5.95442
ZB-Neobre	ZB-Cyafoa	1463	0.0141257	0.00195122	7.23942
ZB-Lamoce	ZB-Cyafoa	1464	0.0149629	0.00195122	7.66847
ZB-Lepmee	ZB-Cyafoa	1465	0.0132892	0.00195122	6.81073
ZB-Neosex	ZB-Cyafoa	1466	0.0124535	0.00195122	6.3824
ZB-Neotre	ZB-Cyafoa	1467	0.010784	0.00195122	5.5268
ZB-Astcal	ZB-Cyafoa	1468	0.00995033	0.0326924	0.304363
ZB-Mayzeb	ZB-Cyafoa	1469	0.010784	0.0316858	0.340342
ZB-Punnye	ZB-Cyafoa	1470	0.00911734	0.0326924	0.278883
ZB-Simdia	ZB-Cyafoa	1471	0.00911734	0.0296758	0.307232
ZB-Hapbur	ZB-Cyafoa	1472	0.00995033	0.0286723	0.347037
ZB-Carsch	ZB-Cyafoa	1473	0.00165153	0	#DIV/0!
ZB-Xenpap	ZB-Cyafoa	1474	0.00496279	0.00195122	2.54343
ZB-Xenpaps	ZB-Cyafoa	1475	0.00413395	0.00195122	2.11865
ZB-Xenbat	ZB-Cyafoa	1476	0.00413395	0.00195122	2.11865
ZB-Ectdes	ZB-Cyafoa	1477	0.00247832	0	#DIV/0!
ZB-Lesper	ZB-Cyafoa	1478	0.00165153	0	#DIV/0!
ZB-Ophhet	ZB-Cyafoa	1479	0.00330579	0	#DIV/0!
ZB-Ophwhi	ZB-Cyafoa	1480	0.00413395	0	#DIV/0!
ZB-Ophboo	ZB-Cyafoa	1481	0.00330579	0	#DIV/0!
ZB-Ophnas	ZB-Cyafoa	1482	0.00413395	0	#DIV/0!
ZB-Ophpar	ZB-Cyafoa	1483	0.00496279	0	#DIV/0!
ZB-Lessta	ZB-Cyafoa	1484	0.00413395	0	#DIV/0!
ZB-Ophven	ZB-Cyafoa	1485	0.00330579	0	#DIV/0!
ZB-Aloalo	ZB-Cyafur	1486	0.323325	0.232622	1.38991
ZB-Auldew	ZB-Cyafur	1487	0.318764	0	#DIV/0!
ZB-Macaus	ZB-Cyafur	1488	0.323129	0.177057	1.825
ZB-Macpee	ZB-Cyafur	1489	0.32084	0.182919	1.75401
ZB-Altcal	ZB-Cyafur	1490	0.0141257	0.00195122	7.23942
ZB-Neobrem	ZB-Cyafur	1491	0.0149629	0.00195122	7.66847
ZB-Altcom	ZB-Cyafur	1492	0.0141257	0.00195122	7.23942
ZB-Lamcal	ZB-Cyafur	1493	0.0149629	0.00195122	7.66847
ZB-Lepatt	ZB-Cyafur	1494	0.0132892	0.00195122	6.81073
ZB-Neohec	ZB-Cyafur	1495	0.0132892	0.00195122	6.81073
ZB-Neomee	ZB-Cyafur	1496	0.0132892	0.00195122	6.81073
ZB-Neople	ZB-Cyafur	1497	0.0149629	0.00195122	7.66847
ZB-Neobou	ZB-Cyafur	1498	0.0149629	0.00292826	5.10982
ZB-Leppro	ZB-Cyafur	1499	0.0149629	0.00195122	7.66847
ZB-Neocal	ZB-Cyafur	1500	0.0149629	0.00195122	7.66847
ZB-Lepelo	ZB-Cyafur	1501	0.0141257	0.00195122	7.23942
ZB-Lepken	ZB-Cyafur	1502	0.0124535	0.00195122	6.3824
ZB-Lepmim	ZB-Cyafur	1503	0.0132892	0.00195122	6.81073
ZB-Lamkun	ZB-Cyafur	1504	0.0141257	0.00195122	7.23942
ZB-Neocauk	ZB-Cyafur	1505	0.0132892	0.00195122	6.81073
ZB-Lamornc	ZB-Cyafur	1506	0.0124535	0.00195122	6.3824
ZB-Lamornz	ZB-Cyafur	1507	0.0124535	0.00292826	4.25285
ZB-Lamlem	ZB-Cyafur	1508	0.0141257	0.00195122	7.23942
ZB-Neovent	ZB-Cyafur	1509	0.0132892	0.00195122	6.81073
ZB-Neofas	ZB-Cyafur	1510	0.0158007	0.00195122	8.09788
ZB-Neoven	ZB-Cyafur	1511	0.0124535	0.00195122	6.3824
ZB-Neovar	ZB-Cyafur	1512	0.0116184	0.00195122	5.95442
ZB-Lamlap	ZB-Cyafur	1513	0.0149629	0.00195122	7.66847
ZB-Lamsig	ZB-Cyafur	1514	0.0158007	0.00195122	8.09788
ZB-Lamorna	ZB-Cyafur	1515	0.0124535	0.00195122	6.3824
ZB-Neocaud	ZB-Cyafur	1516	0.0116184	0.00195122	5.95442
ZB-Neobre	ZB-Cyafur	1517	0.0141257	0.00195122	7.23942
ZB-Lamoce	ZB-Cyafur	1518	0.0149629	0.00195122	7.66847
ZB-Lepmee	ZB-Cyafur	1519	0.0132892	0.00195122	6.81073
ZB-Neosex	ZB-Cyafur	1520	0.0141257	0.00195122	7.23942
ZB-Neotre	ZB-Cyafur	1521	0.0124535	0.00195122	6.3824
ZB-Astcal	ZB-Cyafur	1522	0.010784	0.0326924	0.329863
ZB-Mayzeb	ZB-Cyafur	1523	0.0116184	0.0316858	0.366675
ZB-Punnye	ZB-Cyafur	1524	0.00911734	0.0326924	0.278883
ZB-Simdia	ZB-Cyafur	1525	0.00911734	0.0296758	0.307232
ZB-Hapbur	ZB-Cyafur	1526	0.00995033	0.0286723	0.347037
ZB-Carsch	ZB-Cyafur	1527	0.00330579	0	#DIV/0!
ZB-Xenpap	ZB-Cyafur	1528	0.00496279	0.00195122	2.54343
ZB-Xenpaps	ZB-Cyafur	1529	0.00579232	0.00195122	2.96856
ZB-Xenbat	ZB-Cyafur	1530	0.00413395	0.00195122	2.11865
ZB-Ectdes	ZB-Cyafur	1531	0.00247832	0	#DIV/0!
ZB-Lesper	ZB-Cyafur	1532	0.00330579	0	#DIV/0!
ZB-Ophhet	ZB-Cyafur	1533	0.00496279	0	#DIV/0!
ZB-Ophwhi	ZB-Cyafur	1534	0.00413395	0	#DIV/0!
ZB-Ophboo	ZB-Cyafur	1535	0.00330579	0	#DIV/0!
ZB-Ophnas	ZB-Cyafur	1536	0.00413395	0	#DIV/0!
ZB-Ophpar	ZB-Cyafur	1537	0.00496279	0	#DIV/0!
ZB-Lessta	ZB-Cyafur	1538	0.00413395	0	#DIV/0!
ZB-Ophven	ZB-Cyafur	1539	0.00330579	0	#DIV/0!
ZB-Cyafoa	ZB-Cyafur	1540	0.00165153	0	#DIV/0!
ZB-Aloalo	ZB-Xennig	1541	0.321042	0.232622	1.3801
ZB-Auldew	ZB-Xennig	1542	0.318764	0.00195122	163.366
ZB-Macaus	ZB-Xennig	1543	0.325422	0.177057	1.83795
ZB-Macpee	ZB-Xennig	1544	0.325422	0.182919	1.77905
ZB-Altcal	ZB-Xennig	1545	0.0149629	0	#DIV/0!
ZB-Neobrem	ZB-Xennig	1546	0.0158007	0	#DIV/0!
ZB-Altcom	ZB-Xennig	1547	0.0166393	0	#DIV/0!
ZB-Lamcal	ZB-Xennig	1548	0.0158007	0	#DIV/0!
ZB-Lepatt	ZB-Xennig	1549	0.0141257	0	#DIV/0!
ZB-Neohec	ZB-Xennig	1550	0.0141257	0	#DIV/0!
ZB-Neomee	ZB-Xennig	1551	0.0141257	0	#DIV/0!
ZB-Neople	ZB-Xennig	1552	0.0158007	0	#DIV/0!
ZB-Neobou	ZB-Xennig	1553	0.0158007	0.000975134	16.2037
ZB-Leppro	ZB-Xennig	1554	0.0158007	0	#DIV/0!
ZB-Neocal	ZB-Xennig	1555	0.0158007	0	#DIV/0!
ZB-Lepelo	ZB-Xennig	1556	0.0149629	0	#DIV/0!
ZB-Lepken	ZB-Xennig	1557	0.0132892	0	#DIV/0!
ZB-Lepmim	ZB-Xennig	1558	0.0141257	0	#DIV/0!
ZB-Lamkun	ZB-Xennig	1559	0.0149629	0	#DIV/0!
ZB-Neocauk	ZB-Xennig	1560	0.0141257	0	#DIV/0!
ZB-Lamornc	ZB-Xennig	1561	0.0149629	0	#DIV/0!
ZB-Lamornz	ZB-Xennig	1562	0.0149629	0.000975134	15.3444
ZB-Lamlem	ZB-Xennig	1563	0.0166393	0	#DIV/0!
ZB-Neovent	ZB-Xennig	1564	0.0141257	0	#DIV/0!
ZB-Neofas	ZB-Xennig	1565	0.0166393	0	#DIV/0!
ZB-Neoven	ZB-Xennig	1566	0.0132892	0	#DIV/0!
ZB-Neovar	ZB-Xennig	1567	0.0141257	0	#DIV/0!
ZB-Lamlap	ZB-Xennig	1568	0.0174786	0	#DIV/0!
ZB-Lamsig	ZB-Xennig	1569	0.0183186	0	#DIV/0!
ZB-Lamorna	ZB-Xennig	1570	0.0141257	0	#DIV/0!
ZB-Neocaud	ZB-Xennig	1571	0.0141257	0	#DIV/0!
ZB-Neobre	ZB-Xennig	1572	0.0149629	0	#DIV/0!
ZB-Lamoce	ZB-Xennig	1573	0.0158007	0	#DIV/0!
ZB-Lepmee	ZB-Xennig	1574	0.0141257	0	#DIV/0!
ZB-Neosex	ZB-Xennig	1575	0.0149629	0	#DIV/0!
ZB-Neotre	ZB-Xennig	1576	0.0132892	0	#DIV/0!
ZB-Astcal	ZB-Xennig	1577	0.0124535	0.0306803	0.405911
ZB-Mayzeb	ZB-Xennig	1578	0.0132892	0.0296758	0.447814
ZB-Punnye	ZB-Xennig	1579	0.0116184	0.0306803	0.378692
ZB-Simdia	ZB-Xennig	1580	0.0116184	0.0276697	0.419895
ZB-Hapbur	ZB-Xennig	1581	0.0124535	0.0266682	0.466977
ZB-Carsch	ZB-Xennig	1582	0.00579232	0.00195122	2.96856
ZB-Xenpap	ZB-Xennig	1583	0.00579232	0	#DIV/0!
ZB-Xenpaps	ZB-Xennig	1584	0.00496279	0	#DIV/0!
ZB-Xenbat	ZB-Xennig	1585	0.00828505	0	#DIV/0!
ZB-Ectdes	ZB-Xennig	1586	0.00662254	0.00195122	3.39405
ZB-Lesper	ZB-Xennig	1587	0.00579232	0.00195122	2.96856
ZB-Ophhet	ZB-Xennig	1588	0.00745345	0.00195122	3.81989
ZB-Ophwhi	ZB-Xennig	1589	0.00496279	0.00195122	2.54343
ZB-Ophboo	ZB-Xennig	1590	0.00745345	0.00195122	3.81989
ZB-Ophnas	ZB-Xennig	1591	0.00828505	0.00195122	4.24609
ZB-Ophpar	ZB-Xennig	1592	0.00911734	0.00195122	4.67264
ZB-Lessta	ZB-Xennig	1593	0.00662254	0.00195122	3.39405
ZB-Ophven	ZB-Xennig	1594	0.00579232	0.00195122	2.96856
ZB-Cyafoa	ZB-Xennig	1595	0.00579232	0.00195122	2.96856
ZB-Cyafur	ZB-Xennig	1596	0.00745345	0.00195122	3.81989
ZB-Aloalo	ZB-Xensim	1597	0.319902	0.235132	1.36052
ZB-Auldew	ZB-Xensim	1598	0.319902	0.00390625	81.8949
ZB-Macaus	ZB-Xensim	1599	0.328873	0.179393	1.83325
ZB-Macpee	ZB-Xensim	1600	0.324275	0.185311	1.74989
ZB-Altcal	ZB-Xensim	1601	0.0149629	0.00195122	7.66847
ZB-Neobrem	ZB-Xensim	1602	0.0158007	0.00195122	8.09788
ZB-Altcom	ZB-Xensim	1603	0.0149629	0.00195122	7.66847
ZB-Lamcal	ZB-Xensim	1604	0.0158007	0.00195122	8.09788
ZB-Lepatt	ZB-Xensim	1605	0.0141257	0.00195122	7.23942
ZB-Neohec	ZB-Xensim	1606	0.0141257	0.00195122	7.23942
ZB-Neomee	ZB-Xensim	1607	0.0141257	0.00195122	7.23942
ZB-Neople	ZB-Xensim	1608	0.0158007	0.00195122	8.09788
ZB-Neobou	ZB-Xensim	1609	0.0158007	0.00292826	5.39595
ZB-Leppro	ZB-Xensim	1610	0.0158007	0.00195122	8.09788
ZB-Neocal	ZB-Xensim	1611	0.0158007	0.00195122	8.09788
ZB-Lepelo	ZB-Xensim	1612	0.0149629	0.00195122	7.66847
ZB-Lepken	ZB-Xensim	1613	0.0132892	0.00195122	6.81073
ZB-Lepmim	ZB-Xensim	1614	0.0141257	0.00195122	7.23942
ZB-Lamkun	ZB-Xensim	1615	0.0149629	0.00195122	7.66847
ZB-Neocauk	ZB-Xensim	1616	0.0141257	0.00195122	7.23942
ZB-Lamornc	ZB-Xensim	1617	0.0149629	0.00195122	7.66847
ZB-Lamornz	ZB-Xensim	1618	0.0149629	0.00292826	5.10982
ZB-Lamlem	ZB-Xensim	1619	0.0149629	0.00195122	7.66847
ZB-Neovent	ZB-Xensim	1620	0.0141257	0.00195122	7.23942
ZB-Neofas	ZB-Xensim	1621	0.0166393	0.00195122	8.52765
ZB-Neoven	ZB-Xensim	1622	0.0132892	0.00195122	6.81073
ZB-Neovar	ZB-Xensim	1623	0.0141257	0.00195122	7.23942
ZB-Lamlap	ZB-Xensim	1624	0.0158007	0.00195122	8.09788
ZB-Lamsig	ZB-Xensim	1625	0.0166393	0.00195122	8.52765
ZB-Lamorna	ZB-Xensim	1626	0.0124535	0.00195122	6.3824
ZB-Neocaud	ZB-Xensim	1627	0.0141257	0.00195122	7.23942
ZB-Neobre	ZB-Xensim	1628	0.0149629	0.00195122	7.66847
ZB-Lamoce	ZB-Xensim	1629	0.0158007	0.00195122	8.09788
ZB-Lepmee	ZB-Xensim	1630	0.0141257	0.00195122	7.23942
ZB-Neosex	ZB-Xensim	1631	0.0132892	0.00195122	6.81073
ZB-Neotre	ZB-Xensim	1632	0.0116184	0.00195122	5.95442
ZB-Astcal	ZB-Xensim	1633	0.010784	0.0326924	0.329863
ZB-Mayzeb	ZB-Xensim	1634	0.0116184	0.0316858	0.366675
ZB-Punnye	ZB-Xensim	1635	0.00995033	0.0326924	0.304363
ZB-Simdia	ZB-Xensim	1636	0.00995033	0.0296758	0.335302
ZB-Hapbur	ZB-Xensim	1637	0.010784	0.0286723	0.376113
ZB-Carsch	ZB-Xensim	1638	0.00579232	0.00390625	1.48283
ZB-Xenpap	ZB-Xensim	1639	0.00579232	0.00195122	2.96856
ZB-Xenpaps	ZB-Xensim	1640	0.00496279	0.00195122	2.54343
ZB-Xenbat	ZB-Xensim	1641	0.00662254	0.00195122	3.39405
ZB-Ectdes	ZB-Xensim	1642	0.00662254	0.00390625	1.69537
ZB-Lesper	ZB-Xensim	1643	0.00579232	0.00390625	1.48283
ZB-Ophhet	ZB-Xensim	1644	0.00745345	0.00390625	1.90808
ZB-Ophwhi	ZB-Xensim	1645	0.00496279	0.00390625	1.27047
ZB-Ophboo	ZB-Xensim	1646	0.00745345	0.00390625	1.90808
ZB-Ophnas	ZB-Xensim	1647	0.00828505	0.00390625	2.12097
ZB-Ophpar	ZB-Xensim	1648	0.00911734	0.00390625	2.33404
ZB-Lessta	ZB-Xensim	1649	0.00662254	0.00390625	1.69537
ZB-Ophven	ZB-Xensim	1650	0.00579232	0.00390625	1.48283
ZB-Cyafoa	ZB-Xensim	1651	0.00579232	0.00390625	1.48283
ZB-Cyafur	ZB-Xensim	1652	0.00745345	0.00390625	1.90808
ZB-Xennig	ZB-Xensim	1653	0.00330579	0.00195122	1.69422
ZB-Aloalo	ZB-Ectnor	1654	0.321042	0.232622	1.3801
ZB-Auldew	ZB-Ectnor	1655	0.316491	0	#DIV/0!
ZB-Macaus	ZB-Ectnor	1656	0.323129	0.177057	1.825
ZB-Macpee	ZB-Ectnor	1657	0.32084	0.182919	1.75401
ZB-Altcal	ZB-Ectnor	1658	0.0149629	0.00195122	7.66847
ZB-Neobrem	ZB-Ectnor	1659	0.0158007	0.00195122	8.09788
ZB-Altcom	ZB-Ectnor	1660	0.0149629	0.00195122	7.66847
ZB-Lamcal	ZB-Ectnor	1661	0.0149629	0.00195122	7.66847
ZB-Lepatt	ZB-Ectnor	1662	0.0141257	0.00195122	7.23942
ZB-Neohec	ZB-Ectnor	1663	0.0141257	0.00195122	7.23942
ZB-Neomee	ZB-Ectnor	1664	0.0141257	0.00195122	7.23942
ZB-Neople	ZB-Ectnor	1665	0.0158007	0.00195122	8.09788
ZB-Neobou	ZB-Ectnor	1666	0.0158007	0.00292826	5.39595
ZB-Leppro	ZB-Ectnor	1667	0.0158007	0.00195122	8.09788
ZB-Neocal	ZB-Ectnor	1668	0.0158007	0.00195122	8.09788
ZB-Lepelo	ZB-Ectnor	1669	0.0149629	0.00195122	7.66847
ZB-Lepken	ZB-Ectnor	1670	0.0132892	0.00195122	6.81073
ZB-Lepmim	ZB-Ectnor	1671	0.0141257	0.00195122	7.23942
ZB-Lamkun	ZB-Ectnor	1672	0.0149629	0.00195122	7.66847
ZB-Neocauk	ZB-Ectnor	1673	0.0141257	0.00195122	7.23942
ZB-Lamornc	ZB-Ectnor	1674	0.0132892	0.00195122	6.81073
ZB-Lamornz	ZB-Ectnor	1675	0.0132892	0.00292826	4.53827
ZB-Lamlem	ZB-Ectnor	1676	0.0149629	0.00195122	7.66847
ZB-Neovent	ZB-Ectnor	1677	0.0141257	0.00195122	7.23942
ZB-Neofas	ZB-Ectnor	1678	0.0166393	0.00195122	8.52765
ZB-Neoven	ZB-Ectnor	1679	0.0124535	0.00195122	6.3824
ZB-Neovar	ZB-Ectnor	1680	0.0124535	0.00195122	6.3824
ZB-Lamlap	ZB-Ectnor	1681	0.0158007	0.00195122	8.09788
ZB-Lamsig	ZB-Ectnor	1682	0.0166393	0.00195122	8.52765
ZB-Lamorna	ZB-Ectnor	1683	0.0132892	0.00195122	6.81073
ZB-Neocaud	ZB-Ectnor	1684	0.0124535	0.00195122	6.3824
ZB-Neobre	ZB-Ectnor	1685	0.0149629	0.00195122	7.66847
ZB-Lamoce	ZB-Ectnor	1686	0.0158007	0.00195122	8.09788
ZB-Lepmee	ZB-Ectnor	1687	0.0141257	0.00195122	7.23942
ZB-Neosex	ZB-Ectnor	1688	0.0149629	0.00195122	7.66847
ZB-Neotre	ZB-Ectnor	1689	0.0132892	0.00195122	6.81073
ZB-Astcal	ZB-Ectnor	1690	0.0116184	0.0326924	0.355385
ZB-Mayzeb	ZB-Ectnor	1691	0.0124535	0.0316858	0.393029
ZB-Punnye	ZB-Ectnor	1692	0.00995033	0.0326924	0.304363
ZB-Simdia	ZB-Ectnor	1693	0.00828505	0.0296758	0.279186
ZB-Hapbur	ZB-Ectnor	1694	0.010784	0.0286723	0.376113
ZB-Carsch	ZB-Ectnor	1695	0.00413395	0	#DIV/0!
ZB-Xenpap	ZB-Ectnor	1696	0.00579232	0.00195122	2.96856
ZB-Xenpaps	ZB-Ectnor	1697	0.00662254	0.00195122	3.39405
ZB-Xenbat	ZB-Ectnor	1698	0.00496279	0.00195122	2.54343
ZB-Ectdes	ZB-Ectnor	1699	0.00330579	0	#DIV/0!
ZB-Lesper	ZB-Ectnor	1700	0.00247832	0	#DIV/0!
ZB-Ophhet	ZB-Ectnor	1701	0.00413395	0	#DIV/0!
ZB-Ophwhi	ZB-Ectnor	1702	0.00330579	0	#DIV/0!
ZB-Ophboo	ZB-Ectnor	1703	0.00579232	0	#DIV/0!
ZB-Ophnas	ZB-Ectnor	1704	0.00496279	0	#DIV/0!
ZB-Ophpar	ZB-Ectnor	1705	0.00579232	0	#DIV/0!
ZB-Lessta	ZB-Ectnor	1706	0.00496279	0	#DIV/0!
ZB-Ophven	ZB-Ectnor	1707	0.00247832	0	#DIV/0!
ZB-Cyafoa	ZB-Ectnor	1708	0.00413395	0	#DIV/0!
ZB-Cyafur	ZB-Ectnor	1709	0.00413395	0	#DIV/0!
ZB-Xennig	ZB-Ectnor	1710	0.00662254	0.00195122	3.39405
ZB-Xensim	ZB-Ectnor	1711	0.00662254	0.00390625	1.69537
ZB-Aloalo	ZB-Xenlon	1712	0.323325	0.232622	1.38991
ZB-Auldew	ZB-Xenlon	1713	0.317627	0.00195122	162.784
ZB-Macaus	ZB-Xenlon	1714	0.324275	0.177057	1.83147
ZB-Macpee	ZB-Xenlon	1715	0.324275	0.182919	1.77278
ZB-Altcal	ZB-Xenlon	1716	0.0166393	0	#DIV/0!
ZB-Neobrem	ZB-Xenlon	1717	0.0174786	0	#DIV/0!
ZB-Altcom	ZB-Xenlon	1718	0.0183186	0	#DIV/0!
ZB-Lamcal	ZB-Xenlon	1719	0.0174786	0	#DIV/0!
ZB-Lepatt	ZB-Xenlon	1720	0.0158007	0	#DIV/0!
ZB-Neohec	ZB-Xenlon	1721	0.0158007	0	#DIV/0!
ZB-Neomee	ZB-Xenlon	1722	0.0158007	0	#DIV/0!
ZB-Neople	ZB-Xenlon	1723	0.0174786	0	#DIV/0!
ZB-Neobou	ZB-Xenlon	1724	0.0174786	0.000975134	17.9243
ZB-Leppro	ZB-Xenlon	1725	0.0174786	0	#DIV/0!
ZB-Neocal	ZB-Xenlon	1726	0.0174786	0	#DIV/0!
ZB-Lepelo	ZB-Xenlon	1727	0.0166393	0	#DIV/0!
ZB-Lepken	ZB-Xenlon	1728	0.0149629	0	#DIV/0!
ZB-Lepmim	ZB-Xenlon	1729	0.0158007	0	#DIV/0!
ZB-Lamkun	ZB-Xenlon	1730	0.0149629	0	#DIV/0!
ZB-Neocauk	ZB-Xenlon	1731	0.0158007	0	#DIV/0!
ZB-Lamornc	ZB-Xenlon	1732	0.0166393	0	#DIV/0!
ZB-Lamornz	ZB-Xenlon	1733	0.0166393	0.000975134	17.0636
ZB-Lamlem	ZB-Xenlon	1734	0.0183186	0	#DIV/0!
ZB-Neovent	ZB-Xenlon	1735	0.0158007	0	#DIV/0!
ZB-Neofas	ZB-Xenlon	1736	0.0183186	0	#DIV/0!
ZB-Neoven	ZB-Xenlon	1737	0.0149629	0	#DIV/0!
ZB-Neovar	ZB-Xenlon	1738	0.0158007	0	#DIV/0!
ZB-Lamlap	ZB-Xenlon	1739	0.0191593	0	#DIV/0!
ZB-Lamsig	ZB-Xenlon	1740	0.0200007	0	#DIV/0!
ZB-Lamorna	ZB-Xenlon	1741	0.0166393	0	#DIV/0!
ZB-Neocaud	ZB-Xenlon	1742	0.0158007	0	#DIV/0!
ZB-Neobre	ZB-Xenlon	1743	0.0166393	0	#DIV/0!
ZB-Lamoce	ZB-Xenlon	1744	0.0174786	0	#DIV/0!
ZB-Lepmee	ZB-Xenlon	1745	0.0158007	0	#DIV/0!
ZB-Neosex	ZB-Xenlon	1746	0.0183186	0	#DIV/0!
ZB-Neotre	ZB-Xenlon	1747	0.0166393	0	#DIV/0!
ZB-Astcal	ZB-Xenlon	1748	0.0149629	0.0306803	0.487703
ZB-Mayzeb	ZB-Xenlon	1749	0.0158007	0.0296758	0.532446
ZB-Punnye	ZB-Xenlon	1750	0.0132892	0.0306803	0.433152
ZB-Simdia	ZB-Xenlon	1751	0.0132892	0.0276697	0.48028
ZB-Hapbur	ZB-Xenlon	1752	0.0141257	0.0266682	0.529682
ZB-Carsch	ZB-Xenlon	1753	0.00911734	0.00195122	4.67264
ZB-Xenpap	ZB-Xenlon	1754	0.00745345	0	#DIV/0!
ZB-Xenpaps	ZB-Xenlon	1755	0.00828505	0	#DIV/0!
ZB-Xenbat	ZB-Xenlon	1756	0.00995033	0	#DIV/0!
ZB-Ectdes	ZB-Xenlon	1757	0.00995033	0.00195122	5.09954
ZB-Lesper	ZB-Xenlon	1758	0.00911734	0.00195122	4.67264
ZB-Ophhet	ZB-Xenlon	1759	0.010784	0.00195122	5.5268
ZB-Ophwhi	ZB-Xenlon	1760	0.00828505	0.00195122	4.24609
ZB-Ophboo	ZB-Xenlon	1761	0.010784	0.00195122	5.5268
ZB-Ophnas	ZB-Xenlon	1762	0.0116184	0.00195122	5.95442
ZB-Ophpar	ZB-Xenlon	1763	0.0124535	0.00195122	6.3824
ZB-Lessta	ZB-Xenlon	1764	0.00995033	0.00195122	5.09954
ZB-Ophven	ZB-Xenlon	1765	0.00911734	0.00195122	4.67264
ZB-Cyafoa	ZB-Xenlon	1766	0.00911734	0.00195122	4.67264
ZB-Cyafur	ZB-Xenlon	1767	0.00911734	0.00195122	4.67264
ZB-Xennig	ZB-Xenlon	1768	0.00496279	0	#DIV/0!
ZB-Xensim	ZB-Xenlon	1769	0.00662254	0.00195122	3.39405
ZB-Ectnor	ZB-Xenlon	1770	0.00828505	0.00195122	4.24609
ZB-Aloalo	ZB-Xenkil	1771	0.319902	0.232622	1.3752
ZB-Auldew	ZB-Xenkil	1772	0.319902	0.00195122	163.95
ZB-Macaus	ZB-Xenkil	1773	0.325422	0.177057	1.83795
ZB-Macpee	ZB-Xenkil	1774	0.323129	0.182919	1.76652
ZB-Altcal	ZB-Xenkil	1775	0.0124535	0	#DIV/0!
ZB-Neobrem	ZB-Xenkil	1776	0.0132892	0	#DIV/0!
ZB-Altcom	ZB-Xenkil	1777	0.0124535	0	#DIV/0!
ZB-Lamcal	ZB-Xenkil	1778	0.0132892	0	#DIV/0!
ZB-Lepatt	ZB-Xenkil	1779	0.0116184	0	#DIV/0!
ZB-Neohec	ZB-Xenkil	1780	0.0116184	0	#DIV/0!
ZB-Neomee	ZB-Xenkil	1781	0.0116184	0	#DIV/0!
ZB-Neople	ZB-Xenkil	1782	0.0132892	0	#DIV/0!
ZB-Neobou	ZB-Xenkil	1783	0.0132892	0.000975134	13.6281
ZB-Leppro	ZB-Xenkil	1784	0.0132892	0	#DIV/0!
ZB-Neocal	ZB-Xenkil	1785	0.0132892	0	#DIV/0!
ZB-Lepelo	ZB-Xenkil	1786	0.0124535	0	#DIV/0!
ZB-Lepken	ZB-Xenkil	1787	0.010784	0	#DIV/0!
ZB-Lepmim	ZB-Xenkil	1788	0.0116184	0	#DIV/0!
ZB-Lamkun	ZB-Xenkil	1789	0.0124535	0	#DIV/0!
ZB-Neocauk	ZB-Xenkil	1790	0.0116184	0	#DIV/0!
ZB-Lamornc	ZB-Xenkil	1791	0.0124535	0	#DIV/0!
ZB-Lamornz	ZB-Xenkil	1792	0.0124535	0.000975134	12.771
ZB-Lamlem	ZB-Xenkil	1793	0.0124535	0	#DIV/0!
ZB-Neovent	ZB-Xenkil	1794	0.0116184	0	#DIV/0!
ZB-Neofas	ZB-Xenkil	1795	0.0141257	0	#DIV/0!
ZB-Neoven	ZB-Xenkil	1796	0.0116184	0	#DIV/0!
ZB-Neovar	ZB-Xenkil	1797	0.0116184	0	#DIV/0!
ZB-Lamlap	ZB-Xenkil	1798	0.0132892	0	#DIV/0!
ZB-Lamsig	ZB-Xenkil	1799	0.0141257	0	#DIV/0!
ZB-Lamorna	ZB-Xenkil	1800	0.0116184	0	#DIV/0!
ZB-Neocaud	ZB-Xenkil	1801	0.0116184	0	#DIV/0!
ZB-Neobre	ZB-Xenkil	1802	0.0132892	0	#DIV/0!
ZB-Lamoce	ZB-Xenkil	1803	0.0132892	0	#DIV/0!
ZB-Lepmee	ZB-Xenkil	1804	0.0116184	0	#DIV/0!
ZB-Neosex	ZB-Xenkil	1805	0.0141257	0	#DIV/0!
ZB-Neotre	ZB-Xenkil	1806	0.0116184	0	#DIV/0!
ZB-Astcal	ZB-Xenkil	1807	0.00995033	0.0306803	0.324323
ZB-Mayzeb	ZB-Xenkil	1808	0.010784	0.0296758	0.363395
ZB-Punnye	ZB-Xenkil	1809	0.00828505	0.0306803	0.270045
ZB-Simdia	ZB-Xenkil	1810	0.00828505	0.0276697	0.299426
ZB-Hapbur	ZB-Xenkil	1811	0.00911734	0.0266682	0.34188
ZB-Carsch	ZB-Xenkil	1812	0.00413395	0.00195122	2.11865
ZB-Xenpap	ZB-Xenkil	1813	0.00247832	0	#DIV/0!
ZB-Xenpaps	ZB-Xenkil	1814	0.00330579	0	#DIV/0!
ZB-Xenbat	ZB-Xenkil	1815	0.00496279	0	#DIV/0!
ZB-Ectdes	ZB-Xenkil	1816	0.00662254	0.00195122	3.39405
ZB-Lesper	ZB-Xenkil	1817	0.00579232	0.00195122	2.96856
ZB-Ophhet	ZB-Xenkil	1818	0.00745345	0.00195122	3.81989
ZB-Ophwhi	ZB-Xenkil	1819	0.00496279	0.00195122	2.54343
ZB-Ophboo	ZB-Xenkil	1820	0.00579232	0.00195122	2.96856
ZB-Ophnas	ZB-Xenkil	1821	0.00662254	0.00195122	3.39405
ZB-Ophpar	ZB-Xenkil	1822	0.00745345	0.00195122	3.81989
ZB-Lessta	ZB-Xenkil	1823	0.00662254	0.00195122	3.39405
ZB-Ophven	ZB-Xenkil	1824	0.00579232	0.00195122	2.96856
ZB-Cyafoa	ZB-Xenkil	1825	0.00579232	0.00195122	2.96856
ZB-Cyafur	ZB-Xenkil	1826	0.00579232	0.00195122	2.96856
ZB-Xennig	ZB-Xenkil	1827	0.00496279	0	#DIV/0!
ZB-Xensim	ZB-Xenkil	1828	0.00496279	0.00195122	2.54343
ZB-Ectnor	ZB-Xenkil	1829	0.00496279	0.00195122	2.54343
ZB-Xenlon	ZB-Xenkil	1830	0.00662254	0	#DIV/0!
ZB-Aloalo	ZB-Xenlep	1831	0.319902	0.236389	1.35329
ZB-Auldew	ZB-Xenlep	1832	0.319902	0.00488521	65.4839
ZB-Macaus	ZB-Xenlep	1833	0.326571	0.180564	1.80862
ZB-Macpee	ZB-Xenlep	1834	0.324275	0.186509	1.73865
ZB-Altcal	ZB-Xenlep	1835	0.0132892	0.00292826	4.53827
ZB-Neobrem	ZB-Xenlep	1836	0.0141257	0.00292826	4.82392
ZB-Altcom	ZB-Xenlep	1837	0.0132892	0.00292826	4.53827
ZB-Lamcal	ZB-Xenlep	1838	0.0141257	0.00292826	4.82392
ZB-Lepatt	ZB-Xenlep	1839	0.0124535	0.00292826	4.25285
ZB-Neohec	ZB-Xenlep	1840	0.0124535	0.00292826	4.25285
ZB-Neomee	ZB-Xenlep	1841	0.0124535	0.00292826	4.25285
ZB-Neople	ZB-Xenlep	1842	0.0141257	0.00292826	4.82392
ZB-Neobou	ZB-Xenlep	1843	0.0141257	0.00390625	3.61618
ZB-Leppro	ZB-Xenlep	1844	0.0141257	0.00292826	4.82392
ZB-Neocal	ZB-Xenlep	1845	0.0141257	0.00292826	4.82392
ZB-Lepelo	ZB-Xenlep	1846	0.0132892	0.00292826	4.53827
ZB-Lepken	ZB-Xenlep	1847	0.0116184	0.00292826	3.96768
ZB-Lepmim	ZB-Xenlep	1848	0.0124535	0.00292826	4.25285
ZB-Lamkun	ZB-Xenlep	1849	0.0132892	0.00292826	4.53827
ZB-Neocauk	ZB-Xenlep	1850	0.0124535	0.00292826	4.25285
ZB-Lamornc	ZB-Xenlep	1851	0.0132892	0.00292826	4.53827
ZB-Lamornz	ZB-Xenlep	1852	0.0132892	0.00390625	3.40204
ZB-Lamlem	ZB-Xenlep	1853	0.0132892	0.00292826	4.53827
ZB-Neovent	ZB-Xenlep	1854	0.0124535	0.00292826	4.25285
ZB-Neofas	ZB-Xenlep	1855	0.0149629	0.00292826	5.10982
ZB-Neoven	ZB-Xenlep	1856	0.0116184	0.00292826	3.96768
ZB-Neovar	ZB-Xenlep	1857	0.0124535	0.00292826	4.25285
ZB-Lamlap	ZB-Xenlep	1858	0.0141257	0.00292826	4.82392
ZB-Lamsig	ZB-Xenlep	1859	0.0149629	0.00292826	5.10982
ZB-Lamorna	ZB-Xenlep	1860	0.0116184	0.00292826	3.96768
ZB-Neocaud	ZB-Xenlep	1861	0.0124535	0.00292826	4.25285
ZB-Neobre	ZB-Xenlep	1862	0.0132892	0.00292826	4.53827
ZB-Lamoce	ZB-Xenlep	1863	0.0141257	0.00292826	4.82392
ZB-Lepmee	ZB-Xenlep	1864	0.0124535	0.00292826	4.25285
ZB-Neosex	ZB-Xenlep	1865	0.0141257	0.00292826	4.82392
ZB-Neotre	ZB-Xenlep	1866	0.0116184	0.00292826	3.96768
ZB-Astcal	ZB-Xenlep	1867	0.00995033	0.0336999	0.295263
ZB-Mayzeb	ZB-Xenlep	1868	0.010784	0.0326924	0.329863
ZB-Punnye	ZB-Xenlep	1869	0.00828505	0.0336999	0.245848
ZB-Simdia	ZB-Xenlep	1870	0.00828505	0.0286723	0.288957
ZB-Hapbur	ZB-Xenlep	1871	0.00911734	0.0276697	0.329506
ZB-Carsch	ZB-Xenlep	1872	0.00413395	0.00488521	0.846217
ZB-Xenpap	ZB-Xenlep	1873	0.00247832	0.00292826	0.846344
ZB-Xenpaps	ZB-Xenlep	1874	0.00330579	0.00292826	1.12893
ZB-Xenbat	ZB-Xenlep	1875	0.00496279	0.00292826	1.69479
ZB-Ectdes	ZB-Xenlep	1876	0.00662254	0.00488521	1.35563
ZB-Lesper	ZB-Xenlep	1877	0.00579232	0.00488521	1.18569
ZB-Ophhet	ZB-Xenlep	1878	0.00745345	0.00488521	1.52572
ZB-Ophwhi	ZB-Xenlep	1879	0.00496279	0.00488521	1.01588
ZB-Ophboo	ZB-Xenlep	1880	0.00579232	0.00488521	1.18569
ZB-Ophnas	ZB-Xenlep	1881	0.00662254	0.00488521	1.35563
ZB-Ophpar	ZB-Xenlep	1882	0.00745345	0.00488521	1.52572
ZB-Lessta	ZB-Xenlep	1883	0.00662254	0.00488521	1.35563
ZB-Ophven	ZB-Xenlep	1884	0.00579232	0.00488521	1.18569
ZB-Cyafoa	ZB-Xenlep	1885	0.00579232	0.00488521	1.18569
ZB-Cyafur	ZB-Xenlep	1886	0.00579232	0.00488521	1.18569
ZB-Xennig	ZB-Xenlep	1887	0.00330579	0.00292826	1.12893
ZB-Xensim	ZB-Xenlep	1888	0.00330579	0.00488521	0.676693
ZB-Ectnor	ZB-Xenlep	1889	0.00496279	0.00488521	1.01588
ZB-Xenlon	ZB-Xenlep	1890	0.00496279	0.00292826	1.69479
ZB-Xenkil	ZB-Xenlep	1891	0.00165153	0.00292826	0.563996
ZB-Aloalo	ZB-Xenoch	1892	0.319902	0.23137	1.38264
ZB-Auldew	ZB-Xenoch	1893	0.322183	0.00292826	110.025
ZB-Macaus	ZB-Xenoch	1894	0.328873	0.175891	1.86976
ZB-Macpee	ZB-Xenoch	1895	0.326571	0.181725	1.79707
ZB-Altcal	ZB-Xenoch	1896	0.0149629	0.000975134	15.3444
ZB-Neobrem	ZB-Xenoch	1897	0.0158007	0.000975134	16.2037
ZB-Altcom	ZB-Xenoch	1898	0.0149629	0.000975134	15.3444
ZB-Lamcal	ZB-Xenoch	1899	0.0158007	0.000975134	16.2037
ZB-Lepatt	ZB-Xenoch	1900	0.0141257	0.000975134	14.4859
ZB-Neohec	ZB-Xenoch	1901	0.0141257	0.000975134	14.4859
ZB-Neomee	ZB-Xenoch	1902	0.0141257	0.000975134	14.4859
ZB-Neople	ZB-Xenoch	1903	0.0158007	0.000975134	16.2037
ZB-Neobou	ZB-Xenoch	1904	0.0158007	0.00195122	8.09788
ZB-Leppro	ZB-Xenoch	1905	0.0158007	0.000975134	16.2037
ZB-Neocal	ZB-Xenoch	1906	0.0158007	0.000975134	16.2037
ZB-Lepelo	ZB-Xenoch	1907	0.0149629	0.000975134	15.3444
ZB-Lepken	ZB-Xenoch	1908	0.0132892	0.000975134	13.6281
ZB-Lepmim	ZB-Xenoch	1909	0.0141257	0.000975134	14.4859
ZB-Lamkun	ZB-Xenoch	1910	0.0149629	0.000975134	15.3444
ZB-Neocauk	ZB-Xenoch	1911	0.0141257	0.000975134	14.4859
ZB-Lamornc	ZB-Xenoch	1912	0.0149629	0.000975134	15.3444
ZB-Lamornz	ZB-Xenoch	1913	0.0149629	0.00195122	7.66847
ZB-Lamlem	ZB-Xenoch	1914	0.0149629	0.000975134	15.3444
ZB-Neovent	ZB-Xenoch	1915	0.0141257	0.000975134	14.4859
ZB-Neofas	ZB-Xenoch	1916	0.0166393	0.000975134	17.0636
ZB-Neoven	ZB-Xenoch	1917	0.0132892	0.000975134	13.6281
ZB-Neovar	ZB-Xenoch	1918	0.0141257	0.000975134	14.4859
ZB-Lamlap	ZB-Xenoch	1919	0.0158007	0.000975134	16.2037
ZB-Lamsig	ZB-Xenoch	1920	0.0166393	0.000975134	17.0636
ZB-Lamorna	ZB-Xenoch	1921	0.0124535	0.000975134	12.771
ZB-Neocaud	ZB-Xenoch	1922	0.0141257	0.000975134	14.4859
ZB-Neobre	ZB-Xenoch	1923	0.0149629	0.000975134	15.3444
ZB-Lamoce	ZB-Xenoch	1924	0.0158007	0.000975134	16.2037
ZB-Lepmee	ZB-Xenoch	1925	0.0141257	0.000975134	14.4859
ZB-Neosex	ZB-Xenoch	1926	0.0141257	0.000975134	14.4859
ZB-Neotre	ZB-Xenoch	1927	0.0116184	0.000975134	11.9147
ZB-Astcal	ZB-Xenoch	1928	0.010784	0.0316858	0.340342
ZB-Mayzeb	ZB-Xenoch	1929	0.0116184	0.0306803	0.378692
ZB-Punnye	ZB-Xenoch	1930	0.00995033	0.0316858	0.314031
ZB-Simdia	ZB-Xenoch	1931	0.00995033	0.0286723	0.347037
ZB-Hapbur	ZB-Xenoch	1932	0.010784	0.0276697	0.38974
ZB-Carsch	ZB-Xenoch	1933	0.00413395	0.00292826	1.41174
ZB-Xenpap	ZB-Xenoch	1934	0.00413395	0.000975134	4.23936
ZB-Xenpaps	ZB-Xenoch	1935	0.00330579	0.000975134	3.39009
ZB-Xenbat	ZB-Xenoch	1936	0.00662254	0.000975134	6.79142
ZB-Ectdes	ZB-Xenoch	1937	0.00662254	0.00292826	2.2616
ZB-Lesper	ZB-Xenoch	1938	0.00579232	0.00292826	1.97808
ZB-Ophhet	ZB-Xenoch	1939	0.00745345	0.00292826	2.54535
ZB-Ophwhi	ZB-Xenoch	1940	0.00496279	0.00292826	1.69479
ZB-Ophboo	ZB-Xenoch	1941	0.00579232	0.00292826	1.97808
ZB-Ophnas	ZB-Xenoch	1942	0.00662254	0.00292826	2.2616
ZB-Ophpar	ZB-Xenoch	1943	0.00745345	0.00292826	2.54535
ZB-Lessta	ZB-Xenoch	1944	0.00662254	0.00292826	2.2616
ZB-Ophven	ZB-Xenoch	1945	0.00579232	0.00292826	1.97808
ZB-Cyafoa	ZB-Xenoch	1946	0.00579232	0.00292826	1.97808
ZB-Cyafur	ZB-Xenoch	1947	0.00745345	0.00292826	2.54535
ZB-Xennig	ZB-Xenoch	1948	0.00496279	0.000975134	5.08934
ZB-Xensim	ZB-Xenoch	1949	0.00330579	0.00292826	1.12893
ZB-Ectnor	ZB-Xenoch	1950	0.00662254	0.00292826	2.2616
ZB-Xenlon	ZB-Xenoch	1951	0.00828505	0.000975134	8.49632
ZB-Xenkil	ZB-Xenoch	1952	0.00330579	0.000975134	3.39009
ZB-Xenlep	ZB-Xenoch	1953	0.00330579	0.00390625	0.846281
ZB-Aloalo	ZB-Xennas	1954	0.318764	0.232622	1.37031
ZB-Auldew	ZB-Xennas	1955	0.317627	0.00195122	162.784
ZB-Macaus	ZB-Xennas	1956	0.326571	0.177057	1.84444
ZB-Macpee	ZB-Xennas	1957	0.321984	0.182919	1.76026
ZB-Altcal	ZB-Xennas	1958	0.0149629	0	#DIV/0!
ZB-Neobrem	ZB-Xennas	1959	0.0158007	0	#DIV/0!
ZB-Altcom	ZB-Xennas	1960	0.0149629	0	#DIV/0!
ZB-Lamcal	ZB-Xennas	1961	0.0158007	0	#DIV/0!
ZB-Lepatt	ZB-Xennas	1962	0.0141257	0	#DIV/0!
ZB-Neohec	ZB-Xennas	1963	0.0141257	0	#DIV/0!
ZB-Neomee	ZB-Xennas	1964	0.0141257	0	#DIV/0!
ZB-Neople	ZB-Xennas	1965	0.0158007	0	#DIV/0!
ZB-Neobou	ZB-Xennas	1966	0.0158007	0.000975134	16.2037
ZB-Leppro	ZB-Xennas	1967	0.0158007	0	#DIV/0!
ZB-Neocal	ZB-Xennas	1968	0.0158007	0	#DIV/0!
ZB-Lepelo	ZB-Xennas	1969	0.0149629	0	#DIV/0!
ZB-Lepken	ZB-Xennas	1970	0.0132892	0	#DIV/0!
ZB-Lepmim	ZB-Xennas	1971	0.0141257	0	#DIV/0!
ZB-Lamkun	ZB-Xennas	1972	0.0149629	0	#DIV/0!
ZB-Neocauk	ZB-Xennas	1973	0.0141257	0	#DIV/0!
ZB-Lamornc	ZB-Xennas	1974	0.0149629	0	#DIV/0!
ZB-Lamornz	ZB-Xennas	1975	0.0149629	0.000975134	15.3444
ZB-Lamlem	ZB-Xennas	1976	0.0149629	0	#DIV/0!
ZB-Neovent	ZB-Xennas	1977	0.0141257	0	#DIV/0!
ZB-Neofas	ZB-Xennas	1978	0.0166393	0	#DIV/0!
ZB-Neoven	ZB-Xennas	1979	0.0132892	0	#DIV/0!
ZB-Neovar	ZB-Xennas	1980	0.0141257	0	#DIV/0!
ZB-Lamlap	ZB-Xennas	1981	0.0158007	0	#DIV/0!
ZB-Lamsig	ZB-Xennas	1982	0.0166393	0	#DIV/0!
ZB-Lamorna	ZB-Xennas	1983	0.0132892	0	#DIV/0!
ZB-Neocaud	ZB-Xennas	1984	0.0141257	0	#DIV/0!
ZB-Neobre	ZB-Xennas	1985	0.0149629	0	#DIV/0!
ZB-Lamoce	ZB-Xennas	1986	0.0158007	0	#DIV/0!
ZB-Lepmee	ZB-Xennas	1987	0.0141257	0	#DIV/0!
ZB-Neosex	ZB-Xennas	1988	0.0149629	0	#DIV/0!
ZB-Neotre	ZB-Xennas	1989	0.0132892	0	#DIV/0!
ZB-Astcal	ZB-Xennas	1990	0.0116184	0.0306803	0.378692
ZB-Mayzeb	ZB-Xennas	1991	0.0124535	0.0296758	0.419651
ZB-Punnye	ZB-Xennas	1992	0.00995033	0.0306803	0.324323
ZB-Simdia	ZB-Xennas	1993	0.00995033	0.0276697	0.35961
ZB-Hapbur	ZB-Xennas	1994	0.010784	0.0266682	0.404376
ZB-Carsch	ZB-Xennas	1995	0.00745345	0.00195122	3.81989
ZB-Xenpap	ZB-Xennas	1996	0.00579232	0	#DIV/0!
ZB-Xenpaps	ZB-Xennas	1997	0.00662254	0	#DIV/0!
ZB-Xenbat	ZB-Xennas	1998	0.00662254	0	#DIV/0!
[truncated: 49,254 more rows]

## Sheet: ZB-like-L3
The genetic distances between cytoplasmic ribosomal proteins RPL3 and ZB-like transposons in species
Species 1	Species 2	N	ZB-like-RPL3	ZB-like-Tn	RPL3/Tn
ZB-like-Acalat	ZB-like-Dipsar1	1	0.0293031	0.0666914	0.439383
ZB-like-Acalat	ZB-like-Spaaur	2	0.0276053	0.258462	0.106806
ZB-like-Dipsar1	ZB-like-Spaaur	3	0.025064	0.254672	0.0984168
ZB-like-Acalat	ZB-like-Spocan	4	0.0470967	0.256792	0.183404
ZB-like-Dipsar1	ZB-like-Spocan	5	0.0293031	0.252997	0.115824
ZB-like-Spaaur	ZB-like-Spocan	6	0.0242183	0.0118345	2.04642
ZB-like-Acalat	ZB-like-Datund	7	0.0720105	0.238411	0.302044
ZB-like-Dipsar1	ZB-like-Datund	8	0.0605212	0.227307	0.266254
ZB-like-Spaaur	ZB-like-Datund	9	0.0658076	0.105035	0.626532
ZB-like-Spocan	ZB-like-Datund	10	0.0614004	0.10645	0.576798
ZB-like-Acalat	ZB-like-Serdum	11	0.0691697	0.24214	0.28566
ZB-like-Dipsar1	ZB-like-Serdum	12	0.0638787	0.22608	0.282548
ZB-like-Spaaur	ZB-like-Serdum	13	0.0629996	0.180564	0.348905
ZB-like-Spocan	ZB-like-Serdum	14	0.057741	0.179971	0.320834
ZB-like-Datund	ZB-like-Serdum	15	0.0552627	0.143778	0.384362
ZB-like-Acalat	ZB-like-Serriv	16	0.0709396	0.31443	0.225614
ZB-like-Dipsar1	ZB-like-Serriv	17	0.0638787	0.305102	0.209368
ZB-like-Spaaur	ZB-like-Serriv	18	0.0647586	0.266086	0.243375
ZB-like-Spocan	ZB-like-Serriv	19	0.057741	0.270831	0.213199
ZB-like-Datund	ZB-like-Serriv	20	0.0543889	0.245883	0.221198
ZB-like-Serdum	ZB-like-Serriv	21	0.00662254	0.204261	0.0324219
ZB-like-Acalat	ZB-like-Serlal1	22	0.0744889	0.335103	0.222286
ZB-like-Dipsar1	ZB-like-Serlal1	23	0.0674029	0.329646	0.20447
ZB-like-Spaaur	ZB-like-Serlal1	24	0.0665207	0.285727	0.232812
ZB-like-Spocan	ZB-like-Serlal1	25	0.0612436	0.29063	0.210727
ZB-like-Datund	ZB-like-Serlal1	26	0.0543889	0.260019	0.209173
ZB-like-Serdum	ZB-like-Serlal1	27	0.00662254	0.223878	0.0295811
ZB-like-Serriv	ZB-like-Serlal1	28	0.00995033	0.0584255	0.170308
ZB-like-Acalat	ZB-like-Serlald1	29	0.0744889	0.249047	0.299095
ZB-like-Dipsar1	ZB-like-Serlald1	30	0.0674029	0.232622	0.289753
ZB-like-Spaaur	ZB-like-Serlald1	31	0.0665207	0.184907	0.359752
ZB-like-Spocan	ZB-like-Serlald1	32	0.0612436	0.184316	0.332276
ZB-like-Datund	ZB-like-Serlald1	33	0.0543889	0.143941	0.377855
ZB-like-Serdum	ZB-like-Serlald1	34	0.00662254	0.0312683	0.211797
ZB-like-Serriv	ZB-like-Serlald1	35	0.00995033	0.214	0.0464969
ZB-like-Serlal1	ZB-like-Serlald1	36	0	0.231629	0
ZB-like-Acalat	ZB-like-Serqui1	37	0.0718257	0.239652	0.299708
ZB-like-Dipsar1	ZB-like-Serqui1	38	0.0647586	0.224856	0.288001
ZB-like-Spaaur	ZB-like-Serqui1	39	0.0638787	0.177057	0.360781
ZB-like-Spocan	ZB-like-Serqui1	40	0.0586155	0.176456	0.332181
ZB-like-Datund	ZB-like-Serqui1	41	0.0517723	0.13815	0.374753
ZB-like-Serdum	ZB-like-Serqui1	42	0.00745345	0.025744	0.289522
ZB-like-Serriv	ZB-like-Serqui1	43	0.00911734	0.210275	0.0433592
ZB-like-Serlal1	ZB-like-Serqui1	44	0.00579232	0.227556	0.0254544
ZB-like-Serlald1	ZB-like-Serqui1	45	0.00579232	0.0302442	0.191518
ZB-like-Acalat	ZB-like-Traova	46	0.0791471	0.295861	0.267514
ZB-like-Dipsar1	ZB-like-Traova	47	0.0702343	0.286705	0.244971
ZB-like-Spaaur	ZB-like-Traova	48	0.0737899	0.264811	0.278651
ZB-like-Spocan	ZB-like-Traova	49	0.0702343	0.273405	0.256887
ZB-like-Datund	ZB-like-Traova	50	0.0596429	0.230994	0.258201
ZB-like-Serdum	ZB-like-Traova	51	0.0413736	0.192342	0.215104
ZB-like-Serriv	ZB-like-Traova	52	0.0430992	0.11925	0.361418
ZB-like-Serlal1	ZB-like-Traova	53	0.042236	0.143929	0.29345
ZB-like-Serlald1	ZB-like-Traova	54	0.042236	0.20056	0.21059
ZB-like-Serqui1	ZB-like-Traova	55	0.042236	0.191158	0.220948
ZB-like-Acalat	ZB-like-Macamb	56	0.0832763	0.0635615	1.31017
ZB-like-Dipsar1	ZB-like-Macamb	57	0.0647586	0.0317802	2.0377
ZB-like-Spaaur	ZB-like-Macamb	58	0.0603668	0.248386	0.243036
ZB-like-Spocan	ZB-like-Macamb	59	0.0615835	0.249216	0.247109
ZB-like-Datund	ZB-like-Macamb	60	0.0587653	0.224856	0.261347
ZB-like-Serdum	ZB-like-Macamb	61	0.0559943	0.224856	0.249023
ZB-like-Serriv	ZB-like-Macamb	62	0.0542506	0.302453	0.179368
ZB-like-Serlal1	ZB-like-Macamb	63	0.0533799	0.328287	0.162601
ZB-like-Serlald1	ZB-like-Macamb	64	0.0533799	0.22887	0.233232
ZB-like-Serqui1	ZB-like-Macamb	65	0.0542506	0.22608	0.239961
ZB-like-Traova	ZB-like-Macamb	66	0.0631609	0.286705	0.220299
ZB-like-Acalat	ZB-like-Sinchu1	67	0.0647586	0.263538	0.245728
ZB-like-Dipsar1	ZB-like-Sinchu1	68	0.0638787	0.254672	0.250828
ZB-like-Spaaur	ZB-like-Sinchu1	69	0.0603668	0.0740328	0.815407
ZB-like-Spocan	ZB-like-Sinchu1	70	0.0586155	0.081678	0.717641
ZB-like-Datund	ZB-like-Sinchu1	71	0.0587653	0.100701	0.583562
ZB-like-Serdum	ZB-like-Sinchu1	72	0.0594908	0.180564	0.329473
ZB-like-Serriv	ZB-like-Sinchu1	73	0.0586155	0.272484	0.215116
ZB-like-Serlal1	ZB-like-Sinchu1	74	0.0586155	0.290949	0.201463
ZB-like-Serlald1	ZB-like-Sinchu1	75	0.0586155	0.186102	0.314964
ZB-like-Serqui1	ZB-like-Sinchu1	76	0.0594908	0.175891	0.338226
ZB-like-Traova	ZB-like-Sinchu1	77	0.0605212	0.263538	0.229649
ZB-like-Macamb	ZB-like-Sinchu1	78	0.0378355	0.24964	0.15156
ZB-like-Acalat	ZB-like-Sinkne1	79	0.0789	0.257197	0.306769
ZB-like-Dipsar1	ZB-like-Sinkne1	80	0.0638787	0.248386	0.257175
ZB-like-Spaaur	ZB-like-Sinkne1	81	0.0603668	0.0677369	0.891196
ZB-like-Spocan	ZB-like-Sinkne1	82	0.0581559	0.0753153	0.772166
ZB-like-Datund	ZB-like-Sinkne1	83	0.0587653	0.0942355	0.623601
ZB-like-Serdum	ZB-like-Sinkne1	84	0.0594908	0.173562	0.342763
ZB-like-Serriv	ZB-like-Sinkne1	85	0.0586155	0.26864	0.218193
ZB-like-Serlal1	ZB-like-Sinkne1	86	0.0586155	0.28703	0.204214
ZB-like-Serlald1	ZB-like-Sinkne1	87	0.0586155	0.178951	0.327551
ZB-like-Serqui1	ZB-like-Sinkne1	88	0.0594908	0.168922	0.352179
ZB-like-Traova	ZB-like-Sinkne1	89	0.0605212	0.258462	0.234159
ZB-like-Macamb	ZB-like-Sinkne1	90	0.038672	0.243386	0.158892
ZB-like-Sinchu1	ZB-like-Sinkne1	91	0	0.0117995	0
ZB-like-Acalat	ZB-like-Sinsch1	92	0.0745427	0.263538	0.282854
ZB-like-Dipsar1	ZB-like-Sinsch1	93	0.0594908	0.253411	0.23476
ZB-like-Spaaur	ZB-like-Sinsch1	94	0.0542506	0.0729807	0.743355
ZB-like-Spocan	ZB-like-Sinsch1	95	0.0538879	0.0806148	0.668462
ZB-like-Datund	ZB-like-Sinsch1	96	0.0552627	0.0996205	0.554732
ZB-like-Serdum	ZB-like-Sinsch1	97	0.057741	0.178224	0.323979
ZB-like-Serriv	ZB-like-Sinsch1	98	0.0559943	0.272484	0.205496
ZB-like-Serlal1	ZB-like-Sinsch1	99	0.0586155	0.290949	0.201463
ZB-like-Serlald1	ZB-like-Sinsch1	100	0.0586155	0.183713	0.319061
ZB-like-Serqui1	ZB-like-Sinsch1	101	0.0594908	0.1724	0.345074
ZB-like-Traova	ZB-like-Sinsch1	102	0.0570125	0.262267	0.217384
ZB-like-Macamb	ZB-like-Sinsch1	103	0.0378335	0.24964	0.151552
ZB-like-Sinchu1	ZB-like-Sinsch1	104	0.00662254	0.0307717	0.215216
ZB-like-Sinkne1	ZB-like-Sinsch1	105	0.00647776	0.0267475	0.242182
ZB-like-Acalat	ZB-like-Micsal	106	0.0993246	0.311228	0.319138
ZB-like-Dipsar1	ZB-like-Micsal	107	0.0780507	0.293929	0.265543
ZB-like-Spaaur	ZB-like-Micsal	108	0.0736004	0.284737	0.258486
ZB-like-Spocan	ZB-like-Micsal	109	0.0745427	0.28309	0.263318
ZB-like-Datund	ZB-like-Micsal	110	0.0693474	0.248789	0.27874
ZB-like-Serdum	ZB-like-Micsal	111	0.0665207	0.223881	0.297125
ZB-like-Serriv	ZB-like-Micsal	112	0.0674029	0.248789	0.270924
ZB-like-Serlal1	ZB-like-Micsal	113	0.0691697	0.266902	0.259158
ZB-like-Serlald1	ZB-like-Micsal	114	0.0691697	0.221646	0.312073
ZB-like-Serqui1	ZB-like-Micsal	115	0.0691697	0.226344	0.305595
ZB-like-Traova	ZB-like-Micsal	116	0.0702343	0.220198	0.31896
ZB-like-Macamb	ZB-like-Micsal	117	0.0555929	0.29922	0.185793
ZB-like-Sinchu1	ZB-like-Micsal	118	0.0481715	0.274333	0.175595
ZB-like-Sinkne1	ZB-like-Micsal	119	0.049638	0.267886	0.185295
ZB-like-Sinsch1	ZB-like-Micsal	120	0.0470967	0.273041	0.17249
ZB-like-Acalat	ZB-like-Croalt	121	0.0966733	0.12256	0.788784
ZB-like-Dipsar1	ZB-like-Croalt	122	0.0727127	0.0942355	0.771606
ZB-like-Spaaur	ZB-like-Croalt	123	0.0727127	0.258462	0.281328
ZB-like-Spocan	ZB-like-Croalt	124	0.072805	0.25426	0.286341
ZB-like-Datund	ZB-like-Croalt	125	0.0675759	0.216324	0.312383
ZB-like-Serdum	ZB-like-Croalt	126	0.0647586	0.206662	0.313354
ZB-like-Serriv	ZB-like-Croalt	127	0.0674029	0.295861	0.227819
ZB-like-Serlal1	ZB-like-Croalt	128	0.0665207	0.310778	0.214046
ZB-like-Serlald1	ZB-like-Croalt	129	0.0665207	0.212771	0.31264
ZB-like-Serqui1	ZB-like-Croalt	130	0.0674029	0.210275	0.320547
ZB-like-Traova	ZB-like-Croalt	131	0.0675759	0.277632	0.243401
ZB-like-Macamb	ZB-like-Croalt	132	0.0624423	0.0910183	0.68604
ZB-like-Sinchu1	ZB-like-Croalt	133	0.0603668	0.248386	0.243036
ZB-like-Sinkne1	ZB-like-Croalt	134	0.0607255	0.24214	0.250787
ZB-like-Sinsch1	ZB-like-Croalt	135	0.0590117	0.250896	0.235204
ZB-like-Micsal	ZB-like-Croalt	136	0.08183	0.291294	0.280919
ZB-like-Acalat	ZB-like-Epimoa1	137	0.0949096	0.240449	0.394718
ZB-like-Dipsar1	ZB-like-Epimoa1	138	0.0744889	0.223144	0.333816
ZB-like-Spaaur	ZB-like-Epimoa1	139	0.0709396	0.183499	0.386595
ZB-like-Spocan	ZB-like-Epimoa1	140	0.0710704	0.182322	0.389808
ZB-like-Datund	ZB-like-Epimoa1	141	0.0649246	0.145366	0.446629
ZB-like-Serdum	ZB-like-Epimoa1	142	0.0629996	0.0420482	1.49827
ZB-like-Serriv	ZB-like-Epimoa1	143	0.0656392	0.217035	0.302436
ZB-like-Serlal1	ZB-like-Epimoa1	144	0.0647586	0.233253	0.277632
ZB-like-Serlald1	ZB-like-Epimoa1	145	0.0647586	0.0479439	1.35072
ZB-like-Serqui1	ZB-like-Epimoa1	146	0.0656392	0.0410263	1.59993
ZB-like-Traova	ZB-like-Epimoa1	147	0.0631609	0.198929	0.317504
ZB-like-Macamb	ZB-like-Epimoa1	148	0.0607255	0.22437	0.270649
ZB-like-Sinchu1	ZB-like-Epimoa1	149	0.0621212	0.181146	0.342935
ZB-like-Sinkne1	ZB-like-Epimoa1	150	0.0624423	0.17412	0.358616
ZB-like-Sinsch1	ZB-like-Epimoa1	151	0.0607255	0.181146	0.33523
ZB-like-Micsal	ZB-like-Epimoa1	152	0.0792494	0.232059	0.341505
ZB-like-Croalt	ZB-like-Epimoa1	153	0.0147278	0.209753	0.0702149
ZB-like-Acalat	ZB-like-Epilan1	154	0.0771591	0.111918	0.689426
ZB-like-Dipsar1	ZB-like-Epilan1	155	0.0736004	0.0827424	0.889512
ZB-like-Spaaur	ZB-like-Epilan1	156	0.0718257	0.245449	0.29263
ZB-like-Spocan	ZB-like-Epilan1	157	0.0709396	0.242946	0.291997
ZB-like-Datund	ZB-like-Epilan1	158	0.0666914	0.204928	0.325438
ZB-like-Serdum	ZB-like-Epilan1	159	0.0629996	0.197734	0.318608
ZB-like-Serriv	ZB-like-Epilan1	160	0.0656392	0.285071	0.230256
ZB-like-Serlal1	ZB-like-Epilan1	161	0.0656392	0.306504	0.214155
ZB-like-Serlald1	ZB-like-Epilan1	162	0.0656392	0.204885	0.320371
ZB-like-Serqui1	ZB-like-Epilan1	163	0.0665207	0.200126	0.332394
ZB-like-Traova	ZB-like-Epilan1	164	0.0666914	0.266983	0.249797
ZB-like-Macamb	ZB-like-Epilan1	165	0.0621212	0.0774317	0.802271
ZB-like-Sinchu1	ZB-like-Epilan1	166	0.0603668	0.234234	0.25772
ZB-like-Sinkne1	ZB-like-Epilan1	167	0.0603668	0.228058	0.2647
ZB-like-Sinsch1	ZB-like-Epilan1	168	0.0586155	0.237959	0.246326
ZB-like-Micsal	ZB-like-Epilan1	169	0.0718257	0.281782	0.254898
ZB-like-Croalt	ZB-like-Epilan1	170	0.0132892	0.0178046	0.746392
ZB-like-Epimoa1	ZB-like-Epilan1	171	0.00995033	0.200126	0.0497203
ZB-like-Acalat	ZB-like-Anates	172	0.0906182	0.298493	0.303586
ZB-like-Dipsar1	ZB-like-Anates	173	0.0861117	0.295861	0.291054
ZB-like-Spaaur	ZB-like-Anates	174	0.0879119	0.264811	0.33198
ZB-like-Spocan	ZB-like-Anates	175	0.0834175	0.268264	0.310953
ZB-like-Datund	ZB-like-Anates	176	0.0782522	0.250896	0.311891
ZB-like-Serdum	ZB-like-Anates	177	0.0762682	0.210275	0.362708
ZB-like-Serriv	ZB-like-Anates	178	0.0753781	0.171239	0.440191
ZB-like-Serlal1	ZB-like-Anates	179	0.0736004	0.18428	0.399393
ZB-like-Serlald1	ZB-like-Anates	180	0.0736004	0.217697	0.338087
ZB-like-Serqui1	ZB-like-Anates	181	0.0727127	0.209069	0.347792
ZB-like-Traova	ZB-like-Anates	182	0.0764649	0.143778	0.531827
ZB-like-Macamb	ZB-like-Anates	183	0.0762682	0.290619	0.262434
ZB-like-Sinchu1	ZB-like-Anates	184	0.0647586	0.276342	0.234342
ZB-like-Sinkne1	ZB-like-Anates	185	0.0647586	0.273768	0.236545
ZB-like-Sinsch1	ZB-like-Anates	186	0.0647586	0.273768	0.236545
ZB-like-Micsal	ZB-like-Anates	187	0.0762682	0.242504	0.314503
ZB-like-Croalt	ZB-like-Anates	188	0.0807305	0.286705	0.28158
ZB-like-Epimoa1	ZB-like-Anates	189	0.0780507	0.220696	0.353658
ZB-like-Epilan1	ZB-like-Anates	190	0.0798365	0.278573	0.28659
ZB-like-Acalat	ZB-like-Monalb1	191	0.0888132	0.308819	0.28759
ZB-like-Dipsar1	ZB-like-Monalb1	192	0.0906182	0.302166	0.299896
ZB-like-Spaaur	ZB-like-Monalb1	193	0.0861117	0.277279	0.31056
ZB-like-Spocan	ZB-like-Monalb1	194	0.0888132	0.279521	0.317733
ZB-like-Datund	ZB-like-Monalb1	195	0.0908536	0.260601	0.348631
ZB-like-Serdum	ZB-like-Monalb1	196	0.0736004	0.219474	0.335349
ZB-like-Serriv	ZB-like-Monalb1	197	0.0762682	0.175288	0.435103
ZB-like-Serlal1	ZB-like-Monalb1	198	0.0762682	0.186058	0.409917
ZB-like-Serlald1	ZB-like-Monalb1	199	0.0762682	0.225886	0.33764
ZB-like-Serqui1	ZB-like-Monalb1	200	0.0753781	0.218254	0.34537
ZB-like-Traova	ZB-like-Monalb1	201	0.0791471	0.153334	0.516174
ZB-like-Macamb	ZB-like-Monalb1	202	0.0834175	0.296875	0.280986
ZB-like-Sinchu1	ZB-like-Monalb1	203	0.0753781	0.285071	0.264419
ZB-like-Sinkne1	ZB-like-Monalb1	204	0.0753781	0.282467	0.266856
ZB-like-Sinsch1	ZB-like-Monalb1	205	0.0727127	0.286376	0.253906
ZB-like-Micsal	ZB-like-Monalb1	206	0.0861117	0.25343	0.339785
ZB-like-Croalt	ZB-like-Monalb1	207	0.0924266	0.295556	0.312721
ZB-like-Epimoa1	ZB-like-Monalb1	208	0.0879119	0.228813	0.384208
ZB-like-Epilan1	ZB-like-Monalb1	209	0.0924266	0.287354	0.321647
ZB-like-Anates	ZB-like-Monalb1	210	0.0897153	0.0278348	3.22313
ZB-like-Acalat	ZB-like-Masarm1	211	0.0897153	0.0721491	1.24347
ZB-like-Dipsar1	ZB-like-Masarm1	212	0.082521	0.0389854	2.11671
ZB-like-Spaaur	ZB-like-Masarm1	213	0.091522	0.251735	0.363565
ZB-like-Spocan	ZB-like-Masarm1	214	0.0879119	0.250474	0.350981
ZB-like-Datund	ZB-like-Masarm1	215	0.0809392	0.223144	0.362722
ZB-like-Serdum	ZB-like-Masarm1	216	0.0771591	0.220696	0.349618
ZB-like-Serriv	ZB-like-Masarm1	217	0.0771591	0.308819	0.249852
ZB-like-Serlal1	ZB-like-Masarm1	218	0.0744889	0.332164	0.224254
ZB-like-Serlald1	ZB-like-Masarm1	219	0.0744889	0.230893	0.322613
ZB-like-Serqui1	ZB-like-Masarm1	220	0.0771591	0.223144	0.345782
ZB-like-Traova	ZB-like-Masarm1	221	0.0764649	0.286376	0.267009
ZB-like-Macamb	ZB-like-Masarm1	222	0.0798365	0.0349163	2.28651
ZB-like-Sinchu1	ZB-like-Masarm1	223	0.0753781	0.250474	0.300941
ZB-like-Sinkne1	ZB-like-Masarm1	224	0.0753781	0.244197	0.308678
ZB-like-Sinsch1	ZB-like-Masarm1	225	0.0762682	0.249216	0.306033
ZB-like-Micsal	ZB-like-Masarm1	226	0.0852128	0.298922	0.285067
ZB-like-Croalt	ZB-like-Masarm1	227	0.0897153	0.0956043	0.938402
ZB-like-Epimoa1	ZB-like-Masarm1	228	0.0861117	0.221919	0.388032
ZB-like-Epilan1	ZB-like-Masarm1	229	0.0879119	0.081678	1.07632
ZB-like-Anates	ZB-like-Masarm1	230	0.0798365	0.295556	0.270123
ZB-like-Monalb1	ZB-like-Masarm1	231	0.0834175	0.304539	0.273914
ZB-like-Acalat	ZB-like-Ethcra	232	0.0852128	0.32226	0.264423
ZB-like-Dipsar1	ZB-like-Ethcra	233	0.0834175	0.299517	0.278507
ZB-like-Spaaur	ZB-like-Ethcra	234	0.0834175	0.2903	0.287349
ZB-like-Spocan	ZB-like-Ethcra	235	0.0861117	0.288666	0.298309
ZB-like-Datund	ZB-like-Ethcra	236	0.0809392	0.25426	0.318332
ZB-like-Serdum	ZB-like-Ethcra	237	0.0870114	0.22929	0.379482
ZB-like-Serriv	ZB-like-Ethcra	238	0.0861117	0.251735	0.342073
ZB-like-Serlal1	ZB-like-Ethcra	239	0.0852128	0.272425	0.312794
ZB-like-Serlald1	ZB-like-Ethcra	240	0.0852128	0.227136	0.375163
ZB-like-Serqui1	ZB-like-Ethcra	241	0.0843147	0.230524	0.365753
ZB-like-Traova	ZB-like-Ethcra	242	0.087237	0.225598	0.386693
ZB-like-Macamb	ZB-like-Ethcra	243	0.0736004	0.304822	0.241454
ZB-like-Sinchu1	ZB-like-Ethcra	244	0.0736004	0.275986	0.266681
ZB-like-Sinkne1	ZB-like-Ethcra	245	0.0736004	0.270831	0.271757
ZB-like-Sinsch1	ZB-like-Ethcra	246	0.0718257	0.278573	0.257834
ZB-like-Micsal	ZB-like-Ethcra	247	0.0861117	0.0178576	4.82213
ZB-like-Croalt	ZB-like-Ethcra	248	0.0834175	0.302166	0.276066
ZB-like-Epimoa1	ZB-like-Ethcra	249	0.082521	0.237504	0.347451
ZB-like-Epilan1	ZB-like-Ethcra	250	0.0861117	0.292611	0.294288
ZB-like-Anates	ZB-like-Ethcra	251	0.0951452	0.246703	0.385667
ZB-like-Monalb1	ZB-like-Ethcra	252	0.10885	0.252579	0.430955
ZB-like-Masarm1	ZB-like-Ethcra	253	0.103346	0.307209	0.336401
ZB-like-Acalat	ZB-like-Ethspe	254	0.0807305	0.317111	0.254582
ZB-like-Dipsar1	ZB-like-Ethspe	255	0.0798365	0.297176	0.26865
ZB-like-Spaaur	ZB-like-Ethspe	256	0.0798365	0.286705	0.278462
ZB-like-Spocan	ZB-like-Ethspe	257	0.0780507	0.283768	0.275051
ZB-like-Datund	ZB-like-Ethspe	258	0.0845331	0.24964	0.33862
ZB-like-Serdum	ZB-like-Ethspe	259	0.0789432	0.222411	0.354943
ZB-like-Serriv	ZB-like-Ethspe	260	0.0780507	0.248386	0.314231
ZB-like-Serlal1	ZB-like-Ethspe	261	0.0807305	0.266384	0.303061
ZB-like-Serlald1	ZB-like-Ethspe	262	0.0807305	0.223889	0.360583
ZB-like-Serqui1	ZB-like-Ethspe	263	0.0780507	0.227307	0.343372
ZB-like-Traova	ZB-like-Ethspe	264	0.0800427	0.219972	0.363877
ZB-like-Macamb	ZB-like-Ethspe	265	0.0762682	0.302453	0.252165
ZB-like-Sinchu1	ZB-like-Ethspe	266	0.0798365	0.276342	0.288904
ZB-like-Sinkne1	ZB-like-Ethspe	267	0.0798365	0.26992	0.295779
ZB-like-Sinsch1	ZB-like-Ethspe	268	0.0753781	0.275054	0.274048
ZB-like-Micsal	ZB-like-Ethspe	269	0.0879119	0.0118696	7.40649
ZB-like-Croalt	ZB-like-Ethspe	270	0.0816254	0.293237	0.27836
ZB-like-Epimoa1	ZB-like-Ethspe	271	0.0789432	0.232996	0.338818
ZB-like-Epilan1	ZB-like-Ethspe	272	0.0834175	0.282467	0.295318
ZB-like-Anates	ZB-like-Ethspe	273	0.0978712	0.243386	0.402123
ZB-like-Monalb1	ZB-like-Ethspe	274	0.109771	0.251735	0.436057
ZB-like-Masarm1	ZB-like-Ethspe	275	0.104261	0.302166	0.345046
ZB-like-Ethcra	ZB-like-Ethspe	276	0.0318552	0.0158106	2.0148
ZB-like-Acalat	ZB-like-Perfla	277	0.082521	0.318454	0.25913
ZB-like-Dipsar1	ZB-like-Perfla	278	0.0771591	0.301132	0.256231
ZB-like-Spaaur	ZB-like-Perfla	279	0.0780507	0.291927	0.267364
ZB-like-Spocan	ZB-like-Perfla	280	0.0789432	0.28899	0.273169
ZB-like-Datund	ZB-like-Perfla	281	0.0773581	0.254672	0.303757
ZB-like-Serdum	ZB-like-Perfla	282	0.0736004	0.228534	0.322054
ZB-like-Serriv	ZB-like-Perfla	283	0.0736004	0.24964	0.294826
ZB-like-Serlal1	ZB-like-Perfla	284	0.0727127	0.267662	0.271658
ZB-like-Serlald1	ZB-like-Perfla	285	0.0727127	0.227622	0.319444
ZB-like-Serqui1	ZB-like-Perfla	286	0.0718257	0.230994	0.310941
ZB-like-Traova	ZB-like-Perfla	287	0.0782522	0.22119	0.353778
ZB-like-Macamb	ZB-like-Perfla	288	0.0700543	0.30643	0.228615
ZB-like-Sinchu1	ZB-like-Perfla	289	0.0700543	0.28151	0.248852
ZB-like-Sinkne1	ZB-like-Perfla	290	0.0700543	0.275054	0.254692
ZB-like-Sinsch1	ZB-like-Perfla	291	0.0691697	0.280216	0.246844
ZB-like-Micsal	ZB-like-Perfla	292	0.0789432	0.00888895	8.88105
ZB-like-Croalt	ZB-like-Perfla	293	0.0753781	0.295861	0.254775
ZB-like-Epimoa1	ZB-like-Perfla	294	0.0727127	0.236716	0.307173
ZB-like-Epilan1	ZB-like-Perfla	295	0.0744889	0.286376	0.260109
ZB-like-Anates	ZB-like-Perfla	296	0.0861117	0.24214	0.355628
ZB-like-Monalb1	ZB-like-Perfla	297	0.0951452	0.252997	0.376073
ZB-like-Masarm1	ZB-like-Perfla	298	0.0942381	0.306152	0.307815
ZB-like-Ethcra	ZB-like-Perfla	299	0.0386928	0.0188031	2.05779
ZB-like-Ethspe	ZB-like-Perfla	300	0.0386928	0.0137797	2.80795
ZB-like-Acalat	ZB-like-Sanluc1	301	0.082521	0.242946	0.339668
ZB-like-Dipsar1	ZB-like-Sanluc1	302	0.0798365	0.234234	0.34084
ZB-like-Spaaur	ZB-like-Sanluc1	303	0.0789432	0.0543941	1.45132
ZB-like-Spocan	ZB-like-Sanluc1	304	0.0753781	0.0616668	1.22234
ZB-like-Datund	ZB-like-Sanluc1	305	0.0728998	0.081678	0.892527
ZB-like-Serdum	ZB-like-Sanluc1	306	0.0780507	0.156768	0.497873
ZB-like-Serriv	ZB-like-Sanluc1	307	0.0771591	0.25426	0.303465
ZB-like-Serlal1	ZB-like-Sanluc1	308	0.0762682	0.268566	0.283983
ZB-like-Serlald1	ZB-like-Sanluc1	309	0.0762682	0.161816	0.471326
ZB-like-Serqui1	ZB-like-Sanluc1	310	0.0753781	0.152192	0.495284
ZB-like-Traova	ZB-like-Sanluc1	311	0.0764649	0.245449	0.31153
ZB-like-Macamb	ZB-like-Sanluc1	312	0.0674029	0.22929	0.293964
ZB-like-Sinchu1	ZB-like-Sanluc1	313	0.0656392	0.0258207	2.54212
ZB-like-Sinkne1	ZB-like-Sanluc1	314	0.0656392	0.0198026	3.31467
ZB-like-Sinsch1	ZB-like-Sanluc1	315	0.0647586	0.0228071	2.8394
ZB-like-Micsal	ZB-like-Sanluc1	316	0.0753781	0.261083	0.288713
ZB-like-Croalt	ZB-like-Sanluc1	317	0.0700543	0.22929	0.305527
ZB-like-Epimoa1	ZB-like-Sanluc1	318	0.0674029	0.159065	0.423745
ZB-like-Epilan1	ZB-like-Sanluc1	319	0.0709396	0.218254	0.325033
ZB-like-Anates	ZB-like-Sanluc1	320	0.0924266	0.25426	0.363512
ZB-like-Monalb1	ZB-like-Sanluc1	321	0.0942381	0.265318	0.355189
ZB-like-Masarm1	ZB-like-Sanluc1	322	0.0951452	0.230524	0.412735
ZB-like-Ethcra	ZB-like-Sanluc1	323	0.041269	0.266601	0.154797
ZB-like-Ethspe	ZB-like-Sanluc1	324	0.0378355	0.263149	0.14378
ZB-like-Perfla	ZB-like-Sanluc1	325	0.030153	0.268264	0.112401
ZB-like-Acalat	ZB-like-Percap	326	0.0826917	0.319799	0.258574
ZB-like-Dipsar1	ZB-like-Percap	327	0.0772618	0.299811	0.257701
ZB-like-Spaaur	ZB-like-Percap	328	0.0781648	0.290619	0.26896
ZB-like-Spocan	ZB-like-Percap	329	0.0763597	0.287682	0.265431
ZB-like-Datund	ZB-like-Percap	330	0.0747524	0.255933	0.292078
ZB-like-Serdum	ZB-like-Percap	331	0.0763597	0.230994	0.33057
ZB-like-Serriv	ZB-like-Percap	332	0.0763597	0.250896	0.304349
ZB-like-Serlal1	ZB-like-Percap	333	0.0745579	0.270223	0.275913
ZB-like-Serlald1	ZB-like-Percap	334	0.0745579	0.227622	0.327551
ZB-like-Serqui1	ZB-like-Percap	335	0.0736582	0.233461	0.315506
ZB-like-Traova	ZB-like-Percap	336	0.072949	0.22608	0.322668
ZB-like-Macamb	ZB-like-Percap	337	0.0655973	0.305102	0.215001
ZB-like-Sinchu1	ZB-like-Percap	338	0.0664897	0.280216	0.237281
ZB-like-Sinkne1	ZB-like-Percap	339	0.0664897	0.273768	0.242869
ZB-like-Sinsch1	ZB-like-Percap	340	0.0655973	0.278923	0.235181
ZB-like-Micsal	ZB-like-Percap	341	0.0772618	0.0168571	4.58334
ZB-like-Croalt	ZB-like-Percap	342	0.0691719	0.297176	0.232764
ZB-like-Epimoa1	ZB-like-Percap	343	0.070964	0.239203	0.296668
ZB-like-Epilan1	ZB-like-Percap	344	0.0736582	0.287682	0.25604
ZB-like-Anates	ZB-like-Percap	345	0.0890641	0.247134	0.360388
ZB-like-Monalb1	ZB-like-Percap	346	0.0963968	0.25806	0.373544
ZB-like-Masarm1	ZB-like-Percap	347	0.0899777	0.304822	0.295182
ZB-like-Ethcra	ZB-like-Percap	348	0.0279561	0.0208031	1.34384
ZB-like-Ethspe	ZB-like-Percap	349	0.0305367	0.0147713	2.0673
ZB-like-Perfla	ZB-like-Percap	350	0.0288156	0.0187475	1.53704
ZB-like-Sanluc1	ZB-like-Percap	351	0.0296758	0.266983	0.111152
ZB-like-Acalat	ZB-like-Tratra	352	0.0834175	0.318454	0.261945
ZB-like-Dipsar1	ZB-like-Tratra	353	0.0709396	0.311756	0.227549
ZB-like-Spaaur	ZB-like-Tratra	354	0.0852128	0.288008	0.29587
ZB-like-Spocan	ZB-like-Tratra	355	0.0816254	0.294239	0.277411
ZB-like-Datund	ZB-like-Tratra	356	0.0702343	0.257197	0.273076
ZB-like-Serdum	ZB-like-Tratra	357	0.0691697	0.219972	0.314448
ZB-like-Serriv	ZB-like-Tratra	358	0.0718257	0.139273	0.515718
ZB-like-Serlal1	ZB-like-Tratra	359	0.0709396	0.161024	0.440554
ZB-like-Serlald1	ZB-like-Tratra	360	0.0709396	0.22887	0.309956
ZB-like-Serqui1	ZB-like-Tratra	361	0.0700543	0.22119	0.316715
ZB-like-Traova	ZB-like-Tratra	362	0.0773581	0.0439631	1.75961
ZB-like-Macamb	ZB-like-Tratra	363	0.082521	0.311756	0.264698
ZB-like-Sinchu1	ZB-like-Tratra	364	0.091522	0.288008	0.317776
ZB-like-Sinkne1	ZB-like-Tratra	365	0.091522	0.282806	0.323621
ZB-like-Sinsch1	ZB-like-Tratra	366	0.0879119	0.290619	0.302499
ZB-like-Micsal	ZB-like-Tratra	367	0.0942381	0.242504	0.388605
ZB-like-Croalt	ZB-like-Tratra	368	0.0879119	0.301132	0.291938
ZB-like-Epimoa1	ZB-like-Tratra	369	0.0843147	0.22437	0.375785
ZB-like-Epilan1	ZB-like-Tratra	370	0.0861117	0.28899	0.297975
ZB-like-Anates	ZB-like-Tratra	371	0.104261	0.16661	0.625779
ZB-like-Monalb1	ZB-like-Tratra	372	0.111614	0.172954	0.64534
ZB-like-Masarm1	ZB-like-Tratra	373	0.102431	0.307485	0.333126
ZB-like-Ethcra	ZB-like-Tratra	374	0.104261	0.250474	0.416254
ZB-like-Ethspe	ZB-like-Tratra	375	0.102431	0.244634	0.418712
ZB-like-Perfla	ZB-like-Tratra	376	0.104261	0.24214	0.430581
ZB-like-Sanluc1	ZB-like-Tratra	377	0.104261	0.272118	0.383147
ZB-like-Percap	ZB-like-Tratra	378	0.102857	0.24964	0.412023
ZB-like-Acalat	ZB-like-Trimac1	379	0.0981264	0.334702	0.293175
ZB-like-Dipsar1	ZB-like-Trimac1	380	0.0908536	0.322399	0.281805
ZB-like-Spaaur	ZB-like-Trimac1	381	0.0926669	0.302223	0.306618
ZB-like-Spocan	ZB-like-Trimac1	382	0.0881399	0.311322	0.283115
ZB-like-Datund	ZB-like-Trimac1	383	0.0890437	0.264335	0.33686
ZB-like-Serdum	ZB-like-Trimac1	384	0.0684613	0.230305	0.297264
ZB-like-Serriv	ZB-like-Trimac1	385	0.0693474	0.156286	0.443723
ZB-like-Serlal1	ZB-like-Trimac1	386	0.071122	0.182125	0.390513
ZB-like-Serlald1	ZB-like-Trimac1	387	0.071122	0.243346	0.292267
ZB-like-Serqui1	ZB-like-Trimac1	388	0.0675759	0.234029	0.28875
ZB-like-Traova	ZB-like-Trimac1	389	0.0693474	0.047364	1.46414
ZB-like-Macamb	ZB-like-Trimac1	390	0.0854336	0.323758	0.263881
ZB-like-Sinchu1	ZB-like-Trimac1	391	0.0773581	0.300892	0.257096
ZB-like-Sinkne1	ZB-like-Trimac1	392	0.0773581	0.295587	0.26171
ZB-like-Sinsch1	ZB-like-Trimac1	393	0.0764649	0.299563	0.255254
ZB-like-Micsal	ZB-like-Trimac1	394	0.0899482	0.258412	0.348081
ZB-like-Croalt	ZB-like-Trimac1	395	0.0800427	0.307563	0.260248
ZB-like-Epimoa1	ZB-like-Trimac1	396	0.0818364	0.239817	0.341246
ZB-like-Epilan1	ZB-like-Trimac1	397	0.0836334	0.297935	0.28071
ZB-like-Anates	ZB-like-Trimac1	398	0.087237	0.189037	0.461481
ZB-like-Monalb1	ZB-like-Trimac1	399	0.0908536	0.196839	0.461563
ZB-like-Masarm1	ZB-like-Trimac1	400	0.0926669	0.316728	0.292576
ZB-like-Ethcra	ZB-like-Trimac1	401	0.103616	0.263945	0.392566
ZB-like-Ethspe	ZB-like-Trimac1	402	0.0981264	0.2554	0.384206
ZB-like-Perfla	ZB-like-Trimac1	403	0.0990392	0.25922	0.382067
ZB-like-Sanluc1	ZB-like-Trimac1	404	0.0972144	0.282104	0.344605
ZB-like-Percap	ZB-like-Trimac1	405	0.0984978	0.260496	0.378117
ZB-like-Tratra	ZB-like-Trimac1	406	0.101783	0.0830821	1.22509
ZB-like-Acalat	ZB-like-Scomax	407	0.102431	0.326103	0.314106
ZB-like-Dipsar1	ZB-like-Scomax	408	0.0942381	0.322025	0.292643
ZB-like-Spaaur	ZB-like-Scomax	409	0.102431	0.269172	0.380542
ZB-like-Spocan	ZB-like-Scomax	410	0.0996927	0.276567	0.360465
ZB-like-Datund	ZB-like-Scomax	411	0.0836334	0.24627	0.3396
ZB-like-Serdum	ZB-like-Scomax	412	0.0861117	0.211656	0.406847
ZB-like-Serriv	ZB-like-Scomax	413	0.0843147	0.149246	0.564937
ZB-like-Serlal1	ZB-like-Scomax	414	0.0879119	0.171358	0.51303
ZB-like-Serlald1	ZB-like-Scomax	415	0.0879119	0.217913	0.403427
ZB-like-Serqui1	ZB-like-Scomax	416	0.0870114	0.209229	0.415867
ZB-like-Traova	ZB-like-Scomax	417	0.0917598	0.110069	0.833654
ZB-like-Macamb	ZB-like-Scomax	418	0.103346	0.319314	0.323649
ZB-like-Sinchu1	ZB-like-Scomax	419	0.102431	0.273041	0.37515
ZB-like-Sinkne1	ZB-like-Scomax	420	0.102431	0.271749	0.376933
ZB-like-Sinsch1	ZB-like-Scomax	421	0.0996927	0.273041	0.365121
ZB-like-Micsal	ZB-like-Scomax	422	0.110692	0.250467	0.441942
ZB-like-Croalt	ZB-like-Scomax	423	0.101518	0.316612	0.320637
ZB-like-Epimoa1	ZB-like-Scomax	424	0.0978712	0.213574	0.458254
ZB-like-Epilan1	ZB-like-Scomax	425	0.100605	0.301585	0.333587
ZB-like-Anates	ZB-like-Scomax	426	0.110692	0.175853	0.629458
ZB-like-Monalb1	ZB-like-Scomax	427	0.123679	0.179957	0.687268
ZB-like-Masarm1	ZB-like-Scomax	428	0.113461	0.320428	0.354091
ZB-like-Ethcra	ZB-like-Scomax	429	0.118092	0.262364	0.450109
ZB-like-Ethspe	ZB-like-Scomax	430	0.116237	0.253846	0.457904
ZB-like-Perfla	ZB-like-Scomax	431	0.119021	0.253846	0.468872
ZB-like-Sanluc1	ZB-like-Scomax	432	0.119021	0.258525	0.460386
ZB-like-Percap	ZB-like-Scomax	433	0.119665	0.260203	0.459888
ZB-like-Tratra	ZB-like-Scomax	434	0.0709396	0.133391	0.531817
ZB-like-Trimac1	ZB-like-Scomax	435	0.111907	0.141199	0.79255
ZB-like-Acalat	ZB-like-Sebale1	436	0.0720105	0.308547	0.233386
ZB-like-Dipsar1	ZB-like-Sebale1	437	0.0693474	0.293929	0.235933
ZB-like-Spaaur	ZB-like-Sebale1	438	0.0658076	0.264037	0.249236
ZB-like-Spocan	ZB-like-Sebale1	439	0.0684613	0.269172	0.25434
ZB-like-Datund	ZB-like-Sebale1	440	0.0720105	0.23005	0.313021
ZB-like-Serdum	ZB-like-Sebale1	441	0.0809392	0.182912	0.442504
ZB-like-Serriv	ZB-like-Sebale1	442	0.0791471	0.106782	0.741203
ZB-like-Serlal1	ZB-like-Sebale1	443	0.0791471	0.126805	0.624164
ZB-like-Serlald1	ZB-like-Sebale1	444	0.0791471	0.188535	0.419801
ZB-like-Serqui1	ZB-like-Sebale1	445	0.0782522	0.181732	0.430592
ZB-like-Traova	ZB-like-Sebale1	446	0.0782522	0.0829969	0.942833
ZB-like-Macamb	ZB-like-Sebale1	447	0.0702343	0.295249	0.237882
ZB-like-Sinchu1	ZB-like-Sebale1	448	0.0693474	0.266601	0.260117
ZB-like-Sinkne1	ZB-like-Sebale1	449	0.0693474	0.262758	0.263922
ZB-like-Sinsch1	ZB-like-Sebale1	450	0.0666914	0.266601	0.250154
ZB-like-Micsal	ZB-like-Sebale1	451	0.0827345	0.211833	0.390565
ZB-like-Croalt	ZB-like-Sebale1	452	0.0746808	0.280823	0.265936
ZB-like-Epimoa1	ZB-like-Sebale1	453	0.0728998	0.187645	0.388498
ZB-like-Epilan1	ZB-like-Sebale1	454	0.0773581	0.271749	0.284667
ZB-like-Anates	ZB-like-Sebale1	455	0.0935747	0.133391	0.701507
ZB-like-Monalb1	ZB-like-Sebale1	456	0.107292	0.139466	0.769308
ZB-like-Masarm1	ZB-like-Sebale1	457	0.0981264	0.301876	0.325055
ZB-like-Ethcra	ZB-like-Sebale1	458	0.0702343	0.217244	0.323297
ZB-like-Ethspe	ZB-like-Sebale1	459	0.071122	0.211656	0.336026
ZB-like-Perfla	ZB-like-Sebale1	460	0.0720105	0.211656	0.340224
ZB-like-Sanluc1	ZB-like-Sebale1	461	0.0720105	0.247529	0.290918
ZB-like-Percap	ZB-like-Sebale1	462	0.0630879	0.21775	0.289726
ZB-like-Tratra	ZB-like-Sebale1	463	0.0963032	0.111168	0.866287
ZB-like-Trimac1	ZB-like-Sebale1	464	0.100867	0.122	0.826783
ZB-like-Scomax	ZB-like-Sebale1	465	0.105452	0.10635	0.991559
ZB-like-Acalat	ZB-like-Sebnig1	466	0.071122	0.291611	0.243893
ZB-like-Dipsar1	ZB-like-Sebnig1	467	0.0702343	0.275986	0.254485
ZB-like-Spaaur	ZB-like-Sebnig1	468	0.0649246	0.25806	0.251587
ZB-like-Spocan	ZB-like-Sebnig1	469	0.0684613	0.261874	0.261428
ZB-like-Datund	ZB-like-Sebnig1	470	0.0720105	0.219474	0.328105
ZB-like-Serdum	ZB-like-Sebnig1	471	0.0809392	0.177627	0.45567
ZB-like-Serriv	ZB-like-Sebnig1	472	0.0791471	0.114113	0.693583
ZB-like-Serlal1	ZB-like-Sebnig1	473	0.0791471	0.13648	0.579918
ZB-like-Serlald1	ZB-like-Sebnig1	474	0.0791471	0.184316	0.429411
ZB-like-Serqui1	ZB-like-Sebnig1	475	0.0782522	0.175288	0.446422
ZB-like-Traova	ZB-like-Sebnig1	476	0.0764649	0.0870114	0.878792
ZB-like-Macamb	ZB-like-Sebnig1	477	0.0702343	0.278573	0.252122
ZB-like-Sinchu1	ZB-like-Sebnig1	478	0.0693474	0.251735	0.275478
ZB-like-Sinkne1	ZB-like-Sebnig1	479	0.0693474	0.247959	0.279673
ZB-like-Sinsch1	ZB-like-Sebnig1	480	0.0666914	0.251735	0.264927
ZB-like-Micsal	ZB-like-Sebnig1	481	0.0836334	0.203853	0.410262
ZB-like-Croalt	ZB-like-Sebnig1	482	0.0746808	0.260601	0.286571
ZB-like-Epimoa1	ZB-like-Sebnig1	483	0.0728998	0.177627	0.41041
ZB-like-Epilan1	ZB-like-Sebnig1	484	0.0773581	0.252997	0.305768
ZB-like-Anates	ZB-like-Sebnig1	485	0.0935747	0.144233	0.648776
ZB-like-Monalb1	ZB-like-Sebnig1	486	0.107292	0.151532	0.708051
ZB-like-Masarm1	ZB-like-Sebnig1	487	0.0981264	0.283768	0.345798
ZB-like-Ethcra	ZB-like-Sebnig1	488	0.0693474	0.209229	0.331443
ZB-like-Ethspe	ZB-like-Sebnig1	489	0.0702343	0.203725	0.34475
ZB-like-Perfla	ZB-like-Sebnig1	490	0.0720105	0.204928	0.351394
ZB-like-Sanluc1	ZB-like-Sebnig1	491	0.0720105	0.235474	0.305811
ZB-like-Percap	ZB-like-Sebnig1	492	0.0630879	0.209753	0.300772
ZB-like-Tratra	ZB-like-Sebnig1	493	0.0953929	0.116314	0.820136
ZB-like-Trimac1	ZB-like-Sebnig1	494	0.100867	0.124966	0.80716
ZB-like-Scomax	ZB-like-Sebnig1	495	0.104534	0.118153	0.884732
ZB-like-Sebale1	ZB-like-Sebnig1	496	0.00414422	0.0473163	0.0875855
ZB-like-Acalat	ZB-like-Sebrub1	497	0.071122	0.2903	0.244995
ZB-like-Dipsar1	ZB-like-Sebrub1	498	0.0702343	0.274695	0.255681
ZB-like-Spaaur	ZB-like-Sebrub1	499	0.0649246	0.256792	0.25283
ZB-like-Spocan	ZB-like-Sebrub1	500	0.0684613	0.260601	0.262705
ZB-like-Datund	ZB-like-Sebrub1	501	0.0720105	0.219474	0.328105
ZB-like-Serdum	ZB-like-Sebrub1	502	0.0809392	0.175288	0.461751
ZB-like-Serriv	ZB-like-Sebrub1	503	0.0791471	0.110822	0.714182
ZB-like-Serlal1	ZB-like-Sebrub1	504	0.0791471	0.133111	0.594595
ZB-like-Serlald1	ZB-like-Sebrub1	505	0.0791471	0.184316	0.429411
ZB-like-Serqui1	ZB-like-Sebrub1	506	0.0782522	0.175288	0.446422
ZB-like-Traova	ZB-like-Sebrub1	507	0.0764649	0.0880815	0.868115
ZB-like-Macamb	ZB-like-Sebrub1	508	0.0702343	0.275986	0.254485
ZB-like-Sinchu1	ZB-like-Sebrub1	509	0.0693474	0.250474	0.276864
ZB-like-Sinkne1	ZB-like-Sebrub1	510	0.0693474	0.246703	0.281097
ZB-like-Sinsch1	ZB-like-Sebrub1	511	0.0666914	0.250474	0.26626
ZB-like-Micsal	ZB-like-Sebrub1	512	0.0836334	0.202645	0.412709
ZB-like-Croalt	ZB-like-Sebrub1	513	0.0728998	0.25933	0.281109
ZB-like-Epimoa1	ZB-like-Sebrub1	514	0.071122	0.177627	0.400402
ZB-like-Epilan1	ZB-like-Sebrub1	515	0.0755724	0.251735	0.300207
ZB-like-Anates	ZB-like-Sebrub1	516	0.0935747	0.140841	0.6644
ZB-like-Monalb1	ZB-like-Sebrub1	517	0.107292	0.148105	0.724432
ZB-like-Masarm1	ZB-like-Sebrub1	518	0.0981264	0.282467	0.347391
ZB-like-Ethcra	ZB-like-Sebrub1	519	0.0693474	0.208018	0.333373
ZB-like-Ethspe	ZB-like-Sebrub1	520	0.0702343	0.202524	0.346795
ZB-like-Perfla	ZB-like-Sebrub1	521	0.0720105	0.203725	0.353469
ZB-like-Sanluc1	ZB-like-Sebrub1	522	0.0702343	0.234234	0.299847
ZB-like-Percap	ZB-like-Sebrub1	523	0.0630879	0.208545	0.302515
ZB-like-Tratra	ZB-like-Sebrub1	524	0.0953929	0.117415	0.812439
ZB-like-Trimac1	ZB-like-Sebrub1	525	0.102699	0.126085	0.814521
ZB-like-Scomax	ZB-like-Sebrub1	526	0.104534	0.115936	0.901653
ZB-like-Sebale1	ZB-like-Sebrub1	527	0.00580674	0.0452566	0.128307
ZB-like-Sebnig1	ZB-like-Sebrub1	528	0.00165563	0.00392928	0.421357
ZB-like-Acalat	ZB-like-Sebsch1	529	0.0773581	0.28899	0.267684
ZB-like-Dipsar1	ZB-like-Sebsch1	530	0.0728998	0.278573	0.26169
ZB-like-Spaaur	ZB-like-Sebsch1	531	0.0693474	0.251735	0.275478
ZB-like-Spocan	ZB-like-Sebsch1	532	0.0755724	0.255525	0.295754
ZB-like-Datund	ZB-like-Sebsch1	533	0.0773581	0.213387	0.362524
ZB-like-Serdum	ZB-like-Sebsch1	534	0.0881399	0.172954	0.509615
ZB-like-Serriv	ZB-like-Sebsch1	535	0.0863349	0.105361	0.819423
ZB-like-Serlal1	ZB-like-Sebsch1	536	0.0863349	0.128637	0.671153
ZB-like-Serlald1	ZB-like-Sebsch1	537	0.0863349	0.179537	0.480876
ZB-like-Serqui1	ZB-like-Sebsch1	538	0.0854336	0.168303	0.507619
ZB-like-Traova	ZB-like-Sebsch1	539	0.0809392	0.083808	0.965769
ZB-like-Macamb	ZB-like-Sebsch1	540	0.0755724	0.277279	0.27255
ZB-like-Sinchu1	ZB-like-Sebsch1	541	0.0746808	0.242946	0.307396
ZB-like-Sinkne1	ZB-like-Sebsch1	542	0.0746808	0.241697	0.308985
ZB-like-Sinsch1	ZB-like-Sebsch1	543	0.0702343	0.245449	0.286146
ZB-like-Micsal	ZB-like-Sebsch1	544	0.0854336	0.202645	0.421592
ZB-like-Croalt	ZB-like-Sebsch1	545	0.0782522	0.261874	0.298816
ZB-like-Epimoa1	ZB-like-Sebsch1	546	0.0764649	0.170626	0.448144
ZB-like-Epilan1	ZB-like-Sebsch1	547	0.0809392	0.250474	0.323143
ZB-like-Anates	ZB-like-Sebsch1	548	0.0953929	0.138586	0.688329
ZB-like-Monalb1	ZB-like-Sebsch1	549	0.109136	0.14469	0.75427
ZB-like-Masarm1	ZB-like-Sebsch1	550	0.103616	0.281167	0.36852
ZB-like-Ethcra	ZB-like-Sebsch1	551	0.0728998	0.208018	0.35045
ZB-like-Ethspe	ZB-like-Sebsch1	552	0.0737899	0.202524	0.364351
ZB-like-Perfla	ZB-like-Sebsch1	553	0.0746808	0.203725	0.366576
ZB-like-Sanluc1	ZB-like-Sebsch1	554	0.0746808	0.230524	0.323961
ZB-like-Percap	ZB-like-Sebsch1	555	0.0657676	0.208545	0.315365
ZB-like-Tratra	ZB-like-Sebsch1	556	0.103616	0.113015	0.916833
ZB-like-Trimac1	ZB-like-Sebsch1	557	0.103616	0.121616	0.851995
ZB-like-Scomax	ZB-like-Sebsch1	558	0.112833	0.113723	0.992168
ZB-like-Sebale1	ZB-like-Sebsch1	559	0.0083057	0.0452566	0.183525
ZB-like-Sebnig1	ZB-like-Sebsch1	560	0.00914007	0.0138206	0.661339
ZB-like-Sebrub1	ZB-like-Sebsch1	561	0.0108109	0.0118345	0.913512
ZB-like-Acalat	ZB-like-Sebumb1	562	0.0744889	0.315263	0.236275
ZB-like-Dipsar1	ZB-like-Sebumb1	563	0.0700543	0.300547	0.233089
ZB-like-Spaaur	ZB-like-Sebumb1	564	0.0665207	0.269172	0.247131
ZB-like-Spocan	ZB-like-Sebumb1	565	0.0700543	0.275628	0.254162
ZB-like-Datund	ZB-like-Sebumb1	566	0.0755724	0.235013	0.321567
ZB-like-Serdum	ZB-like-Sebumb1	567	0.082521	0.194788	0.423645
ZB-like-Serriv	ZB-like-Sebumb1	568	0.0807305	0.111168	0.726204
ZB-like-Serlal1	ZB-like-Sebumb1	569	0.0807305	0.131284	0.614929
ZB-like-Serlald1	ZB-like-Sebumb1	570	0.0807305	0.19945	0.404765
ZB-like-Serqui1	ZB-like-Sebumb1	571	0.0798365	0.192402	0.414947
ZB-like-Traova	ZB-like-Sebumb1	572	0.0800427	0.0872796	0.917084
ZB-like-Macamb	ZB-like-Sebumb1	573	0.0718257	0.301876	0.237931
ZB-like-Sinchu1	ZB-like-Sebumb1	574	0.0709396	0.269172	0.263547
ZB-like-Sinkne1	ZB-like-Sebumb1	575	0.0709396	0.267886	0.264813
ZB-like-Sinsch1	ZB-like-Sebumb1	576	0.0682859	0.271749	0.251283
ZB-like-Micsal	ZB-like-Sebumb1	577	0.0834175	0.220427	0.378436
ZB-like-Croalt	ZB-like-Sebumb1	578	0.0762682	0.286045	0.26663
ZB-like-Epimoa1	ZB-like-Sebumb1	579	0.0744889	0.195984	0.380077
ZB-like-Epilan1	ZB-like-Sebumb1	580	0.0789432	0.276924	0.285072
ZB-like-Anates	ZB-like-Sebumb1	581	0.0897153	0.14242	0.629933
ZB-like-Monalb1	ZB-like-Sebumb1	582	0.106094	0.152016	0.697914
ZB-like-Masarm1	ZB-like-Sebumb1	583	0.0987815	0.304539	0.324364
ZB-like-Ethcra	ZB-like-Sebumb1	584	0.0700543	0.225859	0.310168
ZB-like-Ethspe	ZB-like-Sebumb1	585	0.0709396	0.220198	0.322163
ZB-like-Perfla	ZB-like-Sebumb1	586	0.0727127	0.221424	0.328386
ZB-like-Sanluc1	ZB-like-Sebumb1	587	0.0727127	0.252579	0.28788
ZB-like-Percap	ZB-like-Sebumb1	588	0.0629247	0.226344	0.278004
ZB-like-Tratra	ZB-like-Sebumb1	589	0.0987815	0.116677	0.846621
ZB-like-Trimac1	ZB-like-Sebumb1	590	0.100867	0.124239	0.811879
ZB-like-Scomax	ZB-like-Sebumb1	591	0.105177	0.112973	0.930997
ZB-like-Sebale1	ZB-like-Sebumb1	592	0.00663903	0.0370598	0.179144
ZB-like-Sebnig1	ZB-like-Sebumb1	593	0.00747201	0.0504139	0.148213
ZB-like-Sebrub1	ZB-like-Sebumb1	594	0.00747201	0.0504139	0.148213
ZB-like-Sebsch1	ZB-like-Sebumb1	595	0.0116474	0.0483478	0.240908
ZB-like-Acalat	ZB-like-Sebnor	596	0.0719351	0.305665	0.23534
ZB-like-Dipsar1	ZB-like-Sebnor	597	0.0719351	0.297632	0.241691
ZB-like-Spaaur	ZB-like-Sebnor	598	0.0710147	0.267427	0.265549
ZB-like-Spocan	ZB-like-Sebnor	599	0.0719351	0.273549	0.26297
ZB-like-Datund	ZB-like-Sebnor	600	0.0756252	0.233094	0.324441
ZB-like-Serdum	ZB-like-Sebnor	601	0.0867777	0.191472	0.453213
ZB-like-Serriv	ZB-like-Sebnor	602	0.0849103	0.1142	0.74352
ZB-like-Serlal1	ZB-like-Sebnor	603	0.0849103	0.13339	0.636558
ZB-like-Serlald1	ZB-like-Sebnor	604	0.0849103	0.192433	0.441246
ZB-like-Serqui1	ZB-like-Sebnor	605	0.0839779	0.191472	0.43859
ZB-like-Traova	ZB-like-Sebnor	606	0.0821157	0.0911604	0.900783
ZB-like-Macamb	ZB-like-Sebnor	607	0.0765498	0.297632	0.257196
ZB-like-Sinchu1	ZB-like-Sebnor	608	0.0737785	0.271315	0.271929
ZB-like-Sinkne1	ZB-like-Sebnor	609	0.0737785	0.267427	0.275883
ZB-like-Sinsch1	ZB-like-Sebnor	610	0.0710147	0.271315	0.261743
ZB-like-Micsal	ZB-like-Sebnor	611	0.0849103	0.220905	0.384375
ZB-like-Croalt	ZB-like-Sebnor	612	0.0756252	0.285704	0.264698
ZB-like-Epimoa1	ZB-like-Sebnor	613	0.0737785	0.194511	0.379303
ZB-like-Epilan1	ZB-like-Sebnor	614	0.0784017	0.274855	0.285247
ZB-like-Anates	ZB-like-Sebnor	615	0.0933413	0.144625	0.645401
ZB-like-Monalb1	ZB-like-Sebnor	616	0.108507	0.152001	0.713858
ZB-like-Masarm1	ZB-like-Sebnor	617	0.103743	0.301347	0.344265
ZB-like-Ethcra	ZB-like-Sebnor	618	0.0691765	0.226376	0.305582
ZB-like-Ethspe	ZB-like-Sebnor	619	0.0700952	0.219438	0.319431
ZB-like-Perfla	ZB-like-Sebnor	620	0.0710147	0.221907	0.320021
ZB-like-Sanluc1	ZB-like-Sebnor	621	0.0700952	0.251598	0.2786
ZB-like-Percap	ZB-like-Sebnor	622	0.063613	0.226863	0.280402
ZB-like-Tratra	ZB-like-Sebnor	623	0.100896	0.119765	0.842445
ZB-like-Trimac1	ZB-like-Sebnor	624	0.106599	0.128559	0.829185
ZB-like-Scomax	ZB-like-Sebnor	625	0.113294	0.112691	1.00535
ZB-like-Sebale1	ZB-like-Sebnor	626	0.00947058	0.0374348	0.252989
ZB-like-Sebnig1	ZB-like-Sebnor	627	0.010336	0.0530196	0.194947
ZB-like-Sebrub1	ZB-like-Sebnor	628	0.010336	0.051973	0.198873
ZB-like-Sebsch1	ZB-like-Sebnor	629	0.0138052	0.0498831	0.276751
ZB-like-Sebumb1	ZB-like-Sebnor	630	0.0129368	0.0436396	0.296446
ZB-like-Acalat	ZB-like-Sebkor1	631	0.0908536	0.303841	0.299017
ZB-like-Dipsar1	ZB-like-Sebkor1	632	0.0899482	0.29063	0.309493
ZB-like-Spaaur	ZB-like-Sebkor1	633	0.0899482	0.260893	0.34477
ZB-like-Spocan	ZB-like-Sebkor1	634	0.0944834	0.266902	0.354
ZB-like-Datund	ZB-like-Sebkor1	635	0.0953929	0.227077	0.420091
ZB-like-Serdum	ZB-like-Sebkor1	636	0.0999529	0.184876	0.540647
ZB-like-Serriv	ZB-like-Sebkor1	637	0.100867	0.102203	0.986928
ZB-like-Serlal1	ZB-like-Sebkor1	638	0.101783	0.124312	0.818767
ZB-like-Serlald1	ZB-like-Sebkor1	639	0.101783	0.189325	0.537608
ZB-like-Serqui1	ZB-like-Sebkor1	640	0.0990392	0.180165	0.549714
ZB-like-Traova	ZB-like-Sebkor1	641	0.0990392	0.0796339	1.24368
ZB-like-Macamb	ZB-like-Sebkor1	642	0.0953929	0.289319	0.329715
ZB-like-Sinchu1	ZB-like-Sebkor1	643	0.0899482	0.264722	0.339783
ZB-like-Sinkne1	ZB-like-Sebkor1	644	0.0899482	0.260893	0.34477
ZB-like-Sinsch1	ZB-like-Sebkor1	645	0.0890437	0.264722	0.336366
ZB-like-Micsal	ZB-like-Sebkor1	646	0.102699	0.210148	0.488697
ZB-like-Croalt	ZB-like-Sebkor1	647	0.0963032	0.275005	0.350187
ZB-like-Epimoa1	ZB-like-Sebkor1	648	0.0944834	0.185476	0.50941
ZB-like-Epilan1	ZB-like-Sebkor1	649	0.0990392	0.266902	0.371069
ZB-like-Anates	ZB-like-Sebkor1	650	0.110982	0.13199	0.840837
ZB-like-Monalb1	ZB-like-Sebkor1	651	0.122135	0.141437	0.863531
ZB-like-Masarm1	ZB-like-Sebkor1	652	0.111907	0.294265	0.380293
ZB-like-Ethcra	ZB-like-Sebkor1	653	0.0926669	0.215545	0.42992
ZB-like-Ethspe	ZB-like-Sebkor1	654	0.0935747	0.208772	0.448214
ZB-like-Perfla	ZB-like-Sebkor1	655	0.0926669	0.211194	0.438777
ZB-like-Sanluc1	ZB-like-Sebkor1	656	0.0953929	0.245287	0.388904
ZB-like-Percap	ZB-like-Sebkor1	657	0.0829083	0.216054	0.383739
ZB-like-Tratra	ZB-like-Sebkor1	658	0.122135	0.107653	1.13452
ZB-like-Trimac1	ZB-like-Sebkor1	659	0.122135	0.115069	1.0614
ZB-like-Scomax	ZB-like-Sebkor1	660	0.122135	0.109427	1.11613
ZB-like-Sebale1	ZB-like-Sebkor1	661	0.0327898	0.0299723	1.09401
ZB-like-Sebnig1	ZB-like-Sebkor1	662	0.0336449	0.0442728	0.759945
ZB-like-Sebrub1	ZB-like-Sebkor1	663	0.0336449	0.0442728	0.759945
ZB-like-Sebsch1	ZB-like-Sebkor1	664	0.0310819	0.0422173	0.736235
ZB-like-Sebumb1	ZB-like-Sebkor1	665	0.0327898	0.0269343	1.2174
ZB-like-Sebnor	ZB-like-Sebkor1	666	0.0375426	0.0363309	1.03335
ZB-like-Acalat	ZB-like-Sebnud1	667	0.0972144	0.309174	0.314433
ZB-like-Dipsar1	ZB-like-Sebnud1	668	0.0963032	0.295894	0.325466
ZB-like-Spaaur	ZB-like-Sebnud1	669	0.0963032	0.271137	0.355183
ZB-like-Spocan	ZB-like-Sebnud1	670	0.101783	0.27594	0.368858
ZB-like-Datund	ZB-like-Sebnud1	671	0.105452	0.238222	0.442664
ZB-like-Serdum	ZB-like-Sebnud1	672	0.108214	0.195559	0.553355
ZB-like-Serriv	ZB-like-Sebnud1	673	0.107292	0.117538	0.912833
ZB-like-Serlal1	ZB-like-Sebnud1	674	0.109136	0.136623	0.798806
ZB-like-Serlald1	ZB-like-Sebnud1	675	0.109136	0.197795	0.551763
ZB-like-Serqui1	ZB-like-Sebnud1	676	0.106372	0.193175	0.55065
ZB-like-Traova	ZB-like-Sebnud1	677	0.106372	0.0903178	1.17775
ZB-like-Macamb	ZB-like-Sebnud1	678	0.100867	0.297214	0.339376
ZB-like-Sinchu1	ZB-like-Sebnud1	679	0.0981264	0.273714	0.3585
ZB-like-Sinkne1	ZB-like-Sebnud1	680	0.0981264	0.269851	0.363632
ZB-like-Sinsch1	ZB-like-Sebnud1	681	0.0963032	0.273714	0.351839
ZB-like-Micsal	ZB-like-Sebnud1	682	0.113759	0.224873	0.505882
ZB-like-Croalt	ZB-like-Sebnud1	683	0.103616	0.280187	0.36981
ZB-like-Epimoa1	ZB-like-Sebnud1	684	0.101783	0.196197	0.518778
ZB-like-Epilan1	ZB-like-Sebnud1	685	0.106372	0.272057	0.390992
ZB-like-Anates	ZB-like-Sebnud1	686	0.114686	0.14212	0.806967
ZB-like-Monalb1	ZB-like-Sebnud1	687	0.127758	0.151693	0.842215
ZB-like-Masarm1	ZB-like-Sebnud1	688	0.116543	0.299563	0.389043
ZB-like-Ethcra	ZB-like-Sebnud1	689	0.101783	0.230305	0.441947
ZB-like-Ethspe	ZB-like-Sebnud1	690	0.100867	0.224617	0.449064
ZB-like-Perfla	ZB-like-Sebnud1	691	0.101783	0.225846	0.450673
ZB-like-Sanluc1	ZB-like-Sebnud1	692	0.106372	0.254131	0.418572
ZB-like-Percap	ZB-like-Sebnud1	693	0.0938874	0.230778	0.40683
ZB-like-Tratra	ZB-like-Sebnud1	694	0.124943	0.117538	1.063
ZB-like-Trimac1	ZB-like-Sebnud1	695	0.12964	0.125097	1.03631
ZB-like-Scomax	ZB-like-Sebnud1	696	0.12588	0.117166	1.07437
ZB-like-Sebale1	ZB-like-Sebnud1	697	0.0413736	0.030987	1.33519
ZB-like-Sebnig1	ZB-like-Sebnud1	698	0.042236	0.0525373	0.803924
ZB-like-Sebrub1	ZB-like-Sebnud1	699	0.042236	0.0525373	0.803924
ZB-like-Sebsch1	ZB-like-Sebnud1	700	0.0387907	0.0504648	0.768669
ZB-like-Sebumb1	ZB-like-Sebnud1	701	0.0413736	0.0350562	1.18021
ZB-like-Sebnor	ZB-like-Sebnud1	702	0.0464792	0.0425165	1.0932
ZB-like-Sebkor1	ZB-like-Sebnud1	703	0.020895	0.0298827	0.699235
ZB-like-Acalat	ZB-like-Hiphip1	704	0.0897153	0.0575045	1.56014
ZB-like-Dipsar1	ZB-like-Hiphip1	705	0.0843147	0.0288434	2.92319
ZB-like-Spaaur	ZB-like-Hiphip1	706	0.0834175	0.249216	0.33472
ZB-like-Spocan	ZB-like-Hiphip1	707	0.0861117	0.247959	0.347282
ZB-like-Datund	ZB-like-Hiphip1	708	0.0827345	0.219474	0.376968
ZB-like-Serdum	ZB-like-Hiphip1	709	0.0709396	0.217035	0.326858
ZB-like-Serriv	ZB-like-Hiphip1	710	0.0709396	0.298195	0.237897
ZB-like-Serlal1	ZB-like-Hiphip1	711	0.0744889	0.318576	0.233818
ZB-like-Serlald1	ZB-like-Hiphip1	712	0.0744889	0.228386	0.326153
ZB-like-Serqui1	ZB-like-Hiphip1	713	0.0753781	0.220696	0.341548
ZB-like-Traova	ZB-like-Hiphip1	714	0.0818364	0.278573	0.29377
ZB-like-Macamb	ZB-like-Hiphip1	715	0.0798365	0.0268272	2.97595
ZB-like-Sinchu1	ZB-like-Hiphip1	716	0.0816254	0.249216	0.327529
ZB-like-Sinkne1	ZB-like-Hiphip1	717	0.0816254	0.242946	0.335981
ZB-like-Sinsch1	ZB-like-Hiphip1	718	0.0798365	0.249216	0.320351
ZB-like-Micsal	ZB-like-Hiphip1	719	0.091522	0.289656	0.315967
ZB-like-Croalt	ZB-like-Hiphip1	720	0.0888132	0.0848746	1.0464
ZB-like-Epimoa1	ZB-like-Hiphip1	721	0.082521	0.219474	0.375995
ZB-like-Epilan1	ZB-like-Hiphip1	722	0.0861117	0.0710959	1.2112
ZB-like-Anates	ZB-like-Hiphip1	723	0.0969617	0.285071	0.340132
ZB-like-Monalb1	ZB-like-Hiphip1	724	0.102431	0.293929	0.34849
ZB-like-Masarm1	ZB-like-Hiphip1	725	0.101518	0.029853	3.40058
ZB-like-Ethcra	ZB-like-Hiphip1	726	0.0987815	0.297895	0.331599
ZB-like-Ethspe	ZB-like-Hiphip1	727	0.0969617	0.294239	0.329533
ZB-like-Perfla	ZB-like-Hiphip1	728	0.0924266	0.296875	0.311332
ZB-like-Sanluc1	ZB-like-Hiphip1	729	0.0969617	0.22929	0.422878
ZB-like-Percap	ZB-like-Hiphip1	730	0.0954773	0.295556	0.323043
ZB-like-Tratra	ZB-like-Hiphip1	731	0.0978712	0.304822	0.321077
ZB-like-Trimac1	ZB-like-Hiphip1	732	0.0944834	0.311322	0.303491
ZB-like-Scomax	ZB-like-Hiphip1	733	0.096053	0.308274	0.311583
ZB-like-Sebale1	ZB-like-Hiphip1	734	0.0908536	0.287354	0.316173
ZB-like-Sebnig1	ZB-like-Hiphip1	735	0.0908536	0.269547	0.337061
ZB-like-Sebrub1	ZB-like-Hiphip1	736	0.0908536	0.268264	0.338672
ZB-like-Sebsch1	ZB-like-Hiphip1	737	0.0981264	0.269547	0.364042
ZB-like-Sebumb1	ZB-like-Hiphip1	738	0.0906182	0.293929	0.3083
ZB-like-Sebnor	ZB-like-Hiphip1	739	0.0952245	0.288013	0.330626
ZB-like-Sebkor1	ZB-like-Hiphip1	740	0.112833	0.285061	0.395819
ZB-like-Sebnud1	ZB-like-Hiphip1	741	0.118404	0.288995	0.409708
ZB-like-Acalat	ZB-like-Hipste1	742	0.0879119	0.0533594	1.64754
ZB-like-Dipsar1	ZB-like-Hipste1	743	0.082521	0.0248152	3.32543
ZB-like-Spaaur	ZB-like-Hipste1	744	0.0816254	0.245449	0.332555
ZB-like-Spocan	ZB-like-Hipste1	745	0.0843147	0.244197	0.345274
ZB-like-Datund	ZB-like-Hipste1	746	0.0845331	0.215818	0.391688
ZB-like-Serdum	ZB-like-Hipste1	747	0.0727127	0.212175	0.342702
ZB-like-Serriv	ZB-like-Hipste1	748	0.0727127	0.294239	0.247121
ZB-like-Serlal1	ZB-like-Hipste1	749	0.0762682	0.314536	0.242478
ZB-like-Serlald1	ZB-like-Hipste1	750	0.0762682	0.223393	0.341409
ZB-like-Serqui1	ZB-like-Hipste1	751	0.0771591	0.215818	0.35752
ZB-like-Traova	ZB-like-Hipste1	752	0.0836334	0.274695	0.304459
ZB-like-Macamb	ZB-like-Hipste1	753	0.0834175	0.0228071	3.65752
ZB-like-Sinchu1	ZB-like-Hipste1	754	0.0834175	0.244197	0.341599
ZB-like-Sinkne1	ZB-like-Hipste1	755	0.0834175	0.237959	0.350555
ZB-like-Sinsch1	ZB-like-Hipste1	756	0.0816254	0.244197	0.33426
ZB-like-Micsal	ZB-like-Hipste1	757	0.091522	0.285712	0.32033
ZB-like-Croalt	ZB-like-Hipste1	758	0.0888132	0.0806148	1.1017
ZB-like-Epimoa1	ZB-like-Hipste1	759	0.0843147	0.214602	0.392889
ZB-like-Epilan1	ZB-like-Hipste1	760	0.0879119	0.0668942	1.31419
ZB-like-Anates	ZB-like-Hipste1	761	0.0978712	0.281167	0.348089
ZB-like-Monalb1	ZB-like-Hipste1	762	0.102431	0.289979	0.353237
ZB-like-Masarm1	ZB-like-Hipste1	763	0.101518	0.0258207	3.93163
ZB-like-Ethcra	ZB-like-Hipste1	764	0.0996927	0.293929	0.339173
ZB-like-Ethspe	ZB-like-Hipste1	765	0.0978712	0.2903	0.337138
ZB-like-Perfla	ZB-like-Hipste1	766	0.091522	0.292925	0.312442
ZB-like-Sanluc1	ZB-like-Hipste1	767	0.0978712	0.22437	0.436205
ZB-like-Percap	ZB-like-Hipste1	768	0.0963968	0.291611	0.330566
ZB-like-Tratra	ZB-like-Hipste1	769	0.0996927	0.30084	0.331381
ZB-like-Trimac1	ZB-like-Hipste1	770	0.0944834	0.311322	0.303491
ZB-like-Scomax	ZB-like-Hipste1	771	0.0978712	0.305593	0.320267
ZB-like-Sebale1	ZB-like-Hipste1	772	0.0899482	0.28343	0.317356
ZB-like-Sebnig1	ZB-like-Hipste1	773	0.0881399	0.265703	0.331723
ZB-like-Sebrub1	ZB-like-Hipste1	774	0.0881399	0.264425	0.333326
ZB-like-Sebsch1	ZB-like-Hipste1	775	0.0972144	0.265703	0.365876
ZB-like-Sebumb1	ZB-like-Hipste1	776	0.0897153	0.289979	0.309385
ZB-like-Sebnor	ZB-like-Hipste1	777	0.0942824	0.284048	0.331925
ZB-like-Sebkor1	ZB-like-Hipste1	778	0.111907	0.281142	0.398045
ZB-like-Sebnud1	ZB-like-Hipste1	779	0.117473	0.285061	0.412098
ZB-like-Hiphip1	ZB-like-Hipste1	780	0.00496279	0.00392928	1.26303
ZB-like-Acalat	ZB-like-Reihip1	781	0.0897153	0.0533594	1.68134
ZB-like-Dipsar1	ZB-like-Reihip1	782	0.0870114	0.0248152	3.50638
ZB-like-Spaaur	ZB-like-Reihip1	783	0.0852128	0.245449	0.347171
ZB-like-Spocan	ZB-like-Reihip1	784	0.0843147	0.244197	0.345274
ZB-like-Datund	ZB-like-Reihip1	785	0.0854336	0.215818	0.39586
ZB-like-Serdum	ZB-like-Reihip1	786	0.0727127	0.214602	0.338826
ZB-like-Serriv	ZB-like-Reihip1	787	0.0727127	0.296875	0.244927
ZB-like-Serlal1	ZB-like-Reihip1	788	0.0753781	0.317228	0.237615
ZB-like-Serlald1	ZB-like-Reihip1	789	0.0753781	0.223393	0.337425
ZB-like-Serqui1	ZB-like-Reihip1	790	0.0762682	0.215818	0.353392
ZB-like-Traova	ZB-like-Reihip1	791	0.0836334	0.275986	0.303035
ZB-like-Macamb	ZB-like-Reihip1	792	0.0807305	0.0228071	3.5397
ZB-like-Sinchu1	ZB-like-Reihip1	793	0.0834175	0.244197	0.341599
ZB-like-Sinkne1	ZB-like-Reihip1	794	0.0834175	0.237959	0.350555
ZB-like-Sinsch1	ZB-like-Reihip1	795	0.0816254	0.244197	0.33426
ZB-like-Micsal	ZB-like-Reihip1	796	0.091522	0.285712	0.32033
ZB-like-Croalt	ZB-like-Reihip1	797	0.0879119	0.0806148	1.09052
ZB-like-Epimoa1	ZB-like-Reihip1	798	0.0798365	0.214602	0.372022
ZB-like-Epilan1	ZB-like-Reihip1	799	0.0852128	0.0668942	1.27384
ZB-like-Anates	ZB-like-Reihip1	800	0.0969617	0.283768	0.341693
ZB-like-Monalb1	ZB-like-Reihip1	801	0.101518	0.292611	0.346937
ZB-like-Masarm1	ZB-like-Reihip1	802	0.100605	0.0238106	4.2252
ZB-like-Ethcra	ZB-like-Reihip1	803	0.0996927	0.293929	0.339173
ZB-like-Ethspe	ZB-like-Reihip1	804	0.0978712	0.2903	0.337138
ZB-like-Perfla	ZB-like-Reihip1	805	0.0942381	0.292925	0.321715
ZB-like-Sanluc1	ZB-like-Reihip1	806	0.0987815	0.22437	0.440262
ZB-like-Percap	ZB-like-Reihip1	807	0.0991605	0.291611	0.340043
ZB-like-Tratra	ZB-like-Reihip1	808	0.0987815	0.302166	0.326912
ZB-like-Trimac1	ZB-like-Reihip1	809	0.0908536	0.312671	0.290573
ZB-like-Scomax	ZB-like-Reihip1	810	0.0951452	0.308274	0.308638
ZB-like-Sebale1	ZB-like-Reihip1	811	0.0926669	0.286045	0.323959
ZB-like-Sebnig1	ZB-like-Reihip1	812	0.0926669	0.268264	0.345432
ZB-like-Sebrub1	ZB-like-Reihip1	813	0.0926669	0.266983	0.347089
ZB-like-Sebsch1	ZB-like-Reihip1	814	0.0999529	0.268264	0.372591
ZB-like-Sebumb1	ZB-like-Reihip1	815	0.0924266	0.292611	0.315869
ZB-like-Sebnor	ZB-like-Reihip1	816	0.0952245	0.28669	0.332152
ZB-like-Sebkor1	ZB-like-Reihip1	817	0.114686	0.283753	0.404176
ZB-like-Sebnud1	ZB-like-Reihip1	818	0.120268	0.287682	0.418057
ZB-like-Hiphip1	ZB-like-Reihip1	819	0.00828505	0.00589972	1.40431
ZB-like-Hipste1	ZB-like-Reihip1	820	0.00995033	0.00196271	5.06969
ZB-like-Acalat	ZB-like-Vervar1	821	0.0870114	0.338821	0.256806
ZB-like-Dipsar1	ZB-like-Vervar1	822	0.0843147	0.322494	0.261446
ZB-like-Spaaur	ZB-like-Vervar1	823	0.0807305	0.28151	0.286776
ZB-like-Spocan	ZB-like-Vervar1	824	0.0798365	0.283768	0.281344
ZB-like-Datund	ZB-like-Vervar1	825	0.0845331	0.248386	0.340329
ZB-like-Serdum	ZB-like-Vervar1	826	0.0736004	0.205461	0.35822
ZB-like-Serriv	ZB-like-Vervar1	827	0.0736004	0.139273	0.52846
ZB-like-Serlal1	ZB-like-Vervar1	828	0.0753781	0.163325	0.461522
ZB-like-Serlald1	ZB-like-Vervar1	829	0.0753781	0.206647	0.364768
ZB-like-Serqui1	ZB-like-Vervar1	830	0.0762682	0.203063	0.375589
ZB-like-Traova	ZB-like-Vervar1	831	0.0836334	0.115952	0.721277
ZB-like-Macamb	ZB-like-Vervar1	832	0.0798365	0.318454	0.2507
ZB-like-Sinchu1	ZB-like-Vervar1	833	0.0807305	0.282806	0.285462
ZB-like-Sinkne1	ZB-like-Vervar1	834	0.0807305	0.277632	0.290783
ZB-like-Sinsch1	ZB-like-Vervar1	835	0.0807305	0.285404	0.282864
ZB-like-Micsal	ZB-like-Vervar1	836	0.0879119	0.236258	0.372102
ZB-like-Croalt	ZB-like-Vervar1	837	0.0861117	0.313092	0.275037
ZB-like-Epimoa1	ZB-like-Vervar1	838	0.0816254	0.202524	0.40304
ZB-like-Epilan1	ZB-like-Vervar1	839	0.0852128	0.30084	0.283249
ZB-like-Anates	ZB-like-Vervar1	840	0.0942381	0.17008	0.554081
ZB-like-Monalb1	ZB-like-Vervar1	841	0.0987815	0.177627	0.556119
ZB-like-Masarm1	ZB-like-Vervar1	842	0.0987815	0.32497	0.303971
ZB-like-Ethcra	ZB-like-Vervar1	843	0.0987815	0.240449	0.410821
ZB-like-Ethspe	ZB-like-Vervar1	844	0.0969617	0.237171	0.408826
ZB-like-Perfla	ZB-like-Vervar1	845	0.0888132	0.237171	0.374469
ZB-like-Sanluc1	ZB-like-Vervar1	846	0.0951452	0.261874	0.363324
ZB-like-Percap	ZB-like-Vervar1	847	0.0936407	0.239652	0.390735
ZB-like-Tratra	ZB-like-Vervar1	848	0.102431	0.143778	0.712427
ZB-like-Trimac1	ZB-like-Vervar1	849	0.0908536	0.150548	0.603485
ZB-like-Scomax	ZB-like-Vervar1	850	0.100605	0.135641	0.7417
ZB-like-Sebale1	ZB-like-Vervar1	851	0.087237	0.0787325	1.10802
ZB-like-Sebnig1	ZB-like-Vervar1	852	0.087237	0.0848746	1.02783
ZB-like-Sebrub1	ZB-like-Vervar1	853	0.087237	0.0827424	1.05432
ZB-like-Sebsch1	ZB-like-Vervar1	854	0.0944834	0.0784916	1.20374
ZB-like-Sebumb1	ZB-like-Vervar1	855	0.0870114	0.0776693	1.12028
ZB-like-Sebnor	ZB-like-Vervar1	856	0.0895854	0.0846739	1.058
ZB-like-Sebkor1	ZB-like-Vervar1	857	0.109136	0.0711682	1.53349
ZB-like-Sebnud1	ZB-like-Vervar1	858	0.114686	0.0860305	1.33309
ZB-like-Hiphip1	ZB-like-Vervar1	859	0.0116184	0.315517	0.0368233
ZB-like-Hipste1	ZB-like-Vervar1	860	0.00995033	0.311493	0.031944
ZB-like-Reihip1	ZB-like-Vervar1	861	0.0124535	0.314174	0.0396388
ZB-like-Acalat	ZB-like-Plaste	862	0.0951452	0.325197	0.292577
ZB-like-Dipsar1	ZB-like-Plaste	863	0.0897153	0.317111	0.282915
ZB-like-Spaaur	ZB-like-Plaste	864	0.0897153	0.291927	0.307321
ZB-like-Spocan	ZB-like-Plaste	865	0.0906182	0.299517	0.302548
ZB-like-Datund	ZB-like-Plaste	866	0.0890437	0.260997	0.341168
ZB-like-Serdum	ZB-like-Plaste	867	0.0771591	0.222411	0.346922
ZB-like-Serriv	ZB-like-Plaste	868	0.0789432	0.14265	0.553406
ZB-like-Serlal1	ZB-like-Plaste	869	0.0816254	0.163325	0.499772
ZB-like-Serlald1	ZB-like-Plaste	870	0.0816254	0.23137	0.352792
ZB-like-Serqui1	ZB-like-Plaste	871	0.0834175	0.223632	0.373012
ZB-like-Traova	ZB-like-Plaste	872	0.0899482	0.0490835	1.83256
ZB-like-Macamb	ZB-like-Plaste	873	0.0888132	0.319799	0.277716
ZB-like-Sinchu1	ZB-like-Plaste	874	0.0888132	0.290619	0.3056
ZB-like-Sinkne1	ZB-like-Plaste	875	0.0888132	0.285404	0.311184
ZB-like-Sinsch1	ZB-like-Plaste	876	0.0870114	0.293237	0.296727
ZB-like-Micsal	ZB-like-Plaste	877	0.0987815	0.248789	0.397049
ZB-like-Croalt	ZB-like-Plaste	878	0.0924266	0.30643	0.301624
ZB-like-Epimoa1	ZB-like-Plaste	879	0.0906182	0.228058	0.397348
ZB-like-Epilan1	ZB-like-Plaste	880	0.091522	0.295556	0.30966
ZB-like-Anates	ZB-like-Plaste	881	0.107012	0.167765	0.637868
ZB-like-Monalb1	ZB-like-Plaste	882	0.112537	0.171789	0.655088
ZB-like-Masarm1	ZB-like-Plaste	883	0.109771	0.316862	0.346431
ZB-like-Ethcra	ZB-like-Plaste	884	0.104261	0.256792	0.406014
ZB-like-Ethspe	ZB-like-Plaste	885	0.103346	0.250896	0.411907
ZB-like-Perfla	ZB-like-Plaste	886	0.0942381	0.248386	0.379402
ZB-like-Sanluc1	ZB-like-Plaste	887	0.105177	0.275986	0.381096
ZB-like-Percap	ZB-like-Plaste	888	0.100083	0.255933	0.391053
ZB-like-Tratra	ZB-like-Plaste	889	0.106094	0.0177519	5.97648
ZB-like-Trimac1	ZB-like-Plaste	890	0.0963032	0.0862958	1.11597
ZB-like-Scomax	ZB-like-Plaste	891	0.103346	0.135641	0.761908
ZB-like-Sebale1	ZB-like-Plaste	892	0.0944834	0.112267	0.841593
ZB-like-Sebnig1	ZB-like-Plaste	893	0.0926669	0.119623	0.774658
ZB-like-Sebrub1	ZB-like-Plaste	894	0.0926669	0.120729	0.767564
ZB-like-Sebsch1	ZB-like-Plaste	895	0.0999529	0.116314	0.85934
ZB-like-Sebumb1	ZB-like-Plaste	896	0.0942381	0.117783	0.800099
ZB-like-Sebnor	ZB-like-Plaste	897	0.0990016	0.122	0.81149
ZB-like-Sebkor1	ZB-like-Plaste	898	0.110982	0.110937	1.00041
ZB-like-Sebnud1	ZB-like-Plaste	899	0.117473	0.117538	0.999449
ZB-like-Hiphip1	ZB-like-Plaste	900	0.0233734	0.311493	0.0750366
ZB-like-Hipste1	ZB-like-Plaste	901	0.0225291	0.307485	0.0732691
ZB-like-Reihip1	ZB-like-Plaste	902	0.0259104	0.308819	0.0839014
ZB-like-Vervar1	ZB-like-Plaste	903	0.0242183	0.146038	0.165836
ZB-like-Acalat	ZB-like-Anaoce	904	0.0834175	0.0594035	1.40425
ZB-like-Dipsar1	ZB-like-Anaoce	905	0.0762682	0.0307717	2.47852
ZB-like-Spaaur	ZB-like-Anaoce	906	0.0762682	0.253411	0.300966
ZB-like-Spocan	ZB-like-Anaoce	907	0.0744889	0.251735	0.295902
ZB-like-Datund	ZB-like-Anaoce	908	0.0764649	0.22119	0.345697
ZB-like-Serdum	ZB-like-Anaoce	909	0.0780507	0.22119	0.352867
ZB-like-Serriv	ZB-like-Anaoce	910	0.0780507	0.298493	0.261483
ZB-like-Serlal1	ZB-like-Anaoce	911	0.0789432	0.318821	0.24761
ZB-like-Serlald1	ZB-like-Anaoce	912	0.0789432	0.230119	0.343054
ZB-like-Serqui1	ZB-like-Anaoce	913	0.0789432	0.222411	0.354943
ZB-like-Traova	ZB-like-Anaoce	914	0.0800427	0.276342	0.289651
ZB-like-Macamb	ZB-like-Anaoce	915	0.0807305	0.0287576	2.80728
ZB-like-Sinchu1	ZB-like-Anaoce	916	0.0852128	0.252153	0.337941
ZB-like-Sinkne1	ZB-like-Anaoce	917	0.0852128	0.245883	0.346558
ZB-like-Sinsch1	ZB-like-Anaoce	918	0.0816254	0.252153	0.323714
ZB-like-Micsal	ZB-like-Anaoce	919	0.0897153	0.289979	0.309385
ZB-like-Croalt	ZB-like-Anaoce	920	0.0816254	0.0867448	0.940983
ZB-like-Epimoa1	ZB-like-Anaoce	921	0.0807305	0.219474	0.367837
ZB-like-Epilan1	ZB-like-Anaoce	922	0.0843147	0.0732034	1.15179
ZB-like-Anates	ZB-like-Anaoce	923	0.0987815	0.286705	0.344541
ZB-like-Monalb1	ZB-like-Anaoce	924	0.113461	0.295556	0.383889
ZB-like-Masarm1	ZB-like-Anaoce	925	0.0996927	0.029853	3.33946
ZB-like-Ethcra	ZB-like-Anaoce	926	0.0852128	0.298195	0.285762
ZB-like-Ethspe	ZB-like-Anaoce	927	0.0798365	0.294548	0.271047
ZB-like-Perfla	ZB-like-Anaoce	928	0.0888132	0.295861	0.300185
ZB-like-Sanluc1	ZB-like-Anaoce	929	0.0834175	0.231759	0.359932
ZB-like-Percap	ZB-like-Anaoce	930	0.0817847	0.297176	0.275206
ZB-like-Tratra	ZB-like-Anaoce	931	0.0798365	0.303777	0.262813
ZB-like-Trimac1	ZB-like-Anaoce	932	0.105452	0.312933	0.336981
ZB-like-Scomax	ZB-like-Anaoce	933	0.101518	0.309887	0.327596
ZB-like-Sebale1	ZB-like-Anaoce	934	0.0800427	0.286045	0.279826
ZB-like-Sebnig1	ZB-like-Anaoce	935	0.0791471	0.268264	0.295034
ZB-like-Sebrub1	ZB-like-Anaoce	936	0.0791471	0.266983	0.29645
ZB-like-Sebsch1	ZB-like-Anaoce	937	0.087237	0.268264	0.325191
ZB-like-Sebumb1	ZB-like-Anaoce	938	0.0816254	0.292611	0.278956
ZB-like-Sebnor	ZB-like-Anaoce	939	0.0811859	0.284387	0.285477
ZB-like-Sebkor1	ZB-like-Anaoce	940	0.108214	0.282787	0.382668
ZB-like-Sebnud1	ZB-like-Anaoce	941	0.109136	0.286701	0.38066
ZB-like-Hiphip1	ZB-like-Anaoce	942	0.101518	0.0138206	7.3454
ZB-like-Hipste1	ZB-like-Anaoce	943	0.101518	0.0098523	10.3039
ZB-like-Reihip1	ZB-like-Anaoce	944	0.100605	0.0098523	10.2113
ZB-like-Vervar1	ZB-like-Anaoce	945	0.100605	0.31443	0.319959
ZB-like-Plaste	ZB-like-Anaoce	946	0.103346	0.309089	0.334356
ZB-like-Acalat	ZB-like-Phogun	947	0.0978032	0.0604414	1.61815
ZB-like-Dipsar1	ZB-like-Phogun	948	0.0727127	0.0287576	2.52847
ZB-like-Spaaur	ZB-like-Phogun	949	0.0691697	0.245883	0.281311
ZB-like-Spocan	ZB-like-Phogun	950	0.0710704	0.246703	0.288081
ZB-like-Datund	ZB-like-Phogun	951	0.071122	0.21269	0.334393
ZB-like-Serdum	ZB-like-Phogun	952	0.0736004	0.215111	0.34215
ZB-like-Serriv	ZB-like-Phogun	953	0.0736004	0.293237	0.250993
ZB-like-Serlal1	ZB-like-Phogun	954	0.0744889	0.316133	0.235625
ZB-like-Serlald1	ZB-like-Phogun	955	0.0744889	0.223889	0.332705
ZB-like-Serqui1	ZB-like-Phogun	956	0.0744889	0.216324	0.344339
ZB-like-Traova	ZB-like-Phogun	957	0.0737899	0.271201	0.272086
ZB-like-Macamb	ZB-like-Phogun	958	0.0754126	0.0287576	2.62236
ZB-like-Sinchu1	ZB-like-Phogun	959	0.0789432	0.24214	0.326023
ZB-like-Sinkne1	ZB-like-Phogun	960	0.0797737	0.235933	0.338121
ZB-like-Sinsch1	ZB-like-Phogun	961	0.0745427	0.24214	0.307849
ZB-like-Micsal	ZB-like-Phogun	962	0.0898359	0.282126	0.318425
ZB-like-Croalt	ZB-like-Phogun	963	0.0915781	0.0878115	1.04289
ZB-like-Epimoa1	ZB-like-Phogun	964	0.0898359	0.214602	0.418617
ZB-like-Epilan1	ZB-like-Phogun	965	0.0816254	0.0742588	1.0992
ZB-like-Anates	ZB-like-Phogun	966	0.0933319	0.282806	0.330021
ZB-like-Monalb1	ZB-like-Phogun	967	0.10885	0.291611	0.373272
ZB-like-Masarm1	ZB-like-Phogun	968	0.0987815	0.0308636	3.20059
ZB-like-Ethcra	ZB-like-Phogun	969	0.082521	0.2903	0.284261
ZB-like-Ethspe	ZB-like-Phogun	970	0.0771591	0.285404	0.270351
ZB-like-Perfla	ZB-like-Phogun	971	0.0852128	0.289313	0.294535
ZB-like-Sanluc1	ZB-like-Phogun	972	0.0843147	0.221919	0.379935
ZB-like-Percap	ZB-like-Phogun	973	0.0826917	0.288008	0.287116
ZB-like-Tratra	ZB-like-Phogun	974	0.0789432	0.295861	0.266825
ZB-like-Trimac1	ZB-like-Phogun	975	0.0990392	0.307563	0.322012
ZB-like-Scomax	ZB-like-Phogun	976	0.100605	0.308547	0.326059
ZB-like-Sebale1	ZB-like-Phogun	977	0.0755724	0.280823	0.269111
ZB-like-Sebnig1	ZB-like-Phogun	978	0.0746808	0.265703	0.281068
ZB-like-Sebrub1	ZB-like-Phogun	979	0.0746808	0.264425	0.282427
ZB-like-Sebsch1	ZB-like-Phogun	980	0.0800427	0.265703	0.301249
ZB-like-Sebumb1	ZB-like-Phogun	981	0.0771591	0.287354	0.268515
ZB-like-Sebnor	ZB-like-Phogun	982	0.0784017	0.280448	0.279559
ZB-like-Sebkor1	ZB-like-Phogun	983	0.102699	0.277592	0.369963
ZB-like-Sebnud1	ZB-like-Phogun	984	0.104534	0.282787	0.369655
ZB-like-Hiphip1	ZB-like-Phogun	985	0.0987815	0.0228071	4.33117
ZB-like-Hipste1	ZB-like-Phogun	986	0.0987815	0.0188031	5.25346
ZB-like-Reihip1	ZB-like-Phogun	987	0.0978712	0.0188031	5.20505
ZB-like-Vervar1	ZB-like-Phogun	988	0.0978712	0.309089	0.316644
ZB-like-Plaste	ZB-like-Phogun	989	0.101518	0.301132	0.33712
ZB-like-Anaoce	ZB-like-Phogun	990	0.0166393	0.0247415	0.672527
ZB-like-Acalat	ZB-like-Punpun	991	0.101518	0.0910183	1.11535
ZB-like-Dipsar1	ZB-like-Punpun	992	0.0924266	0.065647	1.40793
ZB-like-Spaaur	ZB-like-Punpun	993	0.101518	0.262267	0.387078
ZB-like-Spocan	ZB-like-Punpun	994	0.096053	0.260601	0.368583
ZB-like-Datund	ZB-like-Punpun	995	0.0899482	0.235933	0.381245
ZB-like-Serdum	ZB-like-Punpun	996	0.0969617	0.234696	0.413138
ZB-like-Serriv	ZB-like-Punpun	997	0.0978712	0.310422	0.315285
ZB-like-Serlal1	ZB-like-Punpun	998	0.101518	0.331008	0.306692
ZB-like-Serlald1	ZB-like-Punpun	999	0.101518	0.242698	0.418288
ZB-like-Serqui1	ZB-like-Punpun	1000	0.101518	0.239652	0.423603
ZB-like-Traova	ZB-like-Punpun	1001	0.0999529	0.289313	0.345484
ZB-like-Macamb	ZB-like-Punpun	1002	0.0933319	0.0646037	1.44468
ZB-like-Sinchu1	ZB-like-Punpun	1003	0.0951452	0.257197	0.369931
ZB-like-Sinkne1	ZB-like-Punpun	1004	0.0951452	0.250896	0.379222
ZB-like-Sinsch1	ZB-like-Punpun	1005	0.091522	0.258462	0.354103
ZB-like-Micsal	ZB-like-Punpun	1006	0.0996927	0.311228	0.32032
ZB-like-Croalt	ZB-like-Punpun	1007	0.0951452	0.112664	0.844502
ZB-like-Epimoa1	ZB-like-Punpun	1008	0.0924266	0.237959	0.388414
ZB-like-Epilan1	ZB-like-Punpun	1009	0.096053	0.0988458	0.971746
ZB-like-Anates	ZB-like-Punpun	1010	0.118092	0.291927	0.404527
ZB-like-Monalb1	ZB-like-Punpun	1011	0.127421	0.303493	0.419848
ZB-like-Masarm1	ZB-like-Punpun	1012	0.122746	0.0668942	1.83492
ZB-like-Ethcra	ZB-like-Punpun	1013	0.105177	0.319557	0.329134
ZB-like-Ethspe	ZB-like-Punpun	1014	0.105177	0.315769	0.333082
ZB-like-Perfla	ZB-like-Punpun	1015	0.107931	0.319799	0.337496
ZB-like-Sanluc1	ZB-like-Punpun	1016	0.107012	0.241697	0.442753
ZB-like-Percap	ZB-like-Punpun	1017	0.107498	0.318454	0.337562
ZB-like-Tratra	ZB-like-Punpun	1018	0.0816254	0.318454	0.256318
ZB-like-Trimac1	ZB-like-Punpun	1019	0.119335	0.327848	0.363995
ZB-like-Scomax	ZB-like-Punpun	1020	0.0978712	0.326103	0.300123
ZB-like-Sebale1	ZB-like-Punpun	1021	0.0972144	0.301876	0.322034
ZB-like-Sebnig1	ZB-like-Punpun	1022	0.0999529	0.282467	0.353857
ZB-like-Sebrub1	ZB-like-Punpun	1023	0.0999529	0.281167	0.355492
ZB-like-Sebsch1	ZB-like-Punpun	1024	0.104534	0.282467	0.370074
ZB-like-Sebumb1	ZB-like-Punpun	1025	0.101518	0.301876	0.336289
ZB-like-Sebnor	ZB-like-Punpun	1026	0.100896	0.298967	0.337481
ZB-like-Sebkor1	ZB-like-Punpun	1027	0.120268	0.294575	0.408274
ZB-like-Sebnud1	ZB-like-Punpun	1028	0.12588	0.302512	0.416117
ZB-like-Hiphip1	ZB-like-Punpun	1029	0.109771	0.0554298	1.98035
ZB-like-Hipste1	ZB-like-Punpun	1030	0.109771	0.0512933	2.14006
ZB-like-Reihip1	ZB-like-Punpun	1031	0.109771	0.0523258	2.09783
ZB-like-Vervar1	ZB-like-Punpun	1032	0.112537	0.327907	0.343198
ZB-like-Plaste	ZB-like-Punpun	1033	0.111614	0.323845	0.344653
ZB-like-Anaoce	ZB-like-Punpun	1034	0.0780507	0.0594035	1.31391
ZB-like-Phogun	ZB-like-Punpun	1035	0.0798365	0.0594035	1.34397
ZB-like-Acalat	ZB-like-Molmol	1036	0.102431	0.109387	0.936408
ZB-like-Dipsar1	ZB-like-Molmol	1037	0.0951452	0.0803686	1.18386
ZB-like-Spaaur	ZB-like-Molmol	1038	0.101518	0.244634	0.414977
ZB-like-Spocan	ZB-like-Molmol	1039	0.096053	0.240449	0.399473
ZB-like-Datund	ZB-like-Molmol	1040	0.0791471	0.204261	0.387479
ZB-like-Serdum	ZB-like-Molmol	1041	0.0807305	0.198284	0.407146
ZB-like-Serriv	ZB-like-Molmol	1042	0.0852128	0.285404	0.298569
ZB-like-Serlal1	ZB-like-Molmol	1043	0.0834175	0.305452	0.273096
ZB-like-Serlald1	ZB-like-Molmol	1044	0.0834175	0.204208	0.408493
ZB-like-Serqui1	ZB-like-Molmol	1045	0.0843147	0.199477	0.42268
ZB-like-Traova	ZB-like-Molmol	1046	0.0881399	0.267362	0.329665
ZB-like-Macamb	ZB-like-Molmol	1047	0.0879119	0.075086	1.17082
ZB-like-Sinchu1	ZB-like-Molmol	1048	0.0852128	0.235933	0.361174
ZB-like-Sinkne1	ZB-like-Molmol	1049	0.0852128	0.229764	0.370872
ZB-like-Sinsch1	ZB-like-Molmol	1050	0.0843147	0.237171	0.355502
ZB-like-Micsal	ZB-like-Molmol	1051	0.0969617	0.280823	0.345277
ZB-like-Croalt	ZB-like-Molmol	1052	0.0933319	0.0327898	2.84637
ZB-like-Epimoa1	ZB-like-Molmol	1053	0.0969617	0.200126	0.484503
ZB-like-Epilan1	ZB-like-Molmol	1054	0.0969617	0.0208031	4.66092
ZB-like-Anates	ZB-like-Molmol	1055	0.110692	0.280216	0.395024
ZB-like-Monalb1	ZB-like-Molmol	1056	0.115311	0.28899	0.399013
ZB-like-Masarm1	ZB-like-Molmol	1057	0.107931	0.0774317	1.39388
ZB-like-Ethcra	ZB-like-Molmol	1058	0.114385	0.291611	0.392253
ZB-like-Ethspe	ZB-like-Molmol	1059	0.112537	0.282806	0.397929
ZB-like-Perfla	ZB-like-Molmol	1060	0.110692	0.286705	0.386083
ZB-like-Sanluc1	ZB-like-Molmol	1061	0.110692	0.217035	0.510019
ZB-like-Percap	ZB-like-Molmol	1062	0.108428	0.286705	0.378188
ZB-like-Tratra	ZB-like-Molmol	1063	0.0852128	0.290619	0.293212
ZB-like-Trimac1	ZB-like-Molmol	1064	0.112833	0.296911	0.380022
ZB-like-Scomax	ZB-like-Molmol	1065	0.0924266	0.305873	0.302173
ZB-like-Sebale1	ZB-like-Molmol	1066	0.109136	0.273041	0.399705
ZB-like-Sebnig1	ZB-like-Molmol	1067	0.109136	0.255525	0.427104
ZB-like-Sebrub1	ZB-like-Molmol	1068	0.108214	0.25426	0.425602
ZB-like-Sebsch1	ZB-like-Molmol	1069	0.116543	0.252997	0.460651
ZB-like-Sebumb1	ZB-like-Molmol	1070	0.112537	0.278222	0.404486
ZB-like-Sebnor	ZB-like-Molmol	1071	0.112335	0.275219	0.408167
ZB-like-Sebkor1	ZB-like-Molmol	1072	0.121201	0.267283	0.453455
ZB-like-Sebnud1	ZB-like-Molmol	1073	0.130582	0.272425	0.479332
ZB-like-Hiphip1	ZB-like-Molmol	1074	0.107931	0.0689929	1.56438
ZB-like-Hipste1	ZB-like-Molmol	1075	0.107931	0.0648	1.6656
ZB-like-Reihip1	ZB-like-Molmol	1076	0.105177	0.0648	1.6231
ZB-like-Vervar1	ZB-like-Molmol	1077	0.109771	0.302453	0.362934
ZB-like-Plaste	ZB-like-Molmol	1078	0.112537	0.295861	0.38037
ZB-like-Anaoce	ZB-like-Molmol	1079	0.102431	0.0708799	1.44514
ZB-like-Phogun	ZB-like-Molmol	1080	0.102431	0.0719297	1.42405
ZB-like-Punpun	ZB-like-Molmol	1081	0.101518	0.096386	1.05324
ZB-like-Acalat	ZB-like-Myrmur	1082	0.106429	0.315769	0.337048
ZB-like-Dipsar1	ZB-like-Myrmur	1083	0.0780507	0.301132	0.259192
ZB-like-Spaaur	ZB-like-Myrmur	1084	0.0834175	0.28151	0.296321
ZB-like-Spocan	ZB-like-Myrmur	1085	0.0859114	0.287682	0.298633
ZB-like-Datund	ZB-like-Myrmur	1086	0.0800427	0.247134	0.323884
ZB-like-Serdum	ZB-like-Myrmur	1087	0.0665207	0.210275	0.316351
ZB-like-Serriv	ZB-like-Myrmur	1088	0.0727127	0.12588	0.577634
ZB-like-Serlal1	ZB-like-Myrmur	1089	0.0700543	0.148459	0.471876
ZB-like-Serlald1	ZB-like-Myrmur	1090	0.0700543	0.215231	0.325485
ZB-like-Serqui1	ZB-like-Myrmur	1091	0.0691697	0.209069	0.330846
ZB-like-Traova	ZB-like-Myrmur	1092	0.0693474	0.0793098	0.874386
ZB-like-Macamb	ZB-like-Myrmur	1093	0.0806482	0.301132	0.267817
ZB-like-Sinchu1	ZB-like-Myrmur	1094	0.0798365	0.28151	0.283601
ZB-like-Sinkne1	ZB-like-Myrmur	1095	0.0806482	0.277632	0.290486
ZB-like-Sinsch1	ZB-like-Myrmur	1096	0.0789	0.282806	0.278989
ZB-like-Micsal	ZB-like-Myrmur	1097	0.103598	0.236258	0.438497
ZB-like-Croalt	ZB-like-Myrmur	1098	0.11843	0.286705	0.413074
ZB-like-Epimoa1	ZB-like-Myrmur	1099	0.116767	0.209753	0.556685
ZB-like-Epilan1	ZB-like-Myrmur	1100	0.0834175	0.273405	0.305105
ZB-like-Anates	ZB-like-Myrmur	1101	0.0978712	0.156271	0.626292
ZB-like-Monalb1	ZB-like-Myrmur	1102	0.103346	0.161366	0.640442
ZB-like-Masarm1	ZB-like-Myrmur	1103	0.101518	0.299517	0.338938
ZB-like-Ethcra	ZB-like-Myrmur	1104	0.0996927	0.241697	0.41247
ZB-like-Ethspe	ZB-like-Myrmur	1105	0.0888132	0.235933	0.376434
ZB-like-Perfla	ZB-like-Myrmur	1106	0.0942381	0.237171	0.397342
ZB-like-Sanluc1	ZB-like-Myrmur	1107	0.0951452	0.264425	0.359819
ZB-like-Percap	ZB-like-Myrmur	1108	0.0927237	0.237171	0.390957
ZB-like-Tratra	ZB-like-Myrmur	1109	0.0816254	0.096386	0.846859
ZB-like-Trimac1	ZB-like-Myrmur	1110	0.0935747	0.111284	0.840868
ZB-like-Scomax	ZB-like-Myrmur	1111	0.096053	0.126672	0.758282
ZB-like-Sebale1	ZB-like-Myrmur	1112	0.0881399	0.0969832	0.908817
ZB-like-Sebnig1	ZB-like-Myrmur	1113	0.0890437	0.103184	0.862958
ZB-like-Sebrub1	ZB-like-Myrmur	1114	0.0890437	0.103184	0.862958
ZB-like-Sebsch1	ZB-like-Myrmur	1115	0.0935747	0.0966837	0.967844
ZB-like-Sebumb1	ZB-like-Myrmur	1116	0.0924266	0.101326	0.912168
ZB-like-Sebnor	ZB-like-Myrmur	1117	0.0942824	0.105361	0.894855
ZB-like-Sebkor1	ZB-like-Myrmur	1118	0.109136	0.0913924	1.19414
ZB-like-Sebnud1	ZB-like-Myrmur	1119	0.117473	0.10438	1.12544
ZB-like-Hiphip1	ZB-like-Myrmur	1120	0.0987815	0.292925	0.337225
ZB-like-Hipste1	ZB-like-Myrmur	1121	0.101518	0.28899	0.351284
ZB-like-Reihip1	ZB-like-Myrmur	1122	0.0978712	0.2903	0.337138
ZB-like-Vervar1	ZB-like-Myrmur	1123	0.100605	0.129212	0.778603
ZB-like-Plaste	ZB-like-Myrmur	1124	0.104261	0.0985412	1.05804
ZB-like-Anaoce	ZB-like-Myrmur	1125	0.096053	0.290619	0.330512
ZB-like-Phogun	ZB-like-Myrmur	1126	0.102095	0.286705	0.356099
ZB-like-Punpun	ZB-like-Myrmur	1127	0.111614	0.299811	0.372281
ZB-like-Molmol	ZB-like-Myrmur	1128	0.100605	0.273768	0.367481
ZB-like-Acalat	ZB-like-Poljap	1129	0.127797	0.30643	0.417051
ZB-like-Dipsar1	ZB-like-Poljap	1130	0.100605	0.295861	0.34004
ZB-like-Spaaur	ZB-like-Poljap	1131	0.105177	0.262267	0.401032
ZB-like-Spocan	ZB-like-Poljap	1132	0.109945	0.266983	0.411804
ZB-like-Datund	ZB-like-Poljap	1133	0.101783	0.227307	0.447777
ZB-like-Serdum	ZB-like-Poljap	1134	0.0933319	0.189975	0.491284
ZB-like-Serriv	ZB-like-Poljap	1135	0.096053	0.12588	0.763051
ZB-like-Serlal1	ZB-like-Poljap	1136	0.091522	0.146192	0.626041
ZB-like-Serlald1	ZB-like-Poljap	1137	0.091522	0.194511	0.470524
ZB-like-Serqui1	ZB-like-Poljap	1138	0.0924266	0.187614	0.492642
ZB-like-Traova	ZB-like-Poljap	1139	0.0972144	0.0985412	0.986535
ZB-like-Macamb	ZB-like-Poljap	1140	0.100976	0.293237	0.344349
ZB-like-Sinchu1	ZB-like-Poljap	1141	0.0987815	0.264811	0.373027
ZB-like-Sinkne1	ZB-like-Poljap	1142	0.0991918	0.260997	0.38005
ZB-like-Sinsch1	ZB-like-Poljap	1143	0.0974109	0.264811	0.36785
ZB-like-Micsal	ZB-like-Poljap	1144	0.116588	0.23005	0.506792
ZB-like-Croalt	ZB-like-Poljap	1145	0.116588	0.289313	0.402981
ZB-like-Epimoa1	ZB-like-Poljap	1146	0.114797	0.185857	0.617663
ZB-like-Epilan1	ZB-like-Poljap	1147	0.107931	0.281167	0.383866
ZB-like-Anates	ZB-like-Poljap	1148	0.115311	0.150573	0.765814
ZB-like-Monalb1	ZB-like-Poljap	1149	0.122746	0.156768	0.782975
ZB-like-Masarm1	ZB-like-Poljap	1150	0.112537	0.296875	0.379072
ZB-like-Ethcra	ZB-like-Poljap	1151	0.120882	0.235474	0.513355
ZB-like-Ethspe	ZB-like-Poljap	1152	0.117164	0.229764	0.509934
ZB-like-Perfla	ZB-like-Poljap	1153	0.116237	0.230994	0.503203
ZB-like-Sanluc1	ZB-like-Poljap	1154	0.119021	0.245449	0.484912
ZB-like-Percap	ZB-like-Poljap	1155	0.114967	0.235933	0.487289
ZB-like-Tratra	ZB-like-Poljap	1156	0.0969617	0.12699	0.763541
ZB-like-Trimac1	ZB-like-Poljap	1157	0.111907	0.136912	0.817367
ZB-like-Scomax	ZB-like-Poljap	1158	0.112537	0.121107	0.929234
ZB-like-Sebale1	ZB-like-Poljap	1159	0.114686	0.0702579	1.63236
ZB-like-Sebnig1	ZB-like-Poljap	1160	0.115614	0.0806148	1.43416
ZB-like-Sebrub1	ZB-like-Poljap	1161	0.114686	0.0784916	1.46113
ZB-like-Sebsch1	ZB-like-Poljap	1162	0.122135	0.0732034	1.66843
ZB-like-Sebumb1	ZB-like-Poljap	1163	0.117164	0.0776693	1.5085
ZB-like-Sebnor	ZB-like-Poljap	1164	0.121002	0.0814463	1.48566
ZB-like-Sebkor1	ZB-like-Poljap	1165	0.132469	0.068012	1.94772
ZB-like-Sebnud1	ZB-like-Poljap	1166	0.13815	0.0764509	1.80705
ZB-like-Hiphip1	ZB-like-Poljap	1167	0.119951	0.287682	0.416958
ZB-like-Hipste1	ZB-like-Poljap	1168	0.121813	0.283768	0.429271
ZB-like-Reihip1	ZB-like-Poljap	1169	0.118092	0.286376	0.412369
ZB-like-Vervar1	ZB-like-Poljap	1170	0.121813	0.0910183	1.33834
ZB-like-Plaste	ZB-like-Poljap	1171	0.124613	0.12699	0.981288
ZB-like-Anaoce	ZB-like-Poljap	1172	0.113461	0.286705	0.39574
ZB-like-Phogun	ZB-like-Poljap	1173	0.116588	0.282806	0.412252
ZB-like-Punpun	ZB-like-Poljap	1174	0.126484	0.302453	0.418194
ZB-like-Molmol	ZB-like-Poljap	1175	0.10885	0.277632	0.392067
ZB-like-Myrmur	ZB-like-Poljap	1176	0.0831043	0.113759	0.73053
ZB-like-Acalat	ZB-like-Chimye	1177	0.0953929	0.0614803	1.5516
ZB-like-Dipsar1	ZB-like-Chimye	1178	0.0899482	0.0267475	3.36286
ZB-like-Spaaur	ZB-like-Chimye	1179	0.0944834	0.240895	0.392217
ZB-like-Spocan	ZB-like-Chimye	1180	0.0908536	0.241697	0.375899
ZB-like-Datund	ZB-like-Chimye	1181	0.0917598	0.218754	0.419465
ZB-like-Serdum	ZB-like-Chimye	1182	0.0890437	0.215111	0.413942
ZB-like-Serriv	ZB-like-Chimye	1183	0.0863349	0.291927	0.295741
ZB-like-Serlal1	ZB-like-Chimye	1184	0.087237	0.317476	0.274783
ZB-like-Serlald1	ZB-like-Chimye	1185	0.087237	0.222647	0.391817
ZB-like-Serqui1	ZB-like-Chimye	1186	0.0881399	0.216324	0.407444
ZB-like-Traova	ZB-like-Chimye	1187	0.0899482	0.275054	0.32702
ZB-like-Macamb	ZB-like-Chimye	1188	0.0845331	0.0267475	3.16041
ZB-like-Sinchu1	ZB-like-Chimye	1189	0.0890437	0.235933	0.377411
ZB-like-Sinkne1	ZB-like-Chimye	1190	0.0890437	0.232227	0.383434
ZB-like-Sinsch1	ZB-like-Chimye	1191	0.0863349	0.238411	0.362126
ZB-like-Micsal	ZB-like-Chimye	1192	0.0908536	0.292611	0.310493
ZB-like-Croalt	ZB-like-Chimye	1193	0.0908536	0.0878115	1.03464
ZB-like-Epimoa1	ZB-like-Chimye	1194	0.087237	0.214602	0.406506
ZB-like-Epilan1	ZB-like-Chimye	1195	0.0881399	0.0742588	1.18693
ZB-like-Anates	ZB-like-Chimye	1196	0.107292	0.284104	0.377651
ZB-like-Monalb1	ZB-like-Chimye	1197	0.116543	0.292925	0.397861
ZB-like-Masarm1	ZB-like-Chimye	1198	0.109136	0.0308636	3.53607
ZB-like-Ethcra	ZB-like-Chimye	1199	0.0999529	0.30084	0.332246
ZB-like-Ethspe	ZB-like-Chimye	1200	0.0972144	0.297176	0.327127
ZB-like-Perfla	ZB-like-Chimye	1201	0.087237	0.301132	0.289697
ZB-like-Sanluc1	ZB-like-Chimye	1202	0.0890437	0.219474	0.405714
ZB-like-Percap	ZB-like-Chimye	1203	0.0865547	0.299811	0.288697
ZB-like-Tratra	ZB-like-Chimye	1204	0.110982	0.302453	0.36694
ZB-like-Trimac1	ZB-like-Chimye	1205	0.112833	0.312933	0.360565
ZB-like-Scomax	ZB-like-Chimye	1206	0.124943	0.309887	0.403188
ZB-like-Sebale1	ZB-like-Chimye	1207	0.0827345	0.284737	0.290565
ZB-like-Sebnig1	ZB-like-Chimye	1208	0.0827345	0.268264	0.308407
ZB-like-Sebrub1	ZB-like-Chimye	1209	0.0827345	0.266983	0.309887
ZB-like-Sebsch1	ZB-like-Chimye	1210	0.0881399	0.265703	0.331723
ZB-like-Sebumb1	ZB-like-Chimye	1211	0.0836334	0.288666	0.289724
ZB-like-Sebnor	ZB-like-Chimye	1212	0.0774753	0.284387	0.272429
ZB-like-Sebkor1	ZB-like-Chimye	1213	0.104534	0.281486	0.371364
ZB-like-Sebnud1	ZB-like-Chimye	1214	0.115614	0.286701	0.403257
ZB-like-Hiphip1	ZB-like-Chimye	1215	0.102699	0.0208031	4.9367
ZB-like-Hipste1	ZB-like-Chimye	1216	0.102699	0.0168071	6.11044
ZB-like-Reihip1	ZB-like-Chimye	1217	0.100867	0.0168071	6.00147
ZB-like-Vervar1	ZB-like-Chimye	1218	0.0981264	0.313092	0.313411
ZB-like-Plaste	ZB-like-Chimye	1219	0.104534	0.307758	0.339662
ZB-like-Anaoce	ZB-like-Chimye	1220	0.0908536	0.0227395	3.99541
ZB-like-Phogun	ZB-like-Chimye	1221	0.0899482	0.019744	4.55573
ZB-like-Punpun	ZB-like-Chimye	1222	0.106372	0.0594035	1.79067
ZB-like-Molmol	ZB-like-Chimye	1223	0.114686	0.0719297	1.59442
ZB-like-Myrmur	ZB-like-Chimye	1224	0.111907	0.289313	0.386803
ZB-like-Poljap	ZB-like-Chimye	1225	0.12588	0.285404	0.44106
ZB-like-Acalat	ZB-like-Psegeo	1226	0.0978712	0.0594035	1.64757
ZB-like-Dipsar1	ZB-like-Psegeo	1227	0.0906182	0.0267475	3.38791
ZB-like-Spaaur	ZB-like-Psegeo	1228	0.0951452	0.238411	0.39908
ZB-like-Spocan	ZB-like-Psegeo	1229	0.091522	0.239203	0.382612
ZB-like-Datund	ZB-like-Psegeo	1230	0.0926669	0.216324	0.42837
ZB-like-Serdum	ZB-like-Psegeo	1231	0.0897153	0.21269	0.421812
ZB-like-Serriv	ZB-like-Psegeo	1232	0.0870114	0.297176	0.292794
ZB-like-Serlal1	ZB-like-Psegeo	1233	0.0879119	0.320168	0.274581
ZB-like-Serlald1	ZB-like-Psegeo	1234	0.0879119	0.221407	0.39706
ZB-like-Serqui1	ZB-like-Psegeo	1235	0.0888132	0.2139	0.415209
ZB-like-Traova	ZB-like-Psegeo	1236	0.0908536	0.277632	0.327245
ZB-like-Macamb	ZB-like-Psegeo	1237	0.0852128	0.0247415	3.44413
ZB-like-Sinchu1	ZB-like-Psegeo	1238	0.0897153	0.238411	0.376305
ZB-like-Sinkne1	ZB-like-Psegeo	1239	0.0897153	0.232227	0.386326
ZB-like-Sinsch1	ZB-like-Psegeo	1240	0.0870114	0.238411	0.364964
ZB-like-Micsal	ZB-like-Psegeo	1241	0.091522	0.291294	0.314191
ZB-like-Croalt	ZB-like-Psegeo	1242	0.091522	0.0856793	1.06819
ZB-like-Epimoa1	ZB-like-Psegeo	1243	0.0879119	0.212175	0.414338
ZB-like-Epilan1	ZB-like-Psegeo	1244	0.0888132	0.0721491	1.23097
ZB-like-Anates	ZB-like-Psegeo	1245	0.107931	0.280216	0.38517
ZB-like-Monalb1	ZB-like-Psegeo	1246	0.117164	0.28899	0.405427
ZB-like-Masarm1	ZB-like-Psegeo	1247	0.109771	0.0288434	3.80575
ZB-like-Ethcra	ZB-like-Psegeo	1248	0.100605	0.299517	0.33589
ZB-like-Ethspe	ZB-like-Psegeo	1249	0.0978712	0.295861	0.330801
ZB-like-Perfla	ZB-like-Psegeo	1250	0.0879119	0.299811	0.293224
ZB-like-Sanluc1	ZB-like-Psegeo	1251	0.0897153	0.219474	0.408774
ZB-like-Percap	ZB-like-Psegeo	1252	0.0872392	0.298493	0.292266
ZB-like-Tratra	ZB-like-Psegeo	1253	0.111614	0.305102	0.365825
ZB-like-Trimac1	ZB-like-Psegeo	1254	0.113759	0.315628	0.360421
ZB-like-Scomax	ZB-like-Psegeo	1255	0.125548	0.311228	0.403396
ZB-like-Sebale1	ZB-like-Psegeo	1256	0.0836334	0.287354	0.291046
ZB-like-Sebnig1	ZB-like-Psegeo	1257	0.0836334	0.269547	0.310274
ZB-like-Sebrub1	ZB-like-Psegeo	1258	0.0836334	0.268264	0.311758
ZB-like-Sebsch1	ZB-like-Psegeo	1259	0.0890437	0.269547	0.330346
ZB-like-Sebumb1	ZB-like-Psegeo	1260	0.0843147	0.291294	0.289449
ZB-like-Sebnor	ZB-like-Psegeo	1261	0.0784017	0.287022	0.273155
ZB-like-Sebkor1	ZB-like-Psegeo	1262	0.105452	0.28409	0.371193
ZB-like-Sebnud1	ZB-like-Psegeo	1263	0.116543	0.289319	0.402819
ZB-like-Hiphip1	ZB-like-Psegeo	1264	0.103346	0.0188031	5.4962
ZB-like-Hipste1	ZB-like-Psegeo	1265	0.103346	0.0148151	6.97571
ZB-like-Reihip1	ZB-like-Psegeo	1266	0.101518	0.0148151	6.85231
ZB-like-Vervar1	ZB-like-Psegeo	1267	0.0987815	0.315769	0.312828
ZB-like-Plaste	ZB-like-Psegeo	1268	0.105177	0.310422	0.33882
ZB-like-Anaoce	ZB-like-Psegeo	1269	0.091522	0.0207415	4.41251
ZB-like-Phogun	ZB-like-Psegeo	1270	0.0906182	0.019744	4.58966
ZB-like-Punpun	ZB-like-Psegeo	1271	0.107931	0.0573309	1.88259
ZB-like-Molmol	ZB-like-Psegeo	1272	0.115311	0.0698311	1.65128
ZB-like-Myrmur	ZB-like-Psegeo	1273	0.112537	0.291927	0.385497
ZB-like-Poljap	ZB-like-Psegeo	1274	0.124613	0.288008	0.432673
ZB-like-Chimye	ZB-like-Psegeo	1275	0.00248447	0.00785087	0.316458
ZB-like-Acalat	ZB-like-Notcor	1276	0.101518	0.0635615	1.59715
ZB-like-Dipsar1	ZB-like-Notcor	1277	0.0933319	0.0307717	3.03305
ZB-like-Spaaur	ZB-like-Notcor	1278	0.096053	0.243386	0.394653
ZB-like-Spocan	ZB-like-Notcor	1279	0.0933319	0.244197	0.382199
ZB-like-Datund	ZB-like-Notcor	1280	0.0944834	0.218754	0.431915
ZB-like-Serdum	ZB-like-Notcor	1281	0.0924266	0.217539	0.424874
ZB-like-Serriv	ZB-like-Notcor	1282	0.0897153	0.298493	0.300561
ZB-like-Serlal1	ZB-like-Notcor	1283	0.091522	0.321516	0.284658
ZB-like-Serlald1	ZB-like-Notcor	1284	0.091522	0.226376	0.404292
ZB-like-Serqui1	ZB-like-Notcor	1285	0.0924266	0.218754	0.422513
ZB-like-Traova	ZB-like-Notcor	1286	0.0926669	0.280216	0.330698
ZB-like-Macamb	ZB-like-Notcor	1287	0.0870114	0.0287576	3.02569
ZB-like-Sinchu1	ZB-like-Notcor	1288	0.091522	0.243386	0.376036
ZB-like-Sinkne1	ZB-like-Notcor	1289	0.091522	0.237171	0.38589
ZB-like-Sinsch1	ZB-like-Notcor	1290	0.0870114	0.243386	0.357503
ZB-like-Micsal	ZB-like-Notcor	1291	0.0933319	0.291294	0.320405
ZB-like-Croalt	ZB-like-Notcor	1292	0.0942381	0.0899482	1.04769
ZB-like-Epimoa1	ZB-like-Notcor	1293	0.0906182	0.217035	0.417529
ZB-like-Epilan1	ZB-like-Notcor	1294	0.0942381	0.076373	1.23392
ZB-like-Anates	ZB-like-Notcor	1295	0.110692	0.282806	0.391405
ZB-like-Monalb1	ZB-like-Notcor	1296	0.117164	0.291611	0.401783
ZB-like-Masarm1	ZB-like-Notcor	1297	0.112537	0.0328879	3.42184
ZB-like-Ethcra	ZB-like-Notcor	1298	0.101518	0.299517	0.338938
ZB-like-Ethspe	ZB-like-Notcor	1299	0.0996927	0.295861	0.336957
ZB-like-Perfla	ZB-like-Notcor	1300	0.091522	0.299811	0.305265
ZB-like-Sanluc1	ZB-like-Notcor	1301	0.091522	0.22437	0.407907
ZB-like-Percap	ZB-like-Notcor	1302	0.0890641	0.298493	0.298379
ZB-like-Tratra	ZB-like-Notcor	1303	0.114385	0.307758	0.371672
ZB-like-Trimac1	ZB-like-Notcor	1304	0.116543	0.318331	0.366107
ZB-like-Scomax	ZB-like-Notcor	1305	0.127421	0.313916	0.405907
ZB-like-Sebale1	ZB-like-Notcor	1306	0.0908536	0.288666	0.314736
ZB-like-Sebnig1	ZB-like-Notcor	1307	0.0908536	0.270831	0.335462
ZB-like-Sebrub1	ZB-like-Notcor	1308	0.0908536	0.269547	0.337061
ZB-like-Sebsch1	ZB-like-Notcor	1309	0.0944834	0.270831	0.348864
ZB-like-Sebumb1	ZB-like-Notcor	1310	0.091522	0.292611	0.312777
ZB-like-Sebnor	ZB-like-Notcor	1311	0.0858436	0.288342	0.297714
ZB-like-Sebkor1	ZB-like-Notcor	1312	0.112833	0.285395	0.395356
ZB-like-Sebnud1	ZB-like-Notcor	1313	0.122135	0.29063	0.420241
ZB-like-Hiphip1	ZB-like-Notcor	1314	0.105177	0.0218046	4.82362
ZB-like-Hipste1	ZB-like-Notcor	1315	0.107012	0.0188031	5.69118
ZB-like-Reihip1	ZB-like-Notcor	1316	0.104261	0.0188031	5.54488
ZB-like-Vervar1	ZB-like-Notcor	1317	0.101518	0.317111	0.320133
ZB-like-Plaste	ZB-like-Notcor	1318	0.10885	0.313092	0.347663
ZB-like-Anaoce	ZB-like-Notcor	1319	0.0951452	0.0247415	3.84557
ZB-like-Phogun	ZB-like-Notcor	1320	0.0924266	0.02374	3.89329
ZB-like-Punpun	ZB-like-Notcor	1321	0.110692	0.0614803	1.80044
ZB-like-Molmol	ZB-like-Notcor	1322	0.118092	0.0740328	1.59514
ZB-like-Myrmur	ZB-like-Notcor	1323	0.116237	0.294548	0.394629
ZB-like-Poljap	ZB-like-Notcor	1324	0.129297	0.289313	0.446911
ZB-like-Chimye	ZB-like-Notcor	1325	0.0116474	0.0117995	0.987105
ZB-like-Psegeo	ZB-like-Notcor	1326	0.010784	0.00982326	1.0978
ZB-like-Acalat	ZB-like-Harant	1327	0.0990392	0.0594035	1.66723
ZB-like-Dipsar1	ZB-like-Harant	1328	0.0935747	0.0287576	3.25392
ZB-like-Spaaur	ZB-like-Harant	1329	0.0990392	0.238411	0.415414
ZB-like-Spocan	ZB-like-Harant	1330	0.0953929	0.239203	0.398794
ZB-like-Datund	ZB-like-Harant	1331	0.0944834	0.216324	0.436767
ZB-like-Serdum	ZB-like-Harant	1332	0.0926669	0.21269	0.43569
ZB-like-Serriv	ZB-like-Harant	1333	0.0899482	0.294548	0.305377
ZB-like-Serlal1	ZB-like-Harant	1334	0.0917598	0.317476	0.289029
ZB-like-Serlald1	ZB-like-Harant	1335	0.0917598	0.221407	0.414439
ZB-like-Serqui1	ZB-like-Harant	1336	0.0926669	0.2139	0.433225
ZB-like-Traova	ZB-like-Harant	1337	0.0944834	0.277632	0.340319
ZB-like-Macamb	ZB-like-Harant	1338	0.0899482	0.025744	3.49395
ZB-like-Sinchu1	ZB-like-Harant	1339	0.0953929	0.237171	0.402211
ZB-like-Sinkne1	ZB-like-Harant	1340	0.0953929	0.230994	0.412966
ZB-like-Sinsch1	ZB-like-Harant	1341	0.0926669	0.237171	0.390717
ZB-like-Micsal	ZB-like-Harant	1342	0.0972144	0.288666	0.336771
ZB-like-Croalt	ZB-like-Harant	1343	0.0963032	0.0878115	1.0967
ZB-like-Epimoa1	ZB-like-Harant	1344	0.0926669	0.210963	0.439256
ZB-like-Epilan1	ZB-like-Harant	1345	0.0944834	0.0742588	1.27235
ZB-like-Anates	ZB-like-Harant	1346	0.111907	0.28151	0.397524
ZB-like-Monalb1	ZB-like-Harant	1347	0.120268	0.2903	0.414287
ZB-like-Masarm1	ZB-like-Harant	1348	0.112833	0.0308636	3.65585
ZB-like-Ethcra	ZB-like-Harant	1349	0.104534	0.296875	0.352114
ZB-like-Ethspe	ZB-like-Harant	1350	0.100867	0.293237	0.343979
ZB-like-Perfla	ZB-like-Harant	1351	0.0917598	0.297176	0.308772
ZB-like-Sanluc1	ZB-like-Harant	1352	0.0935747	0.218254	0.428743
ZB-like-Percap	ZB-like-Harant	1353	0.0911313	0.295861	0.30802
ZB-like-Tratra	ZB-like-Harant	1354	0.112833	0.305102	0.369819
ZB-like-Trimac1	ZB-like-Harant	1355	0.117473	0.315628	0.372188
ZB-like-Scomax	ZB-like-Harant	1356	0.12588	0.311228	0.404463
ZB-like-Sebale1	ZB-like-Harant	1357	0.0890437	0.287354	0.309874
ZB-like-Sebnig1	ZB-like-Harant	1358	0.0890437	0.269547	0.330346
ZB-like-Sebrub1	ZB-like-Harant	1359	0.0890437	0.268264	0.331926
ZB-like-Sebsch1	ZB-like-Harant	1360	0.0944834	0.269547	0.350527
ZB-like-Sebumb1	ZB-like-Harant	1361	0.0899482	0.291294	0.308789
ZB-like-Sebnor	ZB-like-Harant	1362	0.0839779	0.288342	0.291244
ZB-like-Sebkor1	ZB-like-Harant	1363	0.110982	0.28409	0.390659
ZB-like-Sebnud1	ZB-like-Harant	1364	0.119335	0.289319	0.412469
ZB-like-Hiphip1	ZB-like-Harant	1365	0.106372	0.0208031	5.11327
ZB-like-Hipste1	ZB-like-Harant	1366	0.106372	0.0168071	6.32898
ZB-like-Reihip1	ZB-like-Harant	1367	0.104534	0.0168071	6.21961
ZB-like-Vervar1	ZB-like-Harant	1368	0.102699	0.31443	0.32662
ZB-like-Plaste	ZB-like-Harant	1369	0.108214	0.310422	0.348602
ZB-like-Anaoce	ZB-like-Harant	1370	0.0944834	0.0227395	4.15504
ZB-like-Phogun	ZB-like-Harant	1371	0.0935747	0.02174	4.30427
ZB-like-Punpun	ZB-like-Harant	1372	0.110982	0.0594035	1.86828
ZB-like-Molmol	ZB-like-Harant	1373	0.116543	0.0719297	1.62024
ZB-like-Myrmur	ZB-like-Harant	1374	0.116543	0.291927	0.39922
ZB-like-Poljap	ZB-like-Harant	1375	0.130582	0.284104	0.459626
ZB-like-Chimye	ZB-like-Harant	1376	0.00914007	0.00982326	0.930452
ZB-like-Psegeo	ZB-like-Harant	1377	0.0083057	0.00785087	1.05793
ZB-like-Notcor	ZB-like-Harant	1378	0.0124846	0.0117995	1.05805
ZB-like-Acalat	ZB-like-Notcel	1379	0.102676	0.113759	0.902575
ZB-like-Dipsar1	ZB-like-Notcel	1380	0.0861117	0.0835516	1.03064
ZB-like-Spaaur	ZB-like-Notcel	1381	0.0906182	0.243386	0.372323
ZB-like-Spocan	ZB-like-Notcel	1382	0.102763	0.239203	0.429606
ZB-like-Datund	ZB-like-Notcel	1383	0.0773581	0.204261	0.378721
ZB-like-Serdum	ZB-like-Notcel	1384	0.0816254	0.199477	0.409198
ZB-like-Serriv	ZB-like-Notcel	1385	0.0816254	0.284104	0.287308
ZB-like-Serlal1	ZB-like-Notcel	1386	0.0834175	0.305452	0.273096
ZB-like-Serlald1	ZB-like-Notcel	1387	0.0834175	0.207869	0.401299
ZB-like-Serqui1	ZB-like-Notcel	1388	0.082521	0.200671	0.411226
ZB-like-Traova	ZB-like-Notcel	1389	0.0845331	0.26992	0.313179
ZB-like-Macamb	ZB-like-Notcel	1390	0.102763	0.0782522	1.31323
ZB-like-Sinchu1	ZB-like-Notcel	1391	0.0933319	0.235933	0.395587
ZB-like-Sinkne1	ZB-like-Notcel	1392	0.107246	0.229764	0.466765
ZB-like-Sinsch1	ZB-like-Notcel	1393	0.104554	0.237171	0.440837
ZB-like-Micsal	ZB-like-Notcel	1394	0.111084	0.284737	0.390129
ZB-like-Croalt	ZB-like-Notcel	1395	0.120587	0.0297641	4.05142
ZB-like-Epimoa1	ZB-like-Notcel	1396	0.120587	0.200126	0.602555
ZB-like-Epilan1	ZB-like-Notcel	1397	0.100605	0.0178046	5.65048
ZB-like-Anates	ZB-like-Notcel	1398	0.111614	0.278923	0.400161
ZB-like-Monalb1	ZB-like-Notcel	1399	0.118092	0.287682	0.410497
ZB-like-Masarm1	ZB-like-Notcel	1400	0.110692	0.0827424	1.33779
ZB-like-Ethcra	ZB-like-Notcel	1401	0.102431	0.296875	0.345032
ZB-like-Ethspe	ZB-like-Notcel	1402	0.100605	0.288008	0.349312
ZB-like-Perfla	ZB-like-Notcel	1403	0.103346	0.289313	0.357211
ZB-like-Sanluc1	ZB-like-Notcel	1404	0.105177	0.217035	0.48461
ZB-like-Percap	ZB-like-Notcel	1405	0.100083	0.291927	0.342837
ZB-like-Tratra	ZB-like-Notcel	1406	0.0807305	0.293237	0.275308
ZB-like-Trimac1	ZB-like-Notcel	1407	0.114686	0.302223	0.379475
ZB-like-Scomax	ZB-like-Notcel	1408	0.0987815	0.307209	0.321545
ZB-like-Sebale1	ZB-like-Notcel	1409	0.0963032	0.273041	0.352707
ZB-like-Sebnig1	ZB-like-Notcel	1410	0.0953929	0.255525	0.373321
ZB-like-Sebrub1	ZB-like-Notcel	1411	0.0953929	0.25426	0.375179
ZB-like-Sebsch1	ZB-like-Notcel	1412	0.103616	0.252997	0.409555
ZB-like-Sebumb1	ZB-like-Notcel	1413	0.100605	0.278222	0.361599
ZB-like-Sebnor	ZB-like-Notcel	1414	0.0971113	0.275219	0.352851
ZB-like-Sebkor1	ZB-like-Notcel	1415	0.112833	0.267283	0.422146
ZB-like-Sebnud1	ZB-like-Notcel	1416	0.113759	0.272425	0.417579
ZB-like-Hiphip1	ZB-like-Notcel	1417	0.0978712	0.0721491	1.35651
ZB-like-Hipste1	ZB-like-Notcel	1418	0.101518	0.067943	1.49416
ZB-like-Reihip1	ZB-like-Notcel	1419	0.0978712	0.067943	1.44049
ZB-like-Vervar1	ZB-like-Notcel	1420	0.0987815	0.302453	0.326601
ZB-like-Plaste	ZB-like-Notcel	1421	0.106094	0.298493	0.355433
ZB-like-Anaoce	ZB-like-Notcel	1422	0.091522	0.0719297	1.27238
ZB-like-Phogun	ZB-like-Notcel	1423	0.110281	0.075086	1.46873
ZB-like-Punpun	ZB-like-Notcel	1424	0.10885	0.100701	1.08093
ZB-like-Molmol	ZB-like-Notcel	1425	0.107931	0.0187475	5.75708
ZB-like-Myrmur	ZB-like-Notcel	1426	0.10625	0.271201	0.391775
ZB-like-Poljap	ZB-like-Notcel	1427	0.122009	0.277632	0.439463
ZB-like-Chimye	ZB-like-Notcel	1428	0.106372	0.075086	1.41667
ZB-like-Psegeo	ZB-like-Notcel	1429	0.10885	0.0729807	1.49149
ZB-like-Notcor	ZB-like-Notcel	1430	0.10885	0.0771957	1.41006
ZB-like-Harant	ZB-like-Notcel	1431	0.110059	0.0729807	1.50805
ZB-like-Acalat	ZB-like-Aphaus1	1432	0.100083	0.333144	0.300421
ZB-like-Dipsar1	ZB-like-Aphaus1	1433	0.0896122	0.331777	0.270097
ZB-like-Spaaur	ZB-like-Aphaus1	1434	0.0934072	0.291611	0.320314
ZB-like-Spocan	ZB-like-Aphaus1	1435	0.0943583	0.297895	0.31675
ZB-like-Datund	ZB-like-Aphaus1	1436	0.0867753	0.275986	0.314419
ZB-like-Serdum	ZB-like-Aphaus1	1437	0.080187	0.242946	0.330061
ZB-like-Serriv	ZB-like-Aphaus1	1438	0.082065	0.185857	0.441548
ZB-like-Serlal1	ZB-like-Aphaus1	1439	0.0792494	0.206357	0.38404
ZB-like-Serlald1	ZB-like-Aphaus1	1440	0.0792494	0.248615	0.318764
ZB-like-Serqui1	ZB-like-Aphaus1	1441	0.082065	0.242946	0.337791
ZB-like-Traova	ZB-like-Aphaus1	1442	0.0858314	0.143101	0.599797
ZB-like-Macamb	ZB-like-Aphaus1	1443	0.0896122	0.331777	0.270097
ZB-like-Sinchu1	ZB-like-Aphaus1	1444	0.0783126	0.299517	0.261463
ZB-like-Sinkne1	ZB-like-Aphaus1	1445	0.0783126	0.295556	0.264967
ZB-like-Sinsch1	ZB-like-Aphaus1	1446	0.082065	0.299517	0.273991
ZB-like-Micsal	ZB-like-Aphaus1	1447	0.0896122	0.277868	0.322499
ZB-like-Croalt	ZB-like-Aphaus1	1448	0.0848885	0.319557	0.265644
ZB-like-Epimoa1	ZB-like-Aphaus1	1449	0.0858314	0.251314	0.34153
ZB-like-Epilan1	ZB-like-Aphaus1	1450	0.0867753	0.312571	0.277617
ZB-like-Anates	ZB-like-Aphaus1	1451	0.0953102	0.201325	0.473416
ZB-like-Monalb1	ZB-like-Aphaus1	1452	0.099127	0.206808	0.47932
ZB-like-Masarm1	ZB-like-Aphaus1	1453	0.101041	0.332939	0.303482
ZB-like-Ethcra	ZB-like-Aphaus1	1454	0.103919	0.289979	0.358366
ZB-like-Ethspe	ZB-like-Aphaus1	1455	0.110666	0.281167	0.393593
ZB-like-Perfla	ZB-like-Aphaus1	1456	0.102958	0.283768	0.362826
ZB-like-Sanluc1	ZB-like-Aphaus1	1457	0.103919	0.284737	0.364964
ZB-like-Percap	ZB-like-Aphaus1	1458	0.104386	0.2903	0.359581
ZB-like-Tratra	ZB-like-Aphaus1	1459	0.101999	0.161366	0.632098
ZB-like-Trimac1	ZB-like-Aphaus1	1460	0.0886656	0.178971	0.49542
ZB-like-Scomax	ZB-like-Aphaus1	1461	0.119408	0.187067	0.638317
ZB-like-Sebale1	ZB-like-Aphaus1	1462	0.107768	0.160085	0.673193
ZB-like-Sebnig1	ZB-like-Aphaus1	1463	0.108733	0.170008	0.639576
ZB-like-Sebrub1	ZB-like-Aphaus1	1464	0.108733	0.170008	0.639576
ZB-like-Sebsch1	ZB-like-Aphaus1	1465	0.113571	0.161883	0.701564
ZB-like-Sebumb1	ZB-like-Aphaus1	1466	0.108733	0.170557	0.637519
ZB-like-Sebnor	ZB-like-Aphaus1	1467	0.107059	0.170672	0.627281
ZB-like-Sebkor1	ZB-like-Aphaus1	1468	0.128227	0.15859	0.808546
ZB-like-Sebnud1	ZB-like-Aphaus1	1469	0.135141	0.169025	0.799532
ZB-like-Hiphip1	ZB-like-Aphaus1	1470	0.101041	0.327467	0.308553
ZB-like-Hipste1	ZB-like-Aphaus1	1471	0.101041	0.323382	0.31245
ZB-like-Reihip1	ZB-like-Aphaus1	1472	0.0981714	0.323382	0.303577
ZB-like-Vervar1	ZB-like-Aphaus1	1473	0.099127	0.197734	0.501315
ZB-like-Plaste	ZB-like-Aphaus1	1474	0.106805	0.162519	0.657182
ZB-like-Anaoce	ZB-like-Aphaus1	1475	0.108733	0.323614	0.335997
ZB-like-Phogun	ZB-like-Aphaus1	1476	0.10488	0.318209	0.329594
ZB-like-Punpun	ZB-like-Aphaus1	1477	0.123318	0.326328	0.377896
ZB-like-Molmol	ZB-like-Aphaus1	1478	0.114542	0.314174	0.36458
ZB-like-Myrmur	ZB-like-Aphaus1	1479	0.10488	0.148773	0.704964
ZB-like-Poljap	ZB-like-Aphaus1	1480	0.120384	0.176456	0.68223
ZB-like-Chimye	ZB-like-Aphaus1	1481	0.123318	0.32497	0.379474
ZB-like-Psegeo	ZB-like-Aphaus1	1482	0.123318	0.32226	0.382666
ZB-like-Notcor	ZB-like-Aphaus1	1483	0.127243	0.327687	0.388307
ZB-like-Harant	ZB-like-Aphaus1	1484	0.125279	0.32497	0.385508
ZB-like-Notcel	ZB-like-Aphaus1	1485	0.114542	0.314174	0.36458
ZB-like-Acalat	ZB-like-Notfur	1486	0.114385	0.11925	0.959203
ZB-like-Dipsar1	ZB-like-Notfur	1487	0.10885	0.0996205	1.09265
ZB-like-Spaaur	ZB-like-Notfur	1488	0.109771	0.243386	0.451014
ZB-like-Spocan	ZB-like-Notfur	1489	0.111614	0.239203	0.466607
ZB-like-Datund	ZB-like-Notfur	1490	0.110059	0.210275	0.523404
ZB-like-Serdum	ZB-like-Notfur	1491	0.0987815	0.207865	0.47522
ZB-like-Serriv	ZB-like-Notfur	1492	0.0969617	0.288008	0.336663
ZB-like-Serlal1	ZB-like-Notfur	1493	0.096053	0.312114	0.30775
ZB-like-Serlald1	ZB-like-Notfur	1494	0.096053	0.215231	0.44628
ZB-like-Serqui1	ZB-like-Notfur	1495	0.0969617	0.209069	0.463778
ZB-like-Traova	ZB-like-Notfur	1496	0.101783	0.260997	0.389977
ZB-like-Macamb	ZB-like-Notfur	1497	0.104261	0.0920896	1.13217
ZB-like-Sinchu1	ZB-like-Notfur	1498	0.096053	0.243386	0.394653
ZB-like-Sinkne1	ZB-like-Notfur	1499	0.096053	0.237171	0.404995
ZB-like-Sinsch1	ZB-like-Notfur	1500	0.0969617	0.243386	0.398386
ZB-like-Micsal	ZB-like-Notfur	1501	0.105177	0.274333	0.383392
ZB-like-Croalt	ZB-like-Notfur	1502	0.109771	0.0835516	1.31381
ZB-like-Epimoa1	ZB-like-Notfur	1503	0.102431	0.209753	0.488341
ZB-like-Epilan1	ZB-like-Notfur	1504	0.10885	0.0710959	1.53103
ZB-like-Anates	ZB-like-Notfur	1505	0.110692	0.286705	0.386083
ZB-like-Monalb1	ZB-like-Notfur	1506	0.107012	0.296875	0.360462
ZB-like-Masarm1	ZB-like-Notfur	1507	0.111614	0.101013	1.10495
ZB-like-Ethcra	ZB-like-Notfur	1508	0.121813	0.282467	0.431248
ZB-like-Ethspe	ZB-like-Notfur	1509	0.124613	0.273768	0.455178
ZB-like-Perfla	ZB-like-Notfur	1510	0.121813	0.277632	0.438759
ZB-like-Sanluc1	ZB-like-Notfur	1511	0.120882	0.223144	0.541723
ZB-like-Percap	ZB-like-Notfur	1512	0.119665	0.277632	0.431019
ZB-like-Tratra	ZB-like-Notfur	1513	0.119951	0.289313	0.414608
ZB-like-Trimac1	ZB-like-Notfur	1514	0.110982	0.294265	0.377151
ZB-like-Scomax	ZB-like-Notfur	1515	0.137784	0.301876	0.456425
ZB-like-Sebale1	ZB-like-Notfur	1516	0.127758	0.273041	0.467909
ZB-like-Sebnig1	ZB-like-Notfur	1517	0.12964	0.251735	0.514985
ZB-like-Sebrub1	ZB-like-Notfur	1518	0.12964	0.250474	0.517576
ZB-like-Sebsch1	ZB-like-Notfur	1519	0.134359	0.249216	0.539127
ZB-like-Sebumb1	ZB-like-Notfur	1520	0.128359	0.279521	0.459208
ZB-like-Sebnor	ZB-like-Notfur	1521	0.131697	0.276523	0.476259
ZB-like-Sebkor1	ZB-like-Notfur	1522	0.145777	0.268566	0.542797
ZB-like-Sebnud1	ZB-like-Notfur	1523	0.152498	0.273714	0.557143
ZB-like-Hiphip1	ZB-like-Notfur	1524	0.105177	0.0891527	1.17974
ZB-like-Hipste1	ZB-like-Notfur	1525	0.107012	0.0848746	1.26082
ZB-like-Reihip1	ZB-like-Notfur	1526	0.105177	0.0859424	1.22381
ZB-like-Vervar1	ZB-like-Notfur	1527	0.105177	0.30643	0.343234
ZB-like-Plaste	ZB-like-Notfur	1528	0.117164	0.294548	0.397777
ZB-like-Anaoce	ZB-like-Notfur	1529	0.122746	0.0920896	1.3329
ZB-like-Phogun	ZB-like-Notfur	1530	0.119021	0.0920896	1.29245
ZB-like-Punpun	ZB-like-Notfur	1531	0.141579	0.108297	1.30731
ZB-like-Molmol	ZB-like-Notfur	1532	0.128359	0.0698311	1.83813
ZB-like-Myrmur	ZB-like-Notfur	1533	0.119951	0.278923	0.430052
ZB-like-Poljap	ZB-like-Notfur	1534	0.134003	0.286705	0.46739
ZB-like-Chimye	ZB-like-Notfur	1535	0.133413	0.0920896	1.44873
ZB-like-Psegeo	ZB-like-Notfur	1536	0.134003	0.0910183	1.47226
ZB-like-Notcor	ZB-like-Notfur	1537	0.135892	0.0953102	1.42578
ZB-like-Harant	ZB-like-Notfur	1538	0.136253	0.093162	1.46254
ZB-like-Notcel	ZB-like-Notfur	1539	0.129297	0.0740328	1.74648
ZB-like-Aphaus1	ZB-like-Notfur	1540	0.053346	0.316862	0.168357
ZB-like-Acalat	ZB-like-Notkuh	1541	0.118092	0.123665	0.954936
ZB-like-Dipsar1	ZB-like-Notkuh	1542	0.109771	0.105035	1.04509
ZB-like-Spaaur	ZB-like-Notkuh	1543	0.113461	0.248386	0.456792
ZB-like-Spocan	ZB-like-Notkuh	1544	0.115311	0.245449	0.469795
ZB-like-Datund	ZB-like-Notkuh	1545	0.110059	0.217539	0.505927
ZB-like-Serdum	ZB-like-Notkuh	1546	0.102431	0.215111	0.476177
ZB-like-Serriv	ZB-like-Notkuh	1547	0.100605	0.294548	0.341556
ZB-like-Serlal1	ZB-like-Notkuh	1548	0.0987815	0.318821	0.309834
ZB-like-Serlald1	ZB-like-Notkuh	1549	0.0987815	0.221407	0.446153
ZB-like-Serqui1	ZB-like-Notkuh	1550	0.0996927	0.216324	0.460849
ZB-like-Traova	ZB-like-Notkuh	1551	0.103616	0.267362	0.387549
ZB-like-Macamb	ZB-like-Notkuh	1552	0.105177	0.0953102	1.10353
ZB-like-Sinchu1	ZB-like-Notkuh	1553	0.096053	0.248386	0.386708
ZB-like-Sinkne1	ZB-like-Notkuh	1554	0.096053	0.24214	0.396684
ZB-like-Sinsch1	ZB-like-Notkuh	1555	0.0969617	0.248386	0.390367
ZB-like-Micsal	ZB-like-Notkuh	1556	0.107012	0.280823	0.381066
ZB-like-Croalt	ZB-like-Notkuh	1557	0.110692	0.0856793	1.29193
ZB-like-Epimoa1	ZB-like-Notkuh	1558	0.105177	0.217035	0.48461
ZB-like-Epilan1	ZB-like-Notkuh	1559	0.109771	0.0753153	1.45748
ZB-like-Anates	ZB-like-Notkuh	1560	0.10885	0.291927	0.372868
ZB-like-Monalb1	ZB-like-Notkuh	1561	0.107012	0.302166	0.35415
ZB-like-Masarm1	ZB-like-Notkuh	1562	0.114385	0.10645	1.07454
ZB-like-Ethcra	ZB-like-Notkuh	1563	0.122746	0.28899	0.424741
ZB-like-Ethspe	ZB-like-Notkuh	1564	0.129297	0.280216	0.46142
ZB-like-Perfla	ZB-like-Notkuh	1565	0.122746	0.282806	0.434028
ZB-like-Sanluc1	ZB-like-Notkuh	1566	0.120882	0.228058	0.53005
ZB-like-Percap	ZB-like-Notkuh	1567	0.12155	0.284104	0.427834
ZB-like-Tratra	ZB-like-Notkuh	1568	0.122746	0.293237	0.41859
ZB-like-Trimac1	ZB-like-Notkuh	1569	0.111907	0.294265	0.380293
ZB-like-Scomax	ZB-like-Notkuh	1570	0.141579	0.307209	0.460854
ZB-like-Sebale1	ZB-like-Notkuh	1571	0.128698	0.279521	0.460424
ZB-like-Sebnig1	ZB-like-Notkuh	1572	0.130582	0.25806	0.506013
ZB-like-Sebrub1	ZB-like-Notkuh	1573	0.12964	0.256792	0.504844
ZB-like-Sebsch1	ZB-like-Notkuh	1574	0.135305	0.255525	0.529519
ZB-like-Sebumb1	ZB-like-Notkuh	1575	0.129297	0.286045	0.452017
ZB-like-Sebnor	ZB-like-Notkuh	1576	0.131697	0.283072	0.465241
ZB-like-Sebkor1	ZB-like-Notkuh	1577	0.148652	0.275005	0.540541
ZB-like-Sebnud1	ZB-like-Notkuh	1578	0.155392	0.278889	0.557183
ZB-like-Hiphip1	ZB-like-Notkuh	1579	0.107931	0.0945262	1.14181
ZB-like-Hipste1	ZB-like-Notkuh	1580	0.109771	0.0902251	1.21663
ZB-like-Reihip1	ZB-like-Notkuh	1581	0.107931	0.0912986	1.18217
ZB-like-Vervar1	ZB-like-Notkuh	1582	0.107931	0.310422	0.347691
ZB-like-Plaste	ZB-like-Notkuh	1583	0.119951	0.298493	0.401856
ZB-like-Anaoce	ZB-like-Notkuh	1584	0.125548	0.097463	1.28816
ZB-like-Phogun	ZB-like-Notkuh	1585	0.121813	0.097463	1.24984
ZB-like-Punpun	ZB-like-Notkuh	1586	0.145388	0.113759	1.27804
ZB-like-Molmol	ZB-like-Notkuh	1587	0.129297	0.0740328	1.74648
ZB-like-Myrmur	ZB-like-Notkuh	1588	0.120882	0.285404	0.423547
ZB-like-Poljap	ZB-like-Notkuh	1589	0.135892	0.290619	0.467594
ZB-like-Chimye	ZB-like-Notkuh	1590	0.134359	0.0985412	1.36348
ZB-like-Psegeo	ZB-like-Notkuh	1591	0.134947	0.096386	1.40007
ZB-like-Notcor	ZB-like-Notkuh	1592	0.138731	0.100701	1.37765
ZB-like-Harant	ZB-like-Notkuh	1593	0.1391	0.097463	1.42721
ZB-like-Notcel	ZB-like-Notkuh	1594	0.134003	0.0782522	1.71245
ZB-like-Aphaus1	ZB-like-Notkuh	1595	0.0515212	0.318209	0.16191
ZB-like-Notfur	ZB-like-Notkuh	1596	0.00911734	0.00883658	1.03177
ZB-like-Acalat	ZB-like-Caltod	1597	0.0993984	0.317111	0.31345
ZB-like-Dipsar1	ZB-like-Caltod	1598	0.0993984	0.303777	0.327208
ZB-like-Spaaur	ZB-like-Caltod	1599	0.0974827	0.26864	0.362875
ZB-like-Spocan	ZB-like-Caltod	1600	0.106132	0.272118	0.390024
ZB-like-Datund	ZB-like-Caltod	1601	0.104204	0.24964	0.417416
ZB-like-Serdum	ZB-like-Caltod	1602	0.0917575	0.216324	0.424166
ZB-like-Serriv	ZB-like-Caltod	1603	0.0898563	0.163152	0.550753
ZB-like-Serlal1	ZB-like-Caltod	1604	0.0917575	0.18193	0.504355
ZB-like-Serlald1	ZB-like-Caltod	1605	0.0917575	0.218932	0.419114
ZB-like-Serqui1	ZB-like-Caltod	1606	0.0898563	0.216324	0.415378
ZB-like-Traova	ZB-like-Caltod	1607	0.094616	0.111571	0.848036
ZB-like-Macamb	ZB-like-Caltod	1608	0.103241	0.305102	0.338381
ZB-like-Sinchu1	ZB-like-Caltod	1609	0.0927094	0.280216	0.33085
ZB-like-Sinkne1	ZB-like-Caltod	1610	0.0927094	0.276342	0.335488
ZB-like-Sinsch1	ZB-like-Caltod	1611	0.0898563	0.280216	0.320668
ZB-like-Micsal	ZB-like-Caltod	1612	0.102279	0.24627	0.415311
ZB-like-Croalt	ZB-like-Caltod	1613	0.0974827	0.291927	0.333928
ZB-like-Epimoa1	ZB-like-Caltod	1614	0.0936622	0.223144	0.41974
ZB-like-Epilan1	ZB-like-Caltod	1615	0.0965262	0.286376	0.337061
ZB-like-Anates	ZB-like-Caltod	1616	0.0984401	0.173562	0.567174
ZB-like-Monalb1	ZB-like-Caltod	1617	0.11097	0.182322	0.608652
ZB-like-Masarm1	ZB-like-Caltod	1618	0.107098	0.307485	0.348304
ZB-like-Ethcra	ZB-like-Caltod	1619	0.112912	0.25426	0.444081
ZB-like-Ethspe	ZB-like-Caltod	1620	0.114858	0.248386	0.462416
ZB-like-Perfla	ZB-like-Caltod	1621	0.109032	0.248386	0.438963
ZB-like-Sanluc1	ZB-like-Caltod	1622	0.106132	0.263149	0.403317
ZB-like-Percap	ZB-like-Caltod	1623	0.107611	0.252153	0.426768
ZB-like-Tratra	ZB-like-Caltod	1624	0.115832	0.134789	0.859357
ZB-like-Trimac1	ZB-like-Caltod	1625	0.107098	0.147122	0.727956
ZB-like-Scomax	ZB-like-Caltod	1626	0.13254	0.156119	0.848966
ZB-like-Sebale1	ZB-like-Caltod	1627	0.113884	0.124442	0.915158
ZB-like-Sebnig1	ZB-like-Caltod	1628	0.113884	0.134092	0.849302
ZB-like-Sebrub1	ZB-like-Caltod	1629	0.113884	0.134092	0.849302
ZB-like-Sebsch1	ZB-like-Caltod	1630	0.113884	0.129617	0.878619
ZB-like-Sebumb1	ZB-like-Caltod	1631	0.111941	0.134515	0.83218
ZB-like-Sebnor	ZB-like-Caltod	1632	0.111385	0.136648	0.815121
ZB-like-Sebkor1	ZB-like-Caltod	1633	0.13056	0.123072	1.06084
ZB-like-Sebnud1	ZB-like-Caltod	1634	0.136512	0.13648	1.00024
ZB-like-Hiphip1	ZB-like-Caltod	1635	0.106132	0.30084	0.352787
ZB-like-Hipste1	ZB-like-Caltod	1636	0.106132	0.296875	0.357499
ZB-like-Reihip1	ZB-like-Caltod	1637	0.105168	0.298195	0.352681
ZB-like-Vervar1	ZB-like-Caltod	1638	0.106132	0.164303	0.645955
ZB-like-Plaste	ZB-like-Caltod	1639	0.11097	0.135908	0.81651
ZB-like-Anaoce	ZB-like-Caltod	1640	0.112912	0.298493	0.378274
ZB-like-Phogun	ZB-like-Caltod	1641	0.11097	0.293237	0.378433
ZB-like-Punpun	ZB-like-Caltod	1642	0.1405	0.305102	0.460501
ZB-like-Molmol	ZB-like-Caltod	1643	0.131549	0.285404	0.460923
ZB-like-Myrmur	ZB-like-Caltod	1644	0.117783	0.12256	0.961025
ZB-like-Poljap	ZB-like-Caltod	1645	0.136512	0.143778	0.949465
ZB-like-Chimye	ZB-like-Caltod	1646	0.125626	0.297176	0.422733
ZB-like-Psegeo	ZB-like-Caltod	1647	0.126611	0.295861	0.42794
ZB-like-Notcor	ZB-like-Caltod	1648	0.13254	0.301132	0.440139
ZB-like-Harant	ZB-like-Caltod	1649	0.127597	0.298493	0.42747
ZB-like-Notcel	ZB-like-Caltod	1650	0.126611	0.286705	0.441607
ZB-like-Aphaus1	ZB-like-Caltod	1651	0.0804045	0.0627101	1.28216
ZB-like-Notfur	ZB-like-Caltod	1652	0.0974827	0.291927	0.333928
ZB-like-Notkuh	ZB-like-Caltod	1653	0.0965262	0.293237	0.329175
ZB-like-Acalat	ZB-like-Kryher	1654	0.102958	0.253411	0.40629
ZB-like-Dipsar1	ZB-like-Kryher	1655	0.0934072	0.240895	0.38775
ZB-like-Spaaur	ZB-like-Kryher	1656	0.0981714	0.207865	0.472285
ZB-like-Spocan	ZB-like-Kryher	1657	0.0943583	0.204928	0.460446
ZB-like-Datund	ZB-like-Kryher	1658	0.08772	0.177057	0.495434
ZB-like-Serdum	ZB-like-Kryher	1659	0.0915079	0.0814285	1.12378
ZB-like-Serriv	ZB-like-Kryher	1660	0.0915079	0.240895	0.379866
ZB-like-Serlal1	ZB-like-Kryher	1661	0.0924571	0.263833	0.350438
ZB-like-Serlald1	ZB-like-Kryher	1662	0.0924571	0.0838567	1.10256
ZB-like-Serqui1	ZB-like-Kryher	1663	0.0924571	0.0824895	1.12084
ZB-like-Traova	ZB-like-Kryher	1664	0.0839464	0.222411	0.377439
ZB-like-Macamb	ZB-like-Kryher	1665	0.10488	0.235933	0.444532
ZB-like-Sinchu1	ZB-like-Kryher	1666	0.0972168	0.209069	0.464998
ZB-like-Sinkne1	ZB-like-Kryher	1667	0.0972168	0.201866	0.48159
ZB-like-Sinsch1	ZB-like-Kryher	1668	0.0934072	0.210275	0.444215
ZB-like-Micsal	ZB-like-Kryher	1669	0.110666	0.248789	0.444817
ZB-like-Croalt	ZB-like-Kryher	1670	0.103919	0.22608	0.459653
ZB-like-Epimoa1	ZB-like-Kryher	1671	0.102958	0.083808	1.2285
ZB-like-Epilan1	ZB-like-Kryher	1672	0.102958	0.215818	0.477062
ZB-like-Anates	ZB-like-Kryher	1673	0.110666	0.234696	0.471528
ZB-like-Monalb1	ZB-like-Kryher	1674	0.117458	0.250474	0.468944
ZB-like-Masarm1	ZB-like-Kryher	1675	0.112602	0.232996	0.483278
ZB-like-Ethcra	ZB-like-Kryher	1676	0.119408	0.25426	0.469629
ZB-like-Ethspe	ZB-like-Kryher	1677	0.123318	0.24964	0.493982
ZB-like-Perfla	ZB-like-Kryher	1678	0.117458	0.253411	0.463509
ZB-like-Sanluc1	ZB-like-Kryher	1679	0.110666	0.189405	0.584279
ZB-like-Percap	ZB-like-Kryher	1680	0.11614	0.252153	0.460593
ZB-like-Tratra	ZB-like-Kryher	1681	0.0924571	0.239652	0.385797
ZB-like-Trimac1	ZB-like-Kryher	1682	0.103919	0.261774	0.396978
ZB-like-Scomax	ZB-like-Kryher	1683	0.117458	0.238751	0.491969
ZB-like-Sebale1	ZB-like-Kryher	1684	0.109699	0.21775	0.503784
ZB-like-Sebnig1	ZB-like-Kryher	1685	0.106805	0.207338	0.515124
ZB-like-Sebrub1	ZB-like-Kryher	1686	0.106805	0.209753	0.509192
ZB-like-Sebsch1	ZB-like-Kryher	1687	0.109699	0.206132	0.532177
ZB-like-Sebumb1	ZB-like-Kryher	1688	0.109699	0.225112	0.487308
ZB-like-Sebnor	ZB-like-Kryher	1689	0.109061	0.216975	0.502645
ZB-like-Sebkor1	ZB-like-Kryher	1690	0.129212	0.216054	0.598053
ZB-like-Sebnud1	ZB-like-Kryher	1691	0.135141	0.224617	0.60165
ZB-like-Hiphip1	ZB-like-Kryher	1692	0.109699	0.232996	0.470819
ZB-like-Hipste1	ZB-like-Kryher	1693	0.107768	0.22929	0.47001
ZB-like-Reihip1	ZB-like-Kryher	1694	0.108733	0.22929	0.474217
ZB-like-Vervar1	ZB-like-Kryher	1695	0.106805	0.238411	0.447985
ZB-like-Plaste	ZB-like-Kryher	1696	0.113571	0.247134	0.459553
ZB-like-Anaoce	ZB-like-Kryher	1697	0.106805	0.233461	0.457484
ZB-like-Phogun	ZB-like-Kryher	1698	0.103919	0.230994	0.449875
ZB-like-Punpun	ZB-like-Kryher	1699	0.117458	0.252153	0.465823
ZB-like-Molmol	ZB-like-Kryher	1700	0.111633	0.2139	0.521894
ZB-like-Myrmur	ZB-like-Kryher	1701	0.116485	0.240895	0.483551
ZB-like-Poljap	ZB-like-Kryher	1702	0.136132	0.223632	0.608732
ZB-like-Chimye	ZB-like-Kryher	1703	0.122339	0.230994	0.529618
ZB-like-Psegeo	ZB-like-Kryher	1704	0.123318	0.228534	0.539603
ZB-like-Notcor	ZB-like-Kryher	1705	0.125279	0.230994	0.542345
ZB-like-Harant	ZB-like-Kryher	1706	0.125279	0.22608	0.554133
ZB-like-Notcel	ZB-like-Kryher	1707	0.121361	0.211482	0.57386
ZB-like-Aphaus1	ZB-like-Kryher	1708	0.0867753	0.277279	0.312953
ZB-like-Notfur	ZB-like-Kryher	1709	0.106805	0.22119	0.482862
ZB-like-Notkuh	ZB-like-Kryher	1710	0.108733	0.228534	0.475785
ZB-like-Caltod	ZB-like-Kryher	1711	0.0889071	0.254672	0.349105
ZB-like-Acalat	ZB-like-Nemwhi	1712	0.121813	0.243386	0.500494
ZB-like-Dipsar1	ZB-like-Nemwhi	1713	0.115311	0.233461	0.49392
ZB-like-Spaaur	ZB-like-Nemwhi	1714	0.118092	0.197093	0.599172
ZB-like-Spocan	ZB-like-Nemwhi	1715	0.116237	0.195347	0.595029
ZB-like-Datund	ZB-like-Nemwhi	1716	0.113759	0.168922	0.67344
ZB-like-Serdum	ZB-like-Nemwhi	1717	0.107012	0.0729807	1.46631
ZB-like-Serriv	ZB-like-Nemwhi	1718	0.106094	0.233461	0.454442
ZB-like-Serlal1	ZB-like-Nemwhi	1719	0.107931	0.251175	0.429704
ZB-like-Serlald1	ZB-like-Nemwhi	1720	0.107931	0.0784716	1.37541
ZB-like-Serqui1	ZB-like-Nemwhi	1721	0.107931	0.0740328	1.45788
ZB-like-Traova	ZB-like-Nemwhi	1722	0.107292	0.210275	0.510249
ZB-like-Macamb	ZB-like-Nemwhi	1723	0.107931	0.224856	0.48
ZB-like-Sinchu1	ZB-like-Nemwhi	1724	0.104261	0.199477	0.522673
ZB-like-Sinkne1	ZB-like-Nemwhi	1725	0.104261	0.192342	0.54206
ZB-like-Sinsch1	ZB-like-Nemwhi	1726	0.107931	0.199477	0.541069
ZB-like-Micsal	ZB-like-Nemwhi	1727	0.117164	0.237504	0.493316
ZB-like-Croalt	ZB-like-Nemwhi	1728	0.118092	0.216324	0.545905
ZB-like-Epimoa1	ZB-like-Nemwhi	1729	0.117164	0.0774317	1.51313
ZB-like-Epilan1	ZB-like-Nemwhi	1730	0.117164	0.206132	0.568395
ZB-like-Anates	ZB-like-Nemwhi	1731	0.114385	0.222411	0.514298
ZB-like-Monalb1	ZB-like-Nemwhi	1732	0.126484	0.237959	0.531538
ZB-like-Masarm1	ZB-like-Nemwhi	1733	0.129297	0.223144	0.579435
ZB-like-Ethcra	ZB-like-Nemwhi	1734	0.132118	0.241697	0.546627
ZB-like-Ethspe	ZB-like-Nemwhi	1735	0.134003	0.238411	0.562067
ZB-like-Perfla	ZB-like-Nemwhi	1736	0.131177	0.240895	0.544538
ZB-like-Sanluc1	ZB-like-Nemwhi	1737	0.125548	0.178798	0.702178
ZB-like-Percap	ZB-like-Nemwhi	1738	0.131028	0.243386	0.538355
ZB-like-Tratra	ZB-like-Nemwhi	1739	0.117164	0.227307	0.515446
ZB-like-Trimac1	ZB-like-Nemwhi	1740	0.121201	0.251596	0.481728
ZB-like-Scomax	ZB-like-Nemwhi	1741	0.134003	0.235013	0.570194
ZB-like-Sebale1	ZB-like-Nemwhi	1742	0.132469	0.209229	0.633127
ZB-like-Sebnig1	ZB-like-Nemwhi	1743	0.130582	0.197734	0.660391
ZB-like-Sebrub1	ZB-like-Nemwhi	1744	0.130582	0.200126	0.652497
ZB-like-Sebsch1	ZB-like-Nemwhi	1745	0.133413	0.19654	0.67881
ZB-like-Sebumb1	ZB-like-Nemwhi	1746	0.130236	0.216528	0.601476
ZB-like-Sebnor	ZB-like-Nemwhi	1747	0.132675	0.213291	0.622036
ZB-like-Sebkor1	ZB-like-Nemwhi	1748	0.154426	0.205151	0.752744
ZB-like-Sebnud1	ZB-like-Nemwhi	1749	0.160235	0.216054	0.741642
ZB-like-Hiphip1	ZB-like-Nemwhi	1750	0.116237	0.223144	0.520908
ZB-like-Hipste1	ZB-like-Nemwhi	1751	0.118092	0.219474	0.538071
ZB-like-Reihip1	ZB-like-Nemwhi	1752	0.119021	0.219474	0.542304
ZB-like-Vervar1	ZB-like-Nemwhi	1753	0.118092	0.232227	0.508522
ZB-like-Plaste	ZB-like-Nemwhi	1754	0.122746	0.234696	0.523
ZB-like-Anaoce	ZB-like-Nemwhi	1755	0.122746	0.224856	0.545887
ZB-like-Phogun	ZB-like-Nemwhi	1756	0.117164	0.22119	0.529699
ZB-like-Punpun	ZB-like-Nemwhi	1757	0.139679	0.24214	0.576854
ZB-like-Molmol	ZB-like-Nemwhi	1758	0.132118	0.204261	0.646808
ZB-like-Myrmur	ZB-like-Nemwhi	1759	0.132118	0.228534	0.57811
ZB-like-Poljap	ZB-like-Nemwhi	1760	0.146343	0.209069	0.699974
ZB-like-Chimye	ZB-like-Nemwhi	1761	0.141956	0.22119	0.641783
ZB-like-Psegeo	ZB-like-Nemwhi	1762	0.14253	0.218754	0.651552
ZB-like-Notcor	ZB-like-Nemwhi	1763	0.141579	0.22119	0.640076
ZB-like-Harant	ZB-like-Nemwhi	1764	0.14291	0.215111	0.664353
ZB-like-Notcel	ZB-like-Nemwhi	1765	0.141579	0.201866	0.70135
ZB-like-Aphaus1	ZB-like-Nemwhi	1766	0.103919	0.272118	0.381888
ZB-like-Notfur	ZB-like-Nemwhi	1767	0.122746	0.215111	0.570615
ZB-like-Notkuh	ZB-like-Nemwhi	1768	0.118092	0.219972	0.536853
ZB-like-Caltod	ZB-like-Nemwhi	1769	0.0936622	0.243386	0.38483
ZB-like-Kryher	ZB-like-Nemwhi	1770	0.0755076	0.0177519	4.25348
ZB-like-Acalat	ZB-like-Auslim1	1771	0.121813	0.247959	0.491265
ZB-like-Dipsar1	ZB-like-Auslim1	1772	0.119021	0.237959	0.500177
ZB-like-Spaaur	ZB-like-Auslim1	1773	0.120882	0.201325	0.600433
ZB-like-Spocan	ZB-like-Auslim1	1774	0.119951	0.197734	0.60663
ZB-like-Datund	ZB-like-Auslim1	1775	0.113759	0.170626	0.666717
ZB-like-Serdum	ZB-like-Auslim1	1776	0.115311	0.076373	1.50984
ZB-like-Serriv	ZB-like-Auslim1	1777	0.112537	0.237959	0.472926
ZB-like-Serlal1	ZB-like-Auslim1	1778	0.118092	0.255811	0.46164
ZB-like-Serlald1	ZB-like-Auslim1	1779	0.118092	0.0819536	1.44097
ZB-like-Serqui1	ZB-like-Auslim1	1780	0.114385	0.0774317	1.47724
ZB-like-Traova	ZB-like-Auslim1	1781	0.120268	0.215818	0.557265
ZB-like-Macamb	ZB-like-Auslim1	1782	0.121813	0.231759	0.525604
ZB-like-Sinchu1	ZB-like-Auslim1	1783	0.121813	0.201325	0.60506
ZB-like-Sinkne1	ZB-like-Auslim1	1784	0.121813	0.194156	0.6274
ZB-like-Sinsch1	ZB-like-Auslim1	1785	0.119951	0.201325	0.59581
ZB-like-Micsal	ZB-like-Auslim1	1786	0.134003	0.238297	0.562335
ZB-like-Croalt	ZB-like-Auslim1	1787	0.127421	0.220696	0.577361
ZB-like-Epimoa1	ZB-like-Auslim1	1788	0.127421	0.0806148	1.58062
ZB-like-Epilan1	ZB-like-Auslim1	1789	0.128359	0.210963	0.608441
ZB-like-Anates	ZB-like-Auslim1	1790	0.13306	0.226827	0.586615
ZB-like-Monalb1	ZB-like-Auslim1	1791	0.136837	0.242504	0.564268
ZB-like-Masarm1	ZB-like-Auslim1	1792	0.143482	0.228058	0.629147
ZB-like-Ethcra	ZB-like-Auslim1	1793	0.143482	0.243758	0.588624
ZB-like-Ethspe	ZB-like-Auslim1	1794	0.144435	0.239203	0.603815
ZB-like-Perfla	ZB-like-Auslim1	1795	0.145388	0.242946	0.598438
ZB-like-Sanluc1	ZB-like-Auslim1	1796	0.139679	0.181146	0.771089
ZB-like-Percap	ZB-like-Auslim1	1797	0.14156	0.244197	0.579695
ZB-like-Tratra	ZB-like-Auslim1	1798	0.120882	0.231759	0.521584
ZB-like-Trimac1	ZB-like-Auslim1	1799	0.130582	0.257539	0.507037
ZB-like-Scomax	ZB-like-Auslim1	1800	0.13306	0.235797	0.564299
ZB-like-Sebale1	ZB-like-Auslim1	1801	0.133413	0.211656	0.63033
ZB-like-Sebnig1	ZB-like-Auslim1	1802	0.131525	0.201325	0.653297
ZB-like-Sebrub1	ZB-like-Auslim1	1803	0.131525	0.203725	0.645598
ZB-like-Sebsch1	ZB-like-Auslim1	1804	0.135305	0.200126	0.6761
ZB-like-Sebumb1	ZB-like-Auslim1	1805	0.134947	0.218973	0.616271
ZB-like-Sebnor	ZB-like-Auslim1	1806	0.136596	0.214	0.638302
ZB-like-Sebkor1	ZB-like-Auslim1	1807	0.152498	0.207034	0.736584
ZB-like-Sebnud1	ZB-like-Auslim1	1808	0.159264	0.21799	0.730606
ZB-like-Hiphip1	ZB-like-Auslim1	1809	0.137784	0.228058	0.604162
ZB-like-Hipste1	ZB-like-Auslim1	1810	0.137784	0.22437	0.614092
ZB-like-Reihip1	ZB-like-Auslim1	1811	0.137784	0.22437	0.614092
ZB-like-Vervar1	ZB-like-Auslim1	1812	0.136837	0.232996	0.587295
ZB-like-Plaste	ZB-like-Auslim1	1813	0.136837	0.240449	0.56909
ZB-like-Anaoce	ZB-like-Auslim1	1814	0.134947	0.22929	0.588542
ZB-like-Phogun	ZB-like-Auslim1	1815	0.126484	0.225598	0.560663
ZB-like-Punpun	ZB-like-Auslim1	1816	0.134947	0.245449	0.549795
ZB-like-Molmol	ZB-like-Auslim1	1817	0.127421	0.208545	0.611
ZB-like-Myrmur	ZB-like-Auslim1	1818	0.14253	0.232996	0.611727
ZB-like-Poljap	ZB-like-Auslim1	1819	0.146343	0.212175	0.689729
ZB-like-Chimye	ZB-like-Auslim1	1820	0.155392	0.225598	0.688802
ZB-like-Psegeo	ZB-like-Auslim1	1821	0.154013	0.223144	0.690198
ZB-like-Notcor	ZB-like-Auslim1	1822	0.159805	0.225598	0.708362
ZB-like-Harant	ZB-like-Auslim1	1823	0.156359	0.220696	0.708482
ZB-like-Notcel	ZB-like-Auslim1	1824	0.141579	0.206132	0.686835
ZB-like-Aphaus1	ZB-like-Auslim1	1825	0.113571	0.273041	0.41595
ZB-like-Notfur	ZB-like-Auslim1	1826	0.135892	0.217035	0.626128
ZB-like-Notkuh	ZB-like-Auslim1	1827	0.135892	0.22437	0.605659
ZB-like-Caltod	ZB-like-Auslim1	1828	0.122678	0.245449	0.499809
ZB-like-Kryher	ZB-like-Auslim1	1829	0.0915079	0.0188031	4.86663
ZB-like-Nemwhi	ZB-like-Auslim1	1830	0.0942381	0.012827	7.34685
ZB-like-Acalat	ZB-like-Sphorb	1831	0.0996927	0.129212	0.771545
ZB-like-Dipsar1	ZB-like-Sphorb	1832	0.0870114	0.0996205	0.873428
ZB-like-Spaaur	ZB-like-Sphorb	1833	0.0933319	0.257197	0.362881
ZB-like-Spocan	ZB-like-Sphorb	1834	0.091522	0.252997	0.361752
ZB-like-Datund	ZB-like-Sphorb	1835	0.0881399	0.218754	0.402917
ZB-like-Serdum	ZB-like-Sphorb	1836	0.091522	0.210275	0.43525
ZB-like-Serriv	ZB-like-Sphorb	1837	0.0897153	0.303777	0.295333
ZB-like-Serlal1	ZB-like-Sphorb	1838	0.0924266	0.325573	0.283889
ZB-like-Serlald1	ZB-like-Sphorb	1839	0.0924266	0.220169	0.419799
ZB-like-Serqui1	ZB-like-Sphorb	1840	0.0933319	0.2139	0.436334
ZB-like-Traova	ZB-like-Sphorb	1841	0.0845331	0.28151	0.300284
ZB-like-Macamb	ZB-like-Sphorb	1842	0.0969617	0.096386	1.00597
ZB-like-Sinchu1	ZB-like-Sphorb	1843	0.0816254	0.24964	0.326972
ZB-like-Sinkne1	ZB-like-Sphorb	1844	0.0816254	0.243386	0.335374
ZB-like-Sinsch1	ZB-like-Sphorb	1845	0.0789432	0.250896	0.314646
ZB-like-Micsal	ZB-like-Sphorb	1846	0.0942381	0.289979	0.324983
ZB-like-Croalt	ZB-like-Sphorb	1847	0.0978712	0.0460081	2.12726
ZB-like-Epimoa1	ZB-like-Sphorb	1848	0.096053	0.212175	0.452708
ZB-like-Epilan1	ZB-like-Sphorb	1849	0.0951452	0.035932	2.64792
ZB-like-Anates	ZB-like-Sphorb	1850	0.0924266	0.290619	0.318033
ZB-like-Monalb1	ZB-like-Sphorb	1851	0.106094	0.298195	0.355788
ZB-like-Masarm1	ZB-like-Sphorb	1852	0.0969617	0.0988458	0.980939
ZB-like-Ethcra	ZB-like-Sphorb	1853	0.112537	0.299517	0.375729
ZB-like-Ethspe	ZB-like-Sphorb	1854	0.109771	0.291927	0.376021
ZB-like-Perfla	ZB-like-Sphorb	1855	0.10885	0.294548	0.36955
ZB-like-Sanluc1	ZB-like-Sphorb	1856	0.105177	0.230524	0.456253
ZB-like-Percap	ZB-like-Sphorb	1857	0.101007	0.294548	0.342923
ZB-like-Tratra	ZB-like-Sphorb	1858	0.113461	0.301132	0.376781
ZB-like-Trimac1	ZB-like-Sphorb	1859	0.0990392	0.308903	0.320616
ZB-like-Scomax	ZB-like-Sphorb	1860	0.122746	0.319314	0.384404
ZB-like-Sebale1	ZB-like-Sphorb	1861	0.110059	0.288666	0.381266
ZB-like-Sebnig1	ZB-like-Sphorb	1862	0.110059	0.272118	0.404452
ZB-like-Sebrub1	ZB-like-Sphorb	1863	0.110059	0.270831	0.406373
ZB-like-Sebsch1	ZB-like-Sphorb	1864	0.112833	0.269547	0.418601
ZB-like-Sebumb1	ZB-like-Sphorb	1865	0.10885	0.292611	0.371997
ZB-like-Sebnor	ZB-like-Sphorb	1866	0.109463	0.292313	0.374472
ZB-like-Sebkor1	ZB-like-Sphorb	1867	0.126819	0.281486	0.450533
ZB-like-Sebnud1	ZB-like-Sphorb	1868	0.132469	0.285395	0.464159
ZB-like-Hiphip1	ZB-like-Sphorb	1869	0.101518	0.0902251	1.12516
ZB-like-Hipste1	ZB-like-Sphorb	1870	0.103346	0.0859424	1.2025
ZB-like-Reihip1	ZB-like-Sphorb	1871	0.107012	0.0859424	1.24516
ZB-like-Vervar1	ZB-like-Sphorb	1872	0.104261	0.313092	0.333005
ZB-like-Plaste	ZB-like-Sphorb	1873	0.114385	0.30643	0.373284
ZB-like-Anaoce	ZB-like-Sphorb	1874	0.111614	0.0920896	1.21202
ZB-like-Phogun	ZB-like-Sphorb	1875	0.107931	0.093162	1.15853
ZB-like-Punpun	ZB-like-Sphorb	1876	0.132118	0.115952	1.13942
ZB-like-Molmol	ZB-like-Sphorb	1877	0.118092	0.0348121	3.39229
ZB-like-Myrmur	ZB-like-Sphorb	1878	0.107931	0.286705	0.376452
ZB-like-Poljap	ZB-like-Sphorb	1879	0.126484	0.295861	0.427511
ZB-like-Chimye	ZB-like-Sphorb	1880	0.111907	0.093162	1.20121
ZB-like-Psegeo	ZB-like-Sphorb	1881	0.112537	0.0910183	1.23642
ZB-like-Notcor	ZB-like-Sphorb	1882	0.113461	0.0953102	1.19044
ZB-like-Harant	ZB-like-Sphorb	1883	0.118404	0.093162	1.27094
ZB-like-Notcel	ZB-like-Sphorb	1884	0.114385	0.0317802	3.59926
ZB-like-Aphaus1	ZB-like-Sphorb	1885	0.118433	0.327687	0.361419
ZB-like-Notfur	ZB-like-Sphorb	1886	0.125548	0.0888793	1.41257
ZB-like-Notkuh	ZB-like-Sphorb	1887	0.126484	0.0910183	1.38966
ZB-like-Caltod	ZB-like-Sphorb	1888	0.124642	0.301132	0.413914
ZB-like-Kryher	ZB-like-Sphorb	1889	0.112602	0.229764	0.490076
ZB-like-Nemwhi	ZB-like-Sphorb	1890	0.131177	0.219972	0.596335
ZB-like-Auslim1	ZB-like-Sphorb	1891	0.147299	0.22437	0.656499
ZB-like-Acalat	ZB-like-Astcal1	1892	0.0951452	0.121835	0.780932
ZB-like-Dipsar1	ZB-like-Astcal1	1893	0.091522	0.0999287	0.915873
ZB-like-Spaaur	ZB-like-Astcal1	1894	0.091522	0.244197	0.374788
ZB-like-Spocan	ZB-like-Astcal1	1895	0.096053	0.240449	0.399473
ZB-like-Datund	ZB-like-Astcal1	1896	0.0881399	0.213387	0.413051
ZB-like-Serdum	ZB-like-Astcal1	1897	0.0861117	0.209753	0.410538
ZB-like-Serriv	ZB-like-Astcal1	1898	0.0861117	0.287682	0.299329
ZB-like-Serlal1	ZB-like-Astcal1	1899	0.0843147	0.311851	0.270368
ZB-like-Serlald1	ZB-like-Astcal1	1900	0.0843147	0.218424	0.386015
ZB-like-Serqui1	ZB-like-Astcal1	1901	0.0861117	0.212175	0.405853
ZB-like-Traova	ZB-like-Astcal1	1902	0.0854336	0.269547	0.316953
ZB-like-Macamb	ZB-like-Astcal1	1903	0.0879119	0.0934492	0.940745
ZB-like-Sinchu1	ZB-like-Astcal1	1904	0.0789432	0.241697	0.326621
ZB-like-Sinkne1	ZB-like-Astcal1	1905	0.0789432	0.235474	0.335252
ZB-like-Sinsch1	ZB-like-Astcal1	1906	0.0771591	0.242946	0.317597
ZB-like-Micsal	ZB-like-Astcal1	1907	0.0834175	0.280476	0.297414
ZB-like-Croalt	ZB-like-Astcal1	1908	0.0924266	0.0848746	1.08898
ZB-like-Epimoa1	ZB-like-Astcal1	1909	0.091522	0.213387	0.428901
ZB-like-Epilan1	ZB-like-Astcal1	1910	0.0897153	0.0721491	1.24347
ZB-like-Anates	ZB-like-Astcal1	1911	0.0969617	0.285071	0.340132
ZB-like-Monalb1	ZB-like-Astcal1	1912	0.10885	0.295249	0.368673
ZB-like-Masarm1	ZB-like-Astcal1	1913	0.0942381	0.0999287	0.943054
ZB-like-Ethcra	ZB-like-Astcal1	1914	0.111614	0.288666	0.386655
ZB-like-Ethspe	ZB-like-Astcal1	1915	0.109771	0.27987	0.392221
ZB-like-Perfla	ZB-like-Astcal1	1916	0.107012	0.283768	0.377111
ZB-like-Sanluc1	ZB-like-Astcal1	1917	0.10885	0.223144	0.487804
ZB-like-Percap	ZB-like-Astcal1	1918	0.105639	0.283768	0.372272
ZB-like-Tratra	ZB-like-Astcal1	1919	0.111614	0.291611	0.382749
ZB-like-Trimac1	ZB-like-Astcal1	1920	0.104534	0.304606	0.343176
ZB-like-Scomax	ZB-like-Astcal1	1921	0.124613	0.305593	0.407775
ZB-like-Sebale1	ZB-like-Astcal1	1922	0.0953929	0.276924	0.344473
ZB-like-Sebnig1	ZB-like-Astcal1	1923	0.0963032	0.25933	0.371354
ZB-like-Sebrub1	ZB-like-Astcal1	1924	0.0963032	0.25806	0.373182
ZB-like-Sebsch1	ZB-like-Astcal1	1925	0.100867	0.256792	0.392799
ZB-like-Sebumb1	ZB-like-Astcal1	1926	0.0987815	0.28343	0.348522
ZB-like-Sebnor	ZB-like-Astcal1	1927	0.0990016	0.281412	0.351803
ZB-like-Sebkor1	ZB-like-Astcal1	1928	0.115614	0.27335	0.422954
ZB-like-Sebnud1	ZB-like-Astcal1	1929	0.119335	0.278538	0.428434
ZB-like-Hiphip1	ZB-like-Astcal1	1930	0.10885	0.0902251	1.20643
ZB-like-Hipste1	ZB-like-Astcal1	1931	0.10885	0.0859424	1.26655
ZB-like-Reihip1	ZB-like-Astcal1	1932	0.10885	0.0870114	1.25099
ZB-like-Vervar1	ZB-like-Astcal1	1933	0.106094	0.310155	0.342068
ZB-like-Plaste	ZB-like-Astcal1	1934	0.113461	0.298195	0.380492
ZB-like-Anaoce	ZB-like-Astcal1	1935	0.10885	0.0934492	1.16481
ZB-like-Phogun	ZB-like-Astcal1	1936	0.102431	0.0912986	1.12194
ZB-like-Punpun	ZB-like-Astcal1	1937	0.124613	0.111918	1.11343
ZB-like-Molmol	ZB-like-Astcal1	1938	0.120882	0.0710959	1.70026
ZB-like-Myrmur	ZB-like-Astcal1	1939	0.0987815	0.282467	0.34971
ZB-like-Poljap	ZB-like-Astcal1	1940	0.115311	0.28899	0.399013
ZB-like-Chimye	ZB-like-Astcal1	1941	0.122135	0.0934492	1.30697
ZB-like-Psegeo	ZB-like-Astcal1	1942	0.121813	0.0923733	1.31871
ZB-like-Notcor	ZB-like-Astcal1	1943	0.126484	0.0966837	1.30823
ZB-like-Harant	ZB-like-Astcal1	1944	0.126819	0.0945262	1.34163
ZB-like-Notcel	ZB-like-Astcal1	1945	0.114385	0.0753153	1.51875
ZB-like-Aphaus1	ZB-like-Astcal1	1946	0.103919	0.323382	0.321349
ZB-like-Notfur	ZB-like-Astcal1	1947	0.123679	0.0178046	6.94646
ZB-like-Notkuh	ZB-like-Astcal1	1948	0.123679	0.0228071	5.42282
ZB-like-Caltod	ZB-like-Astcal1	1949	0.108065	0.298195	0.362397
ZB-like-Kryher	ZB-like-Astcal1	1950	0.109699	0.221919	0.49432
ZB-like-Nemwhi	ZB-like-Astcal1	1951	0.122746	0.215818	0.568748
ZB-like-Auslim1	ZB-like-Astcal1	1952	0.128359	0.220696	0.581609
ZB-like-Sphorb	ZB-like-Astcal1	1953	0.0996927	0.0923733	1.07924
ZB-like-Acalat	ZB-like-Mayzeb1	1954	0.096053	0.120352	0.798099
ZB-like-Dipsar1	ZB-like-Mayzeb1	1955	0.0924266	0.0985412	0.937948
ZB-like-Spaaur	ZB-like-Mayzeb1	1956	0.0906182	0.243386	0.372323
ZB-like-Spocan	ZB-like-Mayzeb1	1957	0.0969617	0.239203	0.405353
ZB-like-Datund	ZB-like-Mayzeb1	1958	0.0890437	0.21269	0.418655
ZB-like-Serdum	ZB-like-Mayzeb1	1959	0.0870114	0.209069	0.416185
ZB-like-Serriv	ZB-like-Mayzeb1	1960	0.0870114	0.286705	0.303487
ZB-like-Serlal1	ZB-like-Mayzeb1	1961	0.0852128	0.310778	0.274192
ZB-like-Serlald1	ZB-like-Mayzeb1	1962	0.0852128	0.217697	0.391429
ZB-like-Serqui1	ZB-like-Mayzeb1	1963	0.0870114	0.211482	0.411437
ZB-like-Traova	ZB-like-Mayzeb1	1964	0.0863349	0.26864	0.321378
ZB-like-Macamb	ZB-like-Mayzeb1	1965	0.0888132	0.0920896	0.964422
ZB-like-Sinchu1	ZB-like-Mayzeb1	1966	0.0798365	0.239652	0.333134
ZB-like-Sinkne1	ZB-like-Mayzeb1	1967	0.0798365	0.233461	0.34197
ZB-like-Sinsch1	ZB-like-Mayzeb1	1968	0.0780507	0.240895	0.324003
ZB-like-Micsal	ZB-like-Mayzeb1	1969	0.0843147	0.279521	0.30164
ZB-like-Croalt	ZB-like-Mayzeb1	1970	0.0933319	0.0835516	1.11706
ZB-like-Epimoa1	ZB-like-Mayzeb1	1971	0.0924266	0.212175	0.435616
ZB-like-Epilan1	ZB-like-Mayzeb1	1972	0.0906182	0.0710959	1.27459
ZB-like-Anates	ZB-like-Mayzeb1	1973	0.0978712	0.284104	0.34449
ZB-like-Monalb1	ZB-like-Mayzeb1	1974	0.109771	0.294239	0.373066
ZB-like-Masarm1	ZB-like-Mayzeb1	1975	0.0951452	0.0988458	0.962561
ZB-like-Ethcra	ZB-like-Mayzeb1	1976	0.112537	0.287682	0.391185
ZB-like-Ethspe	ZB-like-Mayzeb1	1977	0.110692	0.278923	0.396855
ZB-like-Perfla	ZB-like-Mayzeb1	1978	0.107931	0.282806	0.381642
ZB-like-Sanluc1	ZB-like-Mayzeb1	1979	0.109771	0.220696	0.497385
ZB-like-Percap	ZB-like-Mayzeb1	1980	0.106568	0.282806	0.376823
ZB-like-Tratra	ZB-like-Mayzeb1	1981	0.112537	0.291927	0.385497
ZB-like-Trimac1	ZB-like-Mayzeb1	1982	0.105452	0.303555	0.347391
ZB-like-Scomax	ZB-like-Mayzeb1	1983	0.125548	0.303207	0.414068
ZB-like-Sebale1	ZB-like-Mayzeb1	1984	0.0963032	0.275628	0.349396
ZB-like-Sebnig1	ZB-like-Mayzeb1	1985	0.0972144	0.25806	0.376713
ZB-like-Sebrub1	ZB-like-Mayzeb1	1986	0.0972144	0.256792	0.378573
ZB-like-Sebsch1	ZB-like-Mayzeb1	1987	0.101783	0.255525	0.398328
ZB-like-Sebumb1	ZB-like-Mayzeb1	1988	0.0996927	0.282126	0.353363
ZB-like-Sebnor	ZB-like-Mayzeb1	1989	0.0999482	0.279138	0.35806
ZB-like-Sebkor1	ZB-like-Mayzeb1	1990	0.116543	0.271137	0.429832
ZB-like-Sebnud1	ZB-like-Mayzeb1	1991	0.120268	0.276298	0.435282
ZB-like-Hiphip1	ZB-like-Mayzeb1	1992	0.109771	0.0891527	1.23127
ZB-like-Hipste1	ZB-like-Mayzeb1	1993	0.109771	0.0848746	1.29333
ZB-like-Reihip1	ZB-like-Mayzeb1	1994	0.109771	0.0859424	1.27726
ZB-like-Vervar1	ZB-like-Mayzeb1	1995	0.107012	0.309089	0.346217
ZB-like-Plaste	ZB-like-Mayzeb1	1996	0.114385	0.297176	0.384907
ZB-like-Anaoce	ZB-like-Mayzeb1	1997	0.109771	0.0920896	1.192
ZB-like-Phogun	ZB-like-Mayzeb1	1998	0.103346	0.0899482	1.14895
[truncated: 31,788 more rows]

## Sheet: SB-L3
The genetic distances between cytoplasmic ribosomal proteins RPL3 and SB transposons in species
Species 1	Species 2	N	SB-RPL3	SB-Tn	RPL3/Tn
SB-Acalat	SB-Ampcit	1	0.100145	0.103522	0.967377
SB-Acalat	SB-Ampzal	2	0.100145	0.103522	0.967377
SB-Ampcit	SB-Ampzal	3	0	0	#DIV/0!
SB-Acalat	SB-Anagra	4	0.174797	0.175226	0.997551
SB-Ampcit	SB-Anagra	5	0.182287	0.182122	1.00091
SB-Ampzal	SB-Anagra	6	0.182287	0.182122	1.00091
SB-Acalat	SB-Angang	7	0.135319	0.189072	0.715699
SB-Ampcit	SB-Angang	8	0.151785	0.189951	0.799076
SB-Ampzal	SB-Angang	9	0.151785	0.189951	0.799076
SB-Anagra	SB-Angang	10	0.20193	0.172342	1.17168
SB-Acalat	SB-Angjap	11	0.134037	0.186612	0.718265
SB-Ampcit	SB-Angjap	12	0.150273	0.188742	0.796184
SB-Ampzal	SB-Angjap	13	0.150273	0.188742	0.796184
SB-Anagra	SB-Angjap	14	0.195364	0.168843	1.15707
SB-Angang	SB-Angjap	15	0.0116541	0.0128651	0.90587
SB-Acalat	SB-Angmar	16	0.132169	0.189371	0.697935
SB-Ampcit	SB-Angmar	17	0.152533	0.194952	0.782416
SB-Ampzal	SB-Angmar	18	0.152533	0.194952	0.782416
SB-Anagra	SB-Angmar	19	0.196721	0.169862	1.15812
SB-Angang	SB-Angmar	20	0.00830501	0.0511882	0.162244
SB-Angjap	SB-Angmar	21	0.00496966	0.0501384	0.0991188
SB-Acalat	SB-Angros	22	0.333374	0.186612	1.78646
SB-Ampcit	SB-Angros	23	0.337023	0.195799	1.72127
SB-Ampzal	SB-Angros	24	0.337023	0.195799	1.72127
SB-Anagra	SB-Angros	25	0.341395	0.176836	1.93058
SB-Angang	SB-Angros	26	0.317703	0.0474118	6.70092
SB-Angjap	SB-Angros	27	0.310188	0.0463793	6.68808
SB-Angmar	SB-Angros	28	0.310501	0.0574517	5.40456
SB-Acalat	SB-Berspl	29	0.352034	0.177739	1.98062
SB-Ampcit	SB-Berspl	30	0.370463	0.178647	2.07371
SB-Ampzal	SB-Berspl	31	0.370463	0.178647	2.07371
SB-Anagra	SB-Berspl	32	0.367433	0.161042	2.2816
SB-Angang	SB-Berspl	33	0.356772	0.0506568	7.04292
SB-Angjap	SB-Berspl	34	0.353915	0.0474805	7.4539
SB-Angmar	SB-Berspl	35	0.348327	0.0620925	5.6098
SB-Angros	SB-Berspl	36	0.249299	0.0568629	4.38421
SB-Acalat	SB-Braori	37	0.102004	0.156362	0.652356
SB-Ampcit	SB-Braori	38	0.10988	0.171788	0.639627
SB-Ampzal	SB-Braori	39	0.10988	0.171788	0.639627
SB-Anagra	SB-Braori	40	0.179826	0.181536	0.990578
SB-Angang	SB-Braori	41	0.131188	0.194015	0.676176
SB-Angjap	SB-Braori	42	0.126965	0.19282	0.658463
SB-Angmar	SB-Braori	43	0.128066	0.206336	0.620667
SB-Angros	SB-Braori	44	0.319144	0.202203	1.57833
SB-Berspl	SB-Braori	45	0.346896	0.192647	1.80068
SB-Acalat	SB-Brenig	46	0.143688	0.144437	0.994816
SB-Ampcit	SB-Brenig	47	0.166039	0.159651	1.04001
SB-Ampzal	SB-Brenig	48	0.166039	0.159651	1.04001
SB-Anagra	SB-Brenig	49	0.196674	0.161477	1.21797
SB-Angang	SB-Brenig	50	0.145288	0.178146	0.815555
SB-Angjap	SB-Brenig	51	0.145979	0.180649	0.808078
SB-Angmar	SB-Brenig	52	0.14297	0.1934	0.739247
SB-Angros	SB-Brenig	53	0.342194	0.18798	1.82037
SB-Berspl	SB-Brenig	54	0.337635	0.17252	1.95708
SB-Braori	SB-Brenig	55	0.152442	0.169241	0.900737
SB-Acalat	SB-Caraur	56	0.172179	0.177653	0.969187
SB-Ampcit	SB-Caraur	57	0.205728	0.192946	1.06625
SB-Ampzal	SB-Caraur	58	0.205728	0.192946	1.06625
SB-Anagra	SB-Caraur	59	0.0805107	0.0410263	1.96242
SB-Angang	SB-Caraur	60	0.190871	0.180553	1.05714
SB-Angjap	SB-Caraur	61	0.186264	0.175853	1.0592
SB-Angmar	SB-Caraur	62	0.186304	0.181725	1.0252
SB-Angros	SB-Caraur	63	0.355267	0.185076	1.91957
SB-Berspl	SB-Caraur	64	0.376303	0.169341	2.22217
SB-Braori	SB-Caraur	65	0.181716	0.200562	0.906034
SB-Brenig	SB-Caraur	66	0.189846	0.175049	1.08453
SB-Acalat	SB-Caraurr	67	0.169681	0.189072	0.897441
SB-Ampcit	SB-Caraurr	68	0.184012	0.201892	0.911434
SB-Ampzal	SB-Caraurr	69	0.184012	0.201892	0.911434
SB-Anagra	SB-Caraurr	70	0.0766694	0.0472687	1.62199
SB-Angang	SB-Caraurr	71	0.197541	0.191626	1.03087
SB-Angjap	SB-Caraurr	72	0.193697	0.186864	1.03657
SB-Angmar	SB-Caraurr	73	0.194975	0.190531	1.02332
SB-Angros	SB-Caraurr	74	0.351586	0.196197	1.79201
SB-Berspl	SB-Caraurr	75	0.371181	0.180511	2.05629
SB-Braori	SB-Caraurr	76	0.180984	0.207034	0.874174
SB-Brenig	SB-Caraurr	77	0.187121	0.181695	1.02987
SB-Caraur	SB-Caraurr	78	0.0533768	0.0248645	2.1467
SB-Acalat	SB-Cebvio	79	0.11885	0.144197	0.824216
SB-Ampcit	SB-Cebvio	80	0.167609	0.154982	1.08147
SB-Ampzal	SB-Cebvio	81	0.167609	0.154982	1.08147
SB-Anagra	SB-Cebvio	82	0.228031	0.168303	1.35489
SB-Angang	SB-Cebvio	83	0.146689	0.177026	0.828632
SB-Angjap	SB-Cebvio	84	0.139287	0.177026	0.786819
SB-Angmar	SB-Cebvio	85	0.139491	0.187709	0.743125
SB-Angros	SB-Cebvio	86	0.335015	0.186259	1.79866
SB-Berspl	SB-Cebvio	87	0.375416	0.177709	2.11253
SB-Braori	SB-Cebvio	88	0.105934	0.0524314	2.02044
SB-Brenig	SB-Cebvio	89	0.179054	0.152935	1.17079
SB-Caraur	SB-Cebvio	90	0.221699	0.182322	1.21598
SB-Caraurr	SB-Cebvio	91	0.194425	0.188628	1.03073
SB-Acalat	SB-Cepson	92	0.0701791	0.0620272	1.13142
SB-Ampcit	SB-Cepson	93	0.0900008	0.0832947	1.08051
SB-Ampzal	SB-Cepson	94	0.0900008	0.0832947	1.08051
SB-Anagra	SB-Cepson	95	0.166535	0.145673	1.14321
SB-Angang	SB-Cepson	96	0.136607	0.155301	0.879626
SB-Angjap	SB-Cepson	97	0.133279	0.156452	0.851881
SB-Angmar	SB-Cepson	98	0.132438	0.16787	0.788934
SB-Angros	SB-Cepson	99	0.314424	0.163214	1.92645
SB-Berspl	SB-Cepson	100	0.350128	0.14846	2.35839
SB-Braori	SB-Cepson	101	0.093176	0.123459	0.754715
SB-Brenig	SB-Cepson	102	0.146651	0.117391	1.24925
SB-Caraur	SB-Cepson	103	0.171955	0.15366	1.11906
SB-Caraurr	SB-Cepson	104	0.164934	0.162056	1.01776
SB-Cebvio	SB-Cepson	105	0.123817	0.11325	1.09331
SB-Acalat	SB-Chacha	106	0.163183	0.219792	0.742443
SB-Ampcit	SB-Chacha	107	0.16648	0.228726	0.727857
SB-Ampzal	SB-Chacha	108	0.16648	0.228726	0.727857
SB-Anagra	SB-Chacha	109	0.178919	0.207104	0.863911
SB-Angang	SB-Chacha	110	0.181093	0.106248	1.70444
SB-Angjap	SB-Chacha	111	0.17766	0.105139	1.68976
SB-Angmar	SB-Chacha	112	0.176597	0.120058	1.47093
SB-Angros	SB-Chacha	113	0.344788	0.11281	3.05635
SB-Berspl	SB-Chacha	114	0.372466	0.0974553	3.82191
SB-Braori	SB-Chacha	115	0.179625	0.236189	0.760513
SB-Brenig	SB-Chacha	116	0.179133	0.216808	0.826229
SB-Caraur	SB-Chacha	117	0.188518	0.212012	0.889185
SB-Caraurr	SB-Chacha	118	0.181979	0.221152	0.822871
SB-Cebvio	SB-Chacha	119	0.217727	0.224388	0.970315
SB-Cepson	SB-Chacha	120	0.151015	0.195367	0.772982
SB-Acalat	SB-Cheros	121	0.0718125	0.0739513	0.971079
SB-Ampcit	SB-Cheros	122	0.0915872	0.0864672	1.05921
SB-Ampzal	SB-Cheros	123	0.0915872	0.0864672	1.05921
SB-Anagra	SB-Cheros	124	0.166372	0.14893	1.11711
SB-Angang	SB-Cheros	125	0.135095	0.159744	0.845699
SB-Angjap	SB-Cheros	126	0.132951	0.15859	0.838333
SB-Angmar	SB-Cheros	127	0.130951	0.168867	0.775472
SB-Angros	SB-Cheros	128	0.317226	0.165357	1.91843
SB-Berspl	SB-Cheros	129	0.350515	0.150636	2.32691
SB-Braori	SB-Cheros	130	0.0932333	0.133391	0.698948
SB-Brenig	SB-Cheros	131	0.149497	0.121967	1.22572
SB-Caraur	SB-Cheros	132	0.168926	0.159234	1.06086
SB-Caraurr	SB-Cheros	133	0.166542	0.166518	1.00014
SB-Cebvio	SB-Cheros	134	0.134927	0.118642	1.13726
SB-Cepson	SB-Cheros	135	0.0638481	0.0329865	1.93558
SB-Chacha	SB-Cheros	136	0.1627	0.195153	0.833708
SB-Acalat	SB-Cheund	137	0.121855	0.0684117	1.7812
SB-Ampcit	SB-Cheund	138	0.105234	0.0852908	1.23382
SB-Ampzal	SB-Cheund	139	0.105234	0.0852908	1.23382
SB-Anagra	SB-Cheund	140	0.194162	0.145366	1.33568
SB-Angang	SB-Cheund	141	0.139582	0.153823	0.907417
SB-Angjap	SB-Cheund	142	0.141969	0.152677	0.929866
SB-Angmar	SB-Cheund	143	0.141126	0.162812	0.866803
SB-Angros	SB-Cheund	144	0.336443	0.157102	2.14156
SB-Berspl	SB-Cheund	145	0.370336	0.142328	2.60199
SB-Braori	SB-Cheund	146	0.109246	0.125425	0.871004
SB-Brenig	SB-Cheund	147	0.150922	0.118305	1.27571
SB-Caraur	SB-Cheund	148	0.191818	0.155622	1.23258
SB-Caraurr	SB-Cheund	149	0.184747	0.162866	1.13435
SB-Cebvio	SB-Cheund	150	0.153367	0.111918	1.37036
SB-Cepson	SB-Cheund	151	0.0978259	0.0278903	3.50753
SB-Chacha	SB-Cheund	152	0.18495	0.187709	0.985301
SB-Cheros	SB-Cheund	153	0.104062	0.0339354	3.06647
SB-Acalat	SB-Coinas	154	0.159706	0.144858	1.1025
SB-Ampcit	SB-Coinas	155	0.143606	0.160608	0.894139
SB-Ampzal	SB-Coinas	156	0.143606	0.160608	0.894139
SB-Anagra	SB-Coinas	157	0.172557	0.217913	0.791862
SB-Angang	SB-Coinas	158	0.134349	0.227411	0.590774
SB-Angjap	SB-Coinas	159	0.134545	0.227411	0.591637
SB-Angmar	SB-Coinas	160	0.133608	0.234362	0.57009
SB-Angros	SB-Coinas	161	0.316788	0.224646	1.41016
SB-Berspl	SB-Coinas	162	0.358249	0.216506	1.65469
SB-Braori	SB-Coinas	163	0.141789	0.179323	0.790689
SB-Brenig	SB-Coinas	164	0.156007	0.196895	0.792333
SB-Caraur	SB-Coinas	165	0.164114	0.216671	0.757432
SB-Caraurr	SB-Coinas	166	0.164936	0.220894	0.746676
SB-Cebvio	SB-Coinas	167	0.165317	0.172975	0.955727
SB-Cepson	SB-Coinas	168	0.124219	0.12797	0.970686
SB-Chacha	SB-Coinas	169	0.157131	0.248565	0.632151
SB-Cheros	SB-Coinas	170	0.128202	0.137965	0.929231
SB-Cheund	SB-Coinas	171	0.167194	0.126563	1.32104
SB-Acalat	SB-Corclu	172	0.126287	0.181305	0.696547
SB-Ampcit	SB-Corclu	173	0.132504	0.183319	0.722807
SB-Ampzal	SB-Corclu	174	0.132504	0.183319	0.722807
SB-Anagra	SB-Corclu	175	0.180019	0.160215	1.12361
SB-Angang	SB-Corclu	176	0.126312	0.0493803	2.55794
SB-Angjap	SB-Corclu	177	0.128095	0.0473163	2.7072
SB-Angmar	SB-Corclu	178	0.125165	0.0636765	1.96563
SB-Angros	SB-Corclu	179	0.324692	0.0597041	5.43835
SB-Berspl	SB-Corclu	180	0.348436	0.0347683	10.0217
SB-Braori	SB-Corclu	181	0.137825	0.196967	0.699737
SB-Brenig	SB-Corclu	182	0.142037	0.176292	0.805693
SB-Caraur	SB-Corclu	183	0.162694	0.170626	0.953517
SB-Caraurr	SB-Corclu	184	0.167712	0.181536	0.923851
SB-Cebvio	SB-Corclu	185	0.149642	0.181146	0.826085
SB-Cepson	SB-Corclu	186	0.111405	0.151371	0.73597
SB-Chacha	SB-Corclu	187	0.169301	0.0960069	1.76342
SB-Cheros	SB-Corclu	188	0.11661	0.152353	0.765394
SB-Cheund	SB-Corclu	189	0.140359	0.148773	0.943443
SB-Coinas	SB-Corclu	190	0.169245	0.2204	0.767899
SB-Acalat	SB-Croalt	191	0.101361	0.0664451	1.52548
SB-Ampcit	SB-Croalt	192	0.0922321	0.0855579	1.07801
SB-Ampzal	SB-Croalt	193	0.0922321	0.0855579	1.07801
SB-Anagra	SB-Croalt	194	0.174967	0.137895	1.26884
SB-Angang	SB-Croalt	195	0.136634	0.146292	0.93398
SB-Angjap	SB-Croalt	196	0.135205	0.145151	0.931476
SB-Angmar	SB-Croalt	197	0.134365	0.158652	0.846919
SB-Angros	SB-Croalt	198	0.316104	0.153002	2.06601
SB-Berspl	SB-Croalt	199	0.352313	0.13815	2.55022
SB-Braori	SB-Croalt	200	0.0907658	0.122474	0.741104
SB-Brenig	SB-Croalt	201	0.146589	0.118305	1.23908
SB-Caraur	SB-Croalt	202	0.176131	0.148105	1.18923
SB-Caraurr	SB-Croalt	203	0.174663	0.155301	1.12467
SB-Cebvio	SB-Croalt	204	0.126785	0.108972	1.16346
SB-Cepson	SB-Croalt	205	0.026868	0.0259496	1.03539
SB-Chacha	SB-Croalt	206	0.1582	0.182322	0.867698
SB-Cheros	SB-Croalt	207	0.0640922	0.0299723	2.13838
SB-Cheund	SB-Croalt	208	0.122783	0.0218697	5.61432
SB-Coinas	SB-Croalt	209	0.193455	0.122428	1.58015
SB-Corclu	SB-Croalt	210	0.138464	0.141287	0.980021
SB-Acalat	SB-Culalb	211	0.201958	0.191754	1.05322
SB-Ampcit	SB-Culalb	212	0.182725	0.194799	0.93802
SB-Ampzal	SB-Culalb	213	0.182725	0.194799	0.93802
SB-Anagra	SB-Culalb	214	0.0153161	0.0401257	0.381704
SB-Angang	SB-Culalb	215	0.193673	0.185878	1.04194
SB-Angjap	SB-Culalb	216	0.186909	0.182322	1.02516
SB-Angmar	SB-Culalb	217	0.190322	0.182322	1.04388
SB-Angros	SB-Culalb	218	0.343649	0.190433	1.80457
SB-Berspl	SB-Culalb	219	0.369618	0.172291	2.14531
SB-Braori	SB-Culalb	220	0.179834	0.19641	0.915603
SB-Brenig	SB-Culalb	221	0.198305	0.180649	1.09773
SB-Caraur	SB-Culalb	222	0.07153	0.056638	1.26293
SB-Caraurr	SB-Culalb	223	0.0715072	0.0619802	1.15371
SB-Cebvio	SB-Culalb	224	0.224929	0.182912	1.22971
SB-Cepson	SB-Culalb	225	0.167744	0.159914	1.04896
SB-Chacha	SB-Culalb	226	0.175536	0.215191	0.815722
SB-Cheros	SB-Culalb	227	0.163652	0.163214	1.00269
SB-Cheund	SB-Culalb	228	0.214919	0.160727	1.33717
SB-Coinas	SB-Culalb	229	0.190091	0.22867	0.831288
SB-Corclu	SB-Culalb	230	0.196849	0.174681	1.1269
SB-Croalt	SB-Culalb	231	0.20093	0.153165	1.31185
SB-Acalat	SB-Cypcar	232	0.198407	0.192341	1.03154
SB-Ampcit	SB-Cypcar	233	0.19883	0.197795	1.00523
SB-Ampzal	SB-Cypcar	234	0.19883	0.197795	1.00523
SB-Anagra	SB-Cypcar	235	0.0739397	0.0451204	1.63872
SB-Angang	SB-Cypcar	236	0.195005	0.1782	1.0943
SB-Angjap	SB-Cypcar	237	0.192371	0.175853	1.09393
SB-Angmar	SB-Cypcar	238	0.192414	0.184114	1.04508
SB-Angros	SB-Cypcar	239	0.365303	0.186259	1.96127
SB-Berspl	SB-Cypcar	240	0.386212	0.166963	2.31316
SB-Braori	SB-Cypcar	241	0.181754	0.196967	0.922765
SB-Brenig	SB-Cypcar	242	0.189388	0.168857	1.12159
SB-Caraur	SB-Cypcar	243	0.0346278	0.0627101	0.552188
SB-Caraurr	SB-Cypcar	244	0.0504818	0.0680811	0.741495
SB-Cebvio	SB-Cypcar	245	0.220863	0.178798	1.23526
SB-Cepson	SB-Cypcar	246	0.17309	0.160556	1.07806
SB-Chacha	SB-Cypcar	247	0.182526	0.215709	0.846168
SB-Cheros	SB-Cypcar	248	0.169874	0.160385	1.05916
SB-Cheund	SB-Cypcar	249	0.211481	0.157916	1.3392
SB-Coinas	SB-Cypcar	250	0.224773	0.232932	0.964977
SB-Corclu	SB-Cypcar	251	0.181148	0.170626	1.06167
SB-Croalt	SB-Cypcar	252	0.250523	0.152677	1.64087
SB-Culalb	SB-Cypcar	253	0.096088	0.0618545	1.55345
SB-Acalat	SB-Dalpec	254	0.133458	0.199992	0.667315
SB-Ampcit	SB-Dalpec	255	0.147569	0.210253	0.701866
SB-Ampzal	SB-Dalpec	256	0.147569	0.210253	0.701866
SB-Anagra	SB-Dalpec	257	0.180718	0.0627736	2.87888
SB-Angang	SB-Dalpec	258	0.154248	0.195	0.791013
SB-Angjap	SB-Dalpec	259	0.154926	0.191418	0.809358
SB-Angmar	SB-Dalpec	260	0.153019	0.197577	0.774479
SB-Angros	SB-Dalpec	261	0.337355	0.20078	1.68022
SB-Berspl	SB-Dalpec	262	0.373052	0.183933	2.0282
SB-Braori	SB-Dalpec	263	0.153886	0.208018	0.739773
SB-Brenig	SB-Dalpec	264	0.159689	0.181487	0.879893
SB-Caraur	SB-Dalpec	265	0.171953	0.0711682	2.41615
SB-Caraurr	SB-Dalpec	266	0.173935	0.0776693	2.23943
SB-Cebvio	SB-Dalpec	267	0.168713	0.190797	0.884254
SB-Cepson	SB-Dalpec	268	0.132002	0.170008	0.776445
SB-Chacha	SB-Dalpec	269	0.187826	0.229639	0.81792
SB-Cheros	SB-Dalpec	270	0.135486	0.169826	0.797795
SB-Cheund	SB-Dalpec	271	0.139146	0.171973	0.809113
SB-Coinas	SB-Dalpec	272	0.152521	0.238257	0.640154
SB-Corclu	SB-Dalpec	273	0.0946492	0.186058	0.508709
SB-Croalt	SB-Dalpec	274	0.140075	0.164373	0.852179
SB-Culalb	SB-Dalpec	275	0.174924	0.0798787	2.18988
SB-Cypcar	SB-Dalpec	276	0.173046	0.0817616	2.11647
SB-Acalat	SB-Danaes	277	0.157591	0.174987	0.900589
SB-Ampcit	SB-Danaes	278	0.18227	0.189159	0.963583
SB-Ampzal	SB-Danaes	279	0.18227	0.189159	0.963583
SB-Anagra	SB-Danaes	280	0.083571	0.194015	0.430745
SB-Angang	SB-Danaes	281	0.191667	0.2116	0.905799
SB-Angjap	SB-Danaes	282	0.18527	0.209161	0.885779
SB-Angmar	SB-Danaes	283	0.187342	0.220647	0.84906
SB-Angros	SB-Danaes	284	0.345604	0.217483	1.5891
SB-Berspl	SB-Danaes	285	0.375082	0.201906	1.8577
SB-Braori	SB-Danaes	286	0.178914	0.184891	0.96767
SB-Brenig	SB-Danaes	287	0.18238	0.169821	1.07395
SB-Caraur	SB-Danaes	288	0.0738078	0.210903	0.34996
SB-Caraurr	SB-Danaes	289	0.0771681	0.217483	0.354823
SB-Cebvio	SB-Danaes	290	0.205165	0.173884	1.17989
SB-Cepson	SB-Danaes	291	0.15917	0.143025	1.11288
SB-Chacha	SB-Danaes	292	0.169189	0.226901	0.745653
SB-Cheros	SB-Danaes	293	0.162821	0.142873	1.13962
SB-Cheund	SB-Danaes	294	0.184303	0.141586	1.3017
SB-Coinas	SB-Danaes	295	0.162184	0.205479	0.789295
SB-Corclu	SB-Danaes	296	0.149825	0.206049	0.727134
SB-Croalt	SB-Danaes	297	0.162216	0.139762	1.16066
SB-Culalb	SB-Danaes	298	0.0703948	0.214045	0.328879
SB-Cypcar	SB-Danaes	299	0.0666548	0.198811	0.335267
SB-Dalpec	SB-Danaes	300	0.152568	0.225859	0.675502
SB-Acalat	SB-Dankya	301	0.162727	0.176009	0.924539
SB-Ampcit	SB-Dankya	302	0.184201	0.196232	0.938691
SB-Ampzal	SB-Dankya	303	0.184201	0.196232	0.938691
SB-Anagra	SB-Dankya	304	0.0730803	0.205824	0.355062
SB-Angang	SB-Dankya	305	0.191291	0.224873	0.850666
SB-Angjap	SB-Dankya	306	0.185876	0.222403	0.835759
SB-Angmar	SB-Dankya	307	0.185715	0.232932	0.797294
SB-Angros	SB-Dankya	308	0.357453	0.232059	1.54035
SB-Berspl	SB-Dankya	309	0.380056	0.207872	1.82831
SB-Braori	SB-Dankya	310	0.180021	0.191834	0.938422
SB-Brenig	SB-Dankya	311	0.188176	0.181695	1.03567
SB-Caraur	SB-Dankya	312	0.0759286	0.21799	0.348313
SB-Caraurr	SB-Dankya	313	0.0762252	0.225859	0.33749
SB-Cebvio	SB-Dankya	314	0.216494	0.183109	1.18232
SB-Cepson	SB-Dankya	315	0.168451	0.144012	1.16971
SB-Chacha	SB-Dankya	316	0.173345	0.237988	0.728376
SB-Cheros	SB-Dankya	317	0.165035	0.148263	1.11312
SB-Cheund	SB-Dankya	318	0.183462	0.148263	1.23741
SB-Coinas	SB-Dankya	319	0.172775	0.208719	0.827786
SB-Corclu	SB-Dankya	320	0.154961	0.211888	0.731334
SB-Croalt	SB-Dankya	321	0.168559	0.145305	1.16003
SB-Culalb	SB-Dankya	322	0.0633252	0.221171	0.286318
SB-Cypcar	SB-Dankya	323	0.0650452	0.210672	0.30875
SB-Dalpec	SB-Dankya	324	0.160124	0.239283	0.669182
SB-Danaes	SB-Dankya	325	0.0268665	0.0813624	0.330208
SB-Acalat	SB-Dantin	326	0.157289	0.201583	0.780269
SB-Ampcit	SB-Dantin	327	0.188081	0.22692	0.828845
SB-Ampzal	SB-Dantin	328	0.188081	0.22692	0.828845
SB-Anagra	SB-Dantin	329	0.0841727	0.236323	0.356177
SB-Angang	SB-Dantin	330	0.192608	0.238373	0.808011
SB-Angjap	SB-Dantin	331	0.189001	0.238373	0.792878
SB-Angmar	SB-Dantin	332	0.19005	0.250598	0.758386
SB-Angros	SB-Dantin	333	0.350877	0.252022	1.39225
SB-Berspl	SB-Dantin	334	0.372894	0.228986	1.62845
SB-Braori	SB-Dantin	335	0.188193	0.214517	0.877287
SB-Brenig	SB-Dantin	336	0.190079	0.197663	0.961634
SB-Caraur	SB-Dantin	337	0.0772827	0.250186	0.308901
SB-Caraurr	SB-Dantin	338	0.0834	0.25713	0.324349
SB-Cebvio	SB-Dantin	339	0.187505	0.199464	0.940048
SB-Cepson	SB-Dantin	340	0.165628	0.173646	0.953825
SB-Chacha	SB-Dantin	341	0.177532	0.260961	0.680301
SB-Cheros	SB-Dantin	342	0.166814	0.175815	0.948808
SB-Cheund	SB-Dantin	343	0.185148	0.174448	1.06134
SB-Coinas	SB-Dantin	344	0.16336	0.235047	0.695011
SB-Corclu	SB-Dantin	345	0.155035	0.231329	0.670194
SB-Croalt	SB-Dantin	346	0.168986	0.170303	0.992265
SB-Culalb	SB-Dantin	347	0.0704294	0.251031	0.28056
SB-Cypcar	SB-Dantin	348	0.0712969	0.2426	0.293886
SB-Dalpec	SB-Dantin	349	0.157412	0.264543	0.595034
SB-Danaes	SB-Dantin	350	0.023837	0.121265	0.19657
SB-Dankya	SB-Dantin	351	0.0294419	0.121137	0.243047
SB-Acalat	SB-Denclu	352	0.15014	0.16516	0.909058
SB-Ampcit	SB-Denclu	353	0.16648	0.179669	0.92659
SB-Ampzal	SB-Denclu	354	0.16648	0.179669	0.92659
SB-Anagra	SB-Denclu	355	0.187951	0.184734	1.01742
SB-Angang	SB-Denclu	356	0.150733	0.196316	0.767804
SB-Angjap	SB-Denclu	357	0.146597	0.195092	0.751426
SB-Angmar	SB-Denclu	358	0.146628	0.206464	0.710187
SB-Angros	SB-Denclu	359	0.315646	0.196098	1.60963
SB-Berspl	SB-Denclu	360	0.355395	0.188727	1.88311
SB-Braori	SB-Denclu	361	0.158429	0.185142	0.855714
SB-Brenig	SB-Denclu	362	0.163977	0.091787	1.78649
SB-Caraur	SB-Denclu	363	0.17846	0.187152	0.953553
SB-Caraurr	SB-Denclu	364	0.187767	0.192433	0.975755
SB-Cebvio	SB-Denclu	365	0.17628	0.167967	1.04949
SB-Cepson	SB-Denclu	366	0.142425	0.134394	1.05975
SB-Chacha	SB-Denclu	367	0.183908	0.228986	0.80314
SB-Cheros	SB-Denclu	368	0.14852	0.14117	1.05207
SB-Cheund	SB-Denclu	369	0.149516	0.138708	1.07792
SB-Coinas	SB-Denclu	370	0.137604	0.21372	0.643853
SB-Corclu	SB-Denclu	371	0.137416	0.194443	0.706717
SB-Croalt	SB-Denclu	372	0.146868	0.134539	1.09164
SB-Culalb	SB-Denclu	373	0.17992	0.19877	0.905167
SB-Cypcar	SB-Denclu	374	0.182083	0.194443	0.936435
SB-Dalpec	SB-Denclu	375	0.154662	0.204475	0.756389
SB-Danaes	SB-Denclu	376	0.16918	0.185758	0.910751
SB-Dankya	SB-Denclu	377	0.178429	0.197763	0.902239
SB-Dantin	SB-Denclu	378	0.181559	0.22365	0.811802
SB-Acalat	SB-Diclab	379	0.0720333	0.0575774	1.25107
SB-Ampcit	SB-Diclab	380	0.0956508	0.0809571	1.1815
SB-Ampzal	SB-Diclab	381	0.0956508	0.0809571	1.1815
SB-Anagra	SB-Diclab	382	0.168874	0.152192	1.10961
SB-Angang	SB-Diclab	383	0.130782	0.152677	0.856595
SB-Angjap	SB-Diclab	384	0.129646	0.152677	0.849152
SB-Angmar	SB-Diclab	385	0.129832	0.165156	0.786116
SB-Angros	SB-Diclab	386	0.323161	0.158252	2.04206
SB-Berspl	SB-Diclab	387	0.347665	0.146974	2.36549
SB-Braori	SB-Diclab	388	0.0877631	0.129889	0.675676
SB-Brenig	SB-Diclab	389	0.140408	0.118305	1.18684
SB-Caraur	SB-Diclab	390	0.173351	0.160215	1.08199
SB-Caraurr	SB-Diclab	391	0.164936	0.169826	0.971206
SB-Cebvio	SB-Diclab	392	0.126387	0.116314	1.0866
SB-Cepson	SB-Diclab	393	0.0711874	0.0431577	1.64947
SB-Chacha	SB-Diclab	394	0.171087	0.190113	0.899922
SB-Cheros	SB-Diclab	395	0.056889	0.049281	1.15438
SB-Cheund	SB-Diclab	396	0.0990366	0.0440953	2.24597
SB-Coinas	SB-Diclab	397	0.13523	0.123167	1.09794
SB-Corclu	SB-Diclab	398	0.114823	0.1465	0.783776
SB-Croalt	SB-Diclab	399	0.0732442	0.0421749	1.73668
SB-Culalb	SB-Diclab	400	0.16439	0.168843	0.973621
SB-Cypcar	SB-Diclab	401	0.172509	0.169463	1.01797
SB-Dalpec	SB-Diclab	402	0.125667	0.178991	0.702088
SB-Danaes	SB-Diclab	403	0.16929	0.149564	1.13189
SB-Dankya	SB-Diclab	404	0.172814	0.157437	1.09767
SB-Dantin	SB-Diclab	405	0.173994	0.182717	0.952258
SB-Denclu	SB-Diclab	406	0.141066	0.141018	1.00034
SB-Acalat	SB-Echnau	407	0.0872976	0.082673	1.05594
SB-Ampcit	SB-Echnau	408	0.0905245	0.105361	0.859189
SB-Ampzal	SB-Echnau	409	0.0905245	0.105361	0.859189
SB-Anagra	SB-Echnau	410	0.164397	0.166769	0.985776
SB-Angang	SB-Echnau	411	0.129583	0.176052	0.736049
SB-Angjap	SB-Echnau	412	0.122435	0.174803	0.700419
SB-Angmar	SB-Echnau	413	0.12549	0.18743	0.66953
SB-Angros	SB-Echnau	414	0.312485	0.180857	1.7278
SB-Berspl	SB-Echnau	415	0.354468	0.158991	2.22949
SB-Braori	SB-Echnau	416	0.0855748	0.142698	0.599691
SB-Brenig	SB-Echnau	417	0.143603	0.140919	1.01905
SB-Caraur	SB-Echnau	418	0.171844	0.179192	0.958995
SB-Caraurr	SB-Echnau	419	0.173774	0.185888	0.934829
SB-Cebvio	SB-Echnau	420	0.128799	0.133979	0.961333
SB-Cepson	SB-Echnau	421	0.0739076	0.0438808	1.68428
SB-Chacha	SB-Echnau	422	0.163329	0.210498	0.775915
SB-Cheros	SB-Echnau	423	0.0756143	0.0559286	1.35198
SB-Cheund	SB-Echnau	424	0.0937772	0.0481634	1.94706
SB-Coinas	SB-Echnau	425	0.124505	0.146716	0.848614
SB-Corclu	SB-Echnau	426	0.113599	0.17048	0.666348
SB-Croalt	SB-Echnau	427	0.075614	0.0481634	1.56995
SB-Culalb	SB-Echnau	428	0.16167	0.178555	0.905436
SB-Cypcar	SB-Echnau	429	0.170028	0.180442	0.942284
SB-Dalpec	SB-Echnau	430	0.128172	0.191992	0.66759
SB-Danaes	SB-Echnau	431	0.158406	0.160297	0.988206
SB-Dankya	SB-Echnau	432	0.16103	0.167531	0.961194
SB-Dantin	SB-Echnau	433	0.17048	0.181695	0.938276
SB-Denclu	SB-Echnau	434	0.127382	0.151297	0.841938
SB-Diclab	SB-Echnau	435	0.0676683	0.0647475	1.04511
SB-Acalat	SB-Epilan	436	0.078299	0.0651491	1.20184
SB-Ampcit	SB-Epilan	437	0.0920223	0.0852908	1.07892
SB-Ampzal	SB-Epilan	438	0.0920223	0.0852908	1.07892
SB-Anagra	SB-Epilan	439	0.171079	0.138586	1.23446
SB-Angang	SB-Epilan	440	0.132438	0.146966	0.901152
SB-Angjap	SB-Epilan	441	0.131031	0.145827	0.898537
SB-Angmar	SB-Epilan	442	0.130193	0.158139	0.823281
SB-Angros	SB-Epilan	443	0.318895	0.152515	2.09091
SB-Berspl	SB-Epilan	444	0.351839	0.137704	2.55504
SB-Braori	SB-Epilan	445	0.0933848	0.1232	0.757991
SB-Brenig	SB-Epilan	446	0.146344	0.119479	1.22485
SB-Caraur	SB-Epilan	447	0.173743	0.148773	1.16784
SB-Caraurr	SB-Epilan	448	0.169914	0.155953	1.08952
SB-Cebvio	SB-Epilan	449	0.127648	0.110822	1.15183
SB-Cepson	SB-Epilan	450	0.0294101	0.0258721	1.13675
SB-Chacha	SB-Epilan	451	0.156698	0.181725	0.862283
SB-Cheros	SB-Epilan	452	0.0639822	0.0298827	2.14111
SB-Cheund	SB-Epilan	453	0.101392	0.0218046	4.65003
SB-Coinas	SB-Epilan	454	0.130996	0.122038	1.0734
SB-Corclu	SB-Epilan	455	0.112221	0.140841	0.79679
SB-Croalt	SB-Epilan	456	0.0133236	0.0019685	6.76839
SB-Culalb	SB-Epilan	457	0.169723	0.153823	1.10336
SB-Cypcar	SB-Epilan	458	0.173892	0.153334	1.13407
SB-Dalpec	SB-Epilan	459	0.135791	0.165004	0.822952
SB-Danaes	SB-Epilan	460	0.158531	0.141586	1.11968
SB-Dankya	SB-Epilan	461	0.1609	0.145982	1.10219
SB-Dantin	SB-Epilan	462	0.161791	0.170924	0.946564
SB-Denclu	SB-Epilan	463	0.150476	0.134105	1.12207
SB-Diclab	SB-Epilan	464	0.070422	0.0420482	1.67479
SB-Echnau	SB-Epilan	465	0.0773488	0.0481634	1.60597
SB-Acalat	SB-Esomas	466	0.125939	0.212212	0.593461
SB-Ampcit	SB-Esomas	467	0.150426	0.218645	0.687995
SB-Ampzal	SB-Esomas	468	0.150426	0.218645	0.687995
SB-Anagra	SB-Esomas	469	0.186428	0.19761	0.943411
SB-Angang	SB-Esomas	470	0.1391	0.0942238	1.47627
SB-Angjap	SB-Esomas	471	0.134757	0.0909718	1.4813
SB-Angmar	SB-Esomas	472	0.132784	0.10425	1.27371
SB-Angros	SB-Esomas	473	0.317861	0.105032	3.02634
SB-Berspl	SB-Esomas	474	0.349519	0.082065	4.25906
SB-Braori	SB-Esomas	475	0.139716	0.229829	0.607913
SB-Brenig	SB-Esomas	476	0.148103	0.214273	0.691187
SB-Caraur	SB-Esomas	477	0.169647	0.209688	0.809048
SB-Caraurr	SB-Esomas	478	0.179242	0.218711	0.819535
SB-Cebvio	SB-Esomas	479	0.157874	0.217005	0.727512
SB-Cepson	SB-Esomas	480	0.127465	0.189653	0.672092
SB-Chacha	SB-Esomas	481	0.178312	0.139262	1.28041
SB-Cheros	SB-Esomas	482	0.126181	0.19064	0.661882
SB-Cheund	SB-Esomas	483	0.138976	0.186864	0.743729
SB-Coinas	SB-Esomas	484	0.136719	0.248307	0.550605
SB-Corclu	SB-Esomas	485	0.0918991	0.0651298	1.41101
SB-Croalt	SB-Esomas	486	0.133886	0.181531	0.737535
SB-Culalb	SB-Esomas	487	0.179841	0.212822	0.845033
SB-Cypcar	SB-Esomas	488	0.173677	0.206049	0.84289
SB-Dalpec	SB-Esomas	489	0.0738988	0.223144	0.331172
SB-Danaes	SB-Esomas	490	0.164444	0.240622	0.683413
SB-Dankya	SB-Esomas	491	0.171991	0.240353	0.715576
SB-Dantin	SB-Esomas	492	0.168712	0.258004	0.653912
SB-Denclu	SB-Esomas	493	0.142804	0.233031	0.612811
SB-Diclab	SB-Esomas	494	0.12525	0.182125	0.687715
SB-Echnau	SB-Esomas	495	0.122891	0.208286	0.590012
SB-Epilan	SB-Esomas	496	0.127628	0.180943	0.705346
SB-Acalat	SB-Etrcan	497	0.106626	0.139813	0.762637
SB-Ampcit	SB-Etrcan	498	0.0728857	0.159995	0.455549
SB-Ampzal	SB-Etrcan	499	0.0728857	0.159995	0.455549
SB-Anagra	SB-Etrcan	500	0.177128	0.175664	1.00833
SB-Angang	SB-Etrcan	501	0.135062	0.189242	0.713698
SB-Angjap	SB-Etrcan	502	0.132658	0.188052	0.705431
SB-Angmar	SB-Etrcan	503	0.133884	0.203888	0.656656
SB-Angros	SB-Etrcan	504	0.312371	0.185476	1.68416
SB-Berspl	SB-Etrcan	505	0.362907	0.181718	1.9971
SB-Braori	SB-Etrcan	506	0.117603	0.133531	0.880715
SB-Brenig	SB-Etrcan	507	0.161524	0.156587	1.03153
SB-Caraur	SB-Etrcan	508	0.190202	0.187443	1.01472
SB-Caraurr	SB-Etrcan	509	0.187373	0.191418	0.97887
SB-Cebvio	SB-Etrcan	510	0.153371	0.119873	1.27945
SB-Cepson	SB-Etrcan	511	0.100238	0.106893	0.937741
SB-Chacha	SB-Etrcan	512	0.181407	0.214952	0.843944
SB-Cheros	SB-Etrcan	513	0.0870775	0.117783	0.739304
SB-Cheund	SB-Etrcan	514	0.10847	0.106671	1.01687
SB-Coinas	SB-Etrcan	515	0.148045	0.182922	0.809333
SB-Corclu	SB-Etrcan	516	0.130113	0.181536	0.716734
SB-Croalt	SB-Etrcan	517	0.105398	0.110299	0.955571
SB-Culalb	SB-Etrcan	518	0.170499	0.183307	0.930128
SB-Cypcar	SB-Etrcan	519	0.190916	0.189815	1.0058
SB-Dalpec	SB-Etrcan	520	0.13456	0.198379	0.678298
SB-Danaes	SB-Etrcan	521	0.178968	0.168401	1.06275
SB-Dankya	SB-Etrcan	522	0.187243	0.186662	1.00312
SB-Dantin	SB-Etrcan	523	0.189363	0.203535	0.93037
SB-Denclu	SB-Etrcan	524	0.158234	0.176704	0.895476
SB-Diclab	SB-Etrcan	525	0.0866318	0.118766	0.729434
SB-Echnau	SB-Etrcan	526	0.098372	0.129501	0.759626
SB-Epilan	SB-Etrcan	527	0.104248	0.111052	0.938731
SB-Esomas	SB-Etrcan	528	0.141411	0.224873	0.628847
SB-Acalat	SB-Gouwil	529	0.133579	0.191595	0.697194
SB-Ampcit	SB-Gouwil	530	0.146259	0.205708	0.711
SB-Ampzal	SB-Gouwil	531	0.146259	0.205708	0.711
SB-Anagra	SB-Gouwil	532	0.220932	0.218953	1.00904
SB-Angang	SB-Gouwil	533	0.158565	0.22836	0.694362
SB-Angjap	SB-Gouwil	534	0.156203	0.227116	0.687768
SB-Angmar	SB-Gouwil	535	0.153205	0.239067	0.640845
SB-Angros	SB-Gouwil	536	0.330641	0.230597	1.43385
SB-Berspl	SB-Gouwil	537	0.347761	0.225172	1.54442
SB-Braori	SB-Gouwil	538	0.123894	0.10097	1.22704
SB-Brenig	SB-Gouwil	539	0.181102	0.19822	0.913641
SB-Caraur	SB-Gouwil	540	0.214936	0.235072	0.91434
SB-Caraurr	SB-Gouwil	541	0.215608	0.240622	0.896042
SB-Cebvio	SB-Gouwil	542	0.161856	0.0866521	1.86789
SB-Cepson	SB-Gouwil	543	0.134365	0.160773	0.835744
SB-Chacha	SB-Gouwil	544	0.206247	0.271432	0.759848
SB-Cheros	SB-Gouwil	545	0.14147	0.168764	0.838271
SB-Cheund	SB-Gouwil	546	0.145094	0.160429	0.904415
SB-Coinas	SB-Gouwil	547	0.181428	0.224907	0.806677
SB-Corclu	SB-Gouwil	548	0.155772	0.228842	0.680697
SB-Croalt	SB-Gouwil	549	0.133882	0.1563	0.856569
SB-Culalb	SB-Gouwil	550	0.217613	0.229606	0.947766
SB-Cypcar	SB-Gouwil	551	0.223285	0.231329	0.965229
SB-Dalpec	SB-Gouwil	552	0.164503	0.239096	0.688021
SB-Danaes	SB-Gouwil	553	0.197737	0.214	0.924008
SB-Dankya	SB-Gouwil	554	0.206649	0.233615	0.884572
SB-Dantin	SB-Gouwil	555	0.204625	0.248615	0.823059
SB-Denclu	SB-Gouwil	556	0.166438	0.214828	0.774752
SB-Diclab	SB-Gouwil	557	0.131893	0.168582	0.782364
SB-Echnau	SB-Gouwil	558	0.13222	0.174554	0.757472
SB-Epilan	SB-Gouwil	559	0.130592	0.158111	0.825952
SB-Esomas	SB-Gouwil	560	0.165954	0.26834	0.618447
SB-Etrcan	SB-Gouwil	561	0.14724	0.165435	0.890014
SB-Acalat	SB-Hemwyc	562	0.153693	0.180086	0.853443
SB-Ampcit	SB-Hemwyc	563	0.159051	0.188121	0.845474
SB-Ampzal	SB-Hemwyc	564	0.159051	0.188121	0.845474
SB-Anagra	SB-Hemwyc	565	0.186613	0.0369488	5.0506
SB-Angang	SB-Hemwyc	566	0.161619	0.170008	0.950655
SB-Angjap	SB-Hemwyc	567	0.157116	0.166518	0.943539
SB-Angmar	SB-Hemwyc	568	0.156171	0.169862	0.919399
SB-Angros	SB-Hemwyc	569	0.32786	0.172157	1.90442
SB-Berspl	SB-Hemwyc	570	0.356457	0.159862	2.22978
SB-Braori	SB-Hemwyc	571	0.144329	0.189815	0.760365
SB-Brenig	SB-Hemwyc	572	0.167791	0.170092	0.986474
SB-Caraur	SB-Hemwyc	573	0.188782	0.0502618	3.75597
SB-Caraurr	SB-Hemwyc	574	0.188033	0.0565807	3.32326
SB-Cebvio	SB-Hemwyc	575	0.173739	0.176456	0.9846
SB-Cepson	SB-Hemwyc	576	0.138617	0.151371	0.915744
SB-Chacha	SB-Hemwyc	577	0.176105	0.203438	0.865643
SB-Cheros	SB-Hemwyc	578	0.152752	0.151211	1.01019
SB-Cheund	SB-Hemwyc	579	0.162185	0.152192	1.06566
SB-Coinas	SB-Hemwyc	580	0.146199	0.215431	0.678635
SB-Corclu	SB-Hemwyc	581	0.159984	0.161366	0.991435
SB-Croalt	SB-Hemwyc	582	0.140719	0.14242	0.988053
SB-Culalb	SB-Hemwyc	583	0.184267	0.0555979	3.31428
SB-Cypcar	SB-Hemwyc	584	0.180213	0.0523258	3.44406
SB-Dalpec	SB-Hemwyc	585	0.171559	0.069063	2.4841
SB-Danaes	SB-Hemwyc	586	0.168193	0.200014	0.840908
SB-Dankya	SB-Hemwyc	587	0.169695	0.208245	0.814879
SB-Dantin	SB-Hemwyc	588	0.175982	0.2426	0.725397
SB-Denclu	SB-Hemwyc	589	0.163111	0.188364	0.865935
SB-Diclab	SB-Hemwyc	590	0.146856	0.157916	0.929966
SB-Echnau	SB-Hemwyc	591	0.131544	0.169241	0.777256
SB-Epilan	SB-Hemwyc	592	0.141596	0.144233	0.981716
SB-Esomas	SB-Hemwyc	593	0.161876	0.195212	0.829231
SB-Etrcan	SB-Hemwyc	594	0.159075	0.187443	0.848658
SB-Gouwil	SB-Hemwyc	595	0.170458	0.2276	0.748935
SB-Acalat	SB-Hetnil	596	0.156806	0.242	0.647959
SB-Ampcit	SB-Hetnil	597	0.161453	0.24931	0.647597
SB-Ampzal	SB-Hetnil	598	0.161453	0.24931	0.647597
SB-Anagra	SB-Hetnil	599	0.198314	0.214796	0.923266
SB-Angang	SB-Hetnil	600	0.158117	0.127474	1.24039
SB-Angjap	SB-Hetnil	601	0.159918	0.121872	1.31219
SB-Angmar	SB-Hetnil	602	0.159084	0.131389	1.21079
SB-Angros	SB-Hetnil	603	0.381027	0.128462	2.96606
SB-Berspl	SB-Hetnil	604	0.396085	0.113369	3.49377
SB-Braori	SB-Hetnil	605	0.171582	0.250186	0.685817
SB-Brenig	SB-Hetnil	606	0.146646	0.248623	0.589835
SB-Caraur	SB-Hetnil	607	0.179675	0.222158	0.808772
SB-Caraurr	SB-Hetnil	608	0.177949	0.233823	0.761044
SB-Cebvio	SB-Hetnil	609	0.206293	0.23455	0.879527
SB-Cepson	SB-Hetnil	610	0.155033	0.214045	0.7243
SB-Chacha	SB-Hetnil	611	0.190561	0.166235	1.14633
SB-Cheros	SB-Hetnil	612	0.159989	0.216257	0.739809
SB-Cheund	SB-Hetnil	613	0.177205	0.203853	0.869278
SB-Coinas	SB-Hetnil	614	0.160136	0.286678	0.558591
SB-Corclu	SB-Hetnil	615	0.151671	0.118153	1.28368
SB-Croalt	SB-Hetnil	616	0.155911	0.203312	0.766857
SB-Culalb	SB-Hetnil	617	0.192926	0.229096	0.84212
SB-Cypcar	SB-Hetnil	618	0.183424	0.217244	0.844324
SB-Dalpec	SB-Hetnil	619	0.150978	0.241072	0.626275
SB-Danaes	SB-Hetnil	620	0.170128	0.261275	0.651146
SB-Dankya	SB-Hetnil	621	0.176316	0.266134	0.662509
SB-Dantin	SB-Hetnil	622	0.171759	0.28669	0.599112
SB-Denclu	SB-Hetnil	623	0.17637	0.259137	0.680604
SB-Diclab	SB-Hetnil	624	0.157975	0.214796	0.735465
SB-Echnau	SB-Hetnil	625	0.156086	0.2345	0.665611
SB-Epilan	SB-Hetnil	626	0.153603	0.201438	0.76253
SB-Esomas	SB-Hetnil	627	0.15428	0.1563	0.987072
SB-Etrcan	SB-Hetnil	628	0.169299	0.236323	0.716387
SB-Gouwil	SB-Hetnil	629	0.185191	0.283054	0.654262
SB-Hemwyc	SB-Hetnil	630	0.171125	0.212354	0.80585
SB-Acalat	SB-Holruf	631	0.108832	0.122455	0.888753
SB-Ampcit	SB-Holruf	632	0.122154	0.139428	0.876106
SB-Ampzal	SB-Holruf	633	0.122154	0.139428	0.876106
SB-Anagra	SB-Holruf	634	0.167346	0.158162	1.05807
SB-Angang	SB-Holruf	635	0.118637	0.174249	0.680846
SB-Angjap	SB-Holruf	636	0.11842	0.172946	0.684723
SB-Angmar	SB-Holruf	637	0.117579	0.18744	0.627291
SB-Angros	SB-Holruf	638	0.323025	0.176227	1.83301
SB-Berspl	SB-Holruf	639	0.348532	0.168645	2.06666
SB-Braori	SB-Holruf	640	0.110899	0.117099	0.947047
SB-Brenig	SB-Holruf	641	0.133138	0.131336	1.01372
SB-Caraur	SB-Holruf	642	0.161668	0.173626	0.93113
SB-Caraurr	SB-Holruf	643	0.159978	0.180573	0.885949
SB-Cebvio	SB-Holruf	644	0.133579	0.0997962	1.33852
SB-Cepson	SB-Holruf	645	0.0843209	0.0927969	0.908661
SB-Chacha	SB-Holruf	646	0.151193	0.204996	0.73754
SB-Cheros	SB-Holruf	647	0.0876206	0.101119	0.866507
SB-Cheund	SB-Holruf	648	0.121617	0.093783	1.29679
SB-Coinas	SB-Holruf	649	0.135414	0.172338	0.785749
SB-Corclu	SB-Holruf	650	0.106748	0.168444	0.633726
SB-Croalt	SB-Holruf	651	0.0909286	0.0949827	0.957318
SB-Culalb	SB-Holruf	652	0.176741	0.172946	1.02194
SB-Cypcar	SB-Holruf	653	0.165991	0.162005	1.0246
SB-Dalpec	SB-Holruf	654	0.114033	0.180356	0.632267
SB-Danaes	SB-Holruf	655	0.151205	0.150134	1.00713
SB-Dankya	SB-Holruf	656	0.154415	0.164068	0.941162
SB-Dantin	SB-Holruf	657	0.159465	0.189333	0.842247
SB-Denclu	SB-Holruf	658	0.116713	0.144308	0.808779
SB-Diclab	SB-Holruf	659	0.0921765	0.0985907	0.934941
SB-Echnau	SB-Holruf	660	0.0898766	0.117783	0.763069
SB-Epilan	SB-Holruf	661	0.0937214	0.0961839	0.974397
SB-Esomas	SB-Holruf	662	0.11407	0.205194	0.555912
SB-Etrcan	SB-Holruf	663	0.113106	0.108526	1.0422
SB-Gouwil	SB-Holruf	664	0.137917	0.144288	0.955849
SB-Hemwyc	SB-Holruf	665	0.140575	0.16329	0.86089
SB-Hetnil	SB-Holruf	666	0.13965	0.232518	0.600599
SB-Acalat	SB-Hopatl	667	0.362237	0.078264	4.6284
SB-Ampcit	SB-Hopatl	668	0.387869	0.0984057	3.94153
SB-Ampzal	SB-Hopatl	669	0.387869	0.0984057	3.94153
SB-Anagra	SB-Hopatl	670	0.397767	0.153334	2.59412
SB-Angang	SB-Hopatl	671	0.375799	0.159573	2.35502
SB-Angjap	SB-Hopatl	672	0.382283	0.156119	2.44866
SB-Angmar	SB-Hopatl	673	0.379086	0.167506	2.26311
SB-Angros	SB-Hopatl	674	0.302541	0.162866	1.85761
SB-Berspl	SB-Hopatl	675	0.20121	0.153983	1.3067
SB-Braori	SB-Hopatl	676	0.362736	0.14681	2.47078
SB-Brenig	SB-Hopatl	677	0.384344	0.136067	2.82467
SB-Caraur	SB-Hopatl	678	0.405625	0.162519	2.49586
SB-Caraurr	SB-Hopatl	679	0.402468	0.172157	2.33779
SB-Cebvio	SB-Hopatl	680	0.381223	0.128502	2.96667
SB-Cepson	SB-Hopatl	681	0.353114	0.0586619	6.01948
SB-Chacha	SB-Hopatl	682	0.39105	0.20222	1.93379
SB-Cheros	SB-Hopatl	683	0.364238	0.0638191	5.70735
SB-Cheund	SB-Hopatl	684	0.39169	0.0554298	7.06641
SB-Coinas	SB-Hopatl	685	0.384254	0.139113	2.76218
SB-Corclu	SB-Hopatl	686	0.361153	0.160215	2.25418
SB-Croalt	SB-Hopatl	687	0.358533	0.054559	6.57147
SB-Culalb	SB-Hopatl	688	0.390485	0.172342	2.26575
SB-Cypcar	SB-Hopatl	689	0.39793	0.170626	2.33218
SB-Dalpec	SB-Hopatl	690	0.384318	0.181341	2.11932
SB-Danaes	SB-Hopatl	691	0.389136	0.161071	2.41592
SB-Dankya	SB-Hopatl	692	0.384483	0.162056	2.37253
SB-Dantin	SB-Hopatl	693	0.399239	0.19465	2.05106
SB-Denclu	SB-Hopatl	694	0.384746	0.151477	2.53997
SB-Diclab	SB-Hopatl	695	0.357119	0.0554298	6.44273
SB-Echnau	SB-Hopatl	696	0.364282	0.0827458	4.40242
SB-Epilan	SB-Hopatl	697	0.355904	0.0543941	6.54306
SB-Esomas	SB-Hopatl	698	0.385679	0.19641	1.96364
SB-Etrcan	SB-Hopatl	699	0.3866	0.129889	2.97638
SB-Gouwil	SB-Hopatl	700	0.381255	0.182717	2.08659
SB-Hemwyc	SB-Hopatl	701	0.367601	0.164828	2.2302
SB-Hetnil	SB-Hopatl	702	0.422333	0.216019	1.95507
SB-Holruf	SB-Hopatl	703	0.355541	0.114377	3.10849
SB-Acalat	SB-Huchuc	704	0.109208	0.176439	0.618957
SB-Ampcit	SB-Huchuc	705	0.144836	0.180927	0.800526
SB-Ampzal	SB-Huchuc	706	0.144836	0.180927	0.800526
SB-Anagra	SB-Huchuc	707	0.189404	0.157916	1.1994
SB-Angang	SB-Huchuc	708	0.136393	0.0442283	3.08383
SB-Angjap	SB-Huchuc	709	0.135023	0.0411498	3.28126
SB-Angmar	SB-Huchuc	710	0.135217	0.0594437	2.27471
SB-Angros	SB-Huchuc	711	0.337931	0.0524314	6.4452
SB-Berspl	SB-Huchuc	712	0.352675	0.0316514	11.1425
SB-Braori	SB-Huchuc	713	0.140646	0.192193	0.731793
SB-Brenig	SB-Huchuc	714	0.155837	0.171329	0.909579
SB-Caraur	SB-Huchuc	715	0.175925	0.164828	1.06732
SB-Caraurr	SB-Huchuc	716	0.180879	0.176836	1.02287
SB-Cebvio	SB-Huchuc	717	0.154933	0.176456	0.878026
SB-Cepson	SB-Huchuc	718	0.120131	0.14681	0.818275
SB-Chacha	SB-Huchuc	719	0.174819	0.0916353	1.90777
SB-Cheros	SB-Huchuc	720	0.121537	0.147792	0.82235
SB-Cheund	SB-Huchuc	721	0.13133	0.144233	0.910544
SB-Coinas	SB-Huchuc	722	0.142206	0.217913	0.652584
SB-Corclu	SB-Huchuc	723	0.0320905	0.0138206	2.32194
SB-Croalt	SB-Huchuc	724	0.118548	0.136767	0.866782
SB-Culalb	SB-Huchuc	725	0.180069	0.172342	1.04484
SB-Cypcar	SB-Huchuc	726	0.173702	0.165985	1.04649
SB-Dalpec	SB-Huchuc	727	0.102237	0.183696	0.556552
SB-Danaes	SB-Huchuc	728	0.165316	0.201218	0.821578
SB-Dankya	SB-Huchuc	729	0.168913	0.207034	0.815873
SB-Dantin	SB-Huchuc	730	0.166466	0.2276	0.731396
SB-Denclu	SB-Huchuc	731	0.135407	0.190791	0.709713
SB-Diclab	SB-Huchuc	732	0.122642	0.144233	0.850308
SB-Echnau	SB-Huchuc	733	0.114925	0.163072	0.704746
SB-Epilan	SB-Huchuc	734	0.117207	0.136336	0.859691
SB-Esomas	SB-Huchuc	735	0.0927775	0.0619802	1.49689
SB-Etrcan	SB-Huchuc	736	0.138039	0.176836	0.780607
SB-Gouwil	SB-Huchuc	737	0.162022	0.225122	0.719707
SB-Hemwyc	SB-Huchuc	738	0.170432	0.156768	1.08716
SB-Hetnil	SB-Huchuc	739	0.158412	0.115936	1.36638
SB-Holruf	SB-Huchuc	740	0.111939	0.160722	0.696477
SB-Hopatl	SB-Huchuc	741	0.360062	0.154478	2.33084
SB-Acalat	SB-Masarm	742	0.0912405	0.130478	0.699279
SB-Ampcit	SB-Masarm	743	0.0936243	0.146025	0.641151
SB-Ampzal	SB-Masarm	744	0.0936243	0.146025	0.641151
SB-Anagra	SB-Masarm	745	0.180381	0.14681	1.22867
SB-Angang	SB-Masarm	746	0.144525	0.163389	0.884545
SB-Angjap	SB-Masarm	747	0.142104	0.162229	0.875945
SB-Angmar	SB-Masarm	748	0.139183	0.172598	0.806398
SB-Angros	SB-Masarm	749	0.324795	0.169025	1.92158
SB-Berspl	SB-Masarm	750	0.360898	0.153144	2.35659
SB-Braori	SB-Masarm	751	0.0982589	0.149405	0.657669
SB-Brenig	SB-Masarm	752	0.148653	0.0514583	2.8888
SB-Caraur	SB-Masarm	753	0.184073	0.159403	1.15476
SB-Caraurr	SB-Masarm	754	0.172031	0.163214	1.05402
SB-Cebvio	SB-Masarm	755	0.143716	0.133251	1.07854
SB-Cepson	SB-Masarm	756	0.0863175	0.101431	0.850995
SB-Chacha	SB-Masarm	757	0.156373	0.201446	0.776249
SB-Cheros	SB-Masarm	758	0.0844965	0.104488	0.808674
SB-Cheund	SB-Masarm	759	0.111004	0.102309	1.08498
SB-Coinas	SB-Masarm	760	0.136446	0.180324	0.756674
SB-Corclu	SB-Masarm	761	0.13532	0.15366	0.880645
SB-Croalt	SB-Masarm	762	0.0911503	0.100447	0.907452
SB-Culalb	SB-Masarm	763	0.183438	0.165712	1.10697
SB-Cypcar	SB-Masarm	764	0.181249	0.157102	1.1537
SB-Dalpec	SB-Masarm	765	0.149947	0.173511	0.864193
SB-Danaes	SB-Masarm	766	0.170901	0.15448	1.1063
SB-Dankya	SB-Masarm	767	0.177936	0.166875	1.06629
SB-Dantin	SB-Masarm	768	0.177329	0.184304	0.962155
SB-Denclu	SB-Masarm	769	0.150446	0.0687055	2.18972
SB-Diclab	SB-Masarm	770	0.0895423	0.105579	0.848108
SB-Echnau	SB-Masarm	771	0.0832087	0.120011	0.693344
SB-Epilan	SB-Masarm	772	0.0892459	0.101222	0.881689
SB-Esomas	SB-Masarm	773	0.138464	0.198042	0.699164
SB-Etrcan	SB-Masarm	774	0.10006	0.139172	0.718968
SB-Gouwil	SB-Masarm	775	0.147436	0.179553	0.82113
SB-Hemwyc	SB-Masarm	776	0.151237	0.155953	0.969757
SB-Hetnil	SB-Masarm	777	0.165526	0.217723	0.760257
SB-Holruf	SB-Masarm	778	0.107585	0.117099	0.918752
SB-Hopatl	SB-Masarm	779	0.378173	0.115453	3.27557
SB-Huchuc	SB-Masarm	780	0.133604	0.151371	0.882627
SB-Acalat	SB-Megamb	781	0.18119	0.187875	0.964417
SB-Ampcit	SB-Megamb	782	0.186893	0.194659	0.960106
SB-Ampzal	SB-Megamb	783	0.186893	0.194659	0.960106
SB-Anagra	SB-Megamb	784	0.0201287	0.0331522	0.607161
SB-Angang	SB-Megamb	785	0.198356	0.183313	1.08206
SB-Angjap	SB-Megamb	786	0.191535	0.179748	1.06558
SB-Angmar	SB-Megamb	787	0.194978	0.179717	1.08492
SB-Angros	SB-Megamb	788	0.352524	0.180739	1.95046
SB-Berspl	SB-Megamb	789	0.374465	0.167238	2.23911
SB-Braori	SB-Megamb	790	0.180665	0.189077	0.955512
SB-Brenig	SB-Megamb	791	0.200296	0.173357	1.1554
SB-Caraur	SB-Megamb	792	0.075979	0.0527506	1.44034
SB-Caraurr	SB-Megamb	793	0.0754572	0.0591406	1.2759
SB-Cebvio	SB-Megamb	794	0.224726	0.175625	1.27958
SB-Cepson	SB-Megamb	795	0.170676	0.156133	1.09314
SB-Chacha	SB-Megamb	796	0.180745	0.206483	0.875353
SB-Cheros	SB-Megamb	797	0.171704	0.160601	1.06913
SB-Cheund	SB-Megamb	798	0.195419	0.154645	1.26366
SB-Coinas	SB-Megamb	799	0.168373	0.222389	0.757111
SB-Corclu	SB-Megamb	800	0.176633	0.169753	1.04053
SB-Croalt	SB-Megamb	801	0.17804	0.148222	1.20117
SB-Culalb	SB-Megamb	802	0.0107914	0.0497817	0.216774
SB-Cypcar	SB-Megamb	803	0.0730742	0.0548361	1.33259
SB-Dalpec	SB-Megamb	804	0.175875	0.0696289	2.52589
SB-Danaes	SB-Megamb	805	0.0767252	0.198136	0.387235
SB-Dankya	SB-Megamb	806	0.0678446	0.214992	0.315567
SB-Dantin	SB-Megamb	807	0.075346	0.239714	0.314316
SB-Denclu	SB-Megamb	808	0.187192	0.18882	0.991374
SB-Diclab	SB-Megamb	809	0.172481	0.158111	1.09089
SB-Echnau	SB-Megamb	810	0.168499	0.174554	0.965311
SB-Epilan	SB-Megamb	811	0.172657	0.148894	1.1596
SB-Esomas	SB-Megamb	812	0.180846	0.204208	0.885596
SB-Etrcan	SB-Megamb	813	0.176405	0.178369	0.988987
SB-Gouwil	SB-Megamb	814	0.220675	0.220905	0.998957
SB-Hemwyc	SB-Megamb	815	0.189564	0.0444518	4.26449
SB-Hetnil	SB-Megamb	816	0.197852	0.221654	0.892617
SB-Holruf	SB-Megamb	817	0.167212	0.155804	1.07322
SB-Hopatl	SB-Megamb	818	0.392855	0.166246	2.36309
SB-Huchuc	SB-Megamb	819	0.186983	0.167413	1.1169
SB-Masarm	SB-Megamb	820	0.184393	0.154976	1.18982
SB-Acalat	SB-Megatl	821	0.129513	0.190304	0.680555
SB-Ampcit	SB-Megatl	822	0.165851	0.193371	0.857682
SB-Ampzal	SB-Megatl	823	0.165851	0.193371	0.857682
SB-Anagra	SB-Megatl	824	0.176731	0.172157	1.02657
SB-Angang	SB-Megatl	825	0.0913188	0.0640789	1.4251
SB-Angjap	SB-Megatl	826	0.0923579	0.063029	1.46532
SB-Angmar	SB-Megatl	827	0.0885868	0.0755662	1.17231
SB-Angros	SB-Megatl	828	0.30365	0.0692741	4.38332
SB-Berspl	SB-Megatl	829	0.347733	0.0516644	6.73061
SB-Braori	SB-Megatl	830	0.135732	0.208245	0.651788
SB-Brenig	SB-Megatl	831	0.121932	0.184204	0.661939
SB-Caraur	SB-Megatl	832	0.166323	0.180359	0.922176
SB-Caraurr	SB-Megatl	833	0.172782	0.187849	0.919792
SB-Cebvio	SB-Megatl	834	0.148926	0.189815	0.784586
SB-Cepson	SB-Megatl	835	0.129298	0.160899	0.803597
SB-Chacha	SB-Megatl	836	0.17982	0.103921	1.73035
SB-Cheros	SB-Megatl	837	0.134541	0.161883	0.8311
SB-Cheund	SB-Megatl	838	0.13658	0.154806	0.882264
SB-Coinas	SB-Megatl	839	0.132176	0.227156	0.581873
SB-Corclu	SB-Megatl	840	0.118038	0.0545039	2.16567
SB-Croalt	SB-Megatl	841	0.136098	0.150708	0.903052
SB-Culalb	SB-Megatl	842	0.174884	0.182125	0.960245
SB-Cypcar	SB-Megatl	843	0.175346	0.175664	0.99819
SB-Dalpec	SB-Megatl	844	0.143981	0.194788	0.739168
SB-Danaes	SB-Megatl	845	0.165555	0.208931	0.792388
SB-Dankya	SB-Megatl	846	0.170065	0.214796	0.79175
SB-Dantin	SB-Megatl	847	0.163713	0.235597	0.694884
SB-Denclu	SB-Megatl	848	0.143833	0.201006	0.715563
SB-Diclab	SB-Megatl	849	0.123609	0.159403	0.775445
SB-Echnau	SB-Megatl	850	0.125694	0.1771	0.709736
SB-Epilan	SB-Megatl	851	0.131056	0.150229	0.872375
SB-Esomas	SB-Megatl	852	0.123694	0.0973854	1.27015
SB-Etrcan	SB-Megatl	853	0.145583	0.185476	0.784916
SB-Gouwil	SB-Megatl	854	0.154671	0.234345	0.660013
SB-Hemwyc	SB-Megatl	855	0.160292	0.169826	0.943861
SB-Hetnil	SB-Megatl	856	0.151072	0.121743	1.2409
SB-Holruf	SB-Megatl	857	0.111584	0.177955	0.627037
SB-Hopatl	SB-Megatl	858	0.375379	0.167501	2.24106
SB-Huchuc	SB-Megatl	859	0.130722	0.0493306	2.64991
SB-Masarm	SB-Megatl	860	0.137887	0.171358	0.804671
SB-Megamb	SB-Megatl	861	0.181405	0.179553	1.01031
SB-Acalat	SB-Megcyp	862	0.134588	0.203331	0.661917
SB-Ampcit	SB-Megcyp	863	0.170503	0.208036	0.819582
SB-Ampzal	SB-Megcyp	864	0.170503	0.208036	0.819582
SB-Anagra	SB-Megcyp	865	0.192419	0.186794	1.03011
SB-Angang	SB-Megcyp	866	0.0959575	0.0716851	1.3386
SB-Angjap	SB-Megcyp	867	0.0987815	0.0695016	1.42128
SB-Angmar	SB-Megcyp	868	0.0959575	0.087105	1.10163
SB-Angros	SB-Megcyp	869	0.312109	0.0792808	3.93675
SB-Berspl	SB-Megcyp	870	0.35609	0.057832	6.15732
SB-Braori	SB-Megcyp	871	0.148446	0.215803	0.687877
SB-Brenig	SB-Megcyp	872	0.135068	0.189018	0.714577
SB-Caraur	SB-Megcyp	873	0.180703	0.195388	0.924842
SB-Caraurr	SB-Megcyp	874	0.19142	0.199542	0.959294
SB-Cebvio	SB-Megcyp	875	0.157485	0.205302	0.767089
SB-Cepson	SB-Megcyp	876	0.13753	0.177258	0.775872
SB-Chacha	SB-Megcyp	877	0.181617	0.111286	1.63199
SB-Cheros	SB-Megcyp	878	0.139789	0.185779	0.752447
SB-Cheund	SB-Megcyp	879	0.146825	0.174643	0.840715
SB-Coinas	SB-Megcyp	880	0.139206	0.247481	0.562492
SB-Corclu	SB-Megcyp	881	0.122957	0.0595476	2.06485
SB-Croalt	SB-Megcyp	882	0.142484	0.169183	0.842189
SB-Culalb	SB-Megcyp	883	0.189499	0.199767	0.9486
SB-Cypcar	SB-Megcyp	884	0.184946	0.195388	0.946556
SB-Dalpec	SB-Megcyp	885	0.152792	0.211787	0.72144
SB-Danaes	SB-Megcyp	886	0.176938	0.224163	0.789327
SB-Dankya	SB-Megcyp	887	0.1803	0.239312	0.75341
SB-Dantin	SB-Megcyp	888	0.179495	0.2445	0.734132
SB-Denclu	SB-Megcyp	889	0.153273	0.211856	0.723478
SB-Diclab	SB-Megcyp	890	0.134421	0.175852	0.764401
SB-Echnau	SB-Megcyp	891	0.129821	0.192078	0.675878
SB-Epilan	SB-Megcyp	892	0.142161	0.169824	0.837105
SB-Esomas	SB-Megcyp	893	0.139923	0.107515	1.30143
SB-Etrcan	SB-Megcyp	894	0.148427	0.195827	0.757949
SB-Gouwil	SB-Megcyp	895	0.156599	0.245634	0.637531
SB-Hemwyc	SB-Megcyp	896	0.163379	0.186794	0.87465
SB-Hetnil	SB-Megcyp	897	0.154602	0.13164	1.17443
SB-Holruf	SB-Megcyp	898	0.111607	0.189757	0.588159
SB-Hopatl	SB-Megcyp	899	0.37804	0.183133	2.06429
SB-Huchuc	SB-Megcyp	900	0.139685	0.0541799	2.57817
SB-Masarm	SB-Megcyp	901	0.149081	0.179886	0.828754
SB-Megamb	SB-Megcyp	902	0.198152	0.193426	1.02443
SB-Megatl	SB-Megcyp	903	0.0346214	0.0727018	0.476211
SB-Acalat	SB-Moriri	904	0.172851	0.128858	1.3414
SB-Ampcit	SB-Moriri	905	0.161106	0.158511	1.01637
SB-Ampzal	SB-Moriri	906	0.161106	0.158511	1.01637
SB-Anagra	SB-Moriri	907	0.204628	0.162577	1.25865
SB-Angang	SB-Moriri	908	0.15189	0.180739	0.840386
SB-Angjap	SB-Moriri	909	0.150387	0.179553	0.837564
SB-Angmar	SB-Moriri	910	0.149549	0.192797	0.775678
SB-Angros	SB-Moriri	911	0.326597	0.185293	1.76259
SB-Berspl	SB-Moriri	912	0.348578	0.170649	2.04266
SB-Braori	SB-Moriri	913	0.156427	0.149053	1.04947
SB-Brenig	SB-Moriri	914	0.081947	0.14197	0.577212
SB-Caraur	SB-Moriri	915	0.199896	0.174259	1.14712
SB-Caraurr	SB-Moriri	916	0.191089	0.179359	1.0654
SB-Cebvio	SB-Moriri	917	0.186198	0.141887	1.3123
SB-Cepson	SB-Moriri	918	0.148139	0.103055	1.43747
SB-Chacha	SB-Moriri	919	0.191613	0.214911	0.891592
SB-Cheros	SB-Moriri	920	0.155642	0.106239	1.46501
SB-Cheund	SB-Moriri	921	0.172276	0.101747	1.69317
SB-Coinas	SB-Moriri	922	0.227076	0.169527	1.33947
SB-Corclu	SB-Moriri	923	0.186923	0.176612	1.05838
SB-Croalt	SB-Moriri	924	0.209945	0.103163	2.03509
SB-Culalb	SB-Moriri	925	0.242725	0.181926	1.3342
SB-Cypcar	SB-Moriri	926	0.253123	0.17074	1.4825
SB-Dalpec	SB-Moriri	927	0.175258	0.185092	0.946867
SB-Danaes	SB-Moriri	928	0.184507	0.150684	1.22446
SB-Dankya	SB-Moriri	929	0.193811	0.165614	1.17026
SB-Dantin	SB-Moriri	930	0.196489	0.186509	1.0535
SB-Denclu	SB-Moriri	931	0.177506	0.163292	1.08704
SB-Diclab	SB-Moriri	932	0.156586	0.110529	1.41669
SB-Echnau	SB-Moriri	933	0.138016	0.127833	1.07966
SB-Epilan	SB-Moriri	934	0.148641	0.103936	1.43013
SB-Esomas	SB-Moriri	935	0.175108	0.218689	0.800717
SB-Etrcan	SB-Moriri	936	0.155456	0.137638	1.12946
SB-Gouwil	SB-Moriri	937	0.188833	0.192523	0.980835
SB-Hemwyc	SB-Moriri	938	0.166366	0.167234	0.994814
SB-Hetnil	SB-Moriri	939	0.145405	0.230119	0.631868
SB-Holruf	SB-Moriri	940	0.155291	0.117783	1.31845
SB-Hopatl	SB-Moriri	941	0.37308	0.120501	3.09606
SB-Huchuc	SB-Moriri	942	0.164968	0.171912	0.959605
SB-Masarm	SB-Moriri	943	0.15444	0.124109	1.24439
SB-Megamb	SB-Moriri	944	0.216489	0.172223	1.25702
SB-Megatl	SB-Moriri	945	0.135344	0.178176	0.759611
SB-Megcyp	SB-Moriri	946	0.136718	0.195689	0.698649
SB-Acalat	SB-Morlac	947	0.147288	0.206767	0.712339
SB-Ampcit	SB-Morlac	948	0.164758	0.209517	0.786368
SB-Ampzal	SB-Morlac	949	0.164758	0.209517	0.786368
SB-Anagra	SB-Morlac	950	0.20742	0.0724955	2.86114
SB-Angang	SB-Morlac	951	0.148357	0.197669	0.75053
SB-Angjap	SB-Morlac	952	0.151044	0.194013	0.778528
SB-Angmar	SB-Morlac	953	0.147943	0.206548	0.716266
SB-Angros	SB-Morlac	954	0.332941	0.207254	1.60644
SB-Berspl	SB-Morlac	955	0.33546	0.187664	1.78756
SB-Braori	SB-Morlac	956	0.158749	0.213431	0.743794
SB-Brenig	SB-Morlac	957	0.0511797	0.195601	0.261654
SB-Caraur	SB-Morlac	958	0.199963	0.0854687	2.3396
SB-Caraurr	SB-Morlac	959	0.188392	0.0889242	2.11857
SB-Cebvio	SB-Morlac	960	0.185693	0.197014	0.942535
SB-Cepson	SB-Morlac	961	0.142087	0.174544	0.814046
SB-Chacha	SB-Morlac	962	0.172197	0.224158	0.768195
SB-Cheros	SB-Morlac	963	0.153955	0.179127	0.859475
SB-Cheund	SB-Morlac	964	0.152407	0.177737	0.857489
SB-Coinas	SB-Morlac	965	0.167513	0.241903	0.692481
SB-Corclu	SB-Morlac	966	0.143427	0.184922	0.775608
SB-Croalt	SB-Morlac	967	0.140159	0.168786	0.830394
SB-Culalb	SB-Morlac	968	0.202288	0.0879227	2.30075
SB-Cypcar	SB-Morlac	969	0.193989	0.0887384	2.18608
SB-Dalpec	SB-Morlac	970	0.171623	0.102033	1.68203
SB-Danaes	SB-Morlac	971	0.188843	0.214148	0.881832
SB-Dankya	SB-Morlac	972	0.197156	0.228928	0.861216
SB-Dantin	SB-Morlac	973	0.189081	0.25564	0.73964
SB-Denclu	SB-Morlac	974	0.160279	0.216012	0.741992
SB-Diclab	SB-Morlac	975	0.153221	0.180126	0.850629
SB-Echnau	SB-Morlac	976	0.143245	0.197359	0.72581
SB-Epilan	SB-Morlac	977	0.142025	0.169418	0.838311
SB-Esomas	SB-Morlac	978	0.165468	0.221639	0.746569
SB-Etrcan	SB-Morlac	979	0.164189	0.20234	0.811447
SB-Gouwil	SB-Morlac	980	0.188848	0.247868	0.761892
SB-Hemwyc	SB-Morlac	981	0.162055	0.0735702	2.20272
SB-Hetnil	SB-Morlac	982	0.149955	0.244732	0.612733
SB-Holruf	SB-Morlac	983	0.139196	0.185672	0.74969
SB-Hopatl	SB-Morlac	984	0.360054	0.189742	1.8976
SB-Huchuc	SB-Morlac	985	0.150925	0.183721	0.82149
SB-Masarm	SB-Morlac	986	0.15163	0.178126	0.851249
SB-Megamb	SB-Morlac	987	0.206441	0.0785333	2.62871
SB-Megatl	SB-Morlac	988	0.12965	0.195014	0.664823
SB-Megcyp	SB-Morlac	989	0.137367	0.208351	0.659305
SB-Moriri	SB-Morlac	990	0.0737616	0.187567	0.393255
SB-Acalat	SB-Myrjac	991	0.328205	0.0904391	3.62901
SB-Ampcit	SB-Myrjac	992	0.331832	0.116164	2.85658
SB-Ampzal	SB-Myrjac	993	0.331832	0.116164	2.85658
SB-Anagra	SB-Myrjac	994	0.358818	0.131852	2.72137
SB-Angang	SB-Myrjac	995	0.353204	0.139025	2.54058
SB-Angjap	SB-Myrjac	996	0.353303	0.137895	2.56211
SB-Angmar	SB-Myrjac	997	0.353204	0.148858	2.37276
SB-Angros	SB-Myrjac	998	0.254204	0.140008	1.81564
SB-Berspl	SB-Myrjac	999	0.172726	0.13425	1.2866
SB-Braori	SB-Myrjac	1000	0.333024	0.11766	2.83039
SB-Brenig	SB-Myrjac	1001	0.336157	0.103162	3.25854
SB-Caraur	SB-Myrjac	1002	0.362407	0.147636	2.45474
SB-Caraurr	SB-Myrjac	1003	0.346146	0.154806	2.236
SB-Cebvio	SB-Myrjac	1004	0.36044	0.103184	3.49317
SB-Cepson	SB-Myrjac	1005	0.313599	0.0659803	4.75291
SB-Chacha	SB-Myrjac	1006	0.341972	0.172223	1.98563
SB-Cheros	SB-Myrjac	1007	0.332934	0.0711682	4.67812
SB-Cheund	SB-Myrjac	1008	0.351057	0.0668942	5.24793
SB-Coinas	SB-Myrjac	1009	0.342589	0.1495	2.29157
SB-Corclu	SB-Myrjac	1010	0.332233	0.135213	2.4571
SB-Croalt	SB-Myrjac	1011	0.311559	0.0649975	4.7934
SB-Culalb	SB-Myrjac	1012	0.350027	0.150389	2.32749
SB-Cypcar	SB-Myrjac	1013	0.361549	0.148773	2.43021
SB-Dalpec	SB-Myrjac	1014	0.33612	0.162692	2.06599
SB-Danaes	SB-Myrjac	1015	0.346706	0.123588	2.80533
SB-Dankya	SB-Myrjac	1016	0.351831	0.138041	2.54874
SB-Dantin	SB-Myrjac	1017	0.350743	0.163915	2.13979
SB-Denclu	SB-Myrjac	1018	0.349121	0.130667	2.67184
SB-Diclab	SB-Myrjac	1019	0.329243	0.067943	4.84588
SB-Echnau	SB-Myrjac	1020	0.325675	0.0884373	3.68256
SB-Epilan	SB-Myrjac	1021	0.307289	0.0668942	4.59366
SB-Esomas	SB-Myrjac	1022	0.340008	0.175057	1.94226
SB-Etrcan	SB-Myrjac	1023	0.346693	0.0958015	3.61887
SB-Gouwil	SB-Myrjac	1024	0.342047	0.152341	2.24527
SB-Hemwyc	SB-Myrjac	1025	0.340051	0.138586	2.45372
SB-Hetnil	SB-Myrjac	1026	0.37039	0.194226	1.907
SB-Holruf	SB-Myrjac	1027	0.316375	0.0806797	3.92137
SB-Hopatl	SB-Myrjac	1028	0.189017	0.0870114	2.17233
SB-Huchuc	SB-Myrjac	1029	0.32988	0.130734	2.52329
SB-Masarm	SB-Myrjac	1030	0.329686	0.0893359	3.69041
SB-Megamb	SB-Myrjac	1031	0.348691	0.140899	2.47476
SB-Megatl	SB-Myrjac	1032	0.341939	0.145673	2.3473
SB-Megcyp	SB-Myrjac	1033	0.348413	0.15432	2.25773
SB-Moriri	SB-Myrjac	1034	0.326252	0.0952115	3.4266
SB-Morlac	SB-Myrjac	1035	0.319758	0.163518	1.95549
SB-Acalat	SB-Myrmur	1036	0.109284	0.0837798	1.30442
SB-Ampcit	SB-Myrmur	1037	0.111987	0.102816	1.0892
SB-Ampzal	SB-Myrmur	1038	0.111987	0.102816	1.0892
SB-Anagra	SB-Myrmur	1039	0.166377	0.114113	1.458
SB-Angang	SB-Myrmur	1040	0.109616	0.127789	0.85779
SB-Angjap	SB-Myrmur	1041	0.109352	0.128907	0.848305
SB-Angmar	SB-Myrmur	1042	0.108513	0.141953	0.764429
SB-Angros	SB-Myrmur	1043	0.330471	0.134374	2.45934
SB-Berspl	SB-Myrmur	1044	0.348257	0.122821	2.83549
SB-Braori	SB-Myrmur	1045	0.104543	0.105579	0.99019
SB-Brenig	SB-Myrmur	1046	0.123556	0.081434	1.51725
SB-Caraur	SB-Myrmur	1047	0.158298	0.130734	1.21084
SB-Caraurr	SB-Myrmur	1048	0.164098	0.13775	1.19127
SB-Cebvio	SB-Myrmur	1049	0.135623	0.0923733	1.46821
SB-Cepson	SB-Myrmur	1050	0.0834529	0.0534671	1.56083
SB-Chacha	SB-Myrmur	1051	0.153024	0.162812	0.939886
SB-Cheros	SB-Myrmur	1052	0.0840758	0.0617293	1.36201
SB-Cheund	SB-Myrmur	1053	0.11718	0.0543941	2.15428
SB-Coinas	SB-Myrmur	1054	0.184359	0.140262	1.31439
SB-Corclu	SB-Myrmur	1055	0.109953	0.124053	0.886343
SB-Croalt	SB-Myrmur	1056	0.126431	0.0524843	2.40893
SB-Culalb	SB-Myrmur	1057	0.191366	0.133391	1.43463
SB-Cypcar	SB-Myrmur	1058	0.210961	0.129617	1.62756
SB-Dalpec	SB-Myrmur	1059	0.107652	0.144385	0.745589
SB-Danaes	SB-Myrmur	1060	0.146029	0.1114	1.31086
SB-Dankya	SB-Myrmur	1061	0.146221	0.122346	1.19515
SB-Dantin	SB-Myrmur	1062	0.152493	0.146603	1.04017
SB-Denclu	SB-Myrmur	1063	0.121873	0.11365	1.07235
SB-Diclab	SB-Myrmur	1064	0.084437	0.0585435	1.4423
SB-Echnau	SB-Myrmur	1065	0.0820727	0.0759584	1.0805
SB-Epilan	SB-Myrmur	1066	0.0853555	0.0543941	1.56921
SB-Esomas	SB-Myrmur	1067	0.114383	0.164549	0.695127
SB-Etrcan	SB-Myrmur	1068	0.107416	0.0882624	1.21701
SB-Gouwil	SB-Myrmur	1069	0.136967	0.137492	0.99618
SB-Hemwyc	SB-Myrmur	1070	0.130998	0.121835	1.0752
SB-Hetnil	SB-Myrmur	1071	0.133808	0.19303	0.6932
SB-Holruf	SB-Myrmur	1072	0.050331	0.0689149	0.730335
SB-Hopatl	SB-Myrmur	1073	0.356295	0.076373	4.6652
SB-Huchuc	SB-Myrmur	1074	0.102543	0.119623	0.857219
SB-Masarm	SB-Myrmur	1075	0.103794	0.0691332	1.50137
SB-Megamb	SB-Myrmur	1076	0.167033	0.125097	1.33523
SB-Megatl	SB-Myrmur	1077	0.101857	0.133251	0.764401
SB-Megcyp	SB-Myrmur	1078	0.111473	0.14607	0.763146
SB-Moriri	SB-Myrmur	1079	0.187049	0.0779882	2.39843
SB-Morlac	SB-Myrmur	1080	0.129311	0.146025	0.885536
SB-Myrjac	SB-Myrmur	1081	0.319086	0.0228071	13.9906
SB-Acalat	SB-Neosam	1082	0.110237	0.114596	0.961959
SB-Ampcit	SB-Neosam	1083	0.120576	0.138262	0.872083
SB-Ampzal	SB-Neosam	1084	0.120576	0.138262	0.872083
SB-Anagra	SB-Neosam	1085	0.161768	0.150548	1.07453
SB-Angang	SB-Neosam	1086	0.128303	0.162577	0.789183
SB-Angjap	SB-Neosam	1087	0.128067	0.161416	0.793396
SB-Angmar	SB-Neosam	1088	0.127228	0.172411	0.737935
SB-Angros	SB-Neosam	1089	0.328366	0.162403	2.02192
SB-Berspl	SB-Neosam	1090	0.356159	0.153478	2.32059
SB-Braori	SB-Neosam	1091	0.114148	0.115936	0.984577
SB-Brenig	SB-Neosam	1092	0.133054	0.125931	1.05656
SB-Caraur	SB-Neosam	1093	0.159608	0.166696	0.957481
SB-Caraurr	SB-Neosam	1094	0.153763	0.172899	0.889324
SB-Cebvio	SB-Neosam	1095	0.152664	0.0981686	1.55512
SB-Cepson	SB-Neosam	1096	0.0892332	0.0875494	1.01923
SB-Chacha	SB-Neosam	1097	0.146444	0.200671	0.729773
SB-Cheros	SB-Neosam	1098	0.089578	0.0960987	0.932146
SB-Cheund	SB-Neosam	1099	0.120865	0.0873694	1.38338
SB-Coinas	SB-Neosam	1100	0.142663	0.167784	0.850278
SB-Corclu	SB-Neosam	1101	0.104182	0.157437	0.661738
SB-Croalt	SB-Neosam	1102	0.0947669	0.0876398	1.08132
SB-Culalb	SB-Neosam	1103	0.173012	0.167234	1.03455
SB-Cypcar	SB-Neosam	1104	0.168298	0.162056	1.03852
SB-Dalpec	SB-Neosam	1105	0.112538	0.177408	0.634345
SB-Danaes	SB-Neosam	1106	0.147703	0.147906	0.998627
SB-Dankya	SB-Neosam	1107	0.150749	0.158111	0.95344
SB-Dantin	SB-Neosam	1108	0.153195	0.185899	0.824077
SB-Denclu	SB-Neosam	1109	0.132709	0.143954	0.921886
SB-Diclab	SB-Neosam	1110	0.0951002	0.0959994	0.990633
SB-Echnau	SB-Neosam	1111	0.094688	0.112028	0.845214
SB-Epilan	SB-Neosam	1112	0.0938879	0.0873694	1.07461
SB-Esomas	SB-Neosam	1113	0.113357	0.193662	0.585333
SB-Etrcan	SB-Neosam	1114	0.110478	0.0972845	1.13562
SB-Gouwil	SB-Neosam	1115	0.149207	0.146081	1.02139
SB-Hemwyc	SB-Neosam	1116	0.145857	0.15859	0.919713
SB-Hetnil	SB-Neosam	1117	0.135458	0.210843	0.642459
SB-Holruf	SB-Neosam	1118	0.0288043	0.0610359	0.471924
SB-Hopatl	SB-Neosam	1119	0.362858	0.106893	3.3946
SB-Huchuc	SB-Neosam	1120	0.108392	0.152839	0.709191
SB-Masarm	SB-Neosam	1121	0.103309	0.110414	0.93565
SB-Megamb	SB-Neosam	1122	0.159511	0.154151	1.03477
SB-Megatl	SB-Neosam	1123	0.11433	0.163564	0.698993
SB-Megcyp	SB-Neosam	1124	0.123968	0.179068	0.692294
SB-Moriri	SB-Neosam	1125	0.155991	0.115432	1.35137
SB-Morlac	SB-Neosam	1126	0.13613	0.180918	0.752439
SB-Myrjac	SB-Neosam	1127	0.311232	0.0692741	4.49276
SB-Myrmur	SB-Neosam	1128	0.0476451	0.0598252	0.796404
SB-Acalat	SB-Notcel	1129	0.111286	0.130478	0.852911
SB-Ampcit	SB-Notcel	1130	0.125047	0.162343	0.770266
SB-Ampzal	SB-Notcel	1131	0.125047	0.162343	0.770266
SB-Anagra	SB-Notcel	1132	0.185326	0.162866	1.13791
SB-Angang	SB-Notcel	1133	0.122944	0.175057	0.702306
SB-Angjap	SB-Notcel	1134	0.120957	0.172713	0.700336
SB-Angmar	SB-Notcel	1135	0.118976	0.17854	0.66638
SB-Angros	SB-Notcel	1136	0.32236	0.179569	1.79518
SB-Berspl	SB-Notcel	1137	0.367596	0.161394	2.27763
SB-Braori	SB-Notcel	1138	0.105826	0.150548	0.702935
SB-Brenig	SB-Notcel	1139	0.161901	0.14479	1.11817
SB-Caraur	SB-Notcel	1140	0.181875	0.178009	1.02172
SB-Caraurr	SB-Notcel	1141	0.185715	0.183109	1.01423
SB-Cebvio	SB-Notcel	1142	0.121252	0.140008	0.866038
SB-Cepson	SB-Notcel	1143	0.101333	0.109086	0.928927
SB-Chacha	SB-Notcel	1144	0.177018	0.21002	0.842862
SB-Cheros	SB-Notcel	1145	0.0993827	0.116677	0.851773
SB-Cheund	SB-Notcel	1146	0.111788	0.106671	1.04797
SB-Coinas	SB-Notcel	1147	0.156256	0.196232	0.796283
SB-Corclu	SB-Notcel	1148	0.136416	0.167501	0.81442
SB-Croalt	SB-Notcel	1149	0.124568	0.108101	1.15233
SB-Culalb	SB-Notcel	1150	0.210564	0.183307	1.14869
SB-Cypcar	SB-Notcel	1151	0.200115	0.172157	1.1624
SB-Dalpec	SB-Notcel	1152	0.126027	0.192402	0.65502
SB-Danaes	SB-Notcel	1153	0.171379	0.160257	1.0694
SB-Dankya	SB-Notcel	1154	0.174504	0.164726	1.05936
SB-Dantin	SB-Notcel	1155	0.169916	0.197485	0.860395
SB-Denclu	SB-Notcel	1156	0.149675	0.16477	0.908388
SB-Diclab	SB-Notcel	1157	0.0990565	0.115453	0.857983
SB-Echnau	SB-Notcel	1158	0.0955607	0.135478	0.70536
SB-Epilan	SB-Notcel	1159	0.103044	0.108859	0.946575
SB-Esomas	SB-Notcel	1160	0.125011	0.204077	0.612569
SB-Etrcan	SB-Notcel	1161	0.12123	0.136912	0.885462
SB-Gouwil	SB-Notcel	1162	0.133361	0.193873	0.687875
SB-Hemwyc	SB-Notcel	1163	0.158599	0.168663	0.940332
SB-Hetnil	SB-Notcel	1164	0.177555	0.228842	0.775885
SB-Holruf	SB-Notcel	1165	0.111017	0.114642	0.968379
SB-Hopatl	SB-Notcel	1166	0.380613	0.128771	2.95572
SB-Huchuc	SB-Notcel	1167	0.113846	0.162866	0.699017
SB-Masarm	SB-Notcel	1168	0.114124	0.123459	0.924393
SB-Megamb	SB-Notcel	1169	0.193465	0.172469	1.12173
SB-Megatl	SB-Notcel	1170	0.127802	0.179569	0.711711
SB-Megcyp	SB-Notcel	1171	0.133994	0.187212	0.715735
SB-Moriri	SB-Notcel	1172	0.190709	0.120755	1.57931
SB-Morlac	SB-Notcel	1173	0.168037	0.191371	0.878066
SB-Myrjac	SB-Notcel	1174	0.340253	0.0893359	3.80869
SB-Myrmur	SB-Notcel	1175	0.111811	0.0765289	1.46102
SB-Neosam	SB-Notcel	1176	0.119588	0.109313	1.09399
SB-Acalat	SB-Ompbim	1177	0.175049	0.209754	0.834543
SB-Ampcit	SB-Ompbim	1178	0.193443	0.21125	0.915707
SB-Ampzal	SB-Ompbim	1179	0.193443	0.21125	0.915707
SB-Anagra	SB-Ompbim	1180	0.190935	0.0637545	2.99485
SB-Angang	SB-Ompbim	1181	0.165957	0.199579	0.831534
SB-Angjap	SB-Ompbim	1182	0.162033	0.194788	0.83184
SB-Angmar	SB-Ompbim	1183	0.160895	0.197359	0.81524
SB-Angros	SB-Ompbim	1184	0.335622	0.195771	1.71436
SB-Berspl	SB-Ompbim	1185	0.344373	0.187359	1.83804
SB-Braori	SB-Ompbim	1186	0.153493	0.212639	0.721846
SB-Brenig	SB-Ompbim	1187	0.178066	0.197663	0.900858
SB-Caraur	SB-Ompbim	1188	0.17602	0.0795526	2.21262
SB-Caraurr	SB-Ompbim	1189	0.184616	0.0818452	2.25567
SB-Cebvio	SB-Ompbim	1190	0.194201	0.195347	0.994135
SB-Cepson	SB-Ompbim	1191	0.169205	0.180359	0.938155
SB-Chacha	SB-Ompbim	1192	0.188514	0.229382	0.821833
SB-Cheros	SB-Ompbim	1193	0.173151	0.186058	0.93063
SB-Cheund	SB-Ompbim	1194	0.174574	0.182322	0.957506
SB-Coinas	SB-Ompbim	1195	0.162533	0.245622	0.661722
SB-Corclu	SB-Ompbim	1196	0.171622	0.183499	0.935276
SB-Croalt	SB-Ompbim	1197	0.169638	0.171174	0.991025
SB-Culalb	SB-Ompbim	1198	0.18605	0.0808624	2.30082
SB-Cypcar	SB-Ompbim	1199	0.179742	0.0848746	2.11773
SB-Dalpec	SB-Ompbim	1200	0.166873	0.100032	1.6682
SB-Danaes	SB-Ompbim	1201	0.171533	0.22932	0.748007
SB-Dankya	SB-Ompbim	1202	0.174067	0.237768	0.732087
SB-Dantin	SB-Ompbim	1203	0.182177	0.265531	0.686085
SB-Denclu	SB-Ompbim	1204	0.168219	0.207948	0.808946
SB-Diclab	SB-Ompbim	1205	0.168889	0.184677	0.914507
SB-Echnau	SB-Ompbim	1206	0.151792	0.19812	0.766164
SB-Epilan	SB-Ompbim	1207	0.171883	0.17412	0.987151
SB-Esomas	SB-Ompbim	1208	0.162386	0.21456	0.756831
SB-Etrcan	SB-Ompbim	1209	0.187707	0.206582	0.908633
SB-Gouwil	SB-Ompbim	1210	0.169243	0.250186	0.676468
SB-Hemwyc	SB-Ompbim	1211	0.0894513	0.0721491	1.23981
SB-Hetnil	SB-Ompbim	1212	0.174463	0.247097	0.706051
SB-Holruf	SB-Ompbim	1213	0.15895	0.190653	0.833711
SB-Hopatl	SB-Ompbim	1214	0.378894	0.191778	1.97569
SB-Huchuc	SB-Ompbim	1215	0.170395	0.182322	0.934582
SB-Masarm	SB-Ompbim	1216	0.172941	0.179183	0.965164
SB-Megamb	SB-Ompbim	1217	0.189984	0.0653293	2.9081
SB-Megatl	SB-Ompbim	1218	0.140979	0.196967	0.715751
SB-Megcyp	SB-Ompbim	1219	0.159955	0.209045	0.76517
SB-Moriri	SB-Ompbim	1220	0.189522	0.199246	0.951195
SB-Morlac	SB-Ompbim	1221	0.179733	0.10636	1.68985
SB-Myrjac	SB-Ompbim	1222	0.347789	0.167143	2.08078
SB-Myrmur	SB-Ompbim	1223	0.147795	0.152192	0.971111
SB-Neosam	SB-Ompbim	1224	0.156804	0.181928	0.861901
SB-Notcel	SB-Ompbim	1225	0.166043	0.198163	0.837909
SB-Acalat	SB-Oncgor	1226	0.104103	0.195029	0.533784
SB-Ampcit	SB-Oncgor	1227	0.13336	0.200449	0.665305
SB-Ampzal	SB-Oncgor	1228	0.13336	0.200449	0.665305
SB-Anagra	SB-Oncgor	1229	0.178394	0.182518	0.977407
SB-Angang	SB-Oncgor	1230	0.124199	0.0756234	1.64234
SB-Angjap	SB-Oncgor	1231	0.123034	0.0735025	1.67387
SB-Angmar	SB-Oncgor	1232	0.121183	0.0884612	1.36991
SB-Angros	SB-Oncgor	1233	0.32236	0.0819291	3.93462
SB-Berspl	SB-Oncgor	1234	0.346731	0.063332	5.47482
SB-Braori	SB-Oncgor	1235	0.128558	0.220198	0.583831
SB-Brenig	SB-Oncgor	1236	0.138168	0.190286	0.726107
SB-Caraur	SB-Oncgor	1237	0.163118	0.18961	0.860282
SB-Caraurr	SB-Oncgor	1238	0.169688	0.198379	0.855374
SB-Cebvio	SB-Oncgor	1239	0.14147	0.202745	0.697774
SB-Cepson	SB-Oncgor	1240	0.101816	0.165357	0.615734
SB-Chacha	SB-Oncgor	1241	0.168213	0.117161	1.43574
SB-Cheros	SB-Oncgor	1242	0.112652	0.168663	0.667914
SB-Cheund	SB-Oncgor	1243	0.122196	0.168483	0.725275
SB-Coinas	SB-Oncgor	1244	0.125895	0.229413	0.548768
SB-Corclu	SB-Oncgor	1245	0.026868	0.0431144	0.623178
SB-Croalt	SB-Oncgor	1246	0.106681	0.160899	0.663031
SB-Culalb	SB-Oncgor	1247	0.168283	0.190227	0.884646
SB-Cypcar	SB-Oncgor	1248	0.16208	0.191985	0.844233
SB-Dalpec	SB-Oncgor	1249	0.0908165	0.210212	0.432024
SB-Danaes	SB-Oncgor	1250	0.153597	0.219698	0.699126
SB-Dankya	SB-Oncgor	1251	0.156804	0.22561	0.695024
SB-Dantin	SB-Oncgor	1252	0.161738	0.244134	0.662498
SB-Denclu	SB-Oncgor	1253	0.124245	0.210659	0.589793
SB-Diclab	SB-Oncgor	1254	0.110079	0.161538	0.681441
SB-Echnau	SB-Oncgor	1255	0.101352	0.184416	0.549582
SB-Epilan	SB-Oncgor	1256	0.104476	0.160385	0.651407
SB-Esomas	SB-Oncgor	1257	0.0868481	0.0897046	0.968156
SB-Etrcan	SB-Oncgor	1258	0.128878	0.197181	0.653606
SB-Gouwil	SB-Oncgor	1259	0.149486	0.254286	0.587865
SB-Hemwyc	SB-Oncgor	1260	0.159883	0.182518	0.875985
SB-Hetnil	SB-Oncgor	1261	0.15033	0.145305	1.03458
SB-Holruf	SB-Oncgor	1262	0.0996592	0.181666	0.548585
SB-Hopatl	SB-Oncgor	1263	0.356016	0.174307	2.04247
SB-Huchuc	SB-Oncgor	1264	0.0277185	0.0390245	0.710286
SB-Masarm	SB-Oncgor	1265	0.120544	0.170008	0.709049
SB-Megamb	SB-Oncgor	1266	0.173156	0.192462	0.899691
SB-Megatl	SB-Oncgor	1267	0.115963	0.0797969	1.45322
SB-Megcyp	SB-Oncgor	1268	0.125823	0.0847067	1.4854
SB-Moriri	SB-Oncgor	1269	0.155544	0.195851	0.794194
SB-Morlac	SB-Oncgor	1270	0.141661	0.208255	0.680229
SB-Myrjac	SB-Oncgor	1271	0.33199	0.15007	2.21223
SB-Myrmur	SB-Oncgor	1272	0.0920489	0.143252	0.642567
SB-Neosam	SB-Oncgor	1273	0.0988798	0.173884	0.568653
SB-Notcel	SB-Oncgor	1274	0.108862	0.184093	0.591342
SB-Ompbim	SB-Oncgor	1275	0.164985	0.208772	0.790261
SB-Acalat	SB-Oncket	1276	0.111939	0.202483	0.552835
SB-Ampcit	SB-Oncket	1277	0.138667	0.209022	0.663407
SB-Ampzal	SB-Oncket	1278	0.138667	0.209022	0.663407
SB-Anagra	SB-Oncket	1279	0.17771	0.181341	0.97998
SB-Angang	SB-Oncket	1280	0.128237	0.0692741	1.85116
SB-Angjap	SB-Oncket	1281	0.127059	0.0661146	1.92181
SB-Angmar	SB-Oncket	1282	0.125202	0.0852021	1.46947
SB-Angros	SB-Oncket	1283	0.320782	0.0766071	4.18737
SB-Berspl	SB-Oncket	1284	0.352781	0.0579873	6.08376
SB-Braori	SB-Oncket	1285	0.130507	0.216528	0.602725
SB-Brenig	SB-Oncket	1286	0.145452	0.19662	0.739763
SB-Caraur	SB-Oncket	1287	0.167582	0.18961	0.883824
SB-Caraurr	SB-Oncket	1288	0.169027	0.198379	0.85204
SB-Cebvio	SB-Oncket	1289	0.147695	0.202745	0.72848
SB-Cepson	SB-Oncket	1290	0.109668	0.175853	0.623637
SB-Chacha	SB-Oncket	1291	0.176989	0.109353	1.61852
SB-Cheros	SB-Oncket	1292	0.119721	0.175664	0.681534
SB-Cheund	SB-Oncket	1293	0.131224	0.169645	0.773522
SB-Coinas	SB-Oncket	1294	0.135016	0.24718	0.546224
SB-Corclu	SB-Oncket	1295	0.0338091	0.0410674	0.823259
SB-Croalt	SB-Oncket	1296	0.113593	0.165534	0.686218
SB-Culalb	SB-Oncket	1297	0.168655	0.196197	0.859619
SB-Cypcar	SB-Oncket	1298	0.166537	0.183696	0.906586
SB-Dalpec	SB-Oncket	1299	0.0954371	0.207791	0.459295
SB-Danaes	SB-Oncket	1300	0.154901	0.227096	0.682094
SB-Dankya	SB-Oncket	1301	0.15812	0.233045	0.678496
SB-Dantin	SB-Oncket	1302	0.162126	0.253012	0.640786
SB-Denclu	SB-Oncket	1303	0.131336	0.205708	0.638458
SB-Diclab	SB-Oncket	1304	0.117067	0.169645	0.690072
SB-Echnau	SB-Oncket	1305	0.108924	0.19453	0.559936
SB-Epilan	SB-Oncket	1306	0.111348	0.165004	0.674816
SB-Esomas	SB-Oncket	1307	0.090842	0.0907839	1.00064
SB-Etrcan	SB-Oncket	1308	0.133154	0.197181	0.675288
SB-Gouwil	SB-Oncket	1309	0.153543	0.253012	0.60686
SB-Hemwyc	SB-Oncket	1310	0.164236	0.181341	0.905677
SB-Hetnil	SB-Oncket	1311	0.155489	0.142873	1.0883
SB-Holruf	SB-Oncket	1312	0.105556	0.186922	0.564707
SB-Hopatl	SB-Oncket	1313	0.364821	0.180165	2.02493
SB-Huchuc	SB-Oncket	1314	0.0346679	0.0359679	0.963856
SB-Masarm	SB-Oncket	1315	0.126488	0.174681	0.724109
SB-Megamb	SB-Oncket	1316	0.175511	0.184104	0.953325
SB-Megatl	SB-Oncket	1317	0.125911	0.0734275	1.71477
SB-Megcyp	SB-Oncket	1318	0.136866	0.0770017	1.77745
SB-Moriri	SB-Oncket	1319	0.165185	0.19465	0.848623
SB-Morlac	SB-Oncket	1320	0.149201	0.200893	0.742691
SB-Myrjac	SB-Oncket	1321	0.340787	0.155788	2.18751
SB-Myrmur	SB-Oncket	1322	0.0978745	0.144385	0.677872
SB-Neosam	SB-Oncket	1323	0.10478	0.176232	0.594556
SB-Notcel	SB-Oncket	1324	0.113686	0.182912	0.621535
SB-Ompbim	SB-Oncket	1325	0.172871	0.196753	0.87862
SB-Oncgor	SB-Oncket	1326	0.0108102	0.0638839	0.169216
SB-Acalat	SB-Onckis	1327	0.115938	0.192774	0.601421
SB-Ampcit	SB-Onckis	1328	0.143166	0.197014	0.726679
SB-Ampzal	SB-Onckis	1329	0.143166	0.197014	0.726679
SB-Anagra	SB-Onckis	1330	0.18896	0.174494	1.0829
SB-Angang	SB-Onckis	1331	0.133831	0.0661819	2.02217
SB-Angjap	SB-Onckis	1332	0.135487	0.063029	2.1496
SB-Angmar	SB-Onckis	1333	0.133611	0.0798766	1.67271
SB-Angros	SB-Onckis	1334	0.335831	0.0766855	4.37932
SB-Berspl	SB-Onckis	1335	0.356342	0.0506045	7.04171
SB-Braori	SB-Onckis	1336	0.141402	0.203408	0.695162
SB-Brenig	SB-Onckis	1337	0.147868	0.184204	0.80274
SB-Caraur	SB-Onckis	1338	0.178036	0.182715	0.974396
SB-Caraurr	SB-Onckis	1339	0.184188	0.192611	0.956272
SB-Cebvio	SB-Onckis	1340	0.152921	0.191004	0.800621
SB-Cepson	SB-Onckis	1341	0.117411	0.163214	0.71937
SB-Chacha	SB-Onckis	1342	0.176061	0.102816	1.7124
SB-Cheros	SB-Onckis	1343	0.12463	0.16304	0.764418
SB-Cheund	SB-Onckis	1344	0.133784	0.162866	0.821437
SB-Coinas	SB-Onckis	1345	0.138267	0.229671	0.602023
SB-Corclu	SB-Onckis	1346	0.034705	0.0339693	1.02166
SB-Croalt	SB-Onckis	1347	0.120511	0.154151	0.781774
SB-Culalb	SB-Onckis	1348	0.182399	0.189242	0.963842
SB-Cypcar	SB-Onckis	1349	0.175197	0.182715	0.958854
SB-Dalpec	SB-Onckis	1350	0.100197	0.198163	0.505628
SB-Danaes	SB-Onckis	1351	0.167409	0.217483	0.769754
SB-Dankya	SB-Onckis	1352	0.169596	0.225859	0.750891
SB-Dantin	SB-Onckis	1353	0.17271	0.236851	0.729191
SB-Denclu	SB-Onckis	1354	0.141526	0.210895	0.671076
SB-Diclab	SB-Onckis	1355	0.121526	0.158252	0.767927
SB-Echnau	SB-Onckis	1356	0.115007	0.183369	0.62719
SB-Epilan	SB-Onckis	1357	0.120097	0.15366	0.781577
SB-Esomas	SB-Onckis	1358	0.0929886	0.0821817	1.1315
SB-Etrcan	SB-Onckis	1359	0.141062	0.190227	0.741545
SB-Gouwil	SB-Onckis	1360	0.160085	0.240622	0.665298
SB-Hemwyc	SB-Onckis	1361	0.171633	0.176836	0.970582
SB-Hetnil	SB-Onckis	1362	0.153702	0.12945	1.18735
SB-Holruf	SB-Onckis	1363	0.114309	0.179263	0.637663
SB-Hopatl	SB-Onckis	1364	0.366272	0.172157	2.12754
SB-Huchuc	SB-Onckis	1365	0.0338727	0.0299125	1.13239
SB-Masarm	SB-Onckis	1366	0.128771	0.169025	0.761848
SB-Megamb	SB-Onckis	1367	0.185346	0.177186	1.04605
SB-Megatl	SB-Onckis	1368	0.127307	0.0671666	1.89539
SB-Megcyp	SB-Onckis	1369	0.134201	0.0737953	1.81856
SB-Moriri	SB-Onckis	1370	0.165629	0.190067	0.871429
SB-Morlac	SB-Onckis	1371	0.149706	0.198671	0.753536
SB-Myrjac	SB-Onckis	1372	0.339337	0.151371	2.24175
SB-Myrmur	SB-Onckis	1373	0.105609	0.140008	0.754312
SB-Neosam	SB-Onckis	1374	0.111675	0.171727	0.650306
SB-Notcel	SB-Onckis	1375	0.118804	0.180748	0.657293
SB-Ompbim	SB-Onckis	1376	0.167767	0.198163	0.846607
SB-Oncgor	SB-Onckis	1377	0.0167147	0.0597646	0.279676
SB-Oncket	SB-Onckis	1378	0.0235562	0.0545039	0.432193
SB-Acalat	SB-Oncmyk	1379	0.107907	0.189072	0.570718
SB-Ampcit	SB-Oncmyk	1380	0.136531	0.197014	0.693001
SB-Ampzal	SB-Oncmyk	1381	0.136531	0.197014	0.693001
SB-Anagra	SB-Oncmyk	1382	0.178394	0.173325	1.02925
SB-Angang	SB-Oncmyk	1383	0.129144	0.0661819	1.95134
SB-Angjap	SB-Oncmyk	1384	0.128828	0.063029	2.04394
SB-Angmar	SB-Oncmyk	1385	0.12799	0.0798766	1.60235
SB-Angros	SB-Oncmyk	1386	0.328194	0.0703295	4.66651
SB-Berspl	SB-Oncmyk	1387	0.352578	0.0516644	6.82439
SB-Braori	SB-Oncmyk	1388	0.129705	0.208245	0.622848
SB-Brenig	SB-Oncmyk	1389	0.14613	0.192815	0.757877
SB-Caraur	SB-Oncmyk	1390	0.165268	0.185076	0.892976
SB-Caraurr	SB-Oncmyk	1391	0.169922	0.193805	0.876772
SB-Cebvio	SB-Oncmyk	1392	0.149329	0.192193	0.776974
SB-Cepson	SB-Oncmyk	1393	0.107478	0.163214	0.658509
SB-Chacha	SB-Oncmyk	1394	0.170175	0.101711	1.67311
SB-Cheros	SB-Oncmyk	1395	0.116563	0.160727	0.725221
SB-Cheund	SB-Oncmyk	1396	0.122047	0.160556	0.760151
SB-Coinas	SB-Oncmyk	1397	0.132748	0.2259	0.587642
SB-Corclu	SB-Oncmyk	1398	0.0320093	0.0339693	0.942302
SB-Croalt	SB-Oncmyk	1399	0.11052	0.151854	0.727799
SB-Culalb	SB-Oncmyk	1400	0.168283	0.190433	0.883687
SB-Cypcar	SB-Oncmyk	1401	0.161313	0.179183	0.900268
SB-Dalpec	SB-Oncmyk	1402	0.100137	0.201983	0.495771
SB-Danaes	SB-Oncmyk	1403	0.152725	0.211367	0.722558
SB-Dankya	SB-Oncmyk	1404	0.155932	0.219698	0.709755
SB-Dantin	SB-Oncmyk	1405	0.159718	0.241612	0.661054
SB-Denclu	SB-Oncmyk	1406	0.130057	0.204703	0.635344
SB-Diclab	SB-Oncmyk	1407	0.112063	0.159403	0.703016
SB-Echnau	SB-Oncmyk	1408	0.104227	0.183159	0.569051
SB-Epilan	SB-Oncmyk	1409	0.110144	0.151371	0.72764
SB-Esomas	SB-Oncmyk	1410	0.0946859	0.0854869	1.10761
SB-Etrcan	SB-Oncmyk	1411	0.13376	0.185476	0.721174
SB-Gouwil	SB-Oncmyk	1412	0.151617	0.243144	0.623567
SB-Hemwyc	SB-Oncmyk	1413	0.165977	0.172157	0.964103
SB-Hetnil	SB-Oncmyk	1414	0.153413	0.1317	1.16487
SB-Holruf	SB-Oncmyk	1415	0.104373	0.179048	0.582934
SB-Hopatl	SB-Oncmyk	1416	0.367893	0.170991	2.15153
SB-Huchuc	SB-Oncmyk	1417	0.0320312	0.0299125	1.07083
SB-Masarm	SB-Oncmyk	1418	0.124426	0.166696	0.746426
SB-Megamb	SB-Oncmyk	1419	0.176107	0.179553	0.98081
SB-Megatl	SB-Oncmyk	1420	0.122709	0.0671666	1.82693
SB-Megcyp	SB-Oncmyk	1421	0.130764	0.0748111	1.74793
SB-Moriri	SB-Oncmyk	1422	0.160624	0.181728	0.883871
SB-Morlac	SB-Oncmyk	1423	0.142652	0.196232	0.726958
SB-Myrjac	SB-Oncmyk	1424	0.343931	0.140008	2.45652
SB-Myrmur	SB-Oncmyk	1425	0.0976327	0.134374	0.726576
SB-Neosam	SB-Oncmyk	1426	0.103597	0.163389	0.634055
SB-Notcel	SB-Oncmyk	1427	0.113721	0.173697	0.654707
SB-Ompbim	SB-Oncmyk	1428	0.171401	0.193384	0.886324
SB-Oncgor	SB-Oncmyk	1429	0.00912143	0.056638	0.161048
SB-Oncket	SB-Oncmyk	1430	0.0175377	0.0514486	0.340879
SB-Onckis	SB-Oncmyk	1431	0.0226565	0.0504648	0.448956
SB-Acalat	SB-Oncner	1432	0.108785	0.196489	0.553644
SB-Ampcit	SB-Oncner	1433	0.135239	0.206794	0.653978
SB-Ampzal	SB-Oncner	1434	0.135239	0.206794	0.653978
SB-Anagra	SB-Oncner	1435	0.17857	0.181536	0.983662
SB-Angang	SB-Oncner	1436	0.124301	0.0682894	1.8202
SB-Angjap	SB-Oncner	1437	0.123134	0.063029	1.95361
SB-Angmar	SB-Oncner	1438	0.121282	0.0787972	1.53916
SB-Angros	SB-Oncner	1439	0.325022	0.0735025	4.42191
SB-Berspl	SB-Oncner	1440	0.348808	0.0537875	6.48492
SB-Braori	SB-Oncner	1441	0.133587	0.215545	0.619764
SB-Brenig	SB-Oncner	1442	0.139971	0.199394	0.701981
SB-Caraur	SB-Oncner	1443	0.166173	0.189815	0.875444
SB-Caraurr	SB-Oncner	1444	0.173049	0.200999	0.860943
SB-Cebvio	SB-Oncner	1445	0.144464	0.201763	0.716009
SB-Cepson	SB-Oncner	1446	0.107435	0.16786	0.64003
SB-Chacha	SB-Oncner	1447	0.17003	0.109468	1.55324
SB-Cheros	SB-Oncner	1448	0.113668	0.171174	0.664046
SB-Cheund	SB-Oncner	1449	0.12419	0.167501	0.741431
SB-Coinas	SB-Oncner	1450	0.128865	0.242346	0.531741
SB-Corclu	SB-Oncner	1451	0.0234674	0.0370227	0.633864
SB-Croalt	SB-Oncner	1452	0.112333	0.159914	0.702456
SB-Culalb	SB-Oncner	1453	0.171374	0.19761	0.867231
SB-Cypcar	SB-Oncner	1454	0.165131	0.188628	0.875432
SB-Dalpec	SB-Oncner	1455	0.0917047	0.208018	0.440851
SB-Danaes	SB-Oncner	1456	0.156631	0.221171	0.708191
SB-Dankya	SB-Oncner	1457	0.159852	0.229574	0.696298
SB-Dantin	SB-Oncner	1458	0.164021	0.249477	0.65746
SB-Denclu	SB-Oncner	1459	0.127173	0.213382	0.595987
SB-Diclab	SB-Oncner	1460	0.111906	0.169826	0.658946
SB-Echnau	SB-Oncner	1461	0.104186	0.188413	0.552963
SB-Epilan	SB-Oncner	1462	0.1101	0.159403	0.690701
SB-Esomas	SB-Oncner	1463	0.0849347	0.0822663	1.03244
SB-Etrcan	SB-Oncner	1464	0.129794	0.199796	0.649634
SB-Gouwil	SB-Oncner	1465	0.15033	0.248208	0.605662
SB-Hemwyc	SB-Oncner	1466	0.162684	0.179183	0.907923
SB-Hetnil	SB-Oncner	1467	0.152225	0.12945	1.17594
SB-Holruf	SB-Oncner	1468	0.102391	0.184512	0.554929
SB-Hopatl	SB-Oncner	1469	0.359579	0.176836	2.03341
SB-Huchuc	SB-Oncner	1470	0.0260058	0.0309252	0.840926
SB-Masarm	SB-Oncner	1471	0.124377	0.177216	0.701834
SB-Megamb	SB-Oncner	1472	0.176258	0.186688	0.944132
SB-Megatl	SB-Oncner	1473	0.117919	0.0745623	1.58148
SB-Megcyp	SB-Oncner	1474	0.126737	0.0759859	1.6679
SB-Moriri	SB-Oncner	1475	0.155511	0.196065	0.793158
SB-Morlac	SB-Oncner	1476	0.143521	0.209721	0.684343
SB-Myrjac	SB-Oncner	1477	0.334363	0.154806	2.15989
SB-Myrmur	SB-Oncner	1478	0.0938512	0.145673	0.644258
SB-Neosam	SB-Oncner	1479	0.101614	0.175246	0.579839
SB-Notcel	SB-Oncner	1480	0.109703	0.185476	0.591468
SB-Ompbim	SB-Oncner	1481	0.168691	0.200562	0.841093
SB-Oncgor	SB-Oncner	1482	0.00496161	0.0576791	0.0860209
SB-Oncket	SB-Oncner	1483	0.0116532	0.0545039	0.213805
SB-Onckis	SB-Oncner	1484	0.0141859	0.0473163	0.299809
SB-Oncmyk	SB-Oncner	1485	0.0124604	0.0504648	0.246914
SB-Acalat	SB-Onctsh	1486	0.107843	0.190304	0.566684
SB-Ampcit	SB-Onctsh	1487	0.135443	0.195799	0.691748
SB-Ampzal	SB-Onctsh	1488	0.135443	0.195799	0.691748
SB-Anagra	SB-Onctsh	1489	0.182813	0.175664	1.0407
SB-Angang	SB-Onctsh	1490	0.132034	0.0640789	2.0605
SB-Angjap	SB-Onctsh	1491	0.132736	0.063029	2.10595
SB-Angmar	SB-Onctsh	1492	0.130874	0.0820387	1.59527
SB-Angros	SB-Onctsh	1493	0.32794	0.0745623	4.39819
SB-Berspl	SB-Onctsh	1494	0.357789	0.0527254	6.7859
SB-Braori	SB-Onctsh	1495	0.137501	0.198595	0.692371
SB-Brenig	SB-Onctsh	1496	0.147066	0.190286	0.772865
SB-Caraur	SB-Onctsh	1497	0.172274	0.186259	0.924921
SB-Caraurr	SB-Onctsh	1498	0.178689	0.197395	0.905233
SB-Cebvio	SB-Onctsh	1499	0.149236	0.194577	0.766978
SB-Cepson	SB-Onctsh	1500	0.111293	0.163214	0.681883
SB-Chacha	SB-Onctsh	1501	0.169886	0.116164	1.46246
SB-Cheros	SB-Onctsh	1502	0.117539	0.166518	0.705863
SB-Cheund	SB-Onctsh	1503	0.129991	0.162866	0.798146
SB-Coinas	SB-Onctsh	1504	0.129714	0.2259	0.57421
SB-Corclu	SB-Onctsh	1505	0.032033	0.0360039	0.889711
SB-Croalt	SB-Onctsh	1506	0.118083	0.155301	0.760349
SB-Culalb	SB-Onctsh	1507	0.174066	0.19282	0.902741
SB-Cypcar	SB-Onctsh	1508	0.167112	0.183895	0.908741
SB-Dalpec	SB-Onctsh	1509	0.0981381	0.199579	0.491726
SB-Danaes	SB-Onctsh	1510	0.156402	0.217483	0.719146
SB-Dankya	SB-Onctsh	1511	0.161561	0.224624	0.719252
SB-Dantin	SB-Onctsh	1512	0.163757	0.243144	0.673498
SB-Denclu	SB-Onctsh	1513	0.134925	0.204703	0.659128
SB-Diclab	SB-Onctsh	1514	0.121477	0.16171	0.751204
SB-Echnau	SB-Onctsh	1515	0.108871	0.185888	0.58568
SB-Epilan	SB-Onctsh	1516	0.11582	0.154806	0.748165
SB-Esomas	SB-Onctsh	1517	0.0926052	0.0822663	1.12568
SB-Etrcan	SB-Onctsh	1518	0.131628	0.192611	0.683388
SB-Gouwil	SB-Onctsh	1519	0.154178	0.234345	0.657913
SB-Hemwyc	SB-Onctsh	1520	0.167732	0.175664	0.954845
SB-Hetnil	SB-Onctsh	1521	0.161223	0.133955	1.20356
SB-Holruf	SB-Onctsh	1522	0.111863	0.181884	0.615023
SB-Hopatl	SB-Onctsh	1523	0.369327	0.168663	2.18974
SB-Huchuc	SB-Onctsh	1524	0.0337786	0.0278903	1.21113
SB-Masarm	SB-Onctsh	1525	0.127286	0.169025	0.753062
SB-Megamb	SB-Onctsh	1526	0.178949	0.186485	0.959592
SB-Megatl	SB-Onctsh	1527	0.125773	0.0703295	1.78833
SB-Megcyp	SB-Onctsh	1528	0.133708	0.0759859	1.75964
SB-Moriri	SB-Onctsh	1529	0.162651	0.187677	0.866656
SB-Morlac	SB-Onctsh	1530	0.146875	0.203567	0.721508
SB-Myrjac	SB-Onctsh	1531	0.342882	0.149088	2.29986
SB-Myrmur	SB-Onctsh	1532	0.103166	0.13775	0.748935
SB-Neosam	SB-Onctsh	1533	0.111093	0.16822	0.660404
SB-Notcel	SB-Onctsh	1534	0.115449	0.180748	0.638731
SB-Ompbim	SB-Onctsh	1535	0.173596	0.202965	0.855299
SB-Oncgor	SB-Onctsh	1536	0.011633	0.0576791	0.201685
SB-Oncket	SB-Onctsh	1537	0.0175602	0.0565807	0.310356
SB-Onckis	SB-Onctsh	1538	0.0218076	0.0473163	0.460889
SB-Oncmyk	SB-Onctsh	1539	0.015843	0.0525373	0.301557
SB-Oncner	SB-Onctsh	1540	0.0133115	0.0483478	0.275329
SB-Acalat	SB-Panhyp	1541	0.159276	0.224925	0.70813
SB-Ampcit	SB-Panhyp	1542	0.156614	0.233667	0.670245
SB-Ampzal	SB-Panhyp	1543	0.156614	0.233667	0.670245
SB-Anagra	SB-Panhyp	1544	0.175163	0.200126	0.875264
SB-Angang	SB-Panhyp	1545	0.156483	0.103505	1.51184
SB-Angjap	SB-Panhyp	1546	0.149933	0.0980672	1.52888
SB-Angmar	SB-Panhyp	1547	0.148986	0.112573	1.32346
SB-Angros	SB-Panhyp	1548	0.325522	0.107765	3.02067
SB-Berspl	SB-Panhyp	1549	0.342919	0.0903976	3.79345
SB-Braori	SB-Panhyp	1550	0.131954	0.239734	0.550418
SB-Brenig	SB-Panhyp	1551	0.165142	0.236528	0.698194
SB-Caraur	SB-Panhyp	1552	0.181014	0.207338	0.873038
SB-Caraurr	SB-Panhyp	1553	0.181795	0.217511	0.835795
SB-Cebvio	SB-Panhyp	1554	0.170309	0.221919	0.767438
SB-Cepson	SB-Panhyp	1555	0.151298	0.198163	0.7635
SB-Chacha	SB-Panhyp	1556	0.175028	0.137377	1.27407
SB-Cheros	SB-Panhyp	1557	0.153144	0.196753	0.778357
SB-Cheund	SB-Panhyp	1558	0.161786	0.192966	0.838417
SB-Coinas	SB-Panhyp	1559	0.147094	0.262364	0.560646
SB-Corclu	SB-Panhyp	1560	0.160554	0.0966837	1.66061
SB-Croalt	SB-Panhyp	1561	0.149546	0.190021	0.787
SB-Culalb	SB-Panhyp	1562	0.177281	0.210442	0.842421
SB-Cypcar	SB-Panhyp	1563	0.176861	0.207338	0.853011
SB-Dalpec	SB-Panhyp	1564	0.167067	0.227077	0.73573
SB-Danaes	SB-Panhyp	1565	0.169445	0.251878	0.672727
SB-Dankya	SB-Panhyp	1566	0.171712	0.25922	0.662419
SB-Dantin	SB-Panhyp	1567	0.183011	0.278502	0.657127
SB-Denclu	SB-Panhyp	1568	0.145969	0.244453	0.597124
SB-Diclab	SB-Panhyp	1569	0.14274	0.198929	0.717542
SB-Echnau	SB-Panhyp	1570	0.13467	0.221317	0.608494
SB-Epilan	SB-Panhyp	1571	0.151552	0.188221	0.805181
SB-Esomas	SB-Panhyp	1572	0.160353	0.140452	1.1417
SB-Etrcan	SB-Panhyp	1573	0.155553	0.221181	0.703283
SB-Gouwil	SB-Panhyp	1574	0.16238	0.274593	0.591347
SB-Hemwyc	SB-Panhyp	1575	0.0701112	0.201325	0.34825
SB-Hetnil	SB-Panhyp	1576	0.177589	0.136071	1.30513
SB-Holruf	SB-Panhyp	1577	0.143229	0.218786	0.654652
SB-Hopatl	SB-Panhyp	1578	0.362358	0.203725	1.77866
SB-Huchuc	SB-Panhyp	1579	0.169008	0.0923733	1.82962
SB-Masarm	SB-Panhyp	1580	0.145755	0.210212	0.693372
SB-Megamb	SB-Panhyp	1581	0.180529	0.2116	0.853162
SB-Megatl	SB-Panhyp	1582	0.145069	0.100135	1.44874
SB-Megcyp	SB-Panhyp	1583	0.15229	0.108069	1.4092
SB-Moriri	SB-Panhyp	1584	0.170825	0.212587	0.803549
SB-Morlac	SB-Panhyp	1585	0.162089	0.222894	0.7272
SB-Myrjac	SB-Panhyp	1586	0.33678	0.177627	1.896
SB-Myrmur	SB-Panhyp	1587	0.134921	0.170626	0.790741
SB-Neosam	SB-Panhyp	1588	0.152495	0.199796	0.763253
SB-Notcel	SB-Panhyp	1589	0.154149	0.212639	0.724933
SB-Ompbim	SB-Panhyp	1590	0.0839173	0.226827	0.369962
SB-Oncgor	SB-Panhyp	1591	0.156548	0.121963	1.28358
SB-Oncket	SB-Panhyp	1592	0.163041	0.118642	1.37423
SB-Onckis	SB-Panhyp	1593	0.167244	0.108859	1.53633
SB-Oncmyk	SB-Panhyp	1594	0.162407	0.105579	1.53825
SB-Oncner	SB-Panhyp	1595	0.159341	0.111052	1.43483
SB-Onctsh	SB-Panhyp	1596	0.165519	0.112151	1.47586
SB-Acalat	SB-Paopal	1597	0.131716	0.117656	1.1195
SB-Ampcit	SB-Paopal	1598	0.151769	0.135529	1.11982
SB-Ampzal	SB-Paopal	1599	0.151769	0.135529	1.11982
SB-Anagra	SB-Paopal	1600	0.191608	0.191985	0.998033
SB-Angang	SB-Paopal	1601	0.145805	0.205824	0.708396
SB-Angjap	SB-Paopal	1602	0.140438	0.205824	0.682319
SB-Angmar	SB-Paopal	1603	0.141695	0.215948	0.656153
SB-Angros	SB-Paopal	1604	0.312718	0.214089	1.46069
SB-Berspl	SB-Paopal	1605	0.343359	0.194875	1.76195
SB-Braori	SB-Paopal	1606	0.117497	0.173511	0.677172
SB-Brenig	SB-Paopal	1607	0.165428	0.16516	1.00162
SB-Caraur	SB-Paopal	1608	0.18934	0.202745	0.933882
SB-Caraurr	SB-Paopal	1609	0.187399	0.210442	0.890503
SB-Cebvio	SB-Paopal	1610	0.144804	0.165004	0.877576
SB-Cepson	SB-Paopal	1611	0.127892	0.104596	1.22272
SB-Chacha	SB-Paopal	1612	0.197713	0.243519	0.811901
SB-Cheros	SB-Paopal	1613	0.130612	0.107765	1.21202
SB-Cheund	SB-Paopal	1614	0.14282	0.103291	1.38269
SB-Coinas	SB-Paopal	1615	0.150764	0.164875	0.914418
SB-Corclu	SB-Paopal	1616	0.155255	0.194366	0.798775
SB-Croalt	SB-Paopal	1617	0.126163	0.099255	1.2711
SB-Culalb	SB-Paopal	1618	0.185715	0.207034	0.897027
SB-Cypcar	SB-Paopal	1619	0.192294	0.208772	0.921069
SB-Dalpec	SB-Paopal	1620	0.16197	0.221181	0.732297
SB-Danaes	SB-Paopal	1621	0.180441	0.203853	0.885152
SB-Dankya	SB-Paopal	1622	0.176529	0.207261	0.851725
SB-Dantin	SB-Paopal	1623	0.196256	0.230341	0.852026
SB-Denclu	SB-Paopal	1624	0.156493	0.181317	0.863089
SB-Diclab	SB-Paopal	1625	0.127184	0.0957028	1.32895
SB-Echnau	SB-Paopal	1626	0.115296	0.118567	0.972415
SB-Epilan	SB-Paopal	1627	0.124942	0.100032	1.24902
SB-Esomas	SB-Paopal	1628	0.146971	0.227096	0.647176
SB-Etrcan	SB-Paopal	1629	0.142187	0.174681	0.813979
SB-Gouwil	SB-Paopal	1630	0.138629	0.213056	0.650667
SB-Hemwyc	SB-Paopal	1631	0.158237	0.193175	0.819137
SB-Hetnil	SB-Paopal	1632	0.18635	0.265231	0.702596
SB-Holruf	SB-Paopal	1633	0.129044	0.156884	0.822549
SB-Hopatl	SB-Paopal	1634	0.372292	0.113132	3.29076
SB-Huchuc	SB-Paopal	1635	0.151578	0.194366	0.779858
SB-Masarm	SB-Paopal	1636	0.140576	0.145827	0.963989
SB-Megamb	SB-Paopal	1637	0.189999	0.198475	0.957296
SB-Megatl	SB-Paopal	1638	0.136251	0.218973	0.622226
SB-Megcyp	SB-Paopal	1639	0.141165	0.220609	0.63989
SB-Moriri	SB-Paopal	1640	0.16237	0.169753	0.956507
SB-Morlac	SB-Paopal	1641	0.165924	0.213193	0.778278
SB-Myrjac	SB-Paopal	1642	0.326124	0.124182	2.62618
SB-Myrmur	SB-Paopal	1643	0.131987	0.118642	1.11248
SB-Neosam	SB-Paopal	1644	0.135213	0.154151	0.877151
SB-Notcel	SB-Paopal	1645	0.140929	0.173511	0.812221
SB-Ompbim	SB-Paopal	1646	0.164692	0.220938	0.745421
SB-Oncgor	SB-Paopal	1647	0.141594	0.212639	0.66589
SB-Oncket	SB-Paopal	1648	0.14677	0.218733	0.671
SB-Onckis	SB-Paopal	1649	0.152991	0.211656	0.722827
SB-Oncmyk	SB-Paopal	1650	0.14543	0.204392	0.711526
SB-Oncner	SB-Paopal	1651	0.145551	0.21775	0.668433
SB-Onctsh	SB-Paopal	1652	0.148405	0.205599	0.721816
SB-Panhyp	SB-Paopal	1653	0.149875	0.241965	0.619406
SB-Acalat	SB-Parkin	1654	0.145371	0.125368	1.15955
SB-Ampcit	SB-Parkin	1655	0.159935	0.143333	1.11583
SB-Ampzal	SB-Parkin	1656	0.159935	0.143333	1.11583
SB-Anagra	SB-Parkin	1657	0.19252	0.145305	1.32493
SB-Angang	SB-Parkin	1658	0.145456	0.164268	0.885481
SB-Angjap	SB-Parkin	1659	0.146143	0.165435	0.883382
SB-Angmar	SB-Parkin	1660	0.143149	0.172351	0.830568
SB-Angros	SB-Parkin	1661	0.340871	0.168764	2.01981
SB-Berspl	SB-Parkin	1662	0.348891	0.155163	2.24854
SB-Braori	SB-Parkin	1663	0.152344	0.145615	1.04621
SB-Brenig	SB-Parkin	1664	0.0330722	0.0461703	0.716309
SB-Caraur	SB-Parkin	1665	0.185072	0.160257	1.15484
SB-Caraurr	SB-Parkin	1666	0.180049	0.167594	1.07432
SB-Cebvio	SB-Parkin	1667	0.17912	0.12945	1.3837
SB-Cepson	SB-Parkin	1668	0.138016	0.0975877	1.41428
SB-Chacha	SB-Parkin	1669	0.17628	0.201339	0.875539
SB-Cheros	SB-Parkin	1670	0.14958	0.101853	1.46858
SB-Cheund	SB-Parkin	1671	0.151348	0.099564	1.5201
SB-Coinas	SB-Parkin	1672	0.158461	0.176704	0.896759
SB-Corclu	SB-Parkin	1673	0.145575	0.159099	0.915
SB-Croalt	SB-Parkin	1674	0.139961	0.0976892	1.43272
SB-Culalb	SB-Parkin	1675	0.193258	0.164268	1.17648
SB-Cypcar	SB-Parkin	1676	0.181387	0.157942	1.14844
SB-Dalpec	SB-Parkin	1677	0.163978	0.170924	0.959361
SB-Danaes	SB-Parkin	1678	0.17555	0.156468	1.12196
SB-Dankya	SB-Parkin	1679	0.184957	0.166784	1.10896
SB-Dantin	SB-Parkin	1680	0.18296	0.182919	1.00022
SB-Denclu	SB-Parkin	1681	0.163342	0.0679823	2.40272
SB-Diclab	SB-Parkin	1682	0.147499	0.101747	1.44965
SB-Echnau	SB-Parkin	1683	0.137192	0.114633	1.19679
SB-Epilan	SB-Parkin	1684	0.140687	0.0984741	1.42867
SB-Esomas	SB-Parkin	1685	0.153196	0.202767	0.755529
SB-Etrcan	SB-Parkin	1686	0.15955	0.13537	1.17862
SB-Gouwil	SB-Parkin	1687	0.190575	0.175776	1.08419
SB-Hemwyc	SB-Parkin	1688	0.160592	0.155633	1.03187
SB-Hetnil	SB-Parkin	1689	0.141486	0.223889	0.631948
SB-Holruf	SB-Parkin	1690	0.131403	0.112713	1.16581
SB-Hopatl	SB-Parkin	1691	0.380918	0.112737	3.37883
SB-Huchuc	SB-Parkin	1692	0.159119	0.15448	1.03003
SB-Masarm	SB-Parkin	1693	0.144886	0.0260536	5.56108
SB-Megamb	SB-Parkin	1694	0.193215	0.153488	1.25883
SB-Megatl	SB-Parkin	1695	0.11988	0.169936	0.705444
SB-Megcyp	SB-Parkin	1696	0.134034	0.183344	0.731056
SB-Moriri	SB-Parkin	1697	0.072577	0.124766	0.581707
SB-Morlac	SB-Parkin	1698	0.0375769	0.179107	0.209801
SB-Myrjac	SB-Parkin	1699	0.335432	0.0865628	3.87501
SB-Myrmur	SB-Parkin	1700	0.126138	0.0673724	1.87226
SB-Neosam	SB-Parkin	1701	0.130662	0.107676	1.21348
SB-Notcel	SB-Parkin	1702	0.159919	0.121872	1.31219
SB-Ompbim	SB-Parkin	1703	0.17202	0.178971	0.961163
SB-Oncgor	SB-Parkin	1704	0.147715	0.175625	0.841084
SB-Oncket	SB-Parkin	1705	0.155069	0.179164	0.865515
SB-Onckis	SB-Parkin	1706	0.156554	0.171109	0.914938
SB-Oncmyk	SB-Parkin	1707	0.153794	0.173459	0.886631
SB-Oncner	SB-Parkin	1708	0.149519	0.181728	0.822759
SB-Onctsh	SB-Parkin	1709	0.154732	0.173459	0.892037
SB-Panhyp	SB-Parkin	1710	0.160897	0.210148	0.765634
SB-Paopal	SB-Parkin	1711	0.162301	0.147748	1.0985
SB-Acalat	SB-Parpol	1712	0.116365	0.110687	1.0513
SB-Ampcit	SB-Parpol	1713	0.0582298	0.127426	0.456971
SB-Ampzal	SB-Parpol	1714	0.0582298	0.127426	0.456971
SB-Anagra	SB-Parpol	1715	0.183667	0.14197	1.2937
SB-Angang	SB-Parpol	1716	0.134528	0.160727	0.836995
SB-Angjap	SB-Parpol	1717	0.135374	0.161883	0.83625
SB-Angmar	SB-Parpol	1718	0.134528	0.172223	0.781125
SB-Angros	SB-Parpol	1719	0.322765	0.16171	1.99595
SB-Berspl	SB-Parpol	1720	0.363555	0.152812	2.37911
SB-Braori	SB-Parpol	1721	0.10601	0.132129	0.802323
SB-Brenig	SB-Parpol	1722	0.16451	0.11596	1.41868
SB-Caraur	SB-Parpol	1723	0.197054	0.153334	1.28513
SB-Caraurr	SB-Parpol	1724	0.190389	0.158252	1.20308
SB-Cebvio	SB-Parpol	1725	0.151941	0.117415	1.29405
SB-Cepson	SB-Parpol	1726	0.0876166	0.0829119	1.05674
SB-Chacha	SB-Parpol	1727	0.162429	0.185311	0.87652
SB-Cheros	SB-Parpol	1728	0.0849429	0.0892442	0.951803
SB-Cheund	SB-Parpol	1729	0.116955	0.081678	1.4319
SB-Coinas	SB-Parpol	1730	0.183604	0.159995	1.14756
SB-Corclu	SB-Parpol	1731	0.160916	0.155622	1.03401
SB-Croalt	SB-Parpol	1732	0.175491	0.0808624	2.17024
SB-Culalb	SB-Parpol	1733	0.206839	0.156119	1.32488
SB-Cypcar	SB-Parpol	1734	0.268179	0.153334	1.74899
SB-Dalpec	SB-Parpol	1735	0.140521	0.163848	0.857632
SB-Danaes	SB-Parpol	1736	0.181405	0.139319	1.30209
SB-Dankya	SB-Parpol	1737	0.184912	0.151693	1.21899
SB-Dantin	SB-Parpol	1738	0.186874	0.174448	1.07123
SB-Denclu	SB-Parpol	1739	0.155586	0.141018	1.10331
SB-Diclab	SB-Parpol	1740	0.0841839	0.083808	1.00449
SB-Echnau	SB-Parpol	1741	0.080189	0.0999185	0.802545
SB-Epilan	SB-Parpol	1742	0.0842665	0.081678	1.03169
SB-Esomas	SB-Parpol	1743	0.138732	0.19761	0.702048
SB-Etrcan	SB-Parpol	1744	0.0680155	0.11766	0.578067
SB-Gouwil	SB-Parpol	1745	0.141689	0.167413	0.846345
SB-Hemwyc	SB-Parpol	1746	0.158937	0.145366	1.09336
SB-Hetnil	SB-Parpol	1747	0.171423	0.224624	0.763153
SB-Holruf	SB-Parpol	1748	0.121356	0.0973866	1.24613
SB-Hopatl	SB-Parpol	1749	0.36814	0.102098	3.60576
SB-Huchuc	SB-Parpol	1750	0.125697	0.151051	0.83215
SB-Masarm	SB-Parpol	1751	0.0876166	0.101222	0.865593
SB-Megamb	SB-Parpol	1752	0.18656	0.140899	1.32407
SB-Megatl	SB-Parpol	1753	0.144379	0.160556	0.899244
SB-Megcyp	SB-Parpol	1754	0.155426	0.169824	0.91522
SB-Moriri	SB-Parpol	1755	0.221991	0.0962978	2.30526
SB-Morlac	SB-Parpol	1756	0.165457	0.165874	0.997487
SB-Myrjac	SB-Parpol	1757	0.325658	0.0637545	5.10801
SB-Myrmur	SB-Parpol	1758	0.162274	0.0502618	3.22857
SB-Neosam	SB-Parpol	1759	0.127607	0.0916751	1.39195
SB-Notcel	SB-Parpol	1760	0.141113	0.107765	1.30946
SB-Ompbim	SB-Parpol	1761	0.185288	0.172954	1.07131
SB-Oncgor	SB-Parpol	1762	0.115527	0.173139	0.667251
SB-Oncket	SB-Parpol	1763	0.127499	0.171973	0.74139
SB-Onckis	SB-Parpol	1764	0.125429	0.167501	0.748827
SB-Oncmyk	SB-Parpol	1765	0.12228	0.167501	0.730024
SB-Oncner	SB-Parpol	1766	0.116445	0.174494	0.667331
SB-Onctsh	SB-Parpol	1767	0.121185	0.169826	0.713584
SB-Panhyp	SB-Parpol	1768	0.160605	0.202524	0.793018
SB-Paopal	SB-Parpol	1769	0.141614	0.145519	0.973162
SB-Parkin	SB-Parpol	1770	0.16264	0.0984741	1.6516
SB-Acalat	SB-Perfla	1771	0.0841565	0.1766	0.476537
SB-Ampcit	SB-Perfla	1772	0.113509	0.182322	0.622574
SB-Ampzal	SB-Perfla	1773	0.113509	0.182322	0.622574
SB-Anagra	SB-Perfla	1774	0.182834	0.0310802	5.88264
SB-Angang	SB-Perfla	1775	0.152399	0.170119	0.895839
SB-Angjap	SB-Perfla	1776	0.149829	0.165435	0.905663
SB-Angmar	SB-Perfla	1777	0.150048	0.175929	0.852887
SB-Angros	SB-Perfla	1778	0.338249	0.174636	1.93688
SB-Berspl	SB-Perfla	1779	0.354099	0.161091	2.19813
SB-Braori	SB-Perfla	1780	0.110598	0.185293	0.59688
SB-Brenig	SB-Perfla	1781	0.154122	0.164003	0.939751
SB-Caraur	SB-Perfla	1782	0.18287	0.0413157	4.42615
SB-Caraurr	SB-Perfla	1783	0.17432	0.0476039	3.66189
SB-Cebvio	SB-Perfla	1784	0.142043	0.171912	0.826254
SB-Cepson	SB-Perfla	1785	0.0732439	0.149053	0.491394
SB-Chacha	SB-Perfla	1786	0.165948	0.207485	0.799805
SB-Cheros	SB-Perfla	1787	0.079806	0.152341	0.523865
SB-Cheund	SB-Perfla	1788	0.108324	0.148736	0.728295
SB-Coinas	SB-Perfla	1789	0.138645	0.219629	0.631269
SB-Corclu	SB-Perfla	1790	0.122068	0.157942	0.772865
SB-Croalt	SB-Perfla	1791	0.0771123	0.141199	0.546126
SB-Culalb	SB-Perfla	1792	0.181544	0.0476522	3.80978
SB-Cypcar	SB-Perfla	1793	0.184227	0.0516571	3.56634
SB-Dalpec	SB-Perfla	1794	0.137603	0.0590202	2.33146
SB-Danaes	SB-Perfla	1795	0.179571	0.197919	0.907297
SB-Dankya	SB-Perfla	1796	0.180353	0.212301	0.849519
SB-Dantin	SB-Perfla	1797	0.185106	0.238181	0.777165
SB-Denclu	SB-Perfla	1798	0.154664	0.186171	0.830761
SB-Diclab	SB-Perfla	1799	0.0844362	0.15103	0.559071
SB-Echnau	SB-Perfla	1800	0.0917773	0.17185	0.534054
SB-Epilan	SB-Perfla	1801	0.0761269	0.141887	0.536533
SB-Esomas	SB-Perfla	1802	0.129885	0.191891	0.676869
SB-Etrcan	SB-Perfla	1803	0.114332	0.176995	0.645961
SB-Gouwil	SB-Perfla	1804	0.149077	0.216944	0.68717
SB-Hemwyc	SB-Perfla	1805	0.153724	0.0413157	3.72072
SB-Hetnil	SB-Perfla	1806	0.169005	0.214	0.789746
SB-Holruf	SB-Perfla	1807	0.103432	0.160773	0.643344
SB-Hopatl	SB-Perfla	1808	0.376456	0.157942	2.38351
SB-Huchuc	SB-Perfla	1809	0.122276	0.155633	0.785672
SB-Masarm	SB-Perfla	1810	0.0965842	0.149053	0.647985
SB-Megamb	SB-Perfla	1811	0.187517	0.039579	4.73779
SB-Megatl	SB-Perfla	1812	0.14765	0.172283	0.857017
SB-Megcyp	SB-Perfla	1813	0.156188	0.185801	0.840623
SB-Moriri	SB-Perfla	1814	0.167493	0.162636	1.02987
SB-Morlac	SB-Perfla	1815	0.152613	0.0773635	1.97267
SB-Myrjac	SB-Perfla	1816	0.336872	0.135084	2.4938
SB-Myrmur	SB-Perfla	1817	0.0965854	0.118277	0.816605
SB-Neosam	SB-Perfla	1818	0.105715	0.153986	0.686523
SB-Notcel	SB-Perfla	1819	0.106726	0.166425	0.641285
SB-Ompbim	SB-Perfla	1820	0.170522	0.0716052	2.38142
SB-Oncgor	SB-Perfla	1821	0.109504	0.179164	0.611193
SB-Oncket	SB-Perfla	1822	0.117326	0.179164	0.654852
SB-Onckis	SB-Perfla	1823	0.119234	0.174636	0.682755
SB-Oncmyk	SB-Perfla	1824	0.112423	0.174636	0.643758
SB-Oncner	SB-Perfla	1825	0.114239	0.179359	0.636928
SB-Onctsh	SB-Perfla	1826	0.115077	0.175815	0.654534
SB-Panhyp	SB-Perfla	1827	0.15978	0.201658	0.792329
SB-Paopal	SB-Perfla	1828	0.138379	0.192252	0.719776
SB-Parkin	SB-Perfla	1829	0.151681	0.148698	1.02006
SB-Parpol	SB-Perfla	1830	0.101879	0.14075	0.723828
SB-Acalat	SB-Perflu	1831	0.0778514	0.180287	0.431819
SB-Ampcit	SB-Perflu	1832	0.103382	0.18472	0.559672
SB-Ampzal	SB-Perflu	1833	0.103382	0.18472	0.559672
SB-Anagra	SB-Perflu	1834	0.181588	0.0298827	6.07671
SB-Angang	SB-Perflu	1835	0.150848	0.169025	0.892459
SB-Angjap	SB-Perflu	1836	0.14934	0.166696	0.895883
SB-Angmar	SB-Perflu	1837	0.148496	0.17478	0.849617
SB-Angros	SB-Perflu	1838	0.331227	0.175853	1.88355
SB-Berspl	SB-Perflu	1839	0.356487	0.158857	2.24408
SB-Braori	SB-Perflu	1840	0.112286	0.185276	0.60605
SB-Brenig	SB-Perflu	1841	0.1523	0.156764	0.971525
SB-Caraur	SB-Perflu	1842	0.181077	0.0400454	4.52178
SB-Caraurr	SB-Perflu	1843	0.171791	0.0462859	3.71151
SB-Cebvio	SB-Perflu	1844	0.139247	0.170808	0.815224
SB-Cepson	SB-Perflu	1845	0.0742871	0.149246	0.497748
SB-Chacha	SB-Perflu	1846	0.166344	0.206108	0.807069
SB-Cheros	SB-Perflu	1847	0.0808704	0.152515	0.530246
SB-Cheund	SB-Perflu	1848	0.100485	0.14893	0.674709
SB-Coinas	SB-Perflu	1849	0.136976	0.218156	0.62788
SB-Corclu	SB-Perflu	1850	0.121313	0.158084	0.767394
SB-Croalt	SB-Perflu	1851	0.0781696	0.141437	0.552683
SB-Culalb	SB-Perflu	1852	0.181983	0.047364	3.84222
SB-Cypcar	SB-Perflu	1853	0.18243	0.0503124	3.62595
SB-Dalpec	SB-Perflu	1854	0.135912	0.0586619	2.31687
SB-Danaes	SB-Perflu	1855	0.177781	0.200232	0.887872
SB-Dankya	SB-Perflu	1856	0.179045	0.210903	0.848943
SB-Dantin	SB-Perflu	1857	0.182526	0.240353	0.759407
SB-Denclu	SB-Perflu	1858	0.156854	0.180113	0.870867
SB-Diclab	SB-Perflu	1859	0.083624	0.153497	0.544794
SB-Echnau	SB-Perflu	1860	0.0927844	0.169434	0.547613
SB-Epilan	SB-Perflu	1861	0.0762086	0.14212	0.536228
SB-Esomas	SB-Perflu	1862	0.135847	0.194226	0.699428
SB-Etrcan	SB-Perflu	1863	0.109558	0.177026	0.618882
SB-Gouwil	SB-Perflu	1864	0.143325	0.220427	0.650215
SB-Hemwyc	SB-Perflu	1865	0.147774	0.0410674	3.59833
SB-Hetnil	SB-Perflu	1866	0.166896	0.211367	0.789601
SB-Holruf	SB-Perflu	1867	0.0999059	0.160913	0.620869
SB-Hopatl	SB-Perflu	1868	0.369812	0.160385	2.30577
SB-Huchuc	SB-Perflu	1869	0.125019	0.155788	0.802497
SB-Masarm	SB-Perflu	1870	0.0966126	0.143555	0.673002
SB-Megamb	SB-Perflu	1871	0.18797	0.0403688	4.65633
SB-Megatl	SB-Perflu	1872	0.146344	0.171174	0.854938
SB-Megcyp	SB-Perflu	1873	0.154905	0.185779	0.833813
SB-Moriri	SB-Perflu	1874	0.161692	0.163915	0.986442
SB-Morlac	SB-Perflu	1875	0.150904	0.0736465	2.04903
SB-Myrjac	SB-Perflu	1876	0.332344	0.137605	2.4152
SB-Myrmur	SB-Perflu	1877	0.093078	0.118642	0.784528
SB-Neosam	SB-Perflu	1878	0.102172	0.153002	0.667782
SB-Notcel	SB-Perflu	1879	0.100906	0.16304	0.618902
SB-Ompbim	SB-Perflu	1880	0.170522	0.0722225	2.36107
SB-Oncgor	SB-Perflu	1881	0.110597	0.176836	0.62542
SB-Oncket	SB-Perflu	1882	0.119375	0.179183	0.666217
SB-Onckis	SB-Perflu	1883	0.12035	0.174681	0.688969
SB-Oncmyk	SB-Perflu	1884	0.113523	0.173511	0.65427
SB-Oncner	SB-Perflu	1885	0.115342	0.180553	0.638823
SB-Onctsh	SB-Perflu	1886	0.115179	0.175853	0.654974
SB-Panhyp	SB-Perflu	1887	0.155846	0.200344	0.777894
SB-Paopal	SB-Perflu	1888	0.135046	0.192193	0.702658
SB-Parkin	SB-Perflu	1889	0.148149	0.143177	1.03473
SB-Parpol	SB-Perflu	1890	0.0971093	0.140989	0.68877
SB-Perfla	SB-Perflu	1891	0.0167567	0.021957	0.763161
SB-Acalat	SB-Permag	1892	0.154279	0.114969	1.34191
SB-Ampcit	SB-Permag	1893	0.155185	0.128381	1.20878
SB-Ampzal	SB-Permag	1894	0.155185	0.128381	1.20878
SB-Anagra	SB-Permag	1895	0.178893	0.194438	0.920049
SB-Angang	SB-Permag	1896	0.152712	0.208401	0.732779
SB-Angjap	SB-Permag	1897	0.151283	0.205965	0.734507
SB-Angmar	SB-Permag	1898	0.148295	0.221142	0.670591
SB-Angros	SB-Permag	1899	0.329872	0.215507	1.53068
SB-Berspl	SB-Permag	1900	0.356572	0.197415	1.80621
SB-Braori	SB-Permag	1901	0.150337	0.184104	0.816587
SB-Brenig	SB-Permag	1902	0.167026	0.16734	0.998123
SB-Caraur	SB-Permag	1903	0.178694	0.210148	0.850323
SB-Caraurr	SB-Permag	1904	0.169832	0.213056	0.797126
SB-Cebvio	SB-Permag	1905	0.189802	0.171912	1.10407
SB-Cepson	SB-Permag	1906	0.142354	0.100865	1.41134
SB-Chacha	SB-Permag	1907	0.18335	0.23372	0.784485
SB-Cheros	SB-Permag	1908	0.146091	0.107339	1.36103
SB-Cheund	SB-Permag	1909	0.143497	0.103936	1.38063
SB-Coinas	SB-Permag	1910	0.168965	0.185142	0.912623
SB-Corclu	SB-Permag	1911	0.148798	0.202867	0.733476
SB-Croalt	SB-Permag	1912	0.140194	0.102066	1.37357
SB-Culalb	SB-Permag	1913	0.179925	0.213291	0.843566
SB-Cypcar	SB-Permag	1914	0.183714	0.204077	0.900221
SB-Dalpec	SB-Permag	1915	0.176631	0.220184	0.802199
SB-Danaes	SB-Permag	1916	0.182995	0.2052	0.891789
SB-Dankya	SB-Permag	1917	0.177057	0.208172	0.850534
SB-Dantin	SB-Permag	1918	0.183352	0.229382	0.799329
SB-Denclu	SB-Permag	1919	0.172003	0.18739	0.91789
SB-Diclab	SB-Permag	1920	0.142132	0.0973854	1.45948
SB-Echnau	SB-Permag	1921	0.137504	0.113581	1.21062
SB-Epilan	SB-Permag	1922	0.137001	0.101747	1.34648
SB-Esomas	SB-Permag	1923	0.160321	0.231112	0.693695
SB-Etrcan	SB-Permag	1924	0.140864	0.163739	0.860298
SB-Gouwil	SB-Permag	1925	0.169355	0.214475	0.789625
SB-Hemwyc	SB-Permag	1926	0.181507	0.201658	0.900071
SB-Hetnil	SB-Permag	1927	0.189121	0.263159	0.718657
SB-Holruf	SB-Permag	1928	0.137903	0.155619	0.886161
SB-Hopatl	SB-Permag	1929	0.386987	0.111632	3.46662
SB-Huchuc	SB-Permag	1930	0.156011	0.198042	0.78777
SB-Masarm	SB-Permag	1931	0.148301	0.155966	0.950855
SB-Megamb	SB-Permag	1932	0.183194	0.204659	0.895119
SB-Megatl	SB-Permag	1933	0.146456	0.192462	0.760963
SB-Megcyp	SB-Permag	1934	0.149516	0.223399	0.669279
SB-Moriri	SB-Permag	1935	0.170638	0.156805	1.08822
SB-Morlac	SB-Permag	1936	0.173905	0.227176	0.76551
SB-Myrjac	SB-Permag	1937	0.362122	0.124966	2.89777
SB-Myrmur	SB-Permag	1938	0.137258	0.114949	1.19408
SB-Neosam	SB-Permag	1939	0.137087	0.148222	0.924877
SB-Notcel	SB-Permag	1940	0.144949	0.169936	0.852965
SB-Ompbim	SB-Permag	1941	0.170475	0.228588	0.745777
SB-Oncgor	SB-Permag	1942	0.149267	0.222403	0.671155
SB-Oncket	SB-Permag	1943	0.152572	0.221416	0.689074
SB-Onckis	SB-Permag	1944	0.15887	0.208172	0.763166
SB-Oncmyk	SB-Permag	1945	0.150236	0.211833	0.709218
SB-Oncner	SB-Permag	1946	0.149392	0.222896	0.670233
SB-Onctsh	SB-Permag	1947	0.15632	0.211833	0.737939
SB-Panhyp	SB-Permag	1948	0.158565	0.241072	0.657748
SB-Paopal	SB-Permag	1949	0.169806	0.154645	1.09804
SB-Parkin	SB-Permag	1950	0.168178	0.152165	1.10524
SB-Parpol	SB-Permag	1951	0.153694	0.136214	1.12832
SB-Perfla	SB-Permag	1952	0.146334	0.194724	0.751492
SB-Perflu	SB-Permag	1953	0.145619	0.201879	0.721319
SB-Acalat	SB-Persch	1954	0.170178	0.0756081	2.25079
SB-Ampcit	SB-Persch	1955	0.157837	0.0981282	1.60847
SB-Ampzal	SB-Persch	1956	0.157837	0.0981282	1.60847
SB-Anagra	SB-Persch	1957	0.19252	0.170924	1.12635
SB-Angang	SB-Persch	1958	0.143945	0.178563	0.806131
SB-Angjap	SB-Persch	1959	0.14352	0.177378	0.809118
SB-Angmar	SB-Persch	1960	0.140547	0.194228	0.723622
SB-Angros	SB-Persch	1961	0.323961	0.183114	1.76918
SB-Berspl	SB-Persch	1962	0.365729	0.168437	2.17131
SB-Braori	SB-Persch	1963	0.146223	0.14577	1.0031
SB-Brenig	SB-Persch	1964	0.16813	0.136088	1.23545
SB-Caraur	SB-Persch	1965	0.183785	0.181531	1.01241
SB-Caraurr	SB-Persch	1966	0.18541	0.186688	0.993159
SB-Cebvio	SB-Persch	1967	0.178742	0.132967	1.34426
SB-Cepson	SB-Persch	1968	0.143827	0.0622968	2.30874
SB-Chacha	SB-Persch	1969	0.182114	0.210189	0.866433
SB-Cheros	SB-Persch	1970	0.13961	0.0717521	1.94572
SB-Cheund	SB-Persch	1971	0.155294	0.0621698	2.4979
SB-Coinas	SB-Persch	1972	0.223877	0.14846	1.508
SB-Corclu	SB-Persch	1973	0.175045	0.170924	1.02411
SB-Croalt	SB-Persch	1974	0.19658	0.0644725	3.04905
SB-Culalb	SB-Persch	1975	0.218865	0.186891	1.17108
SB-Cypcar	SB-Persch	1976	0.239663	0.179164	1.33767
SB-Dalpec	SB-Persch	1977	0.171338	0.194863	0.879275
SB-Danaes	SB-Persch	1978	0.189017	0.162461	1.16346
SB-Dankya	SB-Persch	1979	0.185039	0.172843	1.07056
SB-Dantin	SB-Persch	1980	0.195522	0.202443	0.965812
SB-Denclu	SB-Persch	1981	0.167259	0.156346	1.0698
SB-Diclab	SB-Persch	1982	0.138521	0.0590202	2.34701
SB-Echnau	SB-Persch	1983	0.132984	0.0800427	1.66141
SB-Epilan	SB-Persch	1984	0.142383	0.0642751	2.21521
SB-Esomas	SB-Persch	1985	0.15559	0.199348	0.780497
SB-Etrcan	SB-Persch	1986	0.128752	0.124239	1.03632
SB-Gouwil	SB-Persch	1987	0.166275	0.179537	0.926137
SB-Hemwyc	SB-Persch	1988	0.179739	0.175625	1.02342
SB-Hetnil	SB-Persch	1989	0.200335	0.222895	0.898786
SB-Holruf	SB-Persch	1990	0.140999	0.115445	1.22134
SB-Hopatl	SB-Persch	1991	0.391097	0.0812786	4.81181
SB-Huchuc	SB-Persch	1992	0.15611	0.168582	0.926016
SB-Masarm	SB-Persch	1993	0.152623	0.122	1.25101
SB-Megamb	SB-Persch	1994	0.191241	0.178345	1.07231
SB-Megatl	SB-Persch	1995	0.141951	0.183114	0.775207
SB-Megcyp	SB-Persch	1996	0.145976	0.197155	0.740414
SB-Moriri	SB-Persch	1997	0.229552	0.126026	1.82147
SB-Morlac	SB-Persch	1998	0.174331	0.204932	0.850678
[truncated: 2,611 more rows]

## Sheet: SB-like-L3
The genetic distances between cytoplasmic ribosomal proteins RPL3 and SB-like transposons in species
Species 1	Species 2	N	SB-like-RPL3	SB-like-Tn	RPL3/Tn
SB-like-Aeostr	SB-like-Altcom	1	0.124006	0.076642	1.61799
SB-like-Aeostr	SB-like-Lamlem	2	0.121201	0.0653687	1.85411
SB-like-Altcom	SB-like-Lamlem	3	0.00330579	0.0317487	0.104124
SB-like-Aeostr	SB-like-Neoven	4	0.12307	0.0689929	1.78381
SB-like-Altcom	SB-like-Neoven	5	0.00247832	0.0406974	0.0608962
SB-like-Lamlem	SB-like-Neoven	6	0.00247832	0.0231589	0.107013
SB-like-Aeostr	SB-like-Neofas	7	0.12588	0.0808091	1.55775
SB-like-Altcom	SB-like-Neofas	8	0.00330579	0.0558922	0.0591457
SB-like-Lamlem	SB-like-Neofas	9	0.00496279	0.0454624	0.109163
SB-like-Neoven	SB-like-Neofas	10	0.00247832	0.0504309	0.0491429
SB-like-Aeostr	SB-like-Lamcal	11	0.12307	0.0736465	1.67109
SB-like-Altcom	SB-like-Lamcal	12	0.00579232	0.0492407	0.117633
SB-like-Lamlem	SB-like-Lamcal	13	0.00745345	0.0361742	0.206044
SB-like-Neoven	SB-like-Lamcal	14	0.00496279	0.0325232	0.152592
SB-like-Neofas	SB-like-Lamcal	15	0.00745345	0.0522039	0.142776
SB-like-Aeostr	SB-like-Lepken	16	0.122135	0.0822096	1.48565
SB-like-Altcom	SB-like-Lepken	17	0.00330579	0.0502412	0.0657983
SB-like-Lamlem	SB-like-Lepken	18	0.00496279	0.0372185	0.133342
SB-like-Neoven	SB-like-Lepken	19	0.00247832	0.0273435	0.0906365
SB-like-Neofas	SB-like-Lepken	20	0.00496279	0.0618322	0.0802623
SB-like-Lamcal	SB-like-Lepken	21	0.00247832	0.041525	0.0596826
SB-like-Aeostr	SB-like-Lepmim	22	0.12307	0.0789468	1.5589
SB-like-Altcom	SB-like-Lepmim	23	0.00413395	0.0521495	0.0792711
SB-like-Lamlem	SB-like-Lepmim	24	0.00579232	0.0443556	0.130588
SB-like-Neoven	SB-like-Lepmim	25	0.00330579	0.0478262	0.0691209
SB-like-Neofas	SB-like-Lepmim	26	0.00579232	0.0174274	0.332369
SB-like-Lamcal	SB-like-Lepmim	27	0.00330579	0.0495969	0.0666531
SB-like-Lepken	SB-like-Lepmim	28	0.000825423	0.0591152	0.013963
SB-like-Aeostr	SB-like-Leppro	29	0.12307	0.0748684	1.64382
SB-like-Altcom	SB-like-Leppro	30	0.00413395	0.0342086	0.120845
SB-like-Lamlem	SB-like-Leppro	31	0.00579232	0.0229655	0.252218
SB-like-Neoven	SB-like-Leppro	32	0.00330579	0.0240012	0.137735
SB-like-Neofas	SB-like-Leppro	33	0.00579232	0.0521495	0.111072
SB-like-Lamcal	SB-like-Leppro	34	0.00496279	0.0363676	0.136462
SB-like-Lepken	SB-like-Leppro	35	0.00247832	0.022045	0.112421
SB-like-Lepmim	SB-like-Leppro	36	0.00330579	0.0495457	0.0667219
SB-like-Aeostr	SB-like-Neocal	37	0.124006	0.0642751	1.9293
SB-like-Altcom	SB-like-Neocal	38	0.00413395	0.0250389	0.165101
SB-like-Lamlem	SB-like-Neocal	39	0.00413395	0.0114168	0.362092
SB-like-Neoven	SB-like-Neocal	40	0.00330579	0.0169411	0.195134
SB-like-Neofas	SB-like-Neocal	41	0.00579232	0.040441	0.143229
SB-like-Lamcal	SB-like-Neocal	42	0.00496279	0.027151	0.182785
SB-like-Lepken	SB-like-Neocal	43	0.00247832	0.0271237	0.0913708
SB-like-Lepmim	SB-like-Neocal	44	0.00330579	0.0379728	0.0870569
SB-like-Leppro	SB-like-Neocal	45	0.00330579	0.0108429	0.304881
SB-like-Aeostr	SB-like-Neohec	46	0.12307	0.0663848	1.85389
SB-like-Altcom	SB-like-Neohec	47	0.00247832	0.0321636	0.0770535
SB-like-Lamlem	SB-like-Neohec	48	0.00413395	0.0187505	0.220471
SB-like-Neoven	SB-like-Neohec	49	0.00165153	0.0169411	0.0974864
SB-like-Neofas	SB-like-Neohec	50	0.00413395	0.0446828	0.0925177
SB-like-Lamcal	SB-like-Neohec	51	0.00330579	0.0281709	0.117348
SB-like-Lepken	SB-like-Neohec	52	0.000825423	0.0301834	0.0273469
SB-like-Lepmim	SB-like-Neohec	53	0.00165153	0.0421656	0.0391676
SB-like-Leppro	SB-like-Neohec	54	0.00165153	0.0158106	0.104457
SB-like-Neocal	SB-like-Neohec	55	0.00165153	0.0068864	0.239825
SB-like-Aeostr	SB-like-Neomee	56	0.12307	0.0802074	1.5344
SB-like-Altcom	SB-like-Neomee	57	0.00247832	0.0403688	0.0613919
SB-like-Lamlem	SB-like-Neomee	58	0.00413395	0.0293215	0.140987
SB-like-Neoven	SB-like-Neomee	59	0.00165153	0.0219789	0.0751415
SB-like-Neofas	SB-like-Neomee	60	0.00413395	0.0553666	0.0746649
SB-like-Lamcal	SB-like-Neomee	61	0.00330579	0.0404914	0.0816418
SB-like-Lepken	SB-like-Neomee	62	0.000825423	0.0271237	0.0304318
SB-like-Lepmim	SB-like-Neomee	63	0.00165153	0.0527254	0.0313232
SB-like-Leppro	SB-like-Neomee	64	0.00165153	0.0218046	0.0757421
SB-like-Neocal	SB-like-Neomee	65	0.00165153	0.0208031	0.0793884
SB-like-Neohec	SB-like-Neomee	66	0	0.0258207	0
SB-like-Aeostr	SB-like-Neople	67	0.122135	0.0663848	1.8398
SB-like-Altcom	SB-like-Neople	68	0.00413395	0.0291039	0.142041
SB-like-Lamlem	SB-like-Neople	69	0.00579232	0.0135067	0.428848
SB-like-Neoven	SB-like-Neople	70	0.00330579	0.0149331	0.221373
SB-like-Neofas	SB-like-Neople	71	0.00579232	0.0446828	0.129632
SB-like-Lamcal	SB-like-Neople	72	0.00496279	0.0291918	0.170006
SB-like-Lepken	SB-like-Neople	73	0.00247832	0.0240734	0.102948
SB-like-Lepmim	SB-like-Neople	74	0.00330579	0.0421656	0.0784001
SB-like-Leppro	SB-like-Neople	75	0.00165153	0.0108429	0.152314
SB-like-Neocal	SB-like-Neople	76	0.00330579	0.00589972	0.560329
SB-like-Neohec	SB-like-Neople	77	0.00165153	0.012827	0.128754
SB-like-Neomee	SB-like-Neople	78	0.00165153	0.0168071	0.0982636
SB-like-Aeostr	SB-like-Neocauk	79	0.12307	0.0663848	1.85389
SB-like-Altcom	SB-like-Neocauk	80	0.00247832	0.0270693	0.0915544
SB-like-Lamlem	SB-like-Neocauk	81	0.00413395	0.0135067	0.306066
SB-like-Neoven	SB-like-Neocauk	82	0.00165153	0.0189532	0.0871372
SB-like-Neofas	SB-like-Neocauk	83	0.00413395	0.0425596	0.0971331
SB-like-Lamcal	SB-like-Neocauk	84	0.00330579	0.0251143	0.13163
SB-like-Lepken	SB-like-Neocauk	85	0.000825423	0.0271237	0.0304318
SB-like-Lepmim	SB-like-Neocauk	86	0.00165153	0.040067	0.0412192
SB-like-Leppro	SB-like-Neocauk	87	0.00330579	0.0108429	0.304881
SB-like-Neocal	SB-like-Neocauk	88	0.00330579	0.00196271	1.6843
SB-like-Neohec	SB-like-Neocauk	89	0.00165153	0.00886269	0.186346
SB-like-Neomee	SB-like-Neocauk	90	0.00165153	0.0228071	0.0724128
SB-like-Neople	SB-like-Neocauk	91	0.00330579	0.00787406	0.419833
SB-like-Aeostr	SB-like-Lamorn	92	0.122135	0.0674413	1.81098
SB-like-Altcom	SB-like-Lamorn	93	0.00330579	0.0280861	0.117702
SB-like-Lamlem	SB-like-Lamorn	94	0.00496279	0.0145533	0.341009
SB-like-Neoven	SB-like-Lamorn	95	0.00247832	0.0179466	0.138094
SB-like-Neofas	SB-like-Lamorn	96	0.00496279	0.0446828	0.111067
SB-like-Lamcal	SB-like-Lamorn	97	0.00413395	0.0261321	0.158194
SB-like-Lepken	SB-like-Lamorn	98	0.00165153	0.0312054	0.0529245
SB-like-Lepmim	SB-like-Lamorn	99	0.00247832	0.0421656	0.0587757
SB-like-Leppro	SB-like-Lamorn	100	0.00413395	0.0178046	0.232184
SB-like-Neocal	SB-like-Lamorn	101	0.00413395	0.0068864	0.600306
SB-like-Neohec	SB-like-Lamorn	102	0.00247832	0.0138206	0.179321
SB-like-Neomee	SB-like-Lamorn	103	0.00247832	0.0178046	0.139195
SB-like-Neople	SB-like-Lamorn	104	0.00413395	0.00886269	0.466444
SB-like-Neocauk	SB-like-Lamorn	105	0.000825423	0.0068864	0.119863
SB-like-Aeostr	SB-like-Neobrem	106	0.124006	0.0796561	1.55677
SB-like-Altcom	SB-like-Neobrem	107	0.00413395	0.0391277	0.105653
SB-like-Lamlem	SB-like-Neobrem	108	0.00579232	0.0386341	0.149928
SB-like-Neoven	SB-like-Neobrem	109	0.00330579	0.0375191	0.0881096
SB-like-Neofas	SB-like-Neobrem	110	0.00579232	0.0598104	0.0968447
SB-like-Lamcal	SB-like-Neobrem	111	0.00496279	0.0423593	0.117159
SB-like-Lepken	SB-like-Neobrem	112	0.00247832	0.0447133	0.0554268
SB-like-Lepmim	SB-like-Neobrem	113	0.00330579	0.0554359	0.0596326
SB-like-Leppro	SB-like-Neobrem	114	0.00330579	0.0411097	0.0804138
SB-like-Neocal	SB-like-Neobrem	115	0.00330579	0.0303762	0.108828
SB-like-Neohec	SB-like-Neobrem	116	0.00165153	0.0327515	0.0504261
SB-like-Neomee	SB-like-Neobrem	117	0.00165153	0.0459174	0.0359673
SB-like-Neople	SB-like-Neobrem	118	0.00330579	0.0327515	0.100936
SB-like-Neocauk	SB-like-Neobrem	119	0.00330579	0.0327515	0.100936
SB-like-Lamorn	SB-like-Neobrem	120	0.00413395	0.0339412	0.121797
SB-like-Aeostr	SB-like-Lamlap	121	0.122135	0.0695577	1.75588
SB-like-Altcom	SB-like-Lamlap	122	0.00413395	0.0301228	0.137237
SB-like-Lamlem	SB-like-Lamlap	123	0.00413395	0.0166497	0.248289
SB-like-Neoven	SB-like-Lamlap	124	0.00496279	0.0219789	0.225798
SB-like-Neofas	SB-like-Lamlap	125	0.00745345	0.0436206	0.17087
SB-like-Lamcal	SB-like-Lamlap	126	0.00662254	0.0322609	0.205281
SB-like-Lepken	SB-like-Lamlap	127	0.00413395	0.0301834	0.136961
SB-like-Lepmim	SB-like-Lamlap	128	0.00496279	0.0411158	0.120703
SB-like-Leppro	SB-like-Lamlap	129	0.00496279	0.0138206	0.359088
SB-like-Neocal	SB-like-Lamlap	130	0.00330579	0.00491401	0.672727
SB-like-Neohec	SB-like-Lamlap	131	0.00330579	0.0118345	0.279336
SB-like-Neomee	SB-like-Lamlap	132	0.00330579	0.0238106	0.138837
SB-like-Neople	SB-like-Lamlap	133	0.00496279	0.00886269	0.559964
SB-like-Neocauk	SB-like-Lamlap	134	0.00496279	0.0068864	0.720665
SB-like-Lamorn	SB-like-Lamlap	135	0.00579232	0.0118345	0.489445
SB-like-Neobrem	SB-like-Lamlap	136	0.00496279	0.036325	0.136622
SB-like-Aeostr	SB-like-Neovar	137	0.121201	0.0874758	1.38554
SB-like-Altcom	SB-like-Neovar	138	0.00413395	0.0567976	0.0727838
SB-like-Lamlem	SB-like-Neovar	139	0.00413395	0.0436751	0.0946523
SB-like-Neoven	SB-like-Neovar	140	0.00165153	0.0406518	0.0406262
SB-like-Neofas	SB-like-Neovar	141	0.00413395	0.071074	0.0581639
SB-like-Lamcal	SB-like-Neovar	142	0.00496279	0.0509731	0.097361
SB-like-Lepken	SB-like-Neovar	143	0.00247832	0.0530546	0.0467126
SB-like-Lepmim	SB-like-Neovar	144	0.00330579	0.0670821	0.0492797
SB-like-Leppro	SB-like-Neovar	145	0.00330579	0.0477269	0.0692647
SB-like-Neocal	SB-like-Neovar	146	0.00330579	0.0392612	0.0841998
SB-like-Neohec	SB-like-Neovar	147	0.00165153	0.0424275	0.0389259
SB-like-Neomee	SB-like-Neovar	148	0.00165153	0.0498546	0.0331269
SB-like-Neople	SB-like-Neovar	149	0.00330579	0.037156	0.0889706
SB-like-Neocauk	SB-like-Neovar	150	0.00330579	0.0413709	0.079906
SB-like-Lamorn	SB-like-Neovar	151	0.00247832	0.0413709	0.0599047
SB-like-Neobrem	SB-like-Neovar	152	0.00330579	0.0545921	0.0605543
SB-like-Lamlap	SB-like-Neovar	153	0.00496279	0.0445439	0.111414
SB-like-Aeostr	SB-like-Neomul	154	0.120268	0.0814834	1.47597
SB-like-Altcom	SB-like-Neomul	155	0.00745345	0.0566783	0.131504
SB-like-Lamlem	SB-like-Neomul	156	0.00745345	0.0467731	0.159353
SB-like-Neoven	SB-like-Neomul	157	0.00496279	0.0501673	0.0989249
SB-like-Neofas	SB-like-Neomul	158	0.00745345	0.0174992	0.425932
SB-like-Lamcal	SB-like-Neomul	159	0.00662254	0.0519327	0.127521
SB-like-Lepken	SB-like-Neomul	160	0.00413395	0.0615097	0.067208
SB-like-Lepmim	SB-like-Neomul	161	0.00496279	0.00608521	0.815549
SB-like-Leppro	SB-like-Neomul	162	0.00662254	0.0518789	0.127654
SB-like-Neocal	SB-like-Neomul	163	0.00662254	0.0402323	0.164607
SB-like-Neohec	SB-like-Neomul	164	0.00496279	0.0444518	0.111644
SB-like-Neomee	SB-like-Neomul	165	0.00496279	0.0550789	0.0901033
SB-like-Neople	SB-like-Neomul	166	0.00662254	0.0444518	0.148983
SB-like-Neocauk	SB-like-Neomul	167	0.00496279	0.0423398	0.117213
SB-like-Lamorn	SB-like-Neomul	168	0.00579232	0.0444518	0.130306
SB-like-Neobrem	SB-like-Neomul	169	0.00662254	0.0579873	0.114207
SB-like-Lamlap	SB-like-Neomul	170	0.00828505	0.0433952	0.190921
SB-like-Neovar	SB-like-Neomul	171	0.00496279	0.069584	0.0713209
SB-like-Aeostr	SB-like-Neocau	172	0.121201	0.089865	1.3487
SB-like-Altcom	SB-like-Neocau	173	0.00579232	0.0627165	0.0923572
SB-like-Lamlem	SB-like-Neocau	174	0.00579232	0.0610877	0.0948198
SB-like-Neoven	SB-like-Neocau	175	0.00330579	0.0632663	0.052252
SB-like-Neofas	SB-like-Neocau	176	0.00579232	0.0623188	0.0929467
SB-like-Lamcal	SB-like-Neocau	177	0.00662254	0.0639967	0.103483
SB-like-Lepken	SB-like-Neocau	178	0.00413395	0.0693555	0.0596051
SB-like-Lepmim	SB-like-Neocau	179	0.00496279	0.0573405	0.0865494
SB-like-Leppro	SB-like-Neocau	180	0.00662254	0.0632007	0.104786
SB-like-Neocal	SB-like-Neocau	181	0.00662254	0.0536211	0.123506
SB-like-Neohec	SB-like-Neocau	182	0.00496279	0.0536211	0.0925529
SB-like-Neomee	SB-like-Neocau	183	0.00496279	0.0696385	0.071265
SB-like-Neople	SB-like-Neocau	184	0.00662254	0.0578674	0.114443
SB-like-Neocauk	SB-like-Neocau	185	0.00330579	0.055742	0.0593052
SB-like-Lamorn	SB-like-Neocau	186	0.00247832	0.0589318	0.042054
SB-like-Neobrem	SB-like-Neocau	187	0.00662254	0.0679237	0.0974998
SB-like-Lamlap	SB-like-Neocau	188	0.00828505	0.0589318	0.140587
SB-like-Neovar	SB-like-Neocau	189	0.00330579	0.0833365	0.039668
SB-like-Neomul	SB-like-Neocau	190	0.00662254	0.059783	0.110776
SB-like-Aeostr	SB-like-Lammel	191	0.124943	0.0674413	1.85261
SB-like-Altcom	SB-like-Lammel	192	0.003314	0.0280861	0.117994
SB-like-Lamlem	SB-like-Lammel	193	0.00663903	0.0145533	0.456188
SB-like-Neoven	SB-like-Lammel	194	0.00414422	0.0199607	0.207619
SB-like-Neofas	SB-like-Lammel	195	0.00497513	0.0436206	0.114055
SB-like-Lamcal	SB-like-Lammel	196	0.00747201	0.0261321	0.285932
SB-like-Lepken	SB-like-Lammel	197	0.00497513	0.0281426	0.176783
SB-like-Lepmim	SB-like-Lammel	198	0.00580674	0.0411158	0.141229
SB-like-Leppro	SB-like-Lammel	199	0.00580674	0.0118345	0.490663
SB-like-Neocal	SB-like-Lammel	200	0.00580674	0.00294551	1.97139
SB-like-Neohec	SB-like-Lammel	201	0.00414422	0.0098523	0.420635
SB-like-Neomee	SB-like-Lammel	202	0.00414422	0.0238106	0.174049
SB-like-Neople	SB-like-Lammel	203	0.00580674	0.00886269	0.655189
SB-like-Neocauk	SB-like-Lammel	204	0.00414422	0.000980873	4.22504
SB-like-Lamorn	SB-like-Lammel	205	0.00497513	0.00787406	0.631839
SB-like-Neobrem	SB-like-Lammel	206	0.00580674	0.0339412	0.171082
SB-like-Lamlap	SB-like-Lammel	207	0.00747201	0.00787406	0.948941
SB-like-Neovar	SB-like-Lammel	208	0.00580674	0.0424275	0.136863
SB-like-Neomul	SB-like-Lammel	209	0.00747201	0.0433952	0.172185
SB-like-Neocau	SB-like-Lammel	210	0.00580674	0.0568041	0.102224
SB-like-Aeostr	SB-like-Lamoce	211	0.124943	0.0692783	1.80349
SB-like-Altcom	SB-like-Lamoce	212	0.000825423	0.040822	0.0202201
SB-like-Lamlem	SB-like-Lamoce	213	0.00413395	0.0232323	0.17794
SB-like-Neoven	SB-like-Lamoce	214	0.00165153	0.0191635	0.086181
SB-like-Neofas	SB-like-Lamoce	215	0.00247832	0.0500104	0.049556
SB-like-Lamcal	SB-like-Lamoce	216	0.00496279	0.0281709	0.176167
SB-like-Lepken	SB-like-Lamoce	217	0.00247832	0.0291624	0.0849831
SB-like-Lepmim	SB-like-Lamoce	218	0.00330579	0.0474316	0.0696959
SB-like-Leppro	SB-like-Lamoce	219	0.00330579	0.0261059	0.12663
SB-like-Neocal	SB-like-Lamoce	220	0.00330579	0.0169919	0.194551
SB-like-Neohec	SB-like-Lamoce	221	0.00165153	0.0200207	0.0824911
SB-like-Neomee	SB-like-Lamoce	222	0.00165153	0.0322284	0.0512445
SB-like-Neople	SB-like-Lamoce	223	0.00330579	0.0190101	0.173897
SB-like-Neocauk	SB-like-Lamoce	224	0.00165153	0.0169919	0.0971949
SB-like-Lamorn	SB-like-Lamoce	225	0.00247832	0.0200207	0.123788
SB-like-Neobrem	SB-like-Lamoce	226	0.00330579	0.0375191	0.0881096
SB-like-Lamlap	SB-like-Lamoce	227	0.00496279	0.022045	0.225121
SB-like-Neovar	SB-like-Lamoce	228	0.00330579	0.0382081	0.0865207
SB-like-Neomul	SB-like-Lamoce	229	0.00662254	0.0497512	0.133113
SB-like-Neocau	SB-like-Lamoce	230	0.00496279	0.0628479	0.0789651
SB-like-Lammel	SB-like-Lamoce	231	0.00248447	0.0180005	0.138023
SB-like-Aeostr	SB-like-Lepmee	232	0.12307	0.0804667	1.52945
SB-like-Altcom	SB-like-Lepmee	233	0.00247832	0.0533879	0.046421
SB-like-Lamlem	SB-like-Lepmee	234	0.00413395	0.0446454	0.0925951
SB-like-Neoven	SB-like-Lepmee	235	0.00165153	0.0444518	0.0371533
SB-like-Neofas	SB-like-Lepmee	236	0.00413395	0.0523904	0.0789066
SB-like-Lamcal	SB-like-Lepmee	237	0.00330579	0.0446828	0.0739835
SB-like-Lepken	SB-like-Lepmee	238	0.000825423	0.0520951	0.0158445
SB-like-Lepmim	SB-like-Lepmee	239	0.00165153	0.0497194	0.033217
SB-like-Leppro	SB-like-Lepmee	240	0.00165153	0.04652	0.0355015
SB-like-Neocal	SB-like-Lepmee	241	0.00165153	0.034947	0.047258
SB-like-Neohec	SB-like-Lepmee	242	0	0.0370413	0
SB-like-Neomee	SB-like-Lepmee	243	0	0.0507618	0
SB-like-Neople	SB-like-Lepmee	244	0.00165153	0.0391399	0.0421955
SB-like-Neocauk	SB-like-Lepmee	245	0.00165153	0.0370413	0.0445862
SB-like-Lamorn	SB-like-Lepmee	246	0.00247832	0.0401909	0.0616636
SB-like-Neobrem	SB-like-Lepmee	247	0.00165153	0.0459716	0.035925
SB-like-Lamlap	SB-like-Lepmee	248	0.00330579	0.0401909	0.0822522
SB-like-Neovar	SB-like-Lepmee	249	0.00165153	0.0621185	0.0265867
SB-like-Neomul	SB-like-Lepmee	250	0.00496279	0.0521117	0.0952336
SB-like-Neocau	SB-like-Lepmee	251	0.00496279	0.0255768	0.194034
SB-like-Lammel	SB-like-Lepmee	252	0.00414422	0.03809	0.108801
SB-like-Lamoce	SB-like-Lepmee	253	0.00165153	0.0435754	0.0379005
SB-like-Aeostr	SB-like-Neobre	254	0.122135	0.0889015	1.37382
SB-like-Altcom	SB-like-Neobre	255	0.00662254	0.0613062	0.108024
SB-like-Lamlem	SB-like-Neobre	256	0.00828505	0.0596556	0.138881
SB-like-Neoven	SB-like-Neobre	257	0.00579232	0.0600689	0.0964279
SB-like-Neofas	SB-like-Neobre	258	0.00828505	0.0619621	0.133712
SB-like-Lamcal	SB-like-Neobre	259	0.00745345	0.0625524	0.119155
SB-like-Lepken	SB-like-Neobre	260	0.00496279	0.0677878	0.0732107
SB-like-Lepmim	SB-like-Neobre	261	0.00413395	0.0570991	0.0723995
SB-like-Leppro	SB-like-Neobre	262	0.00579232	0.0638839	0.0906696
SB-like-Neocal	SB-like-Neobre	263	0.00579232	0.0524314	0.110474
SB-like-Neohec	SB-like-Neobre	264	0.00413395	0.0534671	0.0773176
SB-like-Neomee	SB-like-Neobre	265	0.00413395	0.0659803	0.0626542
SB-like-Neople	SB-like-Neobre	266	0.00579232	0.0565807	0.102373
SB-like-Neocauk	SB-like-Neobre	267	0.00579232	0.0545039	0.106274
SB-like-Lamorn	SB-like-Neobre	268	0.00662254	0.0576208	0.114933
SB-like-Neobrem	SB-like-Neobre	269	0.00579232	0.0678428	0.0853786
SB-like-Lamlap	SB-like-Neobre	270	0.00745345	0.0576208	0.129354
SB-like-Neovar	SB-like-Neobre	271	0.00579232	0.0813973	0.0711611
SB-like-Neomul	SB-like-Neobre	272	0.00911734	0.0584108	0.15609
SB-like-Neocau	SB-like-Neobre	273	0.00911734	0.0202847	0.44947
SB-like-Lammel	SB-like-Neobre	274	0.0083057	0.0555418	0.14954
SB-like-Lamoce	SB-like-Neobre	275	0.00579232	0.0624883	0.0926944
SB-like-Lepmee	SB-like-Neobre	276	0.00413395	0.0255768	0.161628
SB-like-Aeostr	SB-like-Chabif	277	0.120268	0.074646	1.61117
SB-like-Altcom	SB-like-Chabif	278	0.0132892	0.036664	0.36246
SB-like-Lamlem	SB-like-Chabif	279	0.0132892	0.0426504	0.311585
SB-like-Neoven	SB-like-Chabif	280	0.0124535	0.0428637	0.290536
SB-like-Neofas	SB-like-Chabif	281	0.0149629	0.0553666	0.270251
SB-like-Lamcal	SB-like-Chabif	282	0.0132892	0.0322609	0.41193
SB-like-Lepken	SB-like-Chabif	283	0.0116184	0.0518672	0.224002
SB-like-Lepmim	SB-like-Chabif	284	0.010784	0.0495457	0.217658
SB-like-Leppro	SB-like-Chabif	285	0.0124535	0.0487406	0.255505
SB-like-Neocal	SB-like-Chabif	286	0.0141257	0.0373592	0.378105
SB-like-Neohec	SB-like-Chabif	287	0.0124535	0.0404504	0.30787
SB-like-Neomee	SB-like-Chabif	288	0.0124535	0.0487406	0.255505
SB-like-Neople	SB-like-Chabif	289	0.0141257	0.0394189	0.358348
SB-like-Neocauk	SB-like-Chabif	290	0.0124535	0.0394189	0.315926
SB-like-Lamorn	SB-like-Chabif	291	0.0132892	0.0383886	0.346177
SB-like-Neobrem	SB-like-Chabif	292	0.0141257	0.0543869	0.259726
SB-like-Lamlap	SB-like-Chabif	293	0.0141257	0.0425165	0.33224
SB-like-Neovar	SB-like-Chabif	294	0.0124535	0.0573372	0.217197
SB-like-Neomul	SB-like-Chabif	295	0.0124535	0.054011	0.230572
SB-like-Neocau	SB-like-Chabif	296	0.0141257	0.0660964	0.213714
SB-like-Lammel	SB-like-Chabif	297	0.0150003	0.0404504	0.370831
SB-like-Lamoce	SB-like-Chabif	298	0.0141257	0.0383886	0.367967
SB-like-Lepmee	SB-like-Chabif	299	0.0124535	0.0531652	0.234241
SB-like-Neobre	SB-like-Chabif	300	0.0116184	0.0646047	0.179838
SB-like-Aeostr	SB-like-Chacya	301	0.120268	0.0844383	1.42432
SB-like-Altcom	SB-like-Chacya	302	0.010784	0.0594855	0.181288
SB-like-Lamlem	SB-like-Chacya	303	0.010784	0.0499019	0.216104
SB-like-Neoven	SB-like-Chacya	304	0.00995033	0.0508672	0.195614
SB-like-Neofas	SB-like-Chacya	305	0.0124535	0.0132994	0.936391
SB-like-Lamcal	SB-like-Chacya	306	0.0116184	0.0526166	0.220812
SB-like-Lepken	SB-like-Chacya	307	0.00911734	0.0621318	0.146742
SB-like-Lepmim	SB-like-Chacya	308	0.00828505	0.0203466	0.407196
SB-like-Leppro	SB-like-Chacya	309	0.00995033	0.0525623	0.189305
SB-like-Neocal	SB-like-Chacya	310	0.0116184	0.0409893	0.283449
SB-like-Neohec	SB-like-Chacya	311	0.00995033	0.0451822	0.220227
SB-like-Neomee	SB-like-Chacya	312	0.00995033	0.055742	0.178507
SB-like-Neople	SB-like-Chacya	313	0.0116184	0.0451822	0.257145
SB-like-Neocauk	SB-like-Chacya	314	0.00995033	0.0430836	0.230954
SB-like-Lamorn	SB-like-Chacya	315	0.010784	0.0451822	0.238678
SB-like-Neobrem	SB-like-Chacya	316	0.0116184	0.0601866	0.193039
SB-like-Lamlap	SB-like-Chacya	317	0.0116184	0.0441324	0.263262
SB-like-Neovar	SB-like-Chacya	318	0.00995033	0.0712689	0.139617
SB-like-Neomul	SB-like-Chacya	319	0.00995033	0.0193983	0.51295
SB-like-Neocau	SB-like-Chacya	320	0.0116184	0.0615252	0.188839
SB-like-Lammel	SB-like-Chacya	321	0.0124846	0.0441324	0.282889
SB-like-Lamoce	SB-like-Chacya	322	0.0116184	0.0504482	0.230303
SB-like-Lepmee	SB-like-Chacya	323	0.00995033	0.0506437	0.196477
SB-like-Neobre	SB-like-Chacya	324	0.00911734	0.0601217	0.151648
SB-like-Chabif	SB-like-Chacya	325	0.00247832	0.0568041	0.0436292
SB-like-Aeostr	SB-like-Neofur	326	0.119335	0.0824359	1.44761
SB-like-Altcom	SB-like-Neofur	327	0.010784	0.0560513	0.192395
SB-like-Lamlem	SB-like-Neofur	328	0.010784	0.0541821	0.199033
SB-like-Neoven	SB-like-Neofur	329	0.00995033	0.0569259	0.174794
SB-like-Neofas	SB-like-Neofur	330	0.0124535	0.0576377	0.216064
SB-like-Lamcal	SB-like-Neofur	331	0.0116184	0.0572754	0.202851
SB-like-Lepken	SB-like-Neofur	332	0.00995033	0.0646047	0.154019
SB-like-Lepmim	SB-like-Neofur	333	0.00911734	0.0528347	0.172564
SB-like-Leppro	SB-like-Neofur	334	0.0124535	0.0586619	0.212292
SB-like-Neocal	SB-like-Neofur	335	0.0124535	0.0472687	0.263461
SB-like-Neohec	SB-like-Neofur	336	0.010784	0.0482991	0.223276
SB-like-Neomee	SB-like-Neofur	337	0.010784	0.0628373	0.171618
SB-like-Neople	SB-like-Neofur	338	0.0124535	0.0513967	0.242301
SB-like-Neocauk	SB-like-Neofur	339	0.00995033	0.0493306	0.201707
SB-like-Lamorn	SB-like-Neofur	340	0.010784	0.0524314	0.205679
SB-like-Neobrem	SB-like-Neofur	341	0.0124535	0.061704	0.201826
SB-like-Lamlap	SB-like-Neofur	342	0.0124535	0.0524314	0.237519
SB-like-Neovar	SB-like-Neofur	343	0.010784	0.0770017	0.140049
SB-like-Neomul	SB-like-Neofur	344	0.010784	0.0551936	0.195385
SB-like-Neocau	SB-like-Neofur	345	0.0116184	0.0202847	0.572767
SB-like-Lammel	SB-like-Neofur	346	0.0124846	0.0503631	0.247891
SB-like-Lamoce	SB-like-Neofur	347	0.0116184	0.0572168	0.203059
SB-like-Lepmee	SB-like-Neofur	348	0.010784	0.0204089	0.528398
SB-like-Neobre	SB-like-Neofur	349	0.00995033	0.0168404	0.59086
SB-like-Chabif	SB-like-Neofur	350	0.00330579	0.0593221	0.0557261
SB-like-Chacya	SB-like-Neofur	351	0.00247832	0.0569217	0.043539
SB-like-Aeostr	SB-like-Neofuru	352	0.118404	0.0695577	1.70224
SB-like-Altcom	SB-like-Neofuru	353	0.010784	0.0393394	0.274127
SB-like-Lamlem	SB-like-Neofuru	354	0.010784	0.024022	0.448922
SB-like-Neoven	SB-like-Neofuru	355	0.00995033	0.00993057	1.00199
SB-like-Neofas	SB-like-Neofuru	356	0.0124535	0.0489426	0.25445
SB-like-Lamcal	SB-like-Neofuru	357	0.0116184	0.0312368	0.371946
SB-like-Lepken	SB-like-Neofuru	358	0.00995033	0.0301834	0.329663
SB-like-Lepmim	SB-like-Neofuru	359	0.00911734	0.0463762	0.196595
SB-like-Leppro	SB-like-Neofuru	360	0.0124535	0.0248152	0.501849
SB-like-Neocal	SB-like-Neofuru	361	0.0124535	0.0178046	0.699451
SB-like-Neohec	SB-like-Neofuru	362	0.010784	0.0168071	0.641634
SB-like-Neomee	SB-like-Neofuru	363	0.010784	0.0228071	0.472835
SB-like-Neople	SB-like-Neofuru	364	0.0124535	0.0178046	0.699451
SB-like-Neocauk	SB-like-Neofuru	365	0.00995033	0.0198026	0.502475
SB-like-Lamorn	SB-like-Neofuru	366	0.010784	0.0148151	0.727907
SB-like-Neobrem	SB-like-Neofuru	367	0.0124535	0.0375191	0.331924
SB-like-Lamlap	SB-like-Neofuru	368	0.0124535	0.0228071	0.546034
SB-like-Neovar	SB-like-Neofuru	369	0.010784	0.0424275	0.254175
SB-like-Neomul	SB-like-Neofuru	370	0.010784	0.0486891	0.221487
SB-like-Neocau	SB-like-Neofuru	371	0.0116184	0.061064	0.190266
SB-like-Lammel	SB-like-Neofuru	372	0.0124846	0.0208031	0.600129
SB-like-Lamoce	SB-like-Neofuru	373	0.0116184	0.0210323	0.552406
SB-like-Lepmee	SB-like-Neofuru	374	0.010784	0.0444058	0.242851
SB-like-Neobre	SB-like-Neofuru	375	0.00995033	0.0607474	0.163798
SB-like-Chabif	SB-like-Neofuru	376	0.00496279	0.0414829	0.119634
SB-like-Chacya	SB-like-Neofuru	377	0.00413395	0.0493928	0.0836954
SB-like-Neofur	SB-like-Neofuru	378	0.00165153	0.0555418	0.0297349
SB-like-Aeostr	SB-like-Neobue	379	0.118404	0.0835106	1.41783
SB-like-Altcom	SB-like-Neobue	380	0.0124535	0.0529116	0.235363
SB-like-Lamlem	SB-like-Neobue	381	0.0124535	0.0520011	0.239485
SB-like-Neoven	SB-like-Neobue	382	0.0116184	0.0537928	0.215984
SB-like-Neofas	SB-like-Neobue	383	0.0141257	0.0587171	0.240572
SB-like-Lamcal	SB-like-Neobue	384	0.0124535	0.0562233	0.2215
SB-like-Lepken	SB-like-Neobue	385	0.010784	0.0614318	0.175544
SB-like-Lepmim	SB-like-Neobue	386	0.00995033	0.0538991	0.18461
SB-like-Leppro	SB-like-Neobue	387	0.0124535	0.0555418	0.224218
SB-like-Neocal	SB-like-Neobue	388	0.0132892	0.0441839	0.300771
SB-like-Neohec	SB-like-Neobue	389	0.0116184	0.0452111	0.256981
SB-like-Neomee	SB-like-Neobue	390	0.0116184	0.0617918	0.188025
SB-like-Neople	SB-like-Neobue	391	0.0132892	0.0482991	0.275144
SB-like-Neocauk	SB-like-Neobue	392	0.0116184	0.0462394	0.251266
SB-like-Lamorn	SB-like-Neobue	393	0.0124535	0.0493306	0.252449
SB-like-Neobrem	SB-like-Neobue	394	0.0132892	0.0580388	0.228972
SB-like-Lamlap	SB-like-Neobue	395	0.0132892	0.0493306	0.269391
SB-like-Neovar	SB-like-Neobue	396	0.0116184	0.0715342	0.162417
SB-like-Neomul	SB-like-Neobue	397	0.0116184	0.0551936	0.210502
SB-like-Neocau	SB-like-Neobue	398	0.0132892	0.0161947	0.820592
SB-like-Lammel	SB-like-Neobue	399	0.014161	0.0472687	0.299585
SB-like-Lamoce	SB-like-Neobue	400	0.0132892	0.0540672	0.245791
SB-like-Lepmee	SB-like-Neobue	401	0.0116184	0.0255768	0.454254
SB-like-Neobre	SB-like-Neobue	402	0.010784	0.0138479	0.778747
SB-like-Chabif	SB-like-Neobue	403	0.00496279	0.0582689	0.0851705
SB-like-Chacya	SB-like-Neobue	404	0.00413395	0.0558573	0.074009
SB-like-Neofur	SB-like-Neobue	405	0.00413395	0.0148444	0.278485
SB-like-Neofuru	SB-like-Neobue	406	0.00247832	0.0524314	0.0472678
SB-like-Aeostr	SB-like-Neocyl	407	0.115614	0.0741854	1.55845
SB-like-Altcom	SB-like-Neocyl	408	0.0124535	0.0453686	0.274495
SB-like-Lamlem	SB-like-Neocyl	409	0.0124535	0.0320883	0.3881
SB-like-Neoven	SB-like-Neocyl	410	0.0116184	0.0306773	0.37873
SB-like-Neofas	SB-like-Neocyl	411	0.0141257	0.0226114	0.624715
SB-like-Lamcal	SB-like-Neocyl	412	0.0124535	0.0314907	0.395465
SB-like-Lepken	SB-like-Neocyl	413	0.010784	0.0418215	0.257858
SB-like-Lepmim	SB-like-Neocyl	414	0.00995033	0.0265322	0.375029
SB-like-Leppro	SB-like-Neocyl	415	0.0132892	0.0324902	0.409023
SB-like-Neocal	SB-like-Neocyl	416	0.0132892	0.0212022	0.626785
SB-like-Neohec	SB-like-Neocyl	417	0.0116184	0.0263173	0.441473
SB-like-Neomee	SB-like-Neocyl	418	0.0116184	0.0355909	0.326442
SB-like-Neople	SB-like-Neocyl	419	0.0132892	0.0252922	0.525428
SB-like-Neocauk	SB-like-Neocyl	420	0.0116184	0.0212022	0.54798
SB-like-Lamorn	SB-like-Neocyl	421	0.0124535	0.0232451	0.535745
SB-like-Neobrem	SB-like-Neocyl	422	0.0132892	0.0390814	0.34004
SB-like-Lamlap	SB-like-Neocyl	423	0.0132892	0.0263173	0.504962
SB-like-Neovar	SB-like-Neocyl	424	0.0116184	0.0524229	0.221628
SB-like-Neomul	SB-like-Neocyl	425	0.0116184	0.0287199	0.404541
SB-like-Neocau	SB-like-Neocyl	426	0.0116184	0.0557746	0.20831
SB-like-Lammel	SB-like-Neocyl	427	0.0124846	0.0222231	0.561782
SB-like-Lamoce	SB-like-Neocyl	428	0.0132892	0.0304283	0.436739
SB-like-Lepmee	SB-like-Neocyl	429	0.0116184	0.0364814	0.318474
SB-like-Neobre	SB-like-Neocyl	430	0.010784	0.0545122	0.197827
SB-like-Chabif	SB-like-Neocyl	431	0.00579232	0.043907	0.131922
SB-like-Chacya	SB-like-Neocyl	432	0.00496279	0.0213098	0.232888
SB-like-Neofur	SB-like-Neocyl	433	0.00413395	0.0492407	0.0839538
SB-like-Neofuru	SB-like-Neocyl	434	0.00247832	0.0304283	0.0814477
SB-like-Neobue	SB-like-Neocyl	435	0.00330579	0.0502928	0.0657309
SB-like-Aeostr	SB-like-Neolon	436	0.118404	0.0800427	1.47926
SB-like-Altcom	SB-like-Neolon	437	0.0116184	0.0534008	0.21757
SB-like-Lamlem	SB-like-Neolon	438	0.0116184	0.0372185	0.312167
SB-like-Neoven	SB-like-Neolon	439	0.010784	0.0376635	0.286325
SB-like-Neofas	SB-like-Neolon	440	0.0132892	0.0585942	0.226801
SB-like-Lamcal	SB-like-Neolon	441	0.0116184	0.0343121	0.338609
SB-like-Lepken	SB-like-Neolon	442	0.00995033	0.0497817	0.199879
SB-like-Lepmim	SB-like-Neolon	443	0.00911734	0.0537875	0.169507
SB-like-Leppro	SB-like-Neolon	444	0.0124535	0.0445869	0.279308
SB-like-Neocal	SB-like-Neolon	445	0.0124535	0.0332524	0.374513
SB-like-Neohec	SB-like-Neolon	446	0.010784	0.0342775	0.314609
SB-like-Neomee	SB-like-Neolon	447	0.010784	0.0456237	0.236368
SB-like-Neople	SB-like-Neolon	448	0.0124535	0.0353037	0.352752
SB-like-Neocauk	SB-like-Neolon	449	0.010784	0.0353037	0.305464
SB-like-Lamorn	SB-like-Neolon	450	0.0116184	0.0342775	0.33895
SB-like-Neobrem	SB-like-Neolon	451	0.0124535	0.04833	0.257676
SB-like-Lamlap	SB-like-Neolon	452	0.0124535	0.0363309	0.342778
SB-like-Neovar	SB-like-Neolon	453	0.010784	0.0498546	0.216309
SB-like-Neomul	SB-like-Neolon	454	0.0124535	0.0582891	0.21365
SB-like-Neocau	SB-like-Neolon	455	0.0124535	0.0704443	0.176785
SB-like-Lammel	SB-like-Neolon	456	0.0150003	0.0363309	0.412879
SB-like-Lamoce	SB-like-Neolon	457	0.0124535	0.0322284	0.386413
SB-like-Lepmee	SB-like-Neolon	458	0.010784	0.0510262	0.211343
SB-like-Neobre	SB-like-Neolon	459	0.00995033	0.068851	0.14452
SB-like-Chabif	SB-like-Neolon	460	0.00662254	0.0425165	0.155764
SB-like-Chacya	SB-like-Neolon	461	0.00579232	0.0589318	0.0982886
SB-like-Neofur	SB-like-Neolon	462	0.00496279	0.063546	0.0780976
SB-like-Neofuru	SB-like-Neolon	463	0.00330579	0.0363309	0.090991
SB-like-Neobue	SB-like-Neolon	464	0.00247832	0.0603764	0.0410478
SB-like-Neocyl	SB-like-Neolon	465	0.00413395	0.0418215	0.0988474
SB-like-Aeostr	SB-like-Neotim	466	0.119335	0.0650048	1.83579
SB-like-Altcom	SB-like-Neotim	467	0.0149629	0.0304592	0.491243
SB-like-Lamlem	SB-like-Neotim	468	0.0149629	0.0168425	0.8884
SB-like-Neoven	SB-like-Neotim	469	0.0141257	0.0161131	0.876657
SB-like-Neofas	SB-like-Neotim	470	0.0166393	0.045746	0.363733
SB-like-Lamcal	SB-like-Neotim	471	0.0158007	0.0240976	0.655699
SB-like-Lepken	SB-like-Neotim	472	0.0141257	0.0271237	0.520788
SB-like-Lepmim	SB-like-Neotim	473	0.0132892	0.0432166	0.307503
SB-like-Leppro	SB-like-Neotim	474	0.0158007	0.0180005	0.877795
SB-like-Neocal	SB-like-Neotim	475	0.0158007	0.00895974	1.76353
SB-like-Neohec	SB-like-Neotim	476	0.0141257	0.0119643	1.18066
SB-like-Neomee	SB-like-Neotim	477	0.0141257	0.022045	0.640767
SB-like-Neople	SB-like-Neotim	478	0.0158007	0.0109617	1.44144
SB-like-Neocauk	SB-like-Neotim	479	0.0149629	0.00696174	2.1493
SB-like-Lamorn	SB-like-Neotim	480	0.0158007	0.00596423	2.64925
SB-like-Neobrem	SB-like-Neotim	481	0.0158007	0.0327515	0.482444
SB-like-Lamlap	SB-like-Neotim	482	0.0158007	0.0139723	1.13086
SB-like-Neovar	SB-like-Neotim	483	0.0141257	0.0382081	0.369705
SB-like-Neomul	SB-like-Neotim	484	0.0149629	0.0455094	0.328786
SB-like-Neocau	SB-like-Neotim	485	0.0166393	0.0585329	0.284273
SB-like-Lammel	SB-like-Neotim	486	0.016681	0.00796024	2.09553
SB-like-Lamoce	SB-like-Neotim	487	0.0158007	0.0159844	0.988513
SB-like-Lepmee	SB-like-Neotim	488	0.0141257	0.0393425	0.359044
SB-like-Neobre	SB-like-Neotim	489	0.0132892	0.0582689	0.228067
SB-like-Chabif	SB-like-Neotim	490	0.00745345	0.0383886	0.194158
SB-like-Chacya	SB-like-Neotim	491	0.00662254	0.0462332	0.143242
SB-like-Neofur	SB-like-Neotim	492	0.00579232	0.0530196	0.109249
SB-like-Neofuru	SB-like-Neotim	493	0.00579232	0.0149778	0.386727
SB-like-Neobue	SB-like-Neotim	494	0.00496279	0.0498831	0.0994884
SB-like-Neocyl	SB-like-Neotim	495	0.00496279	0.0242681	0.204498
SB-like-Neolon	SB-like-Neotim	496	0.00579232	0.0342775	0.168983
SB-like-Aeostr	SB-like-Lepcun	497	0.118404	0.0733943	1.61325
SB-like-Altcom	SB-like-Lepcun	498	0.0149629	0.0355067	0.42141
SB-like-Lamlem	SB-like-Lepcun	499	0.0149629	0.0323009	0.463233
SB-like-Neoven	SB-like-Lepcun	500	0.0141257	0.0291906	0.483912
SB-like-Neofas	SB-like-Lepcun	501	0.0166393	0.0497978	0.334138
SB-like-Lamcal	SB-like-Lepcun	502	0.0149629	0.0351736	0.4254
SB-like-Lepken	SB-like-Lepcun	503	0.0132892	0.0399114	0.332968
SB-like-Lepmim	SB-like-Lepcun	504	0.0124535	0.0467992	0.266104
SB-like-Leppro	SB-like-Lepcun	505	0.0158007	0.0327515	0.482444
SB-like-Neocal	SB-like-Lepcun	506	0.0158007	0.0221068	0.714747
SB-like-Neohec	SB-like-Lepcun	507	0.0141257	0.0244625	0.577443
SB-like-Neomee	SB-like-Lepcun	508	0.0141257	0.0375191	0.376494
SB-like-Neople	SB-like-Lepcun	509	0.0158007	0.0268238	0.589058
SB-like-Neocauk	SB-like-Lepcun	510	0.0141257	0.0244625	0.577443
SB-like-Lamorn	SB-like-Lepcun	511	0.0149629	0.0280065	0.534264
SB-like-Neobrem	SB-like-Lepcun	512	0.0158007	0.0197566	0.79977
SB-like-Lamlap	SB-like-Lepcun	513	0.0158007	0.0280065	0.564181
SB-like-Neovar	SB-like-Lepcun	514	0.0141257	0.0471386	0.299663
SB-like-Neomul	SB-like-Lepcun	515	0.0141257	0.0493185	0.286418
SB-like-Neocau	SB-like-Lepcun	516	0.0141257	0.0605526	0.23328
SB-like-Lammel	SB-like-Lepcun	517	0.0150003	0.0256424	0.584979
SB-like-Lamoce	SB-like-Lepcun	518	0.0158007	0.0315631	0.500608
SB-like-Lepmee	SB-like-Lepcun	519	0.0141257	0.03876	0.36444
SB-like-Neobre	SB-like-Lepcun	520	0.0132892	0.0604808	0.219727
SB-like-Chabif	SB-like-Lepcun	521	0.00828505	0.04833	0.171427
SB-like-Chacya	SB-like-Lepcun	522	0.00745345	0.0515393	0.144617
SB-like-Neofur	SB-like-Lepcun	523	0.00662254	0.0543869	0.121767
SB-like-Neofuru	SB-like-Lepcun	524	0.00496279	0.0291906	0.170013
SB-like-Neobue	SB-like-Lepcun	525	0.00413395	0.0507484	0.0814597
SB-like-Neocyl	SB-like-Lepcun	526	0.00413395	0.0306628	0.13482
SB-like-Neolon	SB-like-Lepcun	527	0.00496279	0.0411097	0.120721
SB-like-Neotim	SB-like-Lepcun	528	0.00745345	0.0268238	0.277867
SB-like-Aeostr	SB-like-Neobif	529	0.117473	0.0800427	1.46763
SB-like-Altcom	SB-like-Neobif	530	0.0116184	0.0553666	0.209845
SB-like-Lamlem	SB-like-Neobif	531	0.0116184	0.0454624	0.255561
SB-like-Neoven	SB-like-Neobif	532	0.010784	0.0488917	0.220569
SB-like-Neofas	SB-like-Neobif	533	0.0132892	0.00713925	1.86143
SB-like-Lamcal	SB-like-Neobif	534	0.0124535	0.0485382	0.25657
SB-like-Lepken	SB-like-Neobif	535	0.00995033	0.0601841	0.165331
SB-like-Lepmim	SB-like-Neobif	536	0.010784	0.0121582	0.886974
SB-like-Leppro	SB-like-Neobif	537	0.0124535	0.0506045	0.246094
SB-like-Neocal	SB-like-Neobif	538	0.0124535	0.0390193	0.319161
SB-like-Neohec	SB-like-Neobif	539	0.010784	0.0411158	0.262284
SB-like-Neomee	SB-like-Neobif	540	0.010784	0.0537875	0.200493
SB-like-Neople	SB-like-Neobif	541	0.0124535	0.0432166	0.288164
SB-like-Neocauk	SB-like-Neobif	542	0.010784	0.0411158	0.262284
SB-like-Lamorn	SB-like-Neobif	543	0.0116184	0.0432166	0.268841
SB-like-Neobrem	SB-like-Neobif	544	0.0124535	0.0566758	0.219732
SB-like-Lamlap	SB-like-Neobif	545	0.0124535	0.0421656	0.295346
SB-like-Neovar	SB-like-Neobif	546	0.010784	0.0692872	0.155642
SB-like-Neomul	SB-like-Neobif	547	0.010784	0.0122077	0.883379
SB-like-Neocau	SB-like-Neobif	548	0.0124535	0.0573405	0.217184
SB-like-Lammel	SB-like-Neobif	549	0.0133224	0.0421656	0.315955
SB-like-Lamoce	SB-like-Neobif	550	0.0124535	0.0484881	0.256835
SB-like-Lepmee	SB-like-Neobif	551	0.010784	0.0486354	0.221732
SB-like-Neobre	SB-like-Neobif	552	0.0116184	0.0570991	0.203478
SB-like-Chabif	SB-like-Neobif	553	0.00662254	0.0527254	0.125604
SB-like-Chacya	SB-like-Neobif	554	0.00413395	0.0101215	0.40843
SB-like-Neofur	SB-like-Neobif	555	0.00496279	0.0528347	0.0939306
SB-like-Neofuru	SB-like-Neobif	556	0.00496279	0.0474316	0.104631
SB-like-Neobue	SB-like-Neobif	557	0.00413395	0.0538991	0.0766979
SB-like-Neocyl	SB-like-Neobif	558	0.00579232	0.0193194	0.299819
SB-like-Neolon	SB-like-Neobif	559	0.00496279	0.0548508	0.090478
SB-like-Neotim	SB-like-Neobif	560	0.00579232	0.0442687	0.130845
SB-like-Lepcun	SB-like-Neobif	561	0.00496279	0.0480284	0.10333
SB-like-Aeostr	SB-like-Neotet	562	0.114686	0.091255	1.25677
SB-like-Altcom	SB-like-Neotet	563	0.0141257	0.0646047	0.218648
SB-like-Lamlem	SB-like-Neotet	564	0.0141257	0.0641932	0.22005
SB-like-Neoven	SB-like-Neotet	565	0.0132892	0.0644065	0.206334
SB-like-Neofas	SB-like-Neotet	566	0.0158007	0.0664451	0.237802
SB-like-Lamcal	SB-like-Neotet	567	0.0141257	0.0658674	0.214457
SB-like-Lepken	SB-like-Neotet	568	0.0124535	0.0732664	0.169975
SB-like-Lepmim	SB-like-Neotet	569	0.0132892	0.0615097	0.216051
SB-like-Leppro	SB-like-Neotet	570	0.0149629	0.0661146	0.226317
SB-like-Neocal	SB-like-Neotet	571	0.0149629	0.0556542	0.268854
SB-like-Neohec	SB-like-Neotet	572	0.0132892	0.0566953	0.234397
SB-like-Neomee	SB-like-Neotet	573	0.0132892	0.0713861	0.18616
SB-like-Neople	SB-like-Neotet	574	0.0149629	0.0598252	0.25011
SB-like-Neocauk	SB-like-Neotet	575	0.0132892	0.0577376	0.230166
SB-like-Lamorn	SB-like-Neotet	576	0.0141257	0.0608707	0.232061
SB-like-Neobrem	SB-like-Neotet	577	0.0149629	0.0667709	0.224093
SB-like-Lamlap	SB-like-Neotet	578	0.0149629	0.0608707	0.245814
SB-like-Neovar	SB-like-Neotet	579	0.0132892	0.0826742	0.160742
SB-like-Neomul	SB-like-Neotet	580	0.0132892	0.0639296	0.207873
SB-like-Neocau	SB-like-Neotet	581	0.0132892	0.0234107	0.567655
SB-like-Lammel	SB-like-Neotet	582	0.014161	0.0587809	0.240912
SB-like-Lamoce	SB-like-Neotet	583	0.0149629	0.0657997	0.2274
SB-like-Lepmee	SB-like-Neotet	584	0.0132892	0.0287494	0.462244
SB-like-Neobre	SB-like-Neotet	585	0.0141257	0.0208859	0.676327
SB-like-Chabif	SB-like-Neotet	586	0.00745345	0.0679273	0.109727
SB-like-Chacya	SB-like-Neotet	587	0.00662254	0.0656144	0.100931
SB-like-Neofur	SB-like-Neotet	588	0.00579232	0.0178754	0.32404
SB-like-Neofuru	SB-like-Neotet	589	0.00579232	0.062965	0.0919928
SB-like-Neobue	SB-like-Neotet	590	0.00496279	0.0208859	0.237614
SB-like-Neocyl	SB-like-Neotet	591	0.00496279	0.0578076	0.0858501
SB-like-Neolon	SB-like-Neotet	592	0.00579232	0.0721963	0.0802302
SB-like-Neotim	SB-like-Neotet	593	0.00662254	0.0615579	0.107582
SB-like-Lepcun	SB-like-Neotet	594	0.00413395	0.0593999	0.0695952
SB-like-Neobif	SB-like-Neotet	595	0.00247832	0.0615097	0.0402914
SB-like-Aeostr	SB-like-Neoobs	596	0.119335	0.0789468	1.51159
SB-like-Altcom	SB-like-Neoobs	597	0.0132892	0.0542931	0.244768
SB-like-Lamlem	SB-like-Neoobs	598	0.0132892	0.0443556	0.299607
SB-like-Neoven	SB-like-Neoobs	599	0.0124535	0.0478262	0.26039
SB-like-Neofas	SB-like-Neoobs	600	0.0149629	0.00611623	2.44642
SB-like-Lamcal	SB-like-Neoobs	601	0.0132892	0.0495969	0.267945
SB-like-Lepken	SB-like-Neoobs	602	0.0116184	0.0591152	0.196538
SB-like-Lepmim	SB-like-Neoobs	603	0.0124535	0.0111394	1.11797
SB-like-Leppro	SB-like-Neoobs	604	0.0141257	0.0495457	0.285104
SB-like-Neocal	SB-like-Neoobs	605	0.0141257	0.0379728	0.371996
SB-like-Neohec	SB-like-Neoobs	606	0.0124535	0.0421656	0.295346
SB-like-Neomee	SB-like-Neoobs	607	0.0124535	0.0527254	0.236195
SB-like-Neople	SB-like-Neoobs	608	0.0141257	0.0421656	0.335005
SB-like-Neocauk	SB-like-Neoobs	609	0.0124535	0.040067	0.310816
SB-like-Lamorn	SB-like-Neoobs	610	0.0132892	0.0421656	0.315167
SB-like-Neobrem	SB-like-Neoobs	611	0.0124535	0.0566758	0.219732
SB-like-Lamlap	SB-like-Neoobs	612	0.0141257	0.0411158	0.343559
SB-like-Neovar	SB-like-Neoobs	613	0.0124535	0.068184	0.182645
SB-like-Neomul	SB-like-Neoobs	614	0.0124535	0.0111847	1.11344
SB-like-Neocau	SB-like-Neoobs	615	0.0141257	0.058434	0.241738
SB-like-Lammel	SB-like-Neoobs	616	0.0150003	0.0411158	0.36483
SB-like-Lamoce	SB-like-Neoobs	617	0.0141257	0.0474316	0.297812
SB-like-Lepmee	SB-like-Neoobs	618	0.0124535	0.0497194	0.250475
SB-like-Neobre	SB-like-Neoobs	619	0.0132892	0.058168	0.228463
SB-like-Chabif	SB-like-Neoobs	620	0.00828505	0.0516644	0.160363
SB-like-Chacya	SB-like-Neoobs	621	0.00745345	0.00910477	0.818632
SB-like-Neofur	SB-like-Neoobs	622	0.00662254	0.0538991	0.122869
SB-like-Neofuru	SB-like-Neoobs	623	0.00496279	0.0463762	0.107012
SB-like-Neobue	SB-like-Neoobs	624	0.00413395	0.0549646	0.0752111
SB-like-Neocyl	SB-like-Neoobs	625	0.00579232	0.0182932	0.316638
SB-like-Neolon	SB-like-Neoobs	626	0.00496279	0.0559152	0.0887557
SB-like-Neotim	SB-like-Neoobs	627	0.00745345	0.0432166	0.172467
SB-like-Lepcun	SB-like-Neoobs	628	0.00662254	0.0480284	0.137888
SB-like-Neobif	SB-like-Neoobs	629	0.00496279	0.00100756	4.92557
SB-like-Neotet	SB-like-Neoobs	630	0.00579232	0.0625856	0.0925504
SB-like-Aeostr	SB-like-Neochi	631	0.119335	0.0778521	1.53284
SB-like-Altcom	SB-like-Neochi	632	0.00828505	0.0530546	0.156161
SB-like-Lamlem	SB-like-Neochi	633	0.00828505	0.0443556	0.186787
SB-like-Neoven	SB-like-Neochi	634	0.00579232	0.0444978	0.130171
SB-like-Neofas	SB-like-Neochi	635	0.00828505	0.00918843	0.901683
SB-like-Lamcal	SB-like-Neochi	636	0.00745345	0.0462808	0.161049
SB-like-Lepken	SB-like-Neochi	637	0.00496279	0.055742	0.0890314
SB-like-Lepmim	SB-like-Neochi	638	0.00579232	0.015221	0.380548
SB-like-Leppro	SB-like-Neochi	639	0.00745345	0.0462332	0.161214
SB-like-Neocal	SB-like-Neochi	640	0.00745345	0.0347328	0.214594
SB-like-Neohec	SB-like-Neochi	641	0.00579232	0.0388995	0.148905
SB-like-Neomee	SB-like-Neochi	642	0.00579232	0.0493928	0.117271
SB-like-Neople	SB-like-Neochi	643	0.00745345	0.0388995	0.191608
SB-like-Neocauk	SB-like-Neochi	644	0.00579232	0.036814	0.15734
SB-like-Lamorn	SB-like-Neochi	645	0.00662254	0.0388995	0.170248
SB-like-Neobrem	SB-like-Neochi	646	0.00745345	0.05277	0.141244
SB-like-Lamlap	SB-like-Neochi	647	0.00911734	0.0378562	0.240842
SB-like-Neovar	SB-like-Neochi	648	0.00579232	0.0646754	0.0895598
SB-like-Neomul	SB-like-Neochi	649	0.00579232	0.015283	0.379003
SB-like-Neocau	SB-like-Neochi	650	0.00745345	0.0582483	0.12796
SB-like-Lammel	SB-like-Neochi	651	0.0083057	0.0378562	0.219401
SB-like-Lamoce	SB-like-Neochi	652	0.00745345	0.0441324	0.168889
SB-like-Lepmee	SB-like-Neochi	653	0.00579232	0.0463241	0.125039
SB-like-Neobre	SB-like-Neochi	654	0.00662254	0.0590539	0.112144
SB-like-Chabif	SB-like-Neochi	655	0.00828505	0.0504482	0.164229
SB-like-Chacya	SB-like-Neochi	656	0.00579232	0.00806456	0.718244
SB-like-Neofur	SB-like-Neochi	657	0.00662254	0.0537319	0.123251
SB-like-Neofuru	SB-like-Neochi	658	0.00662254	0.0430836	0.153714
SB-like-Neobue	SB-like-Neochi	659	0.00745345	0.0547941	0.136027
SB-like-Neocyl	SB-like-Neochi	660	0.00745345	0.0151748	0.491173
SB-like-Neolon	SB-like-Neochi	661	0.00828505	0.0525623	0.157623
SB-like-Neotim	SB-like-Neochi	662	0.010784	0.0399439	0.269979
SB-like-Lepcun	SB-like-Neochi	663	0.00995033	0.0441863	0.22519
SB-like-Neobif	SB-like-Neochi	664	0.00662254	0.00606062	1.09272
SB-like-Neotet	SB-like-Neochi	665	0.00911734	0.0623903	0.146134
SB-like-Neoobs	SB-like-Neochi	666	0.00662254	0.00504797	1.31192
SB-like-Aeostr	SB-like-Neofal	667	0.119335	0.0643407	1.85474
SB-like-Altcom	SB-like-Neofal	668	0.00911734	0.0240493	0.379111
SB-like-Lamlem	SB-like-Neofal	669	0.00911734	0.0114287	0.797759
SB-like-Neoven	SB-like-Neofal	670	0.00662254	0.016958	0.390526
SB-like-Neofas	SB-like-Neofal	671	0.00911734	0.040483	0.225214
SB-like-Lamcal	SB-like-Neofal	672	0.00828505	0.0271783	0.30484
SB-like-Lepken	SB-like-Neofal	673	0.00579232	0.027151	0.213337
SB-like-Lepmim	SB-like-Neofal	674	0.00662254	0.0380118	0.174223
SB-like-Leppro	SB-like-Neofal	675	0.00662254	0.0108536	0.610171
SB-like-Neocal	SB-like-Neofal	676	0.00828505	0	#DIV/0!
SB-like-Neohec	SB-like-Neofal	677	0.00662254	0.00689318	0.960738
SB-like-Neomee	SB-like-Neofal	678	0.00662254	0.0208238	0.318028
SB-like-Neople	SB-like-Neofal	679	0.00662254	0.00590553	1.12141
SB-like-Neocauk	SB-like-Neofal	680	0.00662254	0.00196464	3.37087
SB-like-Lamorn	SB-like-Neofal	681	0.00745345	0.00689318	1.08128
SB-like-Neobrem	SB-like-Neofal	682	0.00828505	0.0304117	0.27243
SB-like-Lamlap	SB-like-Neofal	683	0.00995033	0.00491885	2.0229
SB-like-Neovar	SB-like-Neofal	684	0.00662254	0.0393019	0.168505
SB-like-Neomul	SB-like-Neofal	685	0.00828505	0.0402739	0.205718
SB-like-Neocau	SB-like-Neofal	686	0.00828505	0.0536765	0.154352
SB-like-Lammel	SB-like-Neofal	687	0.0108109	0.00294841	3.6667
SB-like-Lamoce	SB-like-Neofal	688	0.00828505	0.0170089	0.487101
SB-like-Lepmee	SB-like-Neofal	689	0.00662254	0.034983	0.189307
SB-like-Neobre	SB-like-Neofal	690	0.00745345	0.0524843	0.142013
SB-like-Chabif	SB-like-Neofal	691	0.010784	0.037397	0.288366
SB-like-Chacya	SB-like-Neofal	692	0.00828505	0.0410314	0.20192
SB-like-Neofur	SB-like-Neofal	693	0.00911734	0.0473163	0.192689
SB-like-Neofuru	SB-like-Neofal	694	0.00911734	0.0178223	0.511571
SB-like-Neobue	SB-like-Neofal	695	0.00995033	0.0442283	0.224976
SB-like-Neocyl	SB-like-Neofal	696	0.00995033	0.0212236	0.468833
SB-like-Neolon	SB-like-Neofal	697	0.00911734	0.033286	0.273909
SB-like-Neotim	SB-like-Neofal	698	0.0132892	0.00896867	1.48174
SB-like-Lepcun	SB-like-Neofal	699	0.0124535	0.0209554	0.594285
SB-like-Neobif	SB-like-Neofal	700	0.00911734	0.0390594	0.233422
SB-like-Neotet	SB-like-Neofal	701	0.0116184	0.0557106	0.208549
SB-like-Neoobs	SB-like-Neofal	702	0.00911734	0.0380118	0.239856
SB-like-Neochi	SB-like-Neofal	703	0.00247832	0.0347683	0.0712809
SB-like-Aeostr	SB-like-Neowal	704	0.120268	0.0628749	1.91281
SB-like-Altcom	SB-like-Neowal	705	0.00911734	0.0356272	0.25591
SB-like-Lamlem	SB-like-Neowal	706	0.00911734	0.0200323	0.455132
SB-like-Neoven	SB-like-Neowal	707	0.00662254	0.0191635	0.345581
SB-like-Neofas	SB-like-Neowal	708	0.00911734	0.0425596	0.214225
SB-like-Lamcal	SB-like-Neowal	709	0.00828505	0.027151	0.305147
SB-like-Lepken	SB-like-Neowal	710	0.00579232	0.0240734	0.240611
SB-like-Lepmim	SB-like-Neowal	711	0.00662254	0.040067	0.165287
SB-like-Leppro	SB-like-Neowal	712	0.00828505	0.0230587	0.359303
SB-like-Neocal	SB-like-Neowal	713	0.00828505	0.0139723	0.592963
SB-like-Neohec	SB-like-Neowal	714	0.00662254	0.0169919	0.389747
SB-like-Neomee	SB-like-Neowal	715	0.00662254	0.0291624	0.227091
SB-like-Neople	SB-like-Neowal	716	0.00828505	0.0159844	0.518323
SB-like-Neocauk	SB-like-Neowal	717	0.00662254	0.0139723	0.473977
SB-like-Lamorn	SB-like-Neowal	718	0.00745345	0.0169919	0.438647
SB-like-Neobrem	SB-like-Neowal	719	0.00828505	0.0291906	0.283826
SB-like-Lamlap	SB-like-Neowal	720	0.00995033	0.0190101	0.523424
SB-like-Neovar	SB-like-Neowal	721	0.00662254	0.0392612	0.168679
SB-like-Neomul	SB-like-Neowal	722	0.00828505	0.0423398	0.19568
SB-like-Neocau	SB-like-Neowal	723	0.00828505	0.0531652	0.155836
SB-like-Lammel	SB-like-Neowal	724	0.0108109	0.0149778	0.721795
SB-like-Lamoce	SB-like-Neowal	725	0.00828505	0.0169919	0.487588
SB-like-Lepmee	SB-like-Neowal	726	0.00662254	0.0361797	0.183046
SB-like-Neobre	SB-like-Neowal	727	0.00745345	0.0530196	0.140579
SB-like-Chabif	SB-like-Neowal	728	0.010784	0.0373592	0.288657
SB-like-Chacya	SB-like-Neowal	729	0.00828505	0.0430836	0.192302
SB-like-Neofur	SB-like-Neowal	730	0.00911734	0.0477976	0.190749
SB-like-Neofuru	SB-like-Neowal	731	0.00911734	0.0200207	0.455396
SB-like-Neobue	SB-like-Neowal	732	0.00995033	0.0446775	0.222715
SB-like-Neocyl	SB-like-Neowal	733	0.00995033	0.0273435	0.363901
SB-like-Neolon	SB-like-Neowal	734	0.00911734	0.0332524	0.274186
SB-like-Neotim	SB-like-Neowal	735	0.0132892	0.0129678	1.02479
SB-like-Lepcun	SB-like-Neowal	736	0.0124535	0.0244625	0.509084
SB-like-Neobif	SB-like-Neowal	737	0.00911734	0.0411158	0.221748
SB-like-Neotet	SB-like-Neowal	738	0.0116184	0.0562808	0.206436
SB-like-Neoobs	SB-like-Neowal	739	0.00911734	0.040067	0.227553
SB-like-Neochi	SB-like-Neowal	740	0.00247832	0.036814	0.06732
SB-like-Neofal	SB-like-Neowal	741	0.00165153	0.0139862	0.118082
SB-like-Aeostr	SB-like-Tellon	742	0.12307	0.0845276	1.45597
SB-like-Altcom	SB-like-Tellon	743	0.00911734	0.0628479	0.14507
SB-like-Lamlem	SB-like-Tellon	744	0.00911734	0.0623493	0.14623
SB-like-Neoven	SB-like-Tellon	745	0.00662254	0.0637291	0.103917
SB-like-Neofas	SB-like-Tellon	746	0.00911734	0.0569128	0.160198
SB-like-Lamcal	SB-like-Tellon	747	0.00995033	0.0630461	0.157826
SB-like-Lepken	SB-like-Tellon	748	0.00745345	0.0695016	0.107241
SB-like-Lepmim	SB-like-Tellon	749	0.00828505	0.0520011	0.159325
SB-like-Leppro	SB-like-Tellon	750	0.00828505	0.063332	0.130819
SB-like-Neocal	SB-like-Tellon	751	0.00828505	0.0537319	0.154192
SB-like-Neohec	SB-like-Tellon	752	0.00662254	0.0547941	0.120862
SB-like-Neomee	SB-like-Tellon	753	0.00662254	0.0697836	0.094901
SB-like-Neople	SB-like-Tellon	754	0.00828505	0.0579873	0.142877
SB-like-Neocauk	SB-like-Tellon	755	0.00828505	0.0558573	0.148325
SB-like-Lamorn	SB-like-Tellon	756	0.00911734	0.0590539	0.15439
SB-like-Neobrem	SB-like-Tellon	757	0.00828505	0.0673037	0.1231
SB-like-Lamlap	SB-like-Tellon	758	0.00828505	0.0569217	0.145552
SB-like-Neovar	SB-like-Tellon	759	0.00662254	0.0846492	0.0782351
SB-like-Neomul	SB-like-Tellon	760	0.00995033	0.0543554	0.183061
SB-like-Neocau	SB-like-Tellon	761	0.00995033	0.0207908	0.478594
SB-like-Lammel	SB-like-Tellon	762	0.0108109	0.0569217	0.189926
SB-like-Lamoce	SB-like-Tellon	763	0.00828505	0.0629799	0.131551
SB-like-Lepmee	SB-like-Tellon	764	0.00662254	0.027284	0.242727
SB-like-Neobre	SB-like-Tellon	765	0.00745345	0.0162275	0.459309
SB-like-Chabif	SB-like-Tellon	766	0.0124535	0.0640639	0.194391
SB-like-Chacya	SB-like-Tellon	767	0.00995033	0.0550987	0.180591
SB-like-Neofur	SB-like-Tellon	768	0.010784	0.0182746	0.590109
SB-like-Neofuru	SB-like-Tellon	769	0.010784	0.0622608	0.173207
SB-like-Neobue	SB-like-Tellon	770	0.0116184	0.0162275	0.715967
SB-like-Neocyl	SB-like-Tellon	771	0.0116184	0.0548082	0.211983
SB-like-Neolon	SB-like-Tellon	772	0.010784	0.0684117	0.157634
SB-like-Neotim	SB-like-Tellon	773	0.0141257	0.0597349	0.236473
SB-like-Lepcun	SB-like-Tellon	774	0.0141257	0.0597374	0.236463
SB-like-Neobif	SB-like-Tellon	775	0.010784	0.0520011	0.20738
SB-like-Neotet	SB-like-Tellon	776	0.0132892	0.022427	0.592554
SB-like-Neoobs	SB-like-Tellon	777	0.010784	0.053091	0.203123
SB-like-Neochi	SB-like-Tellon	778	0.00413395	0.0529224	0.0781133
SB-like-Neofal	SB-like-Tellon	779	0.00330579	0.0537875	0.0614601
SB-like-Neowal	SB-like-Tellon	780	0.00330579	0.0543498	0.0608242
SB-like-Aeostr	SB-like-Telluf	781	0.12307	0.0653293	1.88384
SB-like-Altcom	SB-like-Telluf	782	0.00911734	0.0240252	0.379491
SB-like-Lamlem	SB-like-Telluf	783	0.010784	0.0124612	0.865406
SB-like-Neoven	SB-like-Telluf	784	0.00828505	0.0199607	0.415067
SB-like-Neofas	SB-like-Telluf	785	0.00911734	0.0414997	0.219696
SB-like-Lamcal	SB-like-Telluf	786	0.010784	0.0281709	0.382807
SB-like-Lepken	SB-like-Telluf	787	0.00911734	0.0261059	0.349245
SB-like-Lepmim	SB-like-Telluf	788	0.00995033	0.0390193	0.25501
SB-like-Leppro	SB-like-Telluf	789	0.00995033	0.0098523	1.00995
SB-like-Neocal	SB-like-Telluf	790	0.00995033	0.00294551	3.37813
SB-like-Neohec	SB-like-Telluf	791	0.00828505	0.0098523	0.840926
SB-like-Neomee	SB-like-Telluf	792	0.00828505	0.0218046	0.379968
SB-like-Neople	SB-like-Telluf	793	0.00995033	0.00886269	1.12272
SB-like-Neocauk	SB-like-Telluf	794	0.00995033	0.00294551	3.37813
SB-like-Lamorn	SB-like-Telluf	795	0.010784	0.0098523	1.09457
SB-like-Neobrem	SB-like-Telluf	796	0.00995033	0.0291906	0.340874
SB-like-Lamlap	SB-like-Telluf	797	0.00995033	0.00787406	1.26369
SB-like-Neovar	SB-like-Telluf	798	0.00828505	0.0403155	0.205505
SB-like-Neomul	SB-like-Telluf	799	0.0116184	0.0412855	0.281415
SB-like-Neocau	SB-like-Telluf	800	0.0116184	0.054681	0.212476
SB-like-Lammel	SB-like-Telluf	801	0.0108109	0.00392928	2.75137
SB-like-Lamoce	SB-like-Telluf	802	0.00828505	0.0180005	0.460268
SB-like-Lepmee	SB-like-Telluf	803	0.00828505	0.0359936	0.230181
SB-like-Neobre	SB-like-Telluf	804	0.00911734	0.0534671	0.170523
SB-like-Chabif	SB-like-Telluf	805	0.0124535	0.0383886	0.324406
SB-like-Chacya	SB-like-Telluf	806	0.0116184	0.0420359	0.276392
SB-like-Neofur	SB-like-Telluf	807	0.010784	0.0482991	0.223276
SB-like-Neofuru	SB-like-Telluf	808	0.010784	0.0208031	0.518384
SB-like-Neobue	SB-like-Telluf	809	0.0116184	0.0452111	0.256981
SB-like-Neocyl	SB-like-Telluf	810	0.0116184	0.0242681	0.478751
SB-like-Neolon	SB-like-Telluf	811	0.010784	0.0342775	0.314609
SB-like-Neotim	SB-like-Telluf	812	0.0141257	0.00996024	1.41821
SB-like-Lepcun	SB-like-Telluf	813	0.0141257	0.020931	0.67487
SB-like-Neobif	SB-like-Telluf	814	0.0124535	0.040067	0.310816
SB-like-Neotet	SB-like-Telluf	815	0.0132892	0.0566953	0.234397
SB-like-Neoobs	SB-like-Telluf	816	0.0124535	0.0390193	0.319161
SB-like-Neochi	SB-like-Telluf	817	0.00745345	0.0357728	0.208355
SB-like-Neofal	SB-like-Telluf	818	0.00662254	0.00294841	2.24614
SB-like-Neowal	SB-like-Telluf	819	0.00662254	0.0129678	0.510693
SB-like-Tellon	SB-like-Telluf	820	0.00496279	0.0547941	0.0905717
SB-like-Aeostr	SB-like-Neocra	821	0.117473	0.0822381	1.42845
SB-like-Altcom	SB-like-Neocra	822	0.010784	0.0573372	0.18808
SB-like-Lamlem	SB-like-Neocra	823	0.010784	0.0487902	0.221028
SB-like-Neoven	SB-like-Neocra	824	0.00995033	0.0487396	0.204153
SB-like-Neofas	SB-like-Neocra	825	0.0124535	0.0132994	0.936391
SB-like-Lamcal	SB-like-Neocra	826	0.010784	0.0505002	0.213544
SB-like-Lepken	SB-like-Neocra	827	0.00911734	0.0599973	0.151963
SB-like-Lepmim	SB-like-Neocra	828	0.00995033	0.0172681	0.576227
SB-like-Leppro	SB-like-Neocra	829	0.0116184	0.0504482	0.230303
SB-like-Neocal	SB-like-Neocra	830	0.0116184	0.0388995	0.298677
SB-like-Neohec	SB-like-Neocra	831	0.00995033	0.0430836	0.230954
SB-like-Neomee	SB-like-Neocra	832	0.00995033	0.0536211	0.185567
SB-like-Neople	SB-like-Neocra	833	0.0116184	0.0430836	0.269671
SB-like-Neocauk	SB-like-Neocra	834	0.00995033	0.0409893	0.242754
SB-like-Lamorn	SB-like-Neocra	835	0.010784	0.0430836	0.250304
SB-like-Neobrem	SB-like-Neocra	836	0.0116184	0.0552361	0.21034
SB-like-Lamlap	SB-like-Neocra	837	0.00995033	0.0420359	0.23671
SB-like-Neovar	SB-like-Neocra	838	0.00995033	0.0690662	0.144069
SB-like-Neomul	SB-like-Neocra	839	0.00995033	0.0173385	0.573886
SB-like-Neocau	SB-like-Neocra	840	0.0116184	0.0604317	0.192256
SB-like-Lammel	SB-like-Neocra	841	0.0124846	0.0420359	0.296997
SB-like-Lamoce	SB-like-Neocra	842	0.0116184	0.0483385	0.240355
SB-like-Lepmee	SB-like-Neocra	843	0.00995033	0.0484816	0.205239
SB-like-Neobre	SB-like-Neocra	844	0.010784	0.063332	0.170277
SB-like-Chabif	SB-like-Neocra	845	0.00745345	0.054681	0.136308
SB-like-Chacya	SB-like-Neocra	846	0.00662254	0.0121214	0.546353
SB-like-Neofur	SB-like-Neocra	847	0.00579232	0.0579873	0.0998895
SB-like-Neofuru	SB-like-Neocra	848	0.00579232	0.0472853	0.122497
SB-like-Neobue	SB-like-Neocra	849	0.00662254	0.0590539	0.112144
SB-like-Neocyl	SB-like-Neocra	850	0.00662254	0.0192606	0.343839
SB-like-Neolon	SB-like-Neocra	851	0.00745345	0.0568041	0.131213
SB-like-Neotim	SB-like-Neocra	852	0.00995033	0.0441324	0.225466
SB-like-Lepcun	SB-like-Neocra	853	0.00911734	0.0466313	0.19552
SB-like-Neobif	SB-like-Neocra	854	0.00745345	0.0101215	0.736395
SB-like-Neotet	SB-like-Neocra	855	0.00828505	0.0666914	0.12423
SB-like-Neoobs	SB-like-Neocra	856	0.00579232	0.00910477	0.636185
SB-like-Neochi	SB-like-Neocra	857	0.00413395	0.00604231	0.684166
SB-like-Neofal	SB-like-Neocra	858	0.00496279	0.0389393	0.127449
SB-like-Neowal	SB-like-Neocra	859	0.00496279	0.0409893	0.121075
SB-like-Tellon	SB-like-Neocra	860	0.00662254	0.0572797	0.115618
SB-like-Telluf	SB-like-Neocra	861	0.00828505	0.0399439	0.207417
SB-like-Aeostr	SB-like-Neomar	862	0.117473	0.0877389	1.33889
SB-like-Altcom	SB-like-Neomar	863	0.00995033	0.0545122	0.182534
SB-like-Lamlem	SB-like-Neomar	864	0.00995033	0.0481634	0.206595
SB-like-Neoven	SB-like-Neomar	865	0.00911734	0.0470916	0.193609
SB-like-Neofas	SB-like-Neomar	866	0.0116184	0.0705928	0.164583
SB-like-Lamcal	SB-like-Neomar	867	0.00995033	0.0530196	0.187673
SB-like-Lepken	SB-like-Neomar	868	0.00828505	0.0561085	0.147661
SB-like-Lepmim	SB-like-Neomar	869	0.00911734	0.0645385	0.14127
SB-like-Leppro	SB-like-Neomar	870	0.010784	0.0508757	0.211968
SB-like-Neocal	SB-like-Neomar	871	0.010784	0.0394588	0.273298
SB-like-Neohec	SB-like-Neomar	872	0.00911734	0.0425596	0.214225
SB-like-Neomee	SB-like-Neomar	873	0.00911734	0.0519201	0.175604
SB-like-Neople	SB-like-Neomar	874	0.010784	0.0435953	0.247366
SB-like-Neocauk	SB-like-Neomar	875	0.00911734	0.041525	0.219563
SB-like-Lamorn	SB-like-Neomar	876	0.00995033	0.0425596	0.233797
SB-like-Neobrem	SB-like-Neomar	877	0.010784	0.0593294	0.181765
SB-like-Lamlap	SB-like-Neomar	878	0.010784	0.0446322	0.24162
SB-like-Neovar	SB-like-Neomar	879	0.00911734	0.0215283	0.423506
SB-like-Neomul	SB-like-Neomar	880	0.010784	0.0669706	0.161026
SB-like-Neocau	SB-like-Neomar	881	0.010784	0.0814834	0.132346
SB-like-Lammel	SB-like-Neomar	882	0.0133224	0.0425596	0.31303
SB-like-Lamoce	SB-like-Neomar	883	0.010784	0.0404914	0.266329
SB-like-Lepmee	SB-like-Neomar	884	0.00911734	0.0639967	0.142466
SB-like-Neobre	SB-like-Neomar	885	0.00995033	0.0796286	0.124959
SB-like-Chabif	SB-like-Neomar	886	0.00828505	0.0550598	0.150474
SB-like-Chacya	SB-like-Neomar	887	0.00745345	0.0707892	0.105291
SB-like-Neofur	SB-like-Neomar	888	0.00662254	0.0742609	0.0891794
SB-like-Neofuru	SB-like-Neomar	889	0.00496279	0.04567	0.108666
SB-like-Neobue	SB-like-Neomar	890	0.00579232	0.0689219	0.0840418
SB-like-Neocyl	SB-like-Neomar	891	0.00579232	0.0523465	0.110653
SB-like-Neolon	SB-like-Neomar	892	0.00496279	0.0508757	0.0975474
SB-like-Neotim	SB-like-Neomar	893	0.00911734	0.0425596	0.214225
SB-like-Lepcun	SB-like-Neomar	894	0.00828505	0.0495969	0.167048
SB-like-Neobif	SB-like-Neomar	895	0.00662254	0.0666914	0.0993013
SB-like-Neotet	SB-like-Neomar	896	0.00745345	0.0808731	0.0921623
SB-like-Neoobs	SB-like-Neomar	897	0.00496279	0.0656144	0.0756357
SB-like-Neochi	SB-like-Neomar	898	0.00496279	0.0643375	0.0771368
SB-like-Neofal	SB-like-Neomar	899	0.00413395	0.0394988	0.10466
SB-like-Neowal	SB-like-Neomar	900	0.00413395	0.041525	0.0995533
SB-like-Tellon	SB-like-Neomar	901	0.00579232	0.0816564	0.0709353
SB-like-Telluf	SB-like-Neomar	902	0.00745345	0.0404914	0.184075
SB-like-Neocra	SB-like-Neomar	903	0.00247832	0.068634	0.0361092
SB-like-Aeostr	SB-like-Neokom	904	0.122135	0.06921	1.7647
SB-like-Altcom	SB-like-Neokom	905	0.00995033	0.0382476	0.260156
SB-like-Lamlem	SB-like-Neokom	906	0.00995033	0.0246661	0.403401
SB-like-Neoven	SB-like-Neokom	907	0.00745345	0.0215062	0.346572
SB-like-Neofas	SB-like-Neokom	908	0.00995033	0.0421115	0.236285
SB-like-Lamcal	SB-like-Neokom	909	0.00911734	0.0244411	0.373033
SB-like-Lepken	SB-like-Neokom	910	0.00662254	0.0306146	0.216319
SB-like-Lepmim	SB-like-Neokom	911	0.00579232	0.0406518	0.142486
SB-like-Leppro	SB-like-Neokom	912	0.00911734	0.0254467	0.358292
SB-like-Neocal	SB-like-Neokom	913	0.00911734	0.0141703	0.643413
SB-like-Neohec	SB-like-Neokom	914	0.00745345	0.0172331	0.432509
SB-like-Neomee	SB-like-Neokom	915	0.00745345	0.0306146	0.24346
SB-like-Neople	SB-like-Neokom	916	0.00911734	0.0182561	0.499414
SB-like-Neocauk	SB-like-Neokom	917	0.00745345	0.0162111	0.459775
SB-like-Lamorn	SB-like-Neokom	918	0.00828505	0.0182561	0.453824
SB-like-Neobrem	SB-like-Neokom	919	0.00911734	0.0332968	0.273821
SB-like-Lamlap	SB-like-Neokom	920	0.010784	0.0192802	0.559332
SB-like-Neovar	SB-like-Neokom	921	0.00745345	0.0392612	0.189842
SB-like-Neomul	SB-like-Neokom	922	0.00911734	0.042961	0.212224
SB-like-Neocau	SB-like-Neokom	923	0.00911734	0.0594024	0.153484
SB-like-Lammel	SB-like-Neokom	924	0.0116474	0.0172331	0.675874
SB-like-Lamoce	SB-like-Neokom	925	0.00911734	0.0213314	0.427414
SB-like-Lepmee	SB-like-Neokom	926	0.00745345	0.03885	0.191852
SB-like-Neobre	SB-like-Neokom	927	0.00662254	0.0580474	0.114089
SB-like-Chabif	SB-like-Neokom	928	0.00995033	0.0368517	0.27001
SB-like-Chacya	SB-like-Neokom	929	0.00745345	0.0426482	0.174766
SB-like-Neofur	SB-like-Neokom	930	0.00828505	0.0527254	0.157136
SB-like-Neofuru	SB-like-Neokom	931	0.00828505	0.0213314	0.388396
SB-like-Neobue	SB-like-Neokom	932	0.00911734	0.0495457	0.184019
SB-like-Neocyl	SB-like-Neokom	933	0.00911734	0.0235787	0.386676
SB-like-Neolon	SB-like-Neokom	934	0.00662254	0.0326893	0.20259
SB-like-Neotim	SB-like-Neokom	935	0.0124535	0.0172331	0.722649
SB-like-Lepcun	SB-like-Neokom	936	0.0116184	0.0248681	0.467201
SB-like-Neobif	SB-like-Neokom	937	0.00995033	0.0406518	0.24477
SB-like-Neotet	SB-like-Neokom	938	0.0124535	0.0603093	0.206493
SB-like-Neoobs	SB-like-Neokom	939	0.00995033	0.0395885	0.251344
SB-like-Neochi	SB-like-Neokom	940	0.00330579	0.0362922	0.0910881
SB-like-Neofal	SB-like-Neokom	941	0.00247832	0.0141846	0.174718
SB-like-Neowal	SB-like-Neokom	942	0.00247832	0.0182561	0.135753
SB-like-Tellon	SB-like-Neokom	943	0.00413395	0.058434	0.0707455
SB-like-Telluf	SB-like-Neokom	944	0.00745345	0.0172331	0.432509
SB-like-Neocra	SB-like-Neokom	945	0.00579232	0.040525	0.142932
SB-like-Neomar	SB-like-Neokom	946	0.00496279	0.0358461	0.138447
SB-like-Aeostr	SB-like-Neomod	947	0.118404	0.0992815	1.1926
SB-like-Altcom	SB-like-Neomod	948	0.0116184	0.0640639	0.181356
SB-like-Lamlem	SB-like-Neomod	949	0.0132892	0.053477	0.248504
SB-like-Neoven	SB-like-Neomod	950	0.0124535	0.0532207	0.233997
SB-like-Neofas	SB-like-Neomod	951	0.0132892	0.0773748	0.171751
SB-like-Lamcal	SB-like-Neomod	952	0.0132892	0.0624553	0.21278
SB-like-Lepken	SB-like-Neomod	953	0.0116184	0.0623903	0.186221
SB-like-Lepmim	SB-like-Neomod	954	0.0124535	0.0755276	0.164886
SB-like-Leppro	SB-like-Neomod	955	0.0141257	0.0591766	0.238704
SB-like-Neocal	SB-like-Neomod	956	0.0141257	0.0474805	0.297505
SB-like-Neohec	SB-like-Neomod	957	0.0124535	0.0506568	0.24584
SB-like-Neomee	SB-like-Neomod	958	0.0124535	0.0591766	0.210446
SB-like-Neople	SB-like-Neomod	959	0.0141257	0.0495969	0.28481
SB-like-Neocauk	SB-like-Neomod	960	0.0124535	0.0495969	0.251093
SB-like-Lamorn	SB-like-Neomod	961	0.0132892	0.0495969	0.267945
SB-like-Neobrem	SB-like-Neomod	962	0.0141257	0.0692444	0.203998
SB-like-Lamlap	SB-like-Neomod	963	0.0141257	0.05278	0.267634
SB-like-Neovar	SB-like-Neomod	964	0.0124535	0.0372714	0.334129
SB-like-Neomul	SB-like-Neomod	965	0.0141257	0.0780728	0.18093
SB-like-Neocau	SB-like-Neomod	966	0.0141257	0.0953102	0.148208
SB-like-Lammel	SB-like-Neomod	967	0.0150003	0.0506568	0.296116
SB-like-Lamoce	SB-like-Neomod	968	0.0124535	0.0485382	0.25657
SB-like-Lepmee	SB-like-Neomod	969	0.0124535	0.0739491	0.168406
SB-like-Neobre	SB-like-Neomod	970	0.0132892	0.0930904	0.142756
SB-like-Chabif	SB-like-Neomod	971	0.0116184	0.0677695	0.17144
SB-like-Chacya	SB-like-Neomod	972	0.010784	0.0797023	0.135304
SB-like-Neofur	SB-like-Neomod	973	0.00995033	0.0853598	0.116569
SB-like-Neofuru	SB-like-Neomod	974	0.00828505	0.05278	0.156973
SB-like-Neobue	SB-like-Neomod	975	0.00911734	0.082065	0.111099
SB-like-Neocyl	SB-like-Neomod	976	0.00911734	0.0607517	0.150076
SB-like-Neolon	SB-like-Neomod	977	0.00662254	0.0602467	0.109924
SB-like-Neotim	SB-like-Neomod	978	0.0124535	0.0485382	0.25657
SB-like-Lepcun	SB-like-Neomod	979	0.00995033	0.0617256	0.161203
SB-like-Neobif	SB-like-Neomod	980	0.00828505	0.07774	0.106574
SB-like-Neotet	SB-like-Neomod	981	0.00745345	0.0932879	0.0798973
SB-like-Neoobs	SB-like-Neomod	982	0.00828505	0.0766332	0.108113
SB-like-Neochi	SB-like-Neomod	983	0.00828505	0.073087	0.113359
SB-like-Neofal	SB-like-Neomod	984	0.00911734	0.0475296	0.191825
SB-like-Neowal	SB-like-Neomod	985	0.00911734	0.0474805	0.192023
SB-like-Tellon	SB-like-Neomod	986	0.010784	0.0955172	0.112901
SB-like-Telluf	SB-like-Neomod	987	0.010784	0.0485382	0.222176
SB-like-Neocra	SB-like-Neomod	988	0.00745345	0.0774923	0.0961831
SB-like-Neomar	SB-like-Neomod	989	0.00496279	0.0234585	0.211556
SB-like-Neokom	SB-like-Neomod	990	0.00828505	0.0443143	0.186961
SB-like-Aeostr	SB-like-Neosav	991	0.119335	0.0692783	1.72255
SB-like-Altcom	SB-like-Neosav	992	0.0132892	0.0449974	0.295334
SB-like-Lamlem	SB-like-Neosav	993	0.0132892	0.031816	0.41769
SB-like-Neoven	SB-like-Neosav	994	0.0124535	0.0263173	0.473204
SB-like-Neofas	SB-like-Neosav	995	0.0149629	0.040441	0.369993
SB-like-Lamcal	SB-like-Neosav	996	0.0141257	0.0322609	0.437859
SB-like-Lepken	SB-like-Neosav	997	0.0116184	0.0435512	0.266775
SB-like-Lepmim	SB-like-Neosav	998	0.0124535	0.040067	0.310816
SB-like-Leppro	SB-like-Neosav	999	0.0141257	0.0383886	0.367967
SB-like-Neocal	SB-like-Neosav	1000	0.0141257	0.0271237	0.520788
SB-like-Neohec	SB-like-Neosav	1001	0.0124535	0.0301834	0.412593
SB-like-Neomee	SB-like-Neosav	1002	0.0124535	0.0383886	0.324406
SB-like-Neople	SB-like-Neosav	1003	0.0141257	0.0291624	0.48438
SB-like-Neocauk	SB-like-Neosav	1004	0.0124535	0.0291624	0.427038
SB-like-Lamorn	SB-like-Neosav	1005	0.0132892	0.0281426	0.472211
SB-like-Neobrem	SB-like-Neosav	1006	0.0141257	0.04833	0.292276
SB-like-Lamlap	SB-like-Neosav	1007	0.0141257	0.0301834	0.467996
SB-like-Neovar	SB-like-Neosav	1008	0.0124535	0.0487902	0.255245
SB-like-Neomul	SB-like-Neosav	1009	0.0124535	0.0423398	0.294131
SB-like-Neocau	SB-like-Neosav	1010	0.0124535	0.0606881	0.205204
SB-like-Lammel	SB-like-Neosav	1011	0.0133224	0.0301834	0.441383
SB-like-Lamoce	SB-like-Neosav	1012	0.0141257	0.0281426	0.501934
SB-like-Lepmee	SB-like-Neosav	1013	0.0124535	0.0456985	0.272514
SB-like-Neobre	SB-like-Neosav	1014	0.0132892	0.0614318	0.216325
SB-like-Chabif	SB-like-Neosav	1015	0.00995033	0.0363309	0.27388
SB-like-Chacya	SB-like-Neosav	1016	0.00745345	0.0430836	0.173
SB-like-Neofur	SB-like-Neosav	1017	0.00828505	0.0561659	0.14751
SB-like-Neofuru	SB-like-Neosav	1018	0.00828505	0.0271237	0.305454
SB-like-Neobue	SB-like-Neosav	1019	0.00911734	0.0540672	0.16863
SB-like-Neocyl	SB-like-Neosav	1020	0.00745345	0.0366267	0.203498
SB-like-Neolon	SB-like-Neosav	1021	0.00995033	0.0394189	0.252425
SB-like-Neotim	SB-like-Neosav	1022	0.010784	0.0261059	0.413087
SB-like-Lepcun	SB-like-Neosav	1023	0.00995033	0.0399114	0.24931
SB-like-Neobif	SB-like-Neosav	1024	0.00662254	0.0411158	0.161071
SB-like-Neotet	SB-like-Neosav	1025	0.00745345	0.0647375	0.115133
SB-like-Neoobs	SB-like-Neosav	1026	0.00828505	0.040067	0.20678
SB-like-Neochi	SB-like-Neosav	1027	0.00662254	0.036814	0.179892
SB-like-Neofal	SB-like-Neosav	1028	0.00745345	0.027151	0.274519
SB-like-Neowal	SB-like-Neosav	1029	0.00745345	0.0271237	0.274795
SB-like-Tellon	SB-like-Neosav	1030	0.00911734	0.0597349	0.15263
SB-like-Telluf	SB-like-Neosav	1031	0.0124535	0.0281426	0.442513
SB-like-Neocra	SB-like-Neosav	1032	0.00579232	0.0409893	0.141313
SB-like-Neomar	SB-like-Neosav	1033	0.00496279	0.0508757	0.0975474
SB-like-Neokom	SB-like-Neosav	1034	0.00828505	0.0275106	0.301158
SB-like-Neomod	SB-like-Neosav	1035	0.00995033	0.0591766	0.168146
SB-like-Aeostr	SB-like-Teldhon	1036	0.12307	0.073804	1.66752
SB-like-Altcom	SB-like-Teldhon	1037	0.0124535	0.0321636	0.387191
SB-like-Lamlem	SB-like-Teldhon	1038	0.0124535	0.0198026	0.628879
SB-like-Neoven	SB-like-Teldhon	1039	0.00995033	0.0199607	0.498495
SB-like-Neofas	SB-like-Teldhon	1040	0.0124535	0.0489426	0.25445
SB-like-Lamcal	SB-like-Teldhon	1041	0.0124535	0.0363676	0.342432
SB-like-Lepken	SB-like-Teldhon	1042	0.010784	0.0281426	0.383192
SB-like-Lepmim	SB-like-Teldhon	1043	0.00995033	0.0474316	0.209783
SB-like-Leppro	SB-like-Teldhon	1044	0.0116184	0.0098523	1.17926
SB-like-Neocal	SB-like-Teldhon	1045	0.0116184	0.00886269	1.31093
SB-like-Neohec	SB-like-Teldhon	1046	0.00995033	0.0158106	0.629345
SB-like-Neomee	SB-like-Teldhon	1047	0.00995033	0.0218046	0.45634
SB-like-Neople	SB-like-Teldhon	1048	0.0116184	0.0068864	1.68715
SB-like-Neocauk	SB-like-Teldhon	1049	0.0116184	0.0108429	1.07152
SB-like-Lamorn	SB-like-Teldhon	1050	0.0124535	0.0158106	0.787665
SB-like-Neobrem	SB-like-Teldhon	1051	0.0116184	0.0387145	0.300104
SB-like-Lamlap	SB-like-Teldhon	1052	0.0116184	0.0118345	0.981742
SB-like-Neovar	SB-like-Teldhon	1053	0.00995033	0.0445439	0.223383
SB-like-Neomul	SB-like-Teldhon	1054	0.0132892	0.0497512	0.267114
SB-like-Neocau	SB-like-Teldhon	1055	0.0132892	0.0632007	0.21027
SB-like-Lammel	SB-like-Teldhon	1056	0.014161	0.0118345	1.19659
SB-like-Lamoce	SB-like-Teldhon	1057	0.0116184	0.0261059	0.445048
SB-like-Lepmee	SB-like-Teldhon	1058	0.00995033	0.0444058	0.224077
SB-like-Neobre	SB-like-Teldhon	1059	0.00911734	0.0617918	0.147549
SB-like-Chabif	SB-like-Teldhon	1060	0.0124535	0.0466616	0.266889
SB-like-Chacya	SB-like-Teldhon	1061	0.0116184	0.0504482	0.230303
SB-like-Neofur	SB-like-Teldhon	1062	0.010784	0.0565807	0.190595
SB-like-Neofuru	SB-like-Teldhon	1063	0.010784	0.0228071	0.472835
SB-like-Neobue	SB-like-Teldhon	1064	0.0116184	0.0534671	0.2173
SB-like-Neocyl	SB-like-Teldhon	1065	0.0116184	0.0304283	0.381828
[truncated: 38,207 more rows]

## Sheet: L3-ID
CLASS	order	Distribution of evolution map	Name	RPL3 ID	Species abbreviation
[truncated: 839 more rows]
