# Supplementary material for: Horizontal Transfer and Evolutionary Profiles of Two Tc1/DD34E Transposons (ZB and SB) in Vertebrates
Source: Genes (Basel). 2022 Nov 29;13(12):2239. doi: 10.3390/genes13122239 (PMC9777934; doi:10.3390/genes13122239)
Supplement: Supplementary file 1 [file genes-13-02239-s001.zip › Supplementary Table S6.xlsx]

## Sheet: ZB-L4
The genetic distances between cytoplasmic ribosomal proteins RPL4 and ZB transposons in species
Species 1	Species 2	N	ZB-RPL4	ZB-Tn	RPL4/Tn
ZB-Aloalo	ZB-Altcal	1	0.201637	0.232622	0.866801
ZB-Aloalo	ZB-Altcom	2	0.201637	0.232622	0.866801
ZB-Altcal	ZB-Altcom	3	0	0	#DIV/0!
ZB-Aloalo	ZB-Lamlem	4	0.200456	0.232622	0.861723
ZB-Altcal	ZB-Lamlem	5	0.000903751	0	#DIV/0!
ZB-Altcom	ZB-Lamlem	6	0.000903751	0	#DIV/0!
ZB-Aloalo	ZB-Neocaud	7	0.200456	0.232622	0.861723
ZB-Altcal	ZB-Neocaud	8	0.000903751	0	#DIV/0!
ZB-Altcom	ZB-Neocaud	9	0.000903751	0	#DIV/0!
ZB-Lamlem	ZB-Neocaud	10	0	0	#DIV/0!
ZB-Aloalo	ZB-Neocauk	11	0.200456	0.232622	0.861723
ZB-Altcal	ZB-Neocauk	12	0.000903751	0	#DIV/0!
ZB-Altcom	ZB-Neocauk	13	0.000903751	0	#DIV/0!
ZB-Lamlem	ZB-Neocauk	14	0	0	#DIV/0!
ZB-Neocaud	ZB-Neocauk	15	0	0	#DIV/0!
ZB-Aloalo	ZB-Neofas	16	0.200456	0.232622	0.861723
ZB-Altcal	ZB-Neofas	17	0.000903751	0	#DIV/0!
ZB-Altcom	ZB-Neofas	18	0.000903751	0	#DIV/0!
ZB-Lamlem	ZB-Neofas	19	0	0	#DIV/0!
ZB-Neocaud	ZB-Neofas	20	0	0	#DIV/0!
ZB-Neocauk	ZB-Neofas	21	0	0	#DIV/0!
ZB-Aloalo	ZB-Neovent	22	0.200456	0.232622	0.861723
ZB-Altcal	ZB-Neovent	23	0.000903751	0	#DIV/0!
ZB-Altcom	ZB-Neovent	24	0.000903751	0	#DIV/0!
ZB-Lamlem	ZB-Neovent	25	0	0	#DIV/0!
ZB-Neocaud	ZB-Neovent	26	0	0	#DIV/0!
ZB-Neocauk	ZB-Neovent	27	0	0	#DIV/0!
ZB-Neofas	ZB-Neovent	28	0	0	#DIV/0!
ZB-Aloalo	ZB-Neosim	29	0.199276	0.233876	0.852058
ZB-Altcal	ZB-Neosim	30	0.00180832	0.000975134	1.85443
ZB-Altcom	ZB-Neosim	31	0.00180832	0.000975134	1.85443
ZB-Lamlem	ZB-Neosim	32	0.000903751	0.000975134	0.926796
ZB-Neocaud	ZB-Neosim	33	0.000903751	0.000975134	0.926796
ZB-Neocauk	ZB-Neosim	34	0.000903751	0.000975134	0.926796
ZB-Neofas	ZB-Neosim	35	0.000903751	0.000975134	0.926796
ZB-Neovent	ZB-Neosim	36	0.000903751	0.000975134	0.926796
ZB-Aloalo	ZB-Neovar	37	0.201637	0.232622	0.866801
ZB-Altcal	ZB-Neovar	38	0.00180832	0	#DIV/0!
ZB-Altcom	ZB-Neovar	39	0.00180832	0	#DIV/0!
ZB-Lamlem	ZB-Neovar	40	0.000903751	0	#DIV/0!
ZB-Neocaud	ZB-Neovar	41	0.000903751	0	#DIV/0!
ZB-Neocauk	ZB-Neovar	42	0.000903751	0	#DIV/0!
ZB-Neofas	ZB-Neovar	43	0.000903751	0	#DIV/0!
ZB-Neovent	ZB-Neovar	44	0.000903751	0	#DIV/0!
ZB-Neosim	ZB-Neovar	45	0.00180832	0.000975134	1.85443
ZB-Aloalo	ZB-Lamcal	46	0.200456	0.232622	0.861723
ZB-Altcal	ZB-Lamcal	47	0.00271371	0	#DIV/0!
ZB-Altcom	ZB-Lamcal	48	0.00271371	0	#DIV/0!
ZB-Lamlem	ZB-Lamcal	49	0.00180832	0	#DIV/0!
ZB-Neocaud	ZB-Lamcal	50	0.00180832	0	#DIV/0!
ZB-Neocauk	ZB-Lamcal	51	0.00180832	0	#DIV/0!
ZB-Neofas	ZB-Lamcal	52	0.00180832	0	#DIV/0!
ZB-Neovent	ZB-Lamcal	53	0.00180832	0	#DIV/0!
ZB-Neosim	ZB-Lamcal	54	0.00271371	0.000975134	2.78291
ZB-Neovar	ZB-Lamcal	55	0.00271371	0	#DIV/0!
ZB-Aloalo	ZB-Lepmim	56	0.199276	0.232622	0.856651
ZB-Altcal	ZB-Lepmim	57	0.00180832	0	#DIV/0!
ZB-Altcom	ZB-Lepmim	58	0.00180832	0	#DIV/0!
ZB-Lamlem	ZB-Lepmim	59	0.000903751	0	#DIV/0!
ZB-Neocaud	ZB-Lepmim	60	0.000903751	0	#DIV/0!
ZB-Neocauk	ZB-Lepmim	61	0.000903751	0	#DIV/0!
ZB-Neofas	ZB-Lepmim	62	0.000903751	0	#DIV/0!
ZB-Neovent	ZB-Lepmim	63	0.000903751	0	#DIV/0!
ZB-Neosim	ZB-Lepmim	64	0.00180832	0.000975134	1.85443
ZB-Neovar	ZB-Lepmim	65	0.00180832	0	#DIV/0!
ZB-Lamcal	ZB-Lepmim	66	0.000903751	0	#DIV/0!
ZB-Aloalo	ZB-Leppro	67	0.199276	0.232622	0.856651
ZB-Altcal	ZB-Leppro	68	0.00180832	0	#DIV/0!
ZB-Altcom	ZB-Leppro	69	0.00180832	0	#DIV/0!
ZB-Lamlem	ZB-Leppro	70	0.000903751	0	#DIV/0!
ZB-Neocaud	ZB-Leppro	71	0.000903751	0	#DIV/0!
ZB-Neocauk	ZB-Leppro	72	0.000903751	0	#DIV/0!
ZB-Neofas	ZB-Leppro	73	0.000903751	0	#DIV/0!
ZB-Neovent	ZB-Leppro	74	0.000903751	0	#DIV/0!
ZB-Neosim	ZB-Leppro	75	0.00180832	0.000975134	1.85443
ZB-Neovar	ZB-Leppro	76	0.00180832	0	#DIV/0!
ZB-Lamcal	ZB-Leppro	77	0.000903751	0	#DIV/0!
ZB-Lepmim	ZB-Leppro	78	0	0	#DIV/0!
ZB-Aloalo	ZB-Neobou	79	0.199276	0.233876	0.852058
ZB-Altcal	ZB-Neobou	80	0.00180832	0.000975134	1.85443
ZB-Altcom	ZB-Neobou	81	0.00180832	0.000975134	1.85443
ZB-Lamlem	ZB-Neobou	82	0.000903751	0.000975134	0.926796
ZB-Neocaud	ZB-Neobou	83	0.000903751	0.000975134	0.926796
ZB-Neocauk	ZB-Neobou	84	0.000903751	0.000975134	0.926796
ZB-Neofas	ZB-Neobou	85	0.000903751	0.000975134	0.926796
ZB-Neovent	ZB-Neobou	86	0.000903751	0.000975134	0.926796
ZB-Neosim	ZB-Neobou	87	0.00180832	0.00195122	0.926763
ZB-Neovar	ZB-Neobou	88	0.00180832	0.000975134	1.85443
ZB-Lamcal	ZB-Neobou	89	0.000903751	0.000975134	0.926796
ZB-Lepmim	ZB-Neobou	90	0	0.000975134	0
ZB-Leppro	ZB-Neobou	91	0	0.000975134	0
ZB-Aloalo	ZB-Neople	92	0.199276	0.232622	0.856651
ZB-Altcal	ZB-Neople	93	0.00180832	0	#DIV/0!
ZB-Altcom	ZB-Neople	94	0.00180832	0	#DIV/0!
ZB-Lamlem	ZB-Neople	95	0.000903751	0	#DIV/0!
ZB-Neocaud	ZB-Neople	96	0.000903751	0	#DIV/0!
ZB-Neocauk	ZB-Neople	97	0.000903751	0	#DIV/0!
ZB-Neofas	ZB-Neople	98	0.000903751	0	#DIV/0!
ZB-Neovent	ZB-Neople	99	0.000903751	0	#DIV/0!
ZB-Neosim	ZB-Neople	100	0.00180832	0.000975134	1.85443
ZB-Neovar	ZB-Neople	101	0.00180832	0	#DIV/0!
ZB-Lamcal	ZB-Neople	102	0.000903751	0	#DIV/0!
ZB-Lepmim	ZB-Neople	103	0	0	#DIV/0!
ZB-Leppro	ZB-Neople	104	0	0	#DIV/0!
ZB-Neobou	ZB-Neople	105	0	0.000975134	0
ZB-Aloalo	ZB-Lepatt	106	0.200456	0.232622	0.861723
ZB-Altcal	ZB-Lepatt	107	0.00271371	0	#DIV/0!
ZB-Altcom	ZB-Lepatt	108	0.00271371	0	#DIV/0!
ZB-Lamlem	ZB-Lepatt	109	0.00180832	0	#DIV/0!
ZB-Neocaud	ZB-Lepatt	110	0.00180832	0	#DIV/0!
ZB-Neocauk	ZB-Lepatt	111	0.00180832	0	#DIV/0!
ZB-Neofas	ZB-Lepatt	112	0.00180832	0	#DIV/0!
ZB-Neovent	ZB-Lepatt	113	0.00180832	0	#DIV/0!
ZB-Neosim	ZB-Lepatt	114	0.00271371	0.000975134	2.78291
ZB-Neovar	ZB-Lepatt	115	0.00271371	0	#DIV/0!
ZB-Lamcal	ZB-Lepatt	116	0.00180832	0	#DIV/0!
ZB-Lepmim	ZB-Lepatt	117	0.000903751	0	#DIV/0!
ZB-Leppro	ZB-Lepatt	118	0.000903751	0	#DIV/0!
ZB-Neobou	ZB-Lepatt	119	0.000903751	0.000975134	0.926796
ZB-Neople	ZB-Lepatt	120	0.000903751	0	#DIV/0!
ZB-Aloalo	ZB-Lepmee	121	0.200456	0.232622	0.861723
ZB-Altcal	ZB-Lepmee	122	0.00271371	0	#DIV/0!
ZB-Altcom	ZB-Lepmee	123	0.00271371	0	#DIV/0!
ZB-Lamlem	ZB-Lepmee	124	0.00180832	0	#DIV/0!
ZB-Neocaud	ZB-Lepmee	125	0.00180832	0	#DIV/0!
ZB-Neocauk	ZB-Lepmee	126	0.00180832	0	#DIV/0!
ZB-Neofas	ZB-Lepmee	127	0.00180832	0	#DIV/0!
ZB-Neovent	ZB-Lepmee	128	0.00180832	0	#DIV/0!
ZB-Neosim	ZB-Lepmee	129	0.00271371	0.000975134	2.78291
ZB-Neovar	ZB-Lepmee	130	0.00271371	0	#DIV/0!
ZB-Lamcal	ZB-Lepmee	131	0.00180832	0	#DIV/0!
ZB-Lepmim	ZB-Lepmee	132	0.000903751	0	#DIV/0!
ZB-Leppro	ZB-Lepmee	133	0.000903751	0	#DIV/0!
ZB-Neobou	ZB-Lepmee	134	0.000903751	0.000975134	0.926796
ZB-Neople	ZB-Lepmee	135	0.000903751	0	#DIV/0!
ZB-Lepatt	ZB-Lepmee	136	0	0	#DIV/0!
ZB-Aloalo	ZB-Neomee	137	0.200456	0.232622	0.861723
ZB-Altcal	ZB-Neomee	138	0.00271371	0	#DIV/0!
ZB-Altcom	ZB-Neomee	139	0.00271371	0	#DIV/0!
ZB-Lamlem	ZB-Neomee	140	0.00180832	0	#DIV/0!
ZB-Neocaud	ZB-Neomee	141	0.00180832	0	#DIV/0!
ZB-Neocauk	ZB-Neomee	142	0.00180832	0	#DIV/0!
ZB-Neofas	ZB-Neomee	143	0.00180832	0	#DIV/0!
ZB-Neovent	ZB-Neomee	144	0.00180832	0	#DIV/0!
ZB-Neosim	ZB-Neomee	145	0.00271371	0.000975134	2.78291
ZB-Neovar	ZB-Neomee	146	0.00271371	0	#DIV/0!
ZB-Lamcal	ZB-Neomee	147	0.00180832	0	#DIV/0!
ZB-Lepmim	ZB-Neomee	148	0.000903751	0	#DIV/0!
ZB-Leppro	ZB-Neomee	149	0.000903751	0	#DIV/0!
ZB-Neobou	ZB-Neomee	150	0.000903751	0.000975134	0.926796
ZB-Neople	ZB-Neomee	151	0.000903751	0	#DIV/0!
ZB-Lepatt	ZB-Neomee	152	0	0	#DIV/0!
ZB-Lepmee	ZB-Neomee	153	0	0	#DIV/0!
ZB-Aloalo	ZB-Lepkam	154	0.200456	0.232622	0.861723
ZB-Altcal	ZB-Lepkam	155	0.00271371	0	#DIV/0!
ZB-Altcom	ZB-Lepkam	156	0.00271371	0	#DIV/0!
ZB-Lamlem	ZB-Lepkam	157	0.00180832	0	#DIV/0!
ZB-Neocaud	ZB-Lepkam	158	0.00180832	0	#DIV/0!
ZB-Neocauk	ZB-Lepkam	159	0.00180832	0	#DIV/0!
ZB-Neofas	ZB-Lepkam	160	0.00180832	0	#DIV/0!
ZB-Neovent	ZB-Lepkam	161	0.00180832	0	#DIV/0!
ZB-Neosim	ZB-Lepkam	162	0.00271371	0.000975134	2.78291
ZB-Neovar	ZB-Lepkam	163	0.00271371	0	#DIV/0!
ZB-Lamcal	ZB-Lepkam	164	0.00180832	0	#DIV/0!
ZB-Lepmim	ZB-Lepkam	165	0.000903751	0	#DIV/0!
ZB-Leppro	ZB-Lepkam	166	0.000903751	0	#DIV/0!
ZB-Neobou	ZB-Lepkam	167	0.000903751	0.000975134	0.926796
ZB-Neople	ZB-Lepkam	168	0.000903751	0	#DIV/0!
ZB-Lepatt	ZB-Lepkam	169	0.00180832	0	#DIV/0!
ZB-Lepmee	ZB-Lepkam	170	0.00180832	0	#DIV/0!
ZB-Neomee	ZB-Lepkam	171	0.00180832	0	#DIV/0!
ZB-Aloalo	ZB-Lepken	172	0.200456	0.232622	0.861723
ZB-Altcal	ZB-Lepken	173	0.00271371	0	#DIV/0!
ZB-Altcom	ZB-Lepken	174	0.00271371	0	#DIV/0!
ZB-Lamlem	ZB-Lepken	175	0.00180832	0	#DIV/0!
ZB-Neocaud	ZB-Lepken	176	0.00180832	0	#DIV/0!
ZB-Neocauk	ZB-Lepken	177	0.00180832	0	#DIV/0!
ZB-Neofas	ZB-Lepken	178	0.00180832	0	#DIV/0!
ZB-Neovent	ZB-Lepken	179	0.00180832	0	#DIV/0!
ZB-Neosim	ZB-Lepken	180	0.00271371	0.000975134	2.78291
ZB-Neovar	ZB-Lepken	181	0.00271371	0	#DIV/0!
ZB-Lamcal	ZB-Lepken	182	0.00180832	0	#DIV/0!
ZB-Lepmim	ZB-Lepken	183	0.000903751	0	#DIV/0!
ZB-Leppro	ZB-Lepken	184	0.000903751	0	#DIV/0!
ZB-Neobou	ZB-Lepken	185	0.000903751	0.000975134	0.926796
ZB-Neople	ZB-Lepken	186	0.000903751	0	#DIV/0!
ZB-Lepatt	ZB-Lepken	187	0.00180832	0	#DIV/0!
ZB-Lepmee	ZB-Lepken	188	0.00180832	0	#DIV/0!
ZB-Neomee	ZB-Lepken	189	0.00180832	0	#DIV/0!
ZB-Lepkam	ZB-Lepken	190	0	0	#DIV/0!
ZB-Aloalo	ZB-Lamkun	191	0.200456	0.232622	0.861723
ZB-Altcal	ZB-Lamkun	192	0.00361991	0	#DIV/0!
ZB-Altcom	ZB-Lamkun	193	0.00361991	0	#DIV/0!
ZB-Lamlem	ZB-Lamkun	194	0.00271371	0	#DIV/0!
ZB-Neocaud	ZB-Lamkun	195	0.00271371	0	#DIV/0!
ZB-Neocauk	ZB-Lamkun	196	0.00271371	0	#DIV/0!
ZB-Neofas	ZB-Lamkun	197	0.00271371	0	#DIV/0!
ZB-Neovent	ZB-Lamkun	198	0.00271371	0	#DIV/0!
ZB-Neosim	ZB-Lamkun	199	0.00361991	0.000975134	3.71222
ZB-Neovar	ZB-Lamkun	200	0.00361991	0	#DIV/0!
ZB-Lamcal	ZB-Lamkun	201	0.00452694	0	#DIV/0!
ZB-Lepmim	ZB-Lamkun	202	0.00361991	0	#DIV/0!
ZB-Leppro	ZB-Lamkun	203	0.00361991	0	#DIV/0!
ZB-Neobou	ZB-Lamkun	204	0.00361991	0.000975134	3.71222
ZB-Neople	ZB-Lamkun	205	0.00361991	0	#DIV/0!
ZB-Lepatt	ZB-Lamkun	206	0.00452694	0	#DIV/0!
ZB-Lepmee	ZB-Lamkun	207	0.00452694	0	#DIV/0!
ZB-Neomee	ZB-Lamkun	208	0.00452694	0	#DIV/0!
ZB-Lepkam	ZB-Lamkun	209	0.00452694	0	#DIV/0!
ZB-Lepken	ZB-Lamkun	210	0.00452694	0	#DIV/0!
ZB-Aloalo	ZB-Lamornz	211	0.199276	0.23137	0.861288
ZB-Altcal	ZB-Lamornz	212	0.00271371	0.000975134	2.78291
ZB-Altcom	ZB-Lamornz	213	0.00271371	0.000975134	2.78291
ZB-Lamlem	ZB-Lamornz	214	0.00180832	0.000975134	1.85443
ZB-Neocaud	ZB-Lamornz	215	0.00180832	0.000975134	1.85443
ZB-Neocauk	ZB-Lamornz	216	0.00180832	0.000975134	1.85443
ZB-Neofas	ZB-Lamornz	217	0.00180832	0.000975134	1.85443
ZB-Neovent	ZB-Lamornz	218	0.00180832	0.000975134	1.85443
ZB-Neosim	ZB-Lamornz	219	0.00271371	0.00195122	1.39077
ZB-Neovar	ZB-Lamornz	220	0.00271371	0.000975134	2.78291
ZB-Lamcal	ZB-Lamornz	221	0.00361991	0.000975134	3.71222
ZB-Lepmim	ZB-Lamornz	222	0.00271371	0.000975134	2.78291
ZB-Leppro	ZB-Lamornz	223	0.00271371	0.000975134	2.78291
ZB-Neobou	ZB-Lamornz	224	0.00271371	0.00195122	1.39077
ZB-Neople	ZB-Lamornz	225	0.00271371	0.000975134	2.78291
ZB-Lepatt	ZB-Lamornz	226	0.00361991	0.000975134	3.71222
ZB-Lepmee	ZB-Lamornz	227	0.00361991	0.000975134	3.71222
ZB-Neomee	ZB-Lamornz	228	0.00361991	0.000975134	3.71222
ZB-Lepkam	ZB-Lamornz	229	0.00361991	0.000975134	3.71222
ZB-Lepken	ZB-Lamornz	230	0.00361991	0.000975134	3.71222
ZB-Lamkun	ZB-Lamornz	231	0.000903751	0.000975134	0.926796
ZB-Aloalo	ZB-Lamlap	232	0.201637	0.232622	0.866801
ZB-Altcal	ZB-Lamlap	233	0.00271371	0	#DIV/0!
ZB-Altcom	ZB-Lamlap	234	0.00271371	0	#DIV/0!
ZB-Lamlem	ZB-Lamlap	235	0.00180832	0	#DIV/0!
ZB-Neocaud	ZB-Lamlap	236	0.00180832	0	#DIV/0!
ZB-Neocauk	ZB-Lamlap	237	0.00180832	0	#DIV/0!
ZB-Neofas	ZB-Lamlap	238	0.00180832	0	#DIV/0!
ZB-Neovent	ZB-Lamlap	239	0.00180832	0	#DIV/0!
ZB-Neosim	ZB-Lamlap	240	0.00271371	0.000975134	2.78291
ZB-Neovar	ZB-Lamlap	241	0.00271371	0	#DIV/0!
ZB-Lamcal	ZB-Lamlap	242	0.00361991	0	#DIV/0!
ZB-Lepmim	ZB-Lamlap	243	0.00271371	0	#DIV/0!
ZB-Leppro	ZB-Lamlap	244	0.00271371	0	#DIV/0!
ZB-Neobou	ZB-Lamlap	245	0.00271371	0.000975134	2.78291
ZB-Neople	ZB-Lamlap	246	0.00271371	0	#DIV/0!
ZB-Lepatt	ZB-Lamlap	247	0.00361991	0	#DIV/0!
ZB-Lepmee	ZB-Lamlap	248	0.00361991	0	#DIV/0!
ZB-Neomee	ZB-Lamlap	249	0.00361991	0	#DIV/0!
ZB-Lepkam	ZB-Lamlap	250	0.00361991	0	#DIV/0!
ZB-Lepken	ZB-Lamlap	251	0.00361991	0	#DIV/0!
ZB-Lamkun	ZB-Lamlap	252	0.00271371	0	#DIV/0!
ZB-Lamornz	ZB-Lamlap	253	0.00180832	0.000975134	1.85443
ZB-Aloalo	ZB-Lamsig	254	0.201637	0.232622	0.866801
ZB-Altcal	ZB-Lamsig	255	0.00271371	0	#DIV/0!
ZB-Altcom	ZB-Lamsig	256	0.00271371	0	#DIV/0!
ZB-Lamlem	ZB-Lamsig	257	0.00180832	0	#DIV/0!
ZB-Neocaud	ZB-Lamsig	258	0.00180832	0	#DIV/0!
ZB-Neocauk	ZB-Lamsig	259	0.00180832	0	#DIV/0!
ZB-Neofas	ZB-Lamsig	260	0.00180832	0	#DIV/0!
ZB-Neovent	ZB-Lamsig	261	0.00180832	0	#DIV/0!
ZB-Neosim	ZB-Lamsig	262	0.00271371	0.000975134	2.78291
ZB-Neovar	ZB-Lamsig	263	0.00271371	0	#DIV/0!
ZB-Lamcal	ZB-Lamsig	264	0.00361991	0	#DIV/0!
ZB-Lepmim	ZB-Lamsig	265	0.00271371	0	#DIV/0!
ZB-Leppro	ZB-Lamsig	266	0.00271371	0	#DIV/0!
ZB-Neobou	ZB-Lamsig	267	0.00271371	0.000975134	2.78291
ZB-Neople	ZB-Lamsig	268	0.00271371	0	#DIV/0!
ZB-Lepatt	ZB-Lamsig	269	0.00361991	0	#DIV/0!
ZB-Lepmee	ZB-Lamsig	270	0.00361991	0	#DIV/0!
ZB-Neomee	ZB-Lamsig	271	0.00361991	0	#DIV/0!
ZB-Lepkam	ZB-Lamsig	272	0.00361991	0	#DIV/0!
ZB-Lepken	ZB-Lamsig	273	0.00361991	0	#DIV/0!
ZB-Lamkun	ZB-Lamsig	274	0.00271371	0	#DIV/0!
ZB-Lamornz	ZB-Lamsig	275	0.00180832	0.000975134	1.85443
ZB-Lamlap	ZB-Lamsig	276	0	0	#DIV/0!
ZB-Aloalo	ZB-Lamorna	277	0.200456	0.232622	0.861723
ZB-Altcal	ZB-Lamorna	278	0.00180832	0	#DIV/0!
ZB-Altcom	ZB-Lamorna	279	0.00180832	0	#DIV/0!
ZB-Lamlem	ZB-Lamorna	280	0.000903751	0	#DIV/0!
ZB-Neocaud	ZB-Lamorna	281	0.000903751	0	#DIV/0!
ZB-Neocauk	ZB-Lamorna	282	0.000903751	0	#DIV/0!
ZB-Neofas	ZB-Lamorna	283	0.000903751	0	#DIV/0!
ZB-Neovent	ZB-Lamorna	284	0.000903751	0	#DIV/0!
ZB-Neosim	ZB-Lamorna	285	0.00180832	0.000975134	1.85443
ZB-Neovar	ZB-Lamorna	286	0.00180832	0	#DIV/0!
ZB-Lamcal	ZB-Lamorna	287	0.00271371	0	#DIV/0!
ZB-Lepmim	ZB-Lamorna	288	0.00180832	0	#DIV/0!
ZB-Leppro	ZB-Lamorna	289	0.00180832	0	#DIV/0!
ZB-Neobou	ZB-Lamorna	290	0.00180832	0.000975134	1.85443
ZB-Neople	ZB-Lamorna	291	0.00180832	0	#DIV/0!
ZB-Lepatt	ZB-Lamorna	292	0.00271371	0	#DIV/0!
ZB-Lepmee	ZB-Lamorna	293	0.00271371	0	#DIV/0!
ZB-Neomee	ZB-Lamorna	294	0.00271371	0	#DIV/0!
ZB-Lepkam	ZB-Lamorna	295	0.00271371	0	#DIV/0!
ZB-Lepken	ZB-Lamorna	296	0.00271371	0	#DIV/0!
ZB-Lamkun	ZB-Lamorna	297	0.00361991	0	#DIV/0!
ZB-Lamornz	ZB-Lamorna	298	0.00271371	0.000975134	2.78291
ZB-Lamlap	ZB-Lamorna	299	0.00271371	0	#DIV/0!
ZB-Lamsig	ZB-Lamorna	300	0.00271371	0	#DIV/0!
ZB-Aloalo	ZB-Lamornc	301	0.200456	0.232622	0.861723
ZB-Altcal	ZB-Lamornc	302	0.00361991	0	#DIV/0!
ZB-Altcom	ZB-Lamornc	303	0.00361991	0	#DIV/0!
ZB-Lamlem	ZB-Lamornc	304	0.00271371	0	#DIV/0!
ZB-Neocaud	ZB-Lamornc	305	0.00271371	0	#DIV/0!
ZB-Neocauk	ZB-Lamornc	306	0.00271371	0	#DIV/0!
ZB-Neofas	ZB-Lamornc	307	0.00271371	0	#DIV/0!
ZB-Neovent	ZB-Lamornc	308	0.00271371	0	#DIV/0!
ZB-Neosim	ZB-Lamornc	309	0.00361991	0.000975134	3.71222
ZB-Neovar	ZB-Lamornc	310	0.00361991	0	#DIV/0!
ZB-Lamcal	ZB-Lamornc	311	0.00271371	0	#DIV/0!
ZB-Lepmim	ZB-Lamornc	312	0.00361991	0	#DIV/0!
ZB-Leppro	ZB-Lamornc	313	0.00361991	0	#DIV/0!
ZB-Neobou	ZB-Lamornc	314	0.00361991	0.000975134	3.71222
ZB-Neople	ZB-Lamornc	315	0.00361991	0	#DIV/0!
ZB-Lepatt	ZB-Lamornc	316	0.00452694	0	#DIV/0!
ZB-Lepmee	ZB-Lamornc	317	0.00452694	0	#DIV/0!
ZB-Neomee	ZB-Lamornc	318	0.00452694	0	#DIV/0!
ZB-Lepkam	ZB-Lamornc	319	0.00452694	0	#DIV/0!
ZB-Lepken	ZB-Lamornc	320	0.00452694	0	#DIV/0!
ZB-Lamkun	ZB-Lamornc	321	0.0054348	0	#DIV/0!
ZB-Lamornz	ZB-Lamornc	322	0.00452694	0.000975134	4.64238
ZB-Lamlap	ZB-Lamornc	323	0.00452694	0	#DIV/0!
ZB-Lamsig	ZB-Lamornc	324	0.00452694	0	#DIV/0!
ZB-Lamorna	ZB-Lamornc	325	0.00180832	0	#DIV/0!
ZB-Aloalo	ZB-Neoven	326	0.200456	0.232622	0.861723
ZB-Altcal	ZB-Neoven	327	0.00271371	0	#DIV/0!
ZB-Altcom	ZB-Neoven	328	0.00271371	0	#DIV/0!
ZB-Lamlem	ZB-Neoven	329	0.00180832	0	#DIV/0!
ZB-Neocaud	ZB-Neoven	330	0.00180832	0	#DIV/0!
ZB-Neocauk	ZB-Neoven	331	0.00180832	0	#DIV/0!
ZB-Neofas	ZB-Neoven	332	0.00180832	0	#DIV/0!
ZB-Neovent	ZB-Neoven	333	0.00180832	0	#DIV/0!
ZB-Neosim	ZB-Neoven	334	0.00271371	0.000975134	2.78291
ZB-Neovar	ZB-Neoven	335	0.00271371	0	#DIV/0!
ZB-Lamcal	ZB-Neoven	336	0.00361991	0	#DIV/0!
ZB-Lepmim	ZB-Neoven	337	0.00271371	0	#DIV/0!
ZB-Leppro	ZB-Neoven	338	0.00271371	0	#DIV/0!
ZB-Neobou	ZB-Neoven	339	0.00271371	0.000975134	2.78291
ZB-Neople	ZB-Neoven	340	0.00271371	0	#DIV/0!
ZB-Lepatt	ZB-Neoven	341	0.00361991	0	#DIV/0!
ZB-Lepmee	ZB-Neoven	342	0.00361991	0	#DIV/0!
ZB-Neomee	ZB-Neoven	343	0.00361991	0	#DIV/0!
ZB-Lepkam	ZB-Neoven	344	0.00361991	0	#DIV/0!
ZB-Lepken	ZB-Neoven	345	0.00361991	0	#DIV/0!
ZB-Lamkun	ZB-Neoven	346	0.00271371	0	#DIV/0!
ZB-Lamornz	ZB-Neoven	347	0.00180832	0.000975134	1.85443
ZB-Lamlap	ZB-Neoven	348	0.00361991	0	#DIV/0!
ZB-Lamsig	ZB-Neoven	349	0.00361991	0	#DIV/0!
ZB-Lamorna	ZB-Neoven	350	0.00271371	0	#DIV/0!
ZB-Lamornc	ZB-Neoven	351	0.00452694	0	#DIV/0!
ZB-Aloalo	ZB-Neocan	352	0.201637	0.23881	0.844343
ZB-Altcal	ZB-Neocan	353	0.00271371	0.00203459	1.33379
ZB-Altcom	ZB-Neocan	354	0.00271371	0.00203459	1.33379
ZB-Lamlem	ZB-Neocan	355	0.00180832	0.00203459	0.888788
ZB-Neocaud	ZB-Neocan	356	0.00180832	0.00203459	0.888788
ZB-Neocauk	ZB-Neocan	357	0.00180832	0.00203459	0.888788
ZB-Neofas	ZB-Neocan	358	0.00180832	0.00203459	0.888788
ZB-Neovent	ZB-Neocan	359	0.00180832	0.00203459	0.888788
ZB-Neosim	ZB-Neocan	360	0.00271371	0.00305344	0.888738
ZB-Neovar	ZB-Neocan	361	0.00271371	0.00203459	1.33379
ZB-Lamcal	ZB-Neocan	362	0.00361991	0.00203459	1.77919
ZB-Lepmim	ZB-Neocan	363	0.00271371	0.00203459	1.33379
ZB-Leppro	ZB-Neocan	364	0.00271371	0.00203459	1.33379
ZB-Neobou	ZB-Neocan	365	0.00271371	0.00305344	0.888738
ZB-Neople	ZB-Neocan	366	0.00271371	0.00203459	1.33379
ZB-Lepatt	ZB-Neocan	367	0.00361991	0.00203459	1.77919
ZB-Lepmee	ZB-Neocan	368	0.00361991	0.00203459	1.77919
ZB-Neomee	ZB-Neocan	369	0.00361991	0.00203459	1.77919
ZB-Lepkam	ZB-Neocan	370	0.00361991	0.00203459	1.77919
ZB-Lepken	ZB-Neocan	371	0.00361991	0.00203459	1.77919
ZB-Lamkun	ZB-Neocan	372	0.00452694	0.00203459	2.22499
ZB-Lamornz	ZB-Neocan	373	0.00361991	0.00305344	1.18552
ZB-Lamlap	ZB-Neocan	374	0.00361991	0.00203459	1.77919
ZB-Lamsig	ZB-Neocan	375	0.00361991	0.00203459	1.77919
ZB-Lamorna	ZB-Neocan	376	0.00271371	0.00203459	1.33379
ZB-Lamornc	ZB-Neocan	377	0.00452694	0.00203459	2.22499
ZB-Neoven	ZB-Neocan	378	0.00361991	0.00203459	1.77919
ZB-Aloalo	ZB-Neobre	379	0.199276	0.232622	0.856651
ZB-Altcal	ZB-Neobre	380	0.00271371	0	#DIV/0!
ZB-Altcom	ZB-Neobre	381	0.00271371	0	#DIV/0!
ZB-Lamlem	ZB-Neobre	382	0.00180832	0	#DIV/0!
ZB-Neocaud	ZB-Neobre	383	0.00180832	0	#DIV/0!
ZB-Neocauk	ZB-Neobre	384	0.00180832	0	#DIV/0!
ZB-Neofas	ZB-Neobre	385	0.00180832	0	#DIV/0!
ZB-Neovent	ZB-Neobre	386	0.00180832	0	#DIV/0!
ZB-Neosim	ZB-Neobre	387	0.00271371	0.000975134	2.78291
ZB-Neovar	ZB-Neobre	388	0.00271371	0	#DIV/0!
ZB-Lamcal	ZB-Neobre	389	0.00361991	0	#DIV/0!
ZB-Lepmim	ZB-Neobre	390	0.00271371	0	#DIV/0!
ZB-Leppro	ZB-Neobre	391	0.00271371	0	#DIV/0!
ZB-Neobou	ZB-Neobre	392	0.00271371	0.000975134	2.78291
ZB-Neople	ZB-Neobre	393	0.00271371	0	#DIV/0!
ZB-Lepatt	ZB-Neobre	394	0.00361991	0	#DIV/0!
ZB-Lepmee	ZB-Neobre	395	0.00361991	0	#DIV/0!
ZB-Neomee	ZB-Neobre	396	0.00361991	0	#DIV/0!
ZB-Lepkam	ZB-Neobre	397	0.00361991	0	#DIV/0!
ZB-Lepken	ZB-Neobre	398	0.00361991	0	#DIV/0!
ZB-Lamkun	ZB-Neobre	399	0.00452694	0	#DIV/0!
ZB-Lamornz	ZB-Neobre	400	0.00361991	0.000975134	3.71222
ZB-Lamlap	ZB-Neobre	401	0.00361991	0	#DIV/0!
ZB-Lamsig	ZB-Neobre	402	0.00361991	0	#DIV/0!
ZB-Lamorna	ZB-Neobre	403	0.00271371	0	#DIV/0!
ZB-Lamornc	ZB-Neobre	404	0.00452694	0	#DIV/0!
ZB-Neoven	ZB-Neobre	405	0.00361991	0	#DIV/0!
ZB-Neocan	ZB-Neobre	406	0.00361991	0.00203459	1.77919
ZB-Aloalo	ZB-Neocal	407	0.199276	0.232622	0.856651
ZB-Altcal	ZB-Neocal	408	0.00452694	0	#DIV/0!
ZB-Altcom	ZB-Neocal	409	0.00452694	0	#DIV/0!
ZB-Lamlem	ZB-Neocal	410	0.00361991	0	#DIV/0!
ZB-Neocaud	ZB-Neocal	411	0.00361991	0	#DIV/0!
ZB-Neocauk	ZB-Neocal	412	0.00361991	0	#DIV/0!
ZB-Neofas	ZB-Neocal	413	0.00361991	0	#DIV/0!
ZB-Neovent	ZB-Neocal	414	0.00361991	0	#DIV/0!
ZB-Neosim	ZB-Neocal	415	0.00452694	0.000975134	4.64238
ZB-Neovar	ZB-Neocal	416	0.00452694	0	#DIV/0!
ZB-Lamcal	ZB-Neocal	417	0.0054348	0	#DIV/0!
ZB-Lepmim	ZB-Neocal	418	0.00452694	0	#DIV/0!
ZB-Leppro	ZB-Neocal	419	0.00452694	0	#DIV/0!
ZB-Neobou	ZB-Neocal	420	0.00452694	0.000975134	4.64238
ZB-Neople	ZB-Neocal	421	0.00452694	0	#DIV/0!
ZB-Lepatt	ZB-Neocal	422	0.0054348	0	#DIV/0!
ZB-Lepmee	ZB-Neocal	423	0.0054348	0	#DIV/0!
ZB-Neomee	ZB-Neocal	424	0.0054348	0	#DIV/0!
ZB-Lepkam	ZB-Neocal	425	0.0054348	0	#DIV/0!
ZB-Lepken	ZB-Neocal	426	0.0054348	0	#DIV/0!
ZB-Lamkun	ZB-Neocal	427	0.00634347	0	#DIV/0!
ZB-Lamornz	ZB-Neocal	428	0.0054348	0.000975134	5.57338
ZB-Lamlap	ZB-Neocal	429	0.0054348	0	#DIV/0!
ZB-Lamsig	ZB-Neocal	430	0.0054348	0	#DIV/0!
ZB-Lamorna	ZB-Neocal	431	0.00452694	0	#DIV/0!
ZB-Lamornc	ZB-Neocal	432	0.00634347	0	#DIV/0!
ZB-Neoven	ZB-Neocal	433	0.0054348	0	#DIV/0!
ZB-Neocan	ZB-Neocal	434	0.0054348	0.00203459	2.6712
ZB-Neobre	ZB-Neocal	435	0.00180832	0	#DIV/0!
ZB-Aloalo	ZB-Neobrem	436	0.199276	0.232622	0.856651
ZB-Altcal	ZB-Neobrem	437	0.0054348	0	#DIV/0!
ZB-Altcom	ZB-Neobrem	438	0.0054348	0	#DIV/0!
ZB-Lamlem	ZB-Neobrem	439	0.00452694	0	#DIV/0!
ZB-Neocaud	ZB-Neobrem	440	0.00452694	0	#DIV/0!
ZB-Neocauk	ZB-Neobrem	441	0.00452694	0	#DIV/0!
ZB-Neofas	ZB-Neobrem	442	0.00452694	0	#DIV/0!
ZB-Neovent	ZB-Neobrem	443	0.00452694	0	#DIV/0!
ZB-Neosim	ZB-Neobrem	444	0.0054348	0.000975134	5.57338
ZB-Neovar	ZB-Neobrem	445	0.0054348	0	#DIV/0!
ZB-Lamcal	ZB-Neobrem	446	0.00634347	0	#DIV/0!
ZB-Lepmim	ZB-Neobrem	447	0.0054348	0	#DIV/0!
ZB-Leppro	ZB-Neobrem	448	0.0054348	0	#DIV/0!
ZB-Neobou	ZB-Neobrem	449	0.0054348	0.000975134	5.57338
ZB-Neople	ZB-Neobrem	450	0.0054348	0	#DIV/0!
ZB-Lepatt	ZB-Neobrem	451	0.00634347	0	#DIV/0!
ZB-Lepmee	ZB-Neobrem	452	0.00634347	0	#DIV/0!
ZB-Neomee	ZB-Neobrem	453	0.00634347	0	#DIV/0!
ZB-Lepkam	ZB-Neobrem	454	0.00634347	0	#DIV/0!
ZB-Lepken	ZB-Neobrem	455	0.00634347	0	#DIV/0!
ZB-Lamkun	ZB-Neobrem	456	0.00725298	0	#DIV/0!
ZB-Lamornz	ZB-Neobrem	457	0.00634347	0.000975134	6.50523
ZB-Lamlap	ZB-Neobrem	458	0.00634347	0	#DIV/0!
ZB-Lamsig	ZB-Neobrem	459	0.00634347	0	#DIV/0!
ZB-Lamorna	ZB-Neobrem	460	0.0054348	0	#DIV/0!
ZB-Lamornc	ZB-Neobrem	461	0.0054348	0	#DIV/0!
ZB-Neoven	ZB-Neobrem	462	0.00634347	0	#DIV/0!
ZB-Neocan	ZB-Neobrem	463	0.00634347	0.00203459	3.11782
ZB-Neobre	ZB-Neobrem	464	0.00271371	0	#DIV/0!
ZB-Neocal	ZB-Neobrem	465	0.00271371	0	#DIV/0!
ZB-Aloalo	ZB-Lamoce	466	0.20282	0.232622	0.871886
ZB-Altcal	ZB-Lamoce	467	0.00361991	0	#DIV/0!
ZB-Altcom	ZB-Lamoce	468	0.00361991	0	#DIV/0!
ZB-Lamlem	ZB-Lamoce	469	0.00271371	0	#DIV/0!
ZB-Neocaud	ZB-Lamoce	470	0.00271371	0	#DIV/0!
ZB-Neocauk	ZB-Lamoce	471	0.00271371	0	#DIV/0!
ZB-Neofas	ZB-Lamoce	472	0.00271371	0	#DIV/0!
ZB-Neovent	ZB-Lamoce	473	0.00271371	0	#DIV/0!
ZB-Neosim	ZB-Lamoce	474	0.00361991	0.000975134	3.71222
ZB-Neovar	ZB-Lamoce	475	0.00361991	0	#DIV/0!
ZB-Lamcal	ZB-Lamoce	476	0.00452694	0	#DIV/0!
ZB-Lepmim	ZB-Lamoce	477	0.00361991	0	#DIV/0!
ZB-Leppro	ZB-Lamoce	478	0.00361991	0	#DIV/0!
ZB-Neobou	ZB-Lamoce	479	0.00361991	0.000975134	3.71222
ZB-Neople	ZB-Lamoce	480	0.00361991	0	#DIV/0!
ZB-Lepatt	ZB-Lamoce	481	0.00452694	0	#DIV/0!
ZB-Lepmee	ZB-Lamoce	482	0.00452694	0	#DIV/0!
ZB-Neomee	ZB-Lamoce	483	0.00452694	0	#DIV/0!
ZB-Lepkam	ZB-Lamoce	484	0.00452694	0	#DIV/0!
ZB-Lepken	ZB-Lamoce	485	0.00452694	0	#DIV/0!
ZB-Lamkun	ZB-Lamoce	486	0.00361991	0	#DIV/0!
ZB-Lamornz	ZB-Lamoce	487	0.00271371	0.000975134	2.78291
ZB-Lamlap	ZB-Lamoce	488	0.00271371	0	#DIV/0!
ZB-Lamsig	ZB-Lamoce	489	0.00271371	0	#DIV/0!
ZB-Lamorna	ZB-Lamoce	490	0.00361991	0	#DIV/0!
ZB-Lamornc	ZB-Lamoce	491	0.0054348	0	#DIV/0!
ZB-Neoven	ZB-Lamoce	492	0.00452694	0	#DIV/0!
ZB-Neocan	ZB-Lamoce	493	0.00452694	0.00203459	2.22499
ZB-Neobre	ZB-Lamoce	494	0.00452694	0	#DIV/0!
ZB-Neocal	ZB-Lamoce	495	0.00634347	0	#DIV/0!
ZB-Neobrem	ZB-Lamoce	496	0.00725298	0	#DIV/0!
ZB-Aloalo	ZB-Chabif	497	0.198098	0.232622	0.851584
ZB-Altcal	ZB-Chabif	498	0.00725298	0	#DIV/0!
ZB-Altcom	ZB-Chabif	499	0.00725298	0	#DIV/0!
ZB-Lamlem	ZB-Chabif	500	0.00634347	0	#DIV/0!
ZB-Neocaud	ZB-Chabif	501	0.00634347	0	#DIV/0!
ZB-Neocauk	ZB-Chabif	502	0.00634347	0	#DIV/0!
ZB-Neofas	ZB-Chabif	503	0.00634347	0	#DIV/0!
ZB-Neovent	ZB-Chabif	504	0.00634347	0	#DIV/0!
ZB-Neosim	ZB-Chabif	505	0.00725298	0.000975134	7.43793
ZB-Neovar	ZB-Chabif	506	0.00725298	0	#DIV/0!
ZB-Lamcal	ZB-Chabif	507	0.00816331	0	#DIV/0!
ZB-Lepmim	ZB-Chabif	508	0.00725298	0	#DIV/0!
ZB-Leppro	ZB-Chabif	509	0.00725298	0	#DIV/0!
ZB-Neobou	ZB-Chabif	510	0.00725298	0.000975134	7.43793
ZB-Neople	ZB-Chabif	511	0.00725298	0	#DIV/0!
ZB-Lepatt	ZB-Chabif	512	0.00816331	0	#DIV/0!
ZB-Lepmee	ZB-Chabif	513	0.00816331	0	#DIV/0!
ZB-Neomee	ZB-Chabif	514	0.00816331	0	#DIV/0!
ZB-Lepkam	ZB-Chabif	515	0.00816331	0	#DIV/0!
ZB-Lepken	ZB-Chabif	516	0.00816331	0	#DIV/0!
ZB-Lamkun	ZB-Chabif	517	0.00907447	0	#DIV/0!
ZB-Lamornz	ZB-Chabif	518	0.00816331	0.000975134	8.37147
ZB-Lamlap	ZB-Chabif	519	0.00816331	0	#DIV/0!
ZB-Lamsig	ZB-Chabif	520	0.00816331	0	#DIV/0!
ZB-Lamorna	ZB-Chabif	521	0.00725298	0	#DIV/0!
ZB-Lamornc	ZB-Chabif	522	0.00907447	0	#DIV/0!
ZB-Neoven	ZB-Chabif	523	0.00816331	0	#DIV/0!
ZB-Neocan	ZB-Chabif	524	0.00634347	0.00203459	3.11782
ZB-Neobre	ZB-Chabif	525	0.00634347	0	#DIV/0!
ZB-Neocal	ZB-Chabif	526	0.00816331	0	#DIV/0!
ZB-Neobrem	ZB-Chabif	527	0.00907447	0	#DIV/0!
ZB-Lamoce	ZB-Chabif	528	0.00907447	0	#DIV/0!
ZB-Aloalo	ZB-Chabri	529	0.198098	0.232622	0.851584
ZB-Altcal	ZB-Chabri	530	0.00634347	0	#DIV/0!
ZB-Altcom	ZB-Chabri	531	0.00634347	0	#DIV/0!
ZB-Lamlem	ZB-Chabri	532	0.0054348	0	#DIV/0!
ZB-Neocaud	ZB-Chabri	533	0.0054348	0	#DIV/0!
ZB-Neocauk	ZB-Chabri	534	0.0054348	0	#DIV/0!
ZB-Neofas	ZB-Chabri	535	0.0054348	0	#DIV/0!
ZB-Neovent	ZB-Chabri	536	0.0054348	0	#DIV/0!
ZB-Neosim	ZB-Chabri	537	0.00634347	0.000975134	6.50523
ZB-Neovar	ZB-Chabri	538	0.00634347	0	#DIV/0!
ZB-Lamcal	ZB-Chabri	539	0.00725298	0	#DIV/0!
ZB-Lepmim	ZB-Chabri	540	0.00634347	0	#DIV/0!
ZB-Leppro	ZB-Chabri	541	0.00634347	0	#DIV/0!
ZB-Neobou	ZB-Chabri	542	0.00634347	0.000975134	6.50523
ZB-Neople	ZB-Chabri	543	0.00634347	0	#DIV/0!
ZB-Lepatt	ZB-Chabri	544	0.00725298	0	#DIV/0!
ZB-Lepmee	ZB-Chabri	545	0.00725298	0	#DIV/0!
ZB-Neomee	ZB-Chabri	546	0.00725298	0	#DIV/0!
ZB-Lepkam	ZB-Chabri	547	0.00725298	0	#DIV/0!
ZB-Lepken	ZB-Chabri	548	0.00725298	0	#DIV/0!
ZB-Lamkun	ZB-Chabri	549	0.00816331	0	#DIV/0!
ZB-Lamornz	ZB-Chabri	550	0.00725298	0.000975134	7.43793
ZB-Lamlap	ZB-Chabri	551	0.00725298	0	#DIV/0!
ZB-Lamsig	ZB-Chabri	552	0.00725298	0	#DIV/0!
ZB-Lamorna	ZB-Chabri	553	0.00634347	0	#DIV/0!
ZB-Lamornc	ZB-Chabri	554	0.00816331	0	#DIV/0!
ZB-Neoven	ZB-Chabri	555	0.00725298	0	#DIV/0!
ZB-Neocan	ZB-Chabri	556	0.0054348	0.00203459	2.6712
ZB-Neobre	ZB-Chabri	557	0.0054348	0	#DIV/0!
ZB-Neocal	ZB-Chabri	558	0.00725298	0	#DIV/0!
ZB-Neobrem	ZB-Chabri	559	0.00816331	0	#DIV/0!
ZB-Lamoce	ZB-Chabri	560	0.00816331	0	#DIV/0!
ZB-Chabif	ZB-Chabri	561	0.000903751	0	#DIV/0!
ZB-Aloalo	ZB-Chapop	562	0.198098	0.232622	0.851584
ZB-Altcal	ZB-Chapop	563	0.00634347	0	#DIV/0!
ZB-Altcom	ZB-Chapop	564	0.00634347	0	#DIV/0!
ZB-Lamlem	ZB-Chapop	565	0.0054348	0	#DIV/0!
ZB-Neocaud	ZB-Chapop	566	0.0054348	0	#DIV/0!
ZB-Neocauk	ZB-Chapop	567	0.0054348	0	#DIV/0!
ZB-Neofas	ZB-Chapop	568	0.0054348	0	#DIV/0!
ZB-Neovent	ZB-Chapop	569	0.0054348	0	#DIV/0!
ZB-Neosim	ZB-Chapop	570	0.00634347	0.000975134	6.50523
ZB-Neovar	ZB-Chapop	571	0.00634347	0	#DIV/0!
ZB-Lamcal	ZB-Chapop	572	0.00725298	0	#DIV/0!
ZB-Lepmim	ZB-Chapop	573	0.00634347	0	#DIV/0!
ZB-Leppro	ZB-Chapop	574	0.00634347	0	#DIV/0!
ZB-Neobou	ZB-Chapop	575	0.00634347	0.000975134	6.50523
ZB-Neople	ZB-Chapop	576	0.00634347	0	#DIV/0!
ZB-Lepatt	ZB-Chapop	577	0.00725298	0	#DIV/0!
ZB-Lepmee	ZB-Chapop	578	0.00725298	0	#DIV/0!
ZB-Neomee	ZB-Chapop	579	0.00725298	0	#DIV/0!
ZB-Lepkam	ZB-Chapop	580	0.00725298	0	#DIV/0!
ZB-Lepken	ZB-Chapop	581	0.00725298	0	#DIV/0!
ZB-Lamkun	ZB-Chapop	582	0.00816331	0	#DIV/0!
ZB-Lamornz	ZB-Chapop	583	0.00725298	0.000975134	7.43793
ZB-Lamlap	ZB-Chapop	584	0.00725298	0	#DIV/0!
ZB-Lamsig	ZB-Chapop	585	0.00725298	0	#DIV/0!
ZB-Lamorna	ZB-Chapop	586	0.00634347	0	#DIV/0!
ZB-Lamornc	ZB-Chapop	587	0.00816331	0	#DIV/0!
ZB-Neoven	ZB-Chapop	588	0.00725298	0	#DIV/0!
ZB-Neocan	ZB-Chapop	589	0.0054348	0.00203459	2.6712
ZB-Neobre	ZB-Chapop	590	0.0054348	0	#DIV/0!
ZB-Neocal	ZB-Chapop	591	0.00725298	0	#DIV/0!
ZB-Neobrem	ZB-Chapop	592	0.00816331	0	#DIV/0!
ZB-Lamoce	ZB-Chapop	593	0.00816331	0	#DIV/0!
ZB-Chabif	ZB-Chapop	594	0.000903751	0	#DIV/0!
ZB-Chabri	ZB-Chapop	595	0	0	#DIV/0!
ZB-Aloalo	ZB-Juldic	596	0.198098	0.232622	0.851584
ZB-Altcal	ZB-Juldic	597	0.00634347	0	#DIV/0!
ZB-Altcom	ZB-Juldic	598	0.00634347	0	#DIV/0!
ZB-Lamlem	ZB-Juldic	599	0.0054348	0	#DIV/0!
ZB-Neocaud	ZB-Juldic	600	0.0054348	0	#DIV/0!
ZB-Neocauk	ZB-Juldic	601	0.0054348	0	#DIV/0!
ZB-Neofas	ZB-Juldic	602	0.0054348	0	#DIV/0!
ZB-Neovent	ZB-Juldic	603	0.0054348	0	#DIV/0!
ZB-Neosim	ZB-Juldic	604	0.00634347	0.000975134	6.50523
ZB-Neovar	ZB-Juldic	605	0.00634347	0	#DIV/0!
ZB-Lamcal	ZB-Juldic	606	0.00725298	0	#DIV/0!
ZB-Lepmim	ZB-Juldic	607	0.00634347	0	#DIV/0!
ZB-Leppro	ZB-Juldic	608	0.00634347	0	#DIV/0!
ZB-Neobou	ZB-Juldic	609	0.00634347	0.000975134	6.50523
ZB-Neople	ZB-Juldic	610	0.00634347	0	#DIV/0!
ZB-Lepatt	ZB-Juldic	611	0.00725298	0	#DIV/0!
ZB-Lepmee	ZB-Juldic	612	0.00725298	0	#DIV/0!
ZB-Neomee	ZB-Juldic	613	0.00725298	0	#DIV/0!
ZB-Lepkam	ZB-Juldic	614	0.00725298	0	#DIV/0!
ZB-Lepken	ZB-Juldic	615	0.00725298	0	#DIV/0!
ZB-Lamkun	ZB-Juldic	616	0.00816331	0	#DIV/0!
ZB-Lamornz	ZB-Juldic	617	0.00725298	0.000975134	7.43793
ZB-Lamlap	ZB-Juldic	618	0.00725298	0	#DIV/0!
ZB-Lamsig	ZB-Juldic	619	0.00725298	0	#DIV/0!
ZB-Lamorna	ZB-Juldic	620	0.00634347	0	#DIV/0!
ZB-Lamornc	ZB-Juldic	621	0.00816331	0	#DIV/0!
ZB-Neoven	ZB-Juldic	622	0.00725298	0	#DIV/0!
ZB-Neocan	ZB-Juldic	623	0.0054348	0.00203459	2.6712
ZB-Neobre	ZB-Juldic	624	0.0054348	0	#DIV/0!
ZB-Neocal	ZB-Juldic	625	0.00725298	0	#DIV/0!
ZB-Neobrem	ZB-Juldic	626	0.00816331	0	#DIV/0!
ZB-Lamoce	ZB-Juldic	627	0.00816331	0	#DIV/0!
ZB-Chabif	ZB-Juldic	628	0.000903751	0	#DIV/0!
ZB-Chabri	ZB-Juldic	629	0	0	#DIV/0!
ZB-Chapop	ZB-Juldic	630	0	0	#DIV/0!
ZB-Aloalo	ZB-Julkom	631	0.198098	0.232622	0.851584
ZB-Altcal	ZB-Julkom	632	0.00634347	0	#DIV/0!
ZB-Altcom	ZB-Julkom	633	0.00634347	0	#DIV/0!
ZB-Lamlem	ZB-Julkom	634	0.0054348	0	#DIV/0!
ZB-Neocaud	ZB-Julkom	635	0.0054348	0	#DIV/0!
ZB-Neocauk	ZB-Julkom	636	0.0054348	0	#DIV/0!
ZB-Neofas	ZB-Julkom	637	0.0054348	0	#DIV/0!
ZB-Neovent	ZB-Julkom	638	0.0054348	0	#DIV/0!
ZB-Neosim	ZB-Julkom	639	0.00634347	0.000975134	6.50523
ZB-Neovar	ZB-Julkom	640	0.00634347	0	#DIV/0!
ZB-Lamcal	ZB-Julkom	641	0.00725298	0	#DIV/0!
ZB-Lepmim	ZB-Julkom	642	0.00634347	0	#DIV/0!
ZB-Leppro	ZB-Julkom	643	0.00634347	0	#DIV/0!
ZB-Neobou	ZB-Julkom	644	0.00634347	0.000975134	6.50523
ZB-Neople	ZB-Julkom	645	0.00634347	0	#DIV/0!
ZB-Lepatt	ZB-Julkom	646	0.00725298	0	#DIV/0!
ZB-Lepmee	ZB-Julkom	647	0.00725298	0	#DIV/0!
ZB-Neomee	ZB-Julkom	648	0.00725298	0	#DIV/0!
ZB-Lepkam	ZB-Julkom	649	0.00725298	0	#DIV/0!
ZB-Lepken	ZB-Julkom	650	0.00725298	0	#DIV/0!
ZB-Lamkun	ZB-Julkom	651	0.00816331	0	#DIV/0!
ZB-Lamornz	ZB-Julkom	652	0.00725298	0.000975134	7.43793
ZB-Lamlap	ZB-Julkom	653	0.00725298	0	#DIV/0!
ZB-Lamsig	ZB-Julkom	654	0.00725298	0	#DIV/0!
ZB-Lamorna	ZB-Julkom	655	0.00634347	0	#DIV/0!
ZB-Lamornc	ZB-Julkom	656	0.00816331	0	#DIV/0!
ZB-Neoven	ZB-Julkom	657	0.00725298	0	#DIV/0!
ZB-Neocan	ZB-Julkom	658	0.0054348	0.00203459	2.6712
ZB-Neobre	ZB-Julkom	659	0.0054348	0	#DIV/0!
ZB-Neocal	ZB-Julkom	660	0.00725298	0	#DIV/0!
ZB-Neobrem	ZB-Julkom	661	0.00816331	0	#DIV/0!
ZB-Lamoce	ZB-Julkom	662	0.00816331	0	#DIV/0!
ZB-Chabif	ZB-Julkom	663	0.000903751	0	#DIV/0!
ZB-Chabri	ZB-Julkom	664	0	0	#DIV/0!
ZB-Chapop	ZB-Julkom	665	0	0	#DIV/0!
ZB-Juldic	ZB-Julkom	666	0	0	#DIV/0!
ZB-Aloalo	ZB-Neobue	667	0.198098	0.232622	0.851584
ZB-Altcal	ZB-Neobue	668	0.00634347	0	#DIV/0!
ZB-Altcom	ZB-Neobue	669	0.00634347	0	#DIV/0!
ZB-Lamlem	ZB-Neobue	670	0.0054348	0	#DIV/0!
ZB-Neocaud	ZB-Neobue	671	0.0054348	0	#DIV/0!
ZB-Neocauk	ZB-Neobue	672	0.0054348	0	#DIV/0!
ZB-Neofas	ZB-Neobue	673	0.0054348	0	#DIV/0!
ZB-Neovent	ZB-Neobue	674	0.0054348	0	#DIV/0!
ZB-Neosim	ZB-Neobue	675	0.00634347	0.000975134	6.50523
ZB-Neovar	ZB-Neobue	676	0.00634347	0	#DIV/0!
ZB-Lamcal	ZB-Neobue	677	0.00725298	0	#DIV/0!
ZB-Lepmim	ZB-Neobue	678	0.00634347	0	#DIV/0!
ZB-Leppro	ZB-Neobue	679	0.00634347	0	#DIV/0!
ZB-Neobou	ZB-Neobue	680	0.00634347	0.000975134	6.50523
ZB-Neople	ZB-Neobue	681	0.00634347	0	#DIV/0!
ZB-Lepatt	ZB-Neobue	682	0.00725298	0	#DIV/0!
ZB-Lepmee	ZB-Neobue	683	0.00725298	0	#DIV/0!
ZB-Neomee	ZB-Neobue	684	0.00725298	0	#DIV/0!
ZB-Lepkam	ZB-Neobue	685	0.00725298	0	#DIV/0!
ZB-Lepken	ZB-Neobue	686	0.00725298	0	#DIV/0!
ZB-Lamkun	ZB-Neobue	687	0.00816331	0	#DIV/0!
ZB-Lamornz	ZB-Neobue	688	0.00725298	0.000975134	7.43793
ZB-Lamlap	ZB-Neobue	689	0.00725298	0	#DIV/0!
ZB-Lamsig	ZB-Neobue	690	0.00725298	0	#DIV/0!
ZB-Lamorna	ZB-Neobue	691	0.00634347	0	#DIV/0!
ZB-Lamornc	ZB-Neobue	692	0.00816331	0	#DIV/0!
ZB-Neoven	ZB-Neobue	693	0.00725298	0	#DIV/0!
ZB-Neocan	ZB-Neobue	694	0.0054348	0.00203459	2.6712
ZB-Neobre	ZB-Neobue	695	0.0054348	0	#DIV/0!
ZB-Neocal	ZB-Neobue	696	0.00725298	0	#DIV/0!
ZB-Neobrem	ZB-Neobue	697	0.00816331	0	#DIV/0!
ZB-Lamoce	ZB-Neobue	698	0.00816331	0	#DIV/0!
ZB-Chabif	ZB-Neobue	699	0.000903751	0	#DIV/0!
ZB-Chabri	ZB-Neobue	700	0	0	#DIV/0!
ZB-Chapop	ZB-Neobue	701	0	0	#DIV/0!
ZB-Juldic	ZB-Neobue	702	0	0	#DIV/0!
ZB-Julkom	ZB-Neobue	703	0	0	#DIV/0!
ZB-Aloalo	ZB-Neofur	704	0.198098	0.232622	0.851584
ZB-Altcal	ZB-Neofur	705	0.00634347	0	#DIV/0!
ZB-Altcom	ZB-Neofur	706	0.00634347	0	#DIV/0!
ZB-Lamlem	ZB-Neofur	707	0.0054348	0	#DIV/0!
ZB-Neocaud	ZB-Neofur	708	0.0054348	0	#DIV/0!
ZB-Neocauk	ZB-Neofur	709	0.0054348	0	#DIV/0!
ZB-Neofas	ZB-Neofur	710	0.0054348	0	#DIV/0!
ZB-Neovent	ZB-Neofur	711	0.0054348	0	#DIV/0!
ZB-Neosim	ZB-Neofur	712	0.00634347	0.000975134	6.50523
ZB-Neovar	ZB-Neofur	713	0.00634347	0	#DIV/0!
ZB-Lamcal	ZB-Neofur	714	0.00725298	0	#DIV/0!
ZB-Lepmim	ZB-Neofur	715	0.00634347	0	#DIV/0!
ZB-Leppro	ZB-Neofur	716	0.00634347	0	#DIV/0!
ZB-Neobou	ZB-Neofur	717	0.00634347	0.000975134	6.50523
ZB-Neople	ZB-Neofur	718	0.00634347	0	#DIV/0!
ZB-Lepatt	ZB-Neofur	719	0.00725298	0	#DIV/0!
ZB-Lepmee	ZB-Neofur	720	0.00725298	0	#DIV/0!
ZB-Neomee	ZB-Neofur	721	0.00725298	0	#DIV/0!
ZB-Lepkam	ZB-Neofur	722	0.00725298	0	#DIV/0!
ZB-Lepken	ZB-Neofur	723	0.00725298	0	#DIV/0!
ZB-Lamkun	ZB-Neofur	724	0.00816331	0	#DIV/0!
ZB-Lamornz	ZB-Neofur	725	0.00725298	0.000975134	7.43793
ZB-Lamlap	ZB-Neofur	726	0.00725298	0	#DIV/0!
ZB-Lamsig	ZB-Neofur	727	0.00725298	0	#DIV/0!
ZB-Lamorna	ZB-Neofur	728	0.00634347	0	#DIV/0!
ZB-Lamornc	ZB-Neofur	729	0.00816331	0	#DIV/0!
ZB-Neoven	ZB-Neofur	730	0.00725298	0	#DIV/0!
ZB-Neocan	ZB-Neofur	731	0.0054348	0.00203459	2.6712
ZB-Neobre	ZB-Neofur	732	0.0054348	0	#DIV/0!
ZB-Neocal	ZB-Neofur	733	0.00725298	0	#DIV/0!
ZB-Neobrem	ZB-Neofur	734	0.00816331	0	#DIV/0!
ZB-Lamoce	ZB-Neofur	735	0.00816331	0	#DIV/0!
ZB-Chabif	ZB-Neofur	736	0.000903751	0	#DIV/0!
ZB-Chabri	ZB-Neofur	737	0	0	#DIV/0!
ZB-Chapop	ZB-Neofur	738	0	0	#DIV/0!
ZB-Juldic	ZB-Neofur	739	0	0	#DIV/0!
ZB-Julkom	ZB-Neofur	740	0	0	#DIV/0!
ZB-Neobue	ZB-Neofur	741	0	0	#DIV/0!
ZB-Aloalo	ZB-Neofurc	742	0.198098	0.232622	0.851584
ZB-Altcal	ZB-Neofurc	743	0.00634347	0	#DIV/0!
ZB-Altcom	ZB-Neofurc	744	0.00634347	0	#DIV/0!
ZB-Lamlem	ZB-Neofurc	745	0.0054348	0	#DIV/0!
ZB-Neocaud	ZB-Neofurc	746	0.0054348	0	#DIV/0!
ZB-Neocauk	ZB-Neofurc	747	0.0054348	0	#DIV/0!
ZB-Neofas	ZB-Neofurc	748	0.0054348	0	#DIV/0!
ZB-Neovent	ZB-Neofurc	749	0.0054348	0	#DIV/0!
ZB-Neosim	ZB-Neofurc	750	0.00634347	0.000975134	6.50523
ZB-Neovar	ZB-Neofurc	751	0.00634347	0	#DIV/0!
ZB-Lamcal	ZB-Neofurc	752	0.00725298	0	#DIV/0!
ZB-Lepmim	ZB-Neofurc	753	0.00634347	0	#DIV/0!
ZB-Leppro	ZB-Neofurc	754	0.00634347	0	#DIV/0!
ZB-Neobou	ZB-Neofurc	755	0.00634347	0.000975134	6.50523
ZB-Neople	ZB-Neofurc	756	0.00634347	0	#DIV/0!
ZB-Lepatt	ZB-Neofurc	757	0.00725298	0	#DIV/0!
ZB-Lepmee	ZB-Neofurc	758	0.00725298	0	#DIV/0!
ZB-Neomee	ZB-Neofurc	759	0.00725298	0	#DIV/0!
ZB-Lepkam	ZB-Neofurc	760	0.00725298	0	#DIV/0!
ZB-Lepken	ZB-Neofurc	761	0.00725298	0	#DIV/0!
ZB-Lamkun	ZB-Neofurc	762	0.00816331	0	#DIV/0!
ZB-Lamornz	ZB-Neofurc	763	0.00725298	0.000975134	7.43793
ZB-Lamlap	ZB-Neofurc	764	0.00725298	0	#DIV/0!
ZB-Lamsig	ZB-Neofurc	765	0.00725298	0	#DIV/0!
ZB-Lamorna	ZB-Neofurc	766	0.00634347	0	#DIV/0!
ZB-Lamornc	ZB-Neofurc	767	0.00816331	0	#DIV/0!
ZB-Neoven	ZB-Neofurc	768	0.00725298	0	#DIV/0!
ZB-Neocan	ZB-Neofurc	769	0.0054348	0.00203459	2.6712
ZB-Neobre	ZB-Neofurc	770	0.0054348	0	#DIV/0!
ZB-Neocal	ZB-Neofurc	771	0.00725298	0	#DIV/0!
ZB-Neobrem	ZB-Neofurc	772	0.00816331	0	#DIV/0!
ZB-Lamoce	ZB-Neofurc	773	0.00816331	0	#DIV/0!
ZB-Chabif	ZB-Neofurc	774	0.000903751	0	#DIV/0!
ZB-Chabri	ZB-Neofurc	775	0	0	#DIV/0!
ZB-Chapop	ZB-Neofurc	776	0	0	#DIV/0!
ZB-Juldic	ZB-Neofurc	777	0	0	#DIV/0!
ZB-Julkom	ZB-Neofurc	778	0	0	#DIV/0!
ZB-Neobue	ZB-Neofurc	779	0	0	#DIV/0!
ZB-Neofur	ZB-Neofurc	780	0	0	#DIV/0!
ZB-Aloalo	ZB-Neotim	781	0.198098	0.232622	0.851584
ZB-Altcal	ZB-Neotim	782	0.00634347	0	#DIV/0!
ZB-Altcom	ZB-Neotim	783	0.00634347	0	#DIV/0!
ZB-Lamlem	ZB-Neotim	784	0.0054348	0	#DIV/0!
ZB-Neocaud	ZB-Neotim	785	0.0054348	0	#DIV/0!
ZB-Neocauk	ZB-Neotim	786	0.0054348	0	#DIV/0!
ZB-Neofas	ZB-Neotim	787	0.0054348	0	#DIV/0!
ZB-Neovent	ZB-Neotim	788	0.0054348	0	#DIV/0!
ZB-Neosim	ZB-Neotim	789	0.00634347	0.000975134	6.50523
ZB-Neovar	ZB-Neotim	790	0.00634347	0	#DIV/0!
ZB-Lamcal	ZB-Neotim	791	0.00725298	0	#DIV/0!
ZB-Lepmim	ZB-Neotim	792	0.00634347	0	#DIV/0!
ZB-Leppro	ZB-Neotim	793	0.00634347	0	#DIV/0!
ZB-Neobou	ZB-Neotim	794	0.00634347	0.000975134	6.50523
ZB-Neople	ZB-Neotim	795	0.00634347	0	#DIV/0!
ZB-Lepatt	ZB-Neotim	796	0.00725298	0	#DIV/0!
ZB-Lepmee	ZB-Neotim	797	0.00725298	0	#DIV/0!
ZB-Neomee	ZB-Neotim	798	0.00725298	0	#DIV/0!
ZB-Lepkam	ZB-Neotim	799	0.00725298	0	#DIV/0!
ZB-Lepken	ZB-Neotim	800	0.00725298	0	#DIV/0!
ZB-Lamkun	ZB-Neotim	801	0.00816331	0	#DIV/0!
ZB-Lamornz	ZB-Neotim	802	0.00725298	0.000975134	7.43793
ZB-Lamlap	ZB-Neotim	803	0.00725298	0	#DIV/0!
ZB-Lamsig	ZB-Neotim	804	0.00725298	0	#DIV/0!
ZB-Lamorna	ZB-Neotim	805	0.00634347	0	#DIV/0!
ZB-Lamornc	ZB-Neotim	806	0.00816331	0	#DIV/0!
ZB-Neoven	ZB-Neotim	807	0.00725298	0	#DIV/0!
ZB-Neocan	ZB-Neotim	808	0.0054348	0.00203459	2.6712
ZB-Neobre	ZB-Neotim	809	0.0054348	0	#DIV/0!
ZB-Neocal	ZB-Neotim	810	0.00725298	0	#DIV/0!
ZB-Neobrem	ZB-Neotim	811	0.00816331	0	#DIV/0!
ZB-Lamoce	ZB-Neotim	812	0.00816331	0	#DIV/0!
ZB-Chabif	ZB-Neotim	813	0.000903751	0	#DIV/0!
ZB-Chabri	ZB-Neotim	814	0	0	#DIV/0!
ZB-Chapop	ZB-Neotim	815	0	0	#DIV/0!
ZB-Juldic	ZB-Neotim	816	0	0	#DIV/0!
ZB-Julkom	ZB-Neotim	817	0	0	#DIV/0!
ZB-Neobue	ZB-Neotim	818	0	0	#DIV/0!
ZB-Neofur	ZB-Neotim	819	0	0	#DIV/0!
ZB-Neofurc	ZB-Neotim	820	0	0	#DIV/0!
ZB-Aloalo	ZB-Neolong	821	0.199276	0.232622	0.856651
ZB-Altcal	ZB-Neolong	822	0.00725298	0	#DIV/0!
ZB-Altcom	ZB-Neolong	823	0.00725298	0	#DIV/0!
ZB-Lamlem	ZB-Neolong	824	0.00634347	0	#DIV/0!
ZB-Neocaud	ZB-Neolong	825	0.00634347	0	#DIV/0!
ZB-Neocauk	ZB-Neolong	826	0.00634347	0	#DIV/0!
ZB-Neofas	ZB-Neolong	827	0.00634347	0	#DIV/0!
ZB-Neovent	ZB-Neolong	828	0.00634347	0	#DIV/0!
ZB-Neosim	ZB-Neolong	829	0.00725298	0.000975134	7.43793
ZB-Neovar	ZB-Neolong	830	0.00725298	0	#DIV/0!
ZB-Lamcal	ZB-Neolong	831	0.00816331	0	#DIV/0!
ZB-Lepmim	ZB-Neolong	832	0.00725298	0	#DIV/0!
ZB-Leppro	ZB-Neolong	833	0.00725298	0	#DIV/0!
ZB-Neobou	ZB-Neolong	834	0.00725298	0.000975134	7.43793
ZB-Neople	ZB-Neolong	835	0.00725298	0	#DIV/0!
ZB-Lepatt	ZB-Neolong	836	0.00816331	0	#DIV/0!
ZB-Lepmee	ZB-Neolong	837	0.00816331	0	#DIV/0!
ZB-Neomee	ZB-Neolong	838	0.00816331	0	#DIV/0!
ZB-Lepkam	ZB-Neolong	839	0.00816331	0	#DIV/0!
ZB-Lepken	ZB-Neolong	840	0.00816331	0	#DIV/0!
ZB-Lamkun	ZB-Neolong	841	0.00907447	0	#DIV/0!
ZB-Lamornz	ZB-Neolong	842	0.00816331	0.000975134	8.37147
ZB-Lamlap	ZB-Neolong	843	0.00816331	0	#DIV/0!
ZB-Lamsig	ZB-Neolong	844	0.00816331	0	#DIV/0!
ZB-Lamorna	ZB-Neolong	845	0.00725298	0	#DIV/0!
ZB-Lamornc	ZB-Neolong	846	0.00907447	0	#DIV/0!
ZB-Neoven	ZB-Neolong	847	0.00816331	0	#DIV/0!
ZB-Neocan	ZB-Neolong	848	0.00634347	0.00203459	3.11782
ZB-Neobre	ZB-Neolong	849	0.00634347	0	#DIV/0!
ZB-Neocal	ZB-Neolong	850	0.00816331	0	#DIV/0!
ZB-Neobrem	ZB-Neolong	851	0.00907447	0	#DIV/0!
ZB-Lamoce	ZB-Neolong	852	0.00907447	0	#DIV/0!
ZB-Chabif	ZB-Neolong	853	0.00180832	0	#DIV/0!
ZB-Chabri	ZB-Neolong	854	0.000903751	0	#DIV/0!
ZB-Chapop	ZB-Neolong	855	0.000903751	0	#DIV/0!
ZB-Juldic	ZB-Neolong	856	0.000903751	0	#DIV/0!
ZB-Julkom	ZB-Neolong	857	0.000903751	0	#DIV/0!
ZB-Neobue	ZB-Neolong	858	0.000903751	0	#DIV/0!
ZB-Neofur	ZB-Neolong	859	0.000903751	0	#DIV/0!
ZB-Neofurc	ZB-Neolong	860	0.000903751	0	#DIV/0!
ZB-Neotim	ZB-Neolong	861	0.000903751	0	#DIV/0!
ZB-Aloalo	ZB-Julmar	862	0.198098	0.232622	0.851584
ZB-Altcal	ZB-Julmar	863	0.0054348	0	#DIV/0!
ZB-Altcom	ZB-Julmar	864	0.0054348	0	#DIV/0!
ZB-Lamlem	ZB-Julmar	865	0.00452694	0	#DIV/0!
ZB-Neocaud	ZB-Julmar	866	0.00452694	0	#DIV/0!
ZB-Neocauk	ZB-Julmar	867	0.00452694	0	#DIV/0!
ZB-Neofas	ZB-Julmar	868	0.00452694	0	#DIV/0!
ZB-Neovent	ZB-Julmar	869	0.00452694	0	#DIV/0!
ZB-Neosim	ZB-Julmar	870	0.0054348	0.000975134	5.57338
ZB-Neovar	ZB-Julmar	871	0.0054348	0	#DIV/0!
ZB-Lamcal	ZB-Julmar	872	0.00634347	0	#DIV/0!
ZB-Lepmim	ZB-Julmar	873	0.0054348	0	#DIV/0!
ZB-Leppro	ZB-Julmar	874	0.0054348	0	#DIV/0!
ZB-Neobou	ZB-Julmar	875	0.0054348	0.000975134	5.57338
ZB-Neople	ZB-Julmar	876	0.0054348	0	#DIV/0!
ZB-Lepatt	ZB-Julmar	877	0.00634347	0	#DIV/0!
ZB-Lepmee	ZB-Julmar	878	0.00634347	0	#DIV/0!
ZB-Neomee	ZB-Julmar	879	0.00634347	0	#DIV/0!
ZB-Lepkam	ZB-Julmar	880	0.00634347	0	#DIV/0!
ZB-Lepken	ZB-Julmar	881	0.00634347	0	#DIV/0!
ZB-Lamkun	ZB-Julmar	882	0.00725298	0	#DIV/0!
ZB-Lamornz	ZB-Julmar	883	0.00634347	0.000975134	6.50523
ZB-Lamlap	ZB-Julmar	884	0.00634347	0	#DIV/0!
ZB-Lamsig	ZB-Julmar	885	0.00634347	0	#DIV/0!
ZB-Lamorna	ZB-Julmar	886	0.0054348	0	#DIV/0!
ZB-Lamornc	ZB-Julmar	887	0.00725298	0	#DIV/0!
ZB-Neoven	ZB-Julmar	888	0.00634347	0	#DIV/0!
ZB-Neocan	ZB-Julmar	889	0.00452694	0.00203459	2.22499
ZB-Neobre	ZB-Julmar	890	0.00452694	0	#DIV/0!
ZB-Neocal	ZB-Julmar	891	0.00634347	0	#DIV/0!
ZB-Neobrem	ZB-Julmar	892	0.00725298	0	#DIV/0!
ZB-Lamoce	ZB-Julmar	893	0.00725298	0	#DIV/0!
ZB-Chabif	ZB-Julmar	894	0.00180832	0	#DIV/0!
ZB-Chabri	ZB-Julmar	895	0.000903751	0	#DIV/0!
ZB-Chapop	ZB-Julmar	896	0.000903751	0	#DIV/0!
ZB-Juldic	ZB-Julmar	897	0.000903751	0	#DIV/0!
ZB-Julkom	ZB-Julmar	898	0.000903751	0	#DIV/0!
ZB-Neobue	ZB-Julmar	899	0.000903751	0	#DIV/0!
ZB-Neofur	ZB-Julmar	900	0.000903751	0	#DIV/0!
ZB-Neofurc	ZB-Julmar	901	0.000903751	0	#DIV/0!
ZB-Neotim	ZB-Julmar	902	0.000903751	0	#DIV/0!
ZB-Neolong	ZB-Julmar	903	0.00180832	0	#DIV/0!
ZB-Aloalo	ZB-Julorn	904	0.198098	0.232622	0.851584
ZB-Altcal	ZB-Julorn	905	0.0054348	0	#DIV/0!
ZB-Altcom	ZB-Julorn	906	0.0054348	0	#DIV/0!
ZB-Lamlem	ZB-Julorn	907	0.00452694	0	#DIV/0!
ZB-Neocaud	ZB-Julorn	908	0.00452694	0	#DIV/0!
ZB-Neocauk	ZB-Julorn	909	0.00452694	0	#DIV/0!
ZB-Neofas	ZB-Julorn	910	0.00452694	0	#DIV/0!
ZB-Neovent	ZB-Julorn	911	0.00452694	0	#DIV/0!
ZB-Neosim	ZB-Julorn	912	0.0054348	0.000975134	5.57338
ZB-Neovar	ZB-Julorn	913	0.0054348	0	#DIV/0!
ZB-Lamcal	ZB-Julorn	914	0.00634347	0	#DIV/0!
ZB-Lepmim	ZB-Julorn	915	0.0054348	0	#DIV/0!
ZB-Leppro	ZB-Julorn	916	0.0054348	0	#DIV/0!
ZB-Neobou	ZB-Julorn	917	0.0054348	0.000975134	5.57338
ZB-Neople	ZB-Julorn	918	0.0054348	0	#DIV/0!
ZB-Lepatt	ZB-Julorn	919	0.00634347	0	#DIV/0!
ZB-Lepmee	ZB-Julorn	920	0.00634347	0	#DIV/0!
ZB-Neomee	ZB-Julorn	921	0.00634347	0	#DIV/0!
ZB-Lepkam	ZB-Julorn	922	0.00634347	0	#DIV/0!
ZB-Lepken	ZB-Julorn	923	0.00634347	0	#DIV/0!
ZB-Lamkun	ZB-Julorn	924	0.00725298	0	#DIV/0!
ZB-Lamornz	ZB-Julorn	925	0.00634347	0.000975134	6.50523
ZB-Lamlap	ZB-Julorn	926	0.00634347	0	#DIV/0!
ZB-Lamsig	ZB-Julorn	927	0.00634347	0	#DIV/0!
ZB-Lamorna	ZB-Julorn	928	0.0054348	0	#DIV/0!
ZB-Lamornc	ZB-Julorn	929	0.00725298	0	#DIV/0!
ZB-Neoven	ZB-Julorn	930	0.00634347	0	#DIV/0!
ZB-Neocan	ZB-Julorn	931	0.00452694	0.00203459	2.22499
ZB-Neobre	ZB-Julorn	932	0.00452694	0	#DIV/0!
ZB-Neocal	ZB-Julorn	933	0.00634347	0	#DIV/0!
ZB-Neobrem	ZB-Julorn	934	0.00725298	0	#DIV/0!
ZB-Lamoce	ZB-Julorn	935	0.00725298	0	#DIV/0!
ZB-Chabif	ZB-Julorn	936	0.00180832	0	#DIV/0!
ZB-Chabri	ZB-Julorn	937	0.000903751	0	#DIV/0!
ZB-Chapop	ZB-Julorn	938	0.000903751	0	#DIV/0!
ZB-Juldic	ZB-Julorn	939	0.000903751	0	#DIV/0!
ZB-Julkom	ZB-Julorn	940	0.000903751	0	#DIV/0!
ZB-Neobue	ZB-Julorn	941	0.000903751	0	#DIV/0!
ZB-Neofur	ZB-Julorn	942	0.000903751	0	#DIV/0!
ZB-Neofurc	ZB-Julorn	943	0.000903751	0	#DIV/0!
ZB-Neotim	ZB-Julorn	944	0.000903751	0	#DIV/0!
ZB-Neolong	ZB-Julorn	945	0.00180832	0	#DIV/0!
ZB-Julmar	ZB-Julorn	946	0	0	#DIV/0!
ZB-Aloalo	ZB-Julreg	947	0.198098	0.232622	0.851584
ZB-Altcal	ZB-Julreg	948	0.0054348	0	#DIV/0!
ZB-Altcom	ZB-Julreg	949	0.0054348	0	#DIV/0!
ZB-Lamlem	ZB-Julreg	950	0.00452694	0	#DIV/0!
ZB-Neocaud	ZB-Julreg	951	0.00452694	0	#DIV/0!
ZB-Neocauk	ZB-Julreg	952	0.00452694	0	#DIV/0!
ZB-Neofas	ZB-Julreg	953	0.00452694	0	#DIV/0!
ZB-Neovent	ZB-Julreg	954	0.00452694	0	#DIV/0!
ZB-Neosim	ZB-Julreg	955	0.0054348	0.000975134	5.57338
ZB-Neovar	ZB-Julreg	956	0.0054348	0	#DIV/0!
ZB-Lamcal	ZB-Julreg	957	0.00634347	0	#DIV/0!
ZB-Lepmim	ZB-Julreg	958	0.0054348	0	#DIV/0!
ZB-Leppro	ZB-Julreg	959	0.0054348	0	#DIV/0!
ZB-Neobou	ZB-Julreg	960	0.0054348	0.000975134	5.57338
ZB-Neople	ZB-Julreg	961	0.0054348	0	#DIV/0!
ZB-Lepatt	ZB-Julreg	962	0.00634347	0	#DIV/0!
ZB-Lepmee	ZB-Julreg	963	0.00634347	0	#DIV/0!
ZB-Neomee	ZB-Julreg	964	0.00634347	0	#DIV/0!
ZB-Lepkam	ZB-Julreg	965	0.00634347	0	#DIV/0!
ZB-Lepken	ZB-Julreg	966	0.00634347	0	#DIV/0!
ZB-Lamkun	ZB-Julreg	967	0.00725298	0	#DIV/0!
ZB-Lamornz	ZB-Julreg	968	0.00634347	0.000975134	6.50523
ZB-Lamlap	ZB-Julreg	969	0.00634347	0	#DIV/0!
ZB-Lamsig	ZB-Julreg	970	0.00634347	0	#DIV/0!
ZB-Lamorna	ZB-Julreg	971	0.0054348	0	#DIV/0!
ZB-Lamornc	ZB-Julreg	972	0.00725298	0	#DIV/0!
ZB-Neoven	ZB-Julreg	973	0.00634347	0	#DIV/0!
ZB-Neocan	ZB-Julreg	974	0.00452694	0.00203459	2.22499
ZB-Neobre	ZB-Julreg	975	0.00452694	0	#DIV/0!
ZB-Neocal	ZB-Julreg	976	0.00634347	0	#DIV/0!
ZB-Neobrem	ZB-Julreg	977	0.00725298	0	#DIV/0!
ZB-Lamoce	ZB-Julreg	978	0.00725298	0	#DIV/0!
ZB-Chabif	ZB-Julreg	979	0.00180832	0	#DIV/0!
ZB-Chabri	ZB-Julreg	980	0.000903751	0	#DIV/0!
ZB-Chapop	ZB-Julreg	981	0.000903751	0	#DIV/0!
ZB-Juldic	ZB-Julreg	982	0.000903751	0	#DIV/0!
ZB-Julkom	ZB-Julreg	983	0.000903751	0	#DIV/0!
ZB-Neobue	ZB-Julreg	984	0.000903751	0	#DIV/0!
ZB-Neofur	ZB-Julreg	985	0.000903751	0	#DIV/0!
ZB-Neofurc	ZB-Julreg	986	0.000903751	0	#DIV/0!
ZB-Neotim	ZB-Julreg	987	0.000903751	0	#DIV/0!
ZB-Neolong	ZB-Julreg	988	0.00180832	0	#DIV/0!
ZB-Julmar	ZB-Julreg	989	0	0	#DIV/0!
ZB-Julorn	ZB-Julreg	990	0	0	#DIV/0!
ZB-Aloalo	ZB-Julregs	991	0.198098	0.232622	0.851584
ZB-Altcal	ZB-Julregs	992	0.0054348	0	#DIV/0!
ZB-Altcom	ZB-Julregs	993	0.0054348	0	#DIV/0!
ZB-Lamlem	ZB-Julregs	994	0.00452694	0	#DIV/0!
ZB-Neocaud	ZB-Julregs	995	0.00452694	0	#DIV/0!
ZB-Neocauk	ZB-Julregs	996	0.00452694	0	#DIV/0!
ZB-Neofas	ZB-Julregs	997	0.00452694	0	#DIV/0!
ZB-Neovent	ZB-Julregs	998	0.00452694	0	#DIV/0!
ZB-Neosim	ZB-Julregs	999	0.0054348	0.000975134	5.57338
ZB-Neovar	ZB-Julregs	1000	0.0054348	0	#DIV/0!
ZB-Lamcal	ZB-Julregs	1001	0.00634347	0	#DIV/0!
ZB-Lepmim	ZB-Julregs	1002	0.0054348	0	#DIV/0!
ZB-Leppro	ZB-Julregs	1003	0.0054348	0	#DIV/0!
ZB-Neobou	ZB-Julregs	1004	0.0054348	0.000975134	5.57338
ZB-Neople	ZB-Julregs	1005	0.0054348	0	#DIV/0!
ZB-Lepatt	ZB-Julregs	1006	0.00634347	0	#DIV/0!
ZB-Lepmee	ZB-Julregs	1007	0.00634347	0	#DIV/0!
ZB-Neomee	ZB-Julregs	1008	0.00634347	0	#DIV/0!
ZB-Lepkam	ZB-Julregs	1009	0.00634347	0	#DIV/0!
ZB-Lepken	ZB-Julregs	1010	0.00634347	0	#DIV/0!
ZB-Lamkun	ZB-Julregs	1011	0.00725298	0	#DIV/0!
ZB-Lamornz	ZB-Julregs	1012	0.00634347	0.000975134	6.50523
ZB-Lamlap	ZB-Julregs	1013	0.00634347	0	#DIV/0!
ZB-Lamsig	ZB-Julregs	1014	0.00634347	0	#DIV/0!
ZB-Lamorna	ZB-Julregs	1015	0.0054348	0	#DIV/0!
ZB-Lamornc	ZB-Julregs	1016	0.00725298	0	#DIV/0!
ZB-Neoven	ZB-Julregs	1017	0.00634347	0	#DIV/0!
ZB-Neocan	ZB-Julregs	1018	0.00452694	0.00203459	2.22499
ZB-Neobre	ZB-Julregs	1019	0.00452694	0	#DIV/0!
ZB-Neocal	ZB-Julregs	1020	0.00634347	0	#DIV/0!
ZB-Neobrem	ZB-Julregs	1021	0.00725298	0	#DIV/0!
ZB-Lamoce	ZB-Julregs	1022	0.00725298	0	#DIV/0!
ZB-Chabif	ZB-Julregs	1023	0.00180832	0	#DIV/0!
ZB-Chabri	ZB-Julregs	1024	0.000903751	0	#DIV/0!
ZB-Chapop	ZB-Julregs	1025	0.000903751	0	#DIV/0!
ZB-Juldic	ZB-Julregs	1026	0.000903751	0	#DIV/0!
ZB-Julkom	ZB-Julregs	1027	0.000903751	0	#DIV/0!
ZB-Neobue	ZB-Julregs	1028	0.000903751	0	#DIV/0!
ZB-Neofur	ZB-Julregs	1029	0.000903751	0	#DIV/0!
ZB-Neofurc	ZB-Julregs	1030	0.000903751	0	#DIV/0!
ZB-Neotim	ZB-Julregs	1031	0.000903751	0	#DIV/0!
ZB-Neolong	ZB-Julregs	1032	0.00180832	0	#DIV/0!
ZB-Julmar	ZB-Julregs	1033	0	0	#DIV/0!
ZB-Julorn	ZB-Julregs	1034	0	0	#DIV/0!
ZB-Julreg	ZB-Julregs	1035	0	0	#DIV/0!
ZB-Aloalo	ZB-Jultra	1036	0.198098	0.232622	0.851584
ZB-Altcal	ZB-Jultra	1037	0.0054348	0	#DIV/0!
ZB-Altcom	ZB-Jultra	1038	0.0054348	0	#DIV/0!
ZB-Lamlem	ZB-Jultra	1039	0.00452694	0	#DIV/0!
ZB-Neocaud	ZB-Jultra	1040	0.00452694	0	#DIV/0!
ZB-Neocauk	ZB-Jultra	1041	0.00452694	0	#DIV/0!
ZB-Neofas	ZB-Jultra	1042	0.00452694	0	#DIV/0!
ZB-Neovent	ZB-Jultra	1043	0.00452694	0	#DIV/0!
ZB-Neosim	ZB-Jultra	1044	0.0054348	0.000975134	5.57338
ZB-Neovar	ZB-Jultra	1045	0.0054348	0	#DIV/0!
ZB-Lamcal	ZB-Jultra	1046	0.00634347	0	#DIV/0!
ZB-Lepmim	ZB-Jultra	1047	0.0054348	0	#DIV/0!
ZB-Leppro	ZB-Jultra	1048	0.0054348	0	#DIV/0!
ZB-Neobou	ZB-Jultra	1049	0.0054348	0.000975134	5.57338
ZB-Neople	ZB-Jultra	1050	0.0054348	0	#DIV/0!
ZB-Lepatt	ZB-Jultra	1051	0.00634347	0	#DIV/0!
ZB-Lepmee	ZB-Jultra	1052	0.00634347	0	#DIV/0!
ZB-Neomee	ZB-Jultra	1053	0.00634347	0	#DIV/0!
ZB-Lepkam	ZB-Jultra	1054	0.00634347	0	#DIV/0!
ZB-Lepken	ZB-Jultra	1055	0.00634347	0	#DIV/0!
ZB-Lamkun	ZB-Jultra	1056	0.00725298	0	#DIV/0!
ZB-Lamornz	ZB-Jultra	1057	0.00634347	0.000975134	6.50523
ZB-Lamlap	ZB-Jultra	1058	0.00634347	0	#DIV/0!
ZB-Lamsig	ZB-Jultra	1059	0.00634347	0	#DIV/0!
ZB-Lamorna	ZB-Jultra	1060	0.0054348	0	#DIV/0!
ZB-Lamornc	ZB-Jultra	1061	0.00725298	0	#DIV/0!
ZB-Neoven	ZB-Jultra	1062	0.00634347	0	#DIV/0!
ZB-Neocan	ZB-Jultra	1063	0.00452694	0.00203459	2.22499
ZB-Neobre	ZB-Jultra	1064	0.00452694	0	#DIV/0!
ZB-Neocal	ZB-Jultra	1065	0.00634347	0	#DIV/0!
ZB-Neobrem	ZB-Jultra	1066	0.00725298	0	#DIV/0!
ZB-Lamoce	ZB-Jultra	1067	0.00725298	0	#DIV/0!
ZB-Chabif	ZB-Jultra	1068	0.00180832	0	#DIV/0!
ZB-Chabri	ZB-Jultra	1069	0.000903751	0	#DIV/0!
ZB-Chapop	ZB-Jultra	1070	0.000903751	0	#DIV/0!
ZB-Juldic	ZB-Jultra	1071	0.000903751	0	#DIV/0!
ZB-Julkom	ZB-Jultra	1072	0.000903751	0	#DIV/0!
ZB-Neobue	ZB-Jultra	1073	0.000903751	0	#DIV/0!
ZB-Neofur	ZB-Jultra	1074	0.000903751	0	#DIV/0!
ZB-Neofurc	ZB-Jultra	1075	0.000903751	0	#DIV/0!
ZB-Neotim	ZB-Jultra	1076	0.000903751	0	#DIV/0!
ZB-Neolong	ZB-Jultra	1077	0.00180832	0	#DIV/0!
ZB-Julmar	ZB-Jultra	1078	0	0	#DIV/0!
ZB-Julorn	ZB-Jultra	1079	0	0	#DIV/0!
ZB-Julreg	ZB-Jultra	1080	0	0	#DIV/0!
ZB-Julregs	ZB-Jultra	1081	0	0	#DIV/0!
ZB-Aloalo	ZB-Julunt	1082	0.198098	0.232622	0.851584
ZB-Altcal	ZB-Julunt	1083	0.0054348	0	#DIV/0!
ZB-Altcom	ZB-Julunt	1084	0.0054348	0	#DIV/0!
ZB-Lamlem	ZB-Julunt	1085	0.00452694	0	#DIV/0!
ZB-Neocaud	ZB-Julunt	1086	0.00452694	0	#DIV/0!
ZB-Neocauk	ZB-Julunt	1087	0.00452694	0	#DIV/0!
ZB-Neofas	ZB-Julunt	1088	0.00452694	0	#DIV/0!
ZB-Neovent	ZB-Julunt	1089	0.00452694	0	#DIV/0!
ZB-Neosim	ZB-Julunt	1090	0.0054348	0.000975134	5.57338
ZB-Neovar	ZB-Julunt	1091	0.0054348	0	#DIV/0!
ZB-Lamcal	ZB-Julunt	1092	0.00634347	0	#DIV/0!
ZB-Lepmim	ZB-Julunt	1093	0.0054348	0	#DIV/0!
ZB-Leppro	ZB-Julunt	1094	0.0054348	0	#DIV/0!
ZB-Neobou	ZB-Julunt	1095	0.0054348	0.000975134	5.57338
ZB-Neople	ZB-Julunt	1096	0.0054348	0	#DIV/0!
ZB-Lepatt	ZB-Julunt	1097	0.00634347	0	#DIV/0!
ZB-Lepmee	ZB-Julunt	1098	0.00634347	0	#DIV/0!
ZB-Neomee	ZB-Julunt	1099	0.00634347	0	#DIV/0!
ZB-Lepkam	ZB-Julunt	1100	0.00634347	0	#DIV/0!
ZB-Lepken	ZB-Julunt	1101	0.00634347	0	#DIV/0!
ZB-Lamkun	ZB-Julunt	1102	0.00725298	0	#DIV/0!
ZB-Lamornz	ZB-Julunt	1103	0.00634347	0.000975134	6.50523
ZB-Lamlap	ZB-Julunt	1104	0.00634347	0	#DIV/0!
ZB-Lamsig	ZB-Julunt	1105	0.00634347	0	#DIV/0!
ZB-Lamorna	ZB-Julunt	1106	0.0054348	0	#DIV/0!
ZB-Lamornc	ZB-Julunt	1107	0.00725298	0	#DIV/0!
ZB-Neoven	ZB-Julunt	1108	0.00634347	0	#DIV/0!
ZB-Neocan	ZB-Julunt	1109	0.00452694	0.00203459	2.22499
ZB-Neobre	ZB-Julunt	1110	0.00452694	0	#DIV/0!
ZB-Neocal	ZB-Julunt	1111	0.00634347	0	#DIV/0!
ZB-Neobrem	ZB-Julunt	1112	0.00725298	0	#DIV/0!
ZB-Lamoce	ZB-Julunt	1113	0.00725298	0	#DIV/0!
ZB-Chabif	ZB-Julunt	1114	0.00180832	0	#DIV/0!
ZB-Chabri	ZB-Julunt	1115	0.000903751	0	#DIV/0!
ZB-Chapop	ZB-Julunt	1116	0.000903751	0	#DIV/0!
ZB-Juldic	ZB-Julunt	1117	0.000903751	0	#DIV/0!
ZB-Julkom	ZB-Julunt	1118	0.000903751	0	#DIV/0!
ZB-Neobue	ZB-Julunt	1119	0.000903751	0	#DIV/0!
ZB-Neofur	ZB-Julunt	1120	0.000903751	0	#DIV/0!
ZB-Neofurc	ZB-Julunt	1121	0.000903751	0	#DIV/0!
ZB-Neotim	ZB-Julunt	1122	0.000903751	0	#DIV/0!
ZB-Neolong	ZB-Julunt	1123	0.00180832	0	#DIV/0!
ZB-Julmar	ZB-Julunt	1124	0	0	#DIV/0!
ZB-Julorn	ZB-Julunt	1125	0	0	#DIV/0!
ZB-Julreg	ZB-Julunt	1126	0	0	#DIV/0!
ZB-Julregs	ZB-Julunt	1127	0	0	#DIV/0!
ZB-Jultra	ZB-Julunt	1128	0	0	#DIV/0!
ZB-Aloalo	ZB-Neocra	1129	0.198098	0.232622	0.851584
ZB-Altcal	ZB-Neocra	1130	0.0054348	0	#DIV/0!
ZB-Altcom	ZB-Neocra	1131	0.0054348	0	#DIV/0!
ZB-Lamlem	ZB-Neocra	1132	0.00452694	0	#DIV/0!
ZB-Neocaud	ZB-Neocra	1133	0.00452694	0	#DIV/0!
ZB-Neocauk	ZB-Neocra	1134	0.00452694	0	#DIV/0!
ZB-Neofas	ZB-Neocra	1135	0.00452694	0	#DIV/0!
ZB-Neovent	ZB-Neocra	1136	0.00452694	0	#DIV/0!
ZB-Neosim	ZB-Neocra	1137	0.0054348	0.000975134	5.57338
ZB-Neovar	ZB-Neocra	1138	0.0054348	0	#DIV/0!
ZB-Lamcal	ZB-Neocra	1139	0.00634347	0	#DIV/0!
ZB-Lepmim	ZB-Neocra	1140	0.0054348	0	#DIV/0!
ZB-Leppro	ZB-Neocra	1141	0.0054348	0	#DIV/0!
ZB-Neobou	ZB-Neocra	1142	0.0054348	0.000975134	5.57338
ZB-Neople	ZB-Neocra	1143	0.0054348	0	#DIV/0!
ZB-Lepatt	ZB-Neocra	1144	0.00634347	0	#DIV/0!
ZB-Lepmee	ZB-Neocra	1145	0.00634347	0	#DIV/0!
ZB-Neomee	ZB-Neocra	1146	0.00634347	0	#DIV/0!
ZB-Lepkam	ZB-Neocra	1147	0.00634347	0	#DIV/0!
ZB-Lepken	ZB-Neocra	1148	0.00634347	0	#DIV/0!
ZB-Lamkun	ZB-Neocra	1149	0.00725298	0	#DIV/0!
ZB-Lamornz	ZB-Neocra	1150	0.00634347	0.000975134	6.50523
ZB-Lamlap	ZB-Neocra	1151	0.00634347	0	#DIV/0!
ZB-Lamsig	ZB-Neocra	1152	0.00634347	0	#DIV/0!
ZB-Lamorna	ZB-Neocra	1153	0.0054348	0	#DIV/0!
ZB-Lamornc	ZB-Neocra	1154	0.00725298	0	#DIV/0!
ZB-Neoven	ZB-Neocra	1155	0.00634347	0	#DIV/0!
ZB-Neocan	ZB-Neocra	1156	0.00452694	0.00203459	2.22499
ZB-Neobre	ZB-Neocra	1157	0.00452694	0	#DIV/0!
ZB-Neocal	ZB-Neocra	1158	0.00634347	0	#DIV/0!
ZB-Neobrem	ZB-Neocra	1159	0.00725298	0	#DIV/0!
ZB-Lamoce	ZB-Neocra	1160	0.00725298	0	#DIV/0!
ZB-Chabif	ZB-Neocra	1161	0.00180832	0	#DIV/0!
ZB-Chabri	ZB-Neocra	1162	0.000903751	0	#DIV/0!
ZB-Chapop	ZB-Neocra	1163	0.000903751	0	#DIV/0!
ZB-Juldic	ZB-Neocra	1164	0.000903751	0	#DIV/0!
ZB-Julkom	ZB-Neocra	1165	0.000903751	0	#DIV/0!
ZB-Neobue	ZB-Neocra	1166	0.000903751	0	#DIV/0!
ZB-Neofur	ZB-Neocra	1167	0.000903751	0	#DIV/0!
ZB-Neofurc	ZB-Neocra	1168	0.000903751	0	#DIV/0!
ZB-Neotim	ZB-Neocra	1169	0.000903751	0	#DIV/0!
ZB-Neolong	ZB-Neocra	1170	0.00180832	0	#DIV/0!
ZB-Julmar	ZB-Neocra	1171	0	0	#DIV/0!
ZB-Julorn	ZB-Neocra	1172	0	0	#DIV/0!
ZB-Julreg	ZB-Neocra	1173	0	0	#DIV/0!
ZB-Julregs	ZB-Neocra	1174	0	0	#DIV/0!
ZB-Jultra	ZB-Neocra	1175	0	0	#DIV/0!
ZB-Julunt	ZB-Neocra	1176	0	0	#DIV/0!
ZB-Aloalo	ZB-Neocyg	1177	0.198098	0.232622	0.851584
ZB-Altcal	ZB-Neocyg	1178	0.0054348	0	#DIV/0!
ZB-Altcom	ZB-Neocyg	1179	0.0054348	0	#DIV/0!
ZB-Lamlem	ZB-Neocyg	1180	0.00452694	0	#DIV/0!
ZB-Neocaud	ZB-Neocyg	1181	0.00452694	0	#DIV/0!
ZB-Neocauk	ZB-Neocyg	1182	0.00452694	0	#DIV/0!
ZB-Neofas	ZB-Neocyg	1183	0.00452694	0	#DIV/0!
ZB-Neovent	ZB-Neocyg	1184	0.00452694	0	#DIV/0!
ZB-Neosim	ZB-Neocyg	1185	0.0054348	0.000975134	5.57338
ZB-Neovar	ZB-Neocyg	1186	0.0054348	0	#DIV/0!
ZB-Lamcal	ZB-Neocyg	1187	0.00634347	0	#DIV/0!
ZB-Lepmim	ZB-Neocyg	1188	0.0054348	0	#DIV/0!
ZB-Leppro	ZB-Neocyg	1189	0.0054348	0	#DIV/0!
ZB-Neobou	ZB-Neocyg	1190	0.0054348	0.000975134	5.57338
ZB-Neople	ZB-Neocyg	1191	0.0054348	0	#DIV/0!
ZB-Lepatt	ZB-Neocyg	1192	0.00634347	0	#DIV/0!
ZB-Lepmee	ZB-Neocyg	1193	0.00634347	0	#DIV/0!
ZB-Neomee	ZB-Neocyg	1194	0.00634347	0	#DIV/0!
ZB-Lepkam	ZB-Neocyg	1195	0.00634347	0	#DIV/0!
ZB-Lepken	ZB-Neocyg	1196	0.00634347	0	#DIV/0!
ZB-Lamkun	ZB-Neocyg	1197	0.00725298	0	#DIV/0!
ZB-Lamornz	ZB-Neocyg	1198	0.00634347	0.000975134	6.50523
ZB-Lamlap	ZB-Neocyg	1199	0.00634347	0	#DIV/0!
ZB-Lamsig	ZB-Neocyg	1200	0.00634347	0	#DIV/0!
ZB-Lamorna	ZB-Neocyg	1201	0.0054348	0	#DIV/0!
ZB-Lamornc	ZB-Neocyg	1202	0.00725298	0	#DIV/0!
ZB-Neoven	ZB-Neocyg	1203	0.00634347	0	#DIV/0!
ZB-Neocan	ZB-Neocyg	1204	0.00452694	0.00203459	2.22499
ZB-Neobre	ZB-Neocyg	1205	0.00452694	0	#DIV/0!
ZB-Neocal	ZB-Neocyg	1206	0.00634347	0	#DIV/0!
ZB-Neobrem	ZB-Neocyg	1207	0.00725298	0	#DIV/0!
ZB-Lamoce	ZB-Neocyg	1208	0.00725298	0	#DIV/0!
ZB-Chabif	ZB-Neocyg	1209	0.00180832	0	#DIV/0!
ZB-Chabri	ZB-Neocyg	1210	0.000903751	0	#DIV/0!
ZB-Chapop	ZB-Neocyg	1211	0.000903751	0	#DIV/0!
ZB-Juldic	ZB-Neocyg	1212	0.000903751	0	#DIV/0!
ZB-Julkom	ZB-Neocyg	1213	0.000903751	0	#DIV/0!
ZB-Neobue	ZB-Neocyg	1214	0.000903751	0	#DIV/0!
ZB-Neofur	ZB-Neocyg	1215	0.000903751	0	#DIV/0!
ZB-Neofurc	ZB-Neocyg	1216	0.000903751	0	#DIV/0!
ZB-Neotim	ZB-Neocyg	1217	0.000903751	0	#DIV/0!
ZB-Neolong	ZB-Neocyg	1218	0.00180832	0	#DIV/0!
ZB-Julmar	ZB-Neocyg	1219	0	0	#DIV/0!
ZB-Julorn	ZB-Neocyg	1220	0	0	#DIV/0!
ZB-Julreg	ZB-Neocyg	1221	0	0	#DIV/0!
ZB-Julregs	ZB-Neocyg	1222	0	0	#DIV/0!
ZB-Jultra	ZB-Neocyg	1223	0	0	#DIV/0!
ZB-Julunt	ZB-Neocyg	1224	0	0	#DIV/0!
ZB-Neocra	ZB-Neocyg	1225	0	0	#DIV/0!
ZB-Aloalo	ZB-Neocyl	1226	0.198098	0.232622	0.851584
ZB-Altcal	ZB-Neocyl	1227	0.0054348	0	#DIV/0!
ZB-Altcom	ZB-Neocyl	1228	0.0054348	0	#DIV/0!
ZB-Lamlem	ZB-Neocyl	1229	0.00452694	0	#DIV/0!
ZB-Neocaud	ZB-Neocyl	1230	0.00452694	0	#DIV/0!
ZB-Neocauk	ZB-Neocyl	1231	0.00452694	0	#DIV/0!
ZB-Neofas	ZB-Neocyl	1232	0.00452694	0	#DIV/0!
ZB-Neovent	ZB-Neocyl	1233	0.00452694	0	#DIV/0!
ZB-Neosim	ZB-Neocyl	1234	0.0054348	0.000975134	5.57338
ZB-Neovar	ZB-Neocyl	1235	0.0054348	0	#DIV/0!
ZB-Lamcal	ZB-Neocyl	1236	0.00634347	0	#DIV/0!
ZB-Lepmim	ZB-Neocyl	1237	0.0054348	0	#DIV/0!
ZB-Leppro	ZB-Neocyl	1238	0.0054348	0	#DIV/0!
ZB-Neobou	ZB-Neocyl	1239	0.0054348	0.000975134	5.57338
ZB-Neople	ZB-Neocyl	1240	0.0054348	0	#DIV/0!
ZB-Lepatt	ZB-Neocyl	1241	0.00634347	0	#DIV/0!
ZB-Lepmee	ZB-Neocyl	1242	0.00634347	0	#DIV/0!
ZB-Neomee	ZB-Neocyl	1243	0.00634347	0	#DIV/0!
ZB-Lepkam	ZB-Neocyl	1244	0.00634347	0	#DIV/0!
ZB-Lepken	ZB-Neocyl	1245	0.00634347	0	#DIV/0!
ZB-Lamkun	ZB-Neocyl	1246	0.00725298	0	#DIV/0!
ZB-Lamornz	ZB-Neocyl	1247	0.00634347	0.000975134	6.50523
ZB-Lamlap	ZB-Neocyl	1248	0.00634347	0	#DIV/0!
ZB-Lamsig	ZB-Neocyl	1249	0.00634347	0	#DIV/0!
ZB-Lamorna	ZB-Neocyl	1250	0.0054348	0	#DIV/0!
ZB-Lamornc	ZB-Neocyl	1251	0.00725298	0	#DIV/0!
ZB-Neoven	ZB-Neocyl	1252	0.00634347	0	#DIV/0!
ZB-Neocan	ZB-Neocyl	1253	0.00452694	0.00203459	2.22499
ZB-Neobre	ZB-Neocyl	1254	0.00452694	0	#DIV/0!
ZB-Neocal	ZB-Neocyl	1255	0.00634347	0	#DIV/0!
ZB-Neobrem	ZB-Neocyl	1256	0.00725298	0	#DIV/0!
ZB-Lamoce	ZB-Neocyl	1257	0.00725298	0	#DIV/0!
ZB-Chabif	ZB-Neocyl	1258	0.00180832	0	#DIV/0!
ZB-Chabri	ZB-Neocyl	1259	0.000903751	0	#DIV/0!
ZB-Chapop	ZB-Neocyl	1260	0.000903751	0	#DIV/0!
ZB-Juldic	ZB-Neocyl	1261	0.000903751	0	#DIV/0!
ZB-Julkom	ZB-Neocyl	1262	0.000903751	0	#DIV/0!
ZB-Neobue	ZB-Neocyl	1263	0.000903751	0	#DIV/0!
ZB-Neofur	ZB-Neocyl	1264	0.000903751	0	#DIV/0!
ZB-Neofurc	ZB-Neocyl	1265	0.000903751	0	#DIV/0!
ZB-Neotim	ZB-Neocyl	1266	0.000903751	0	#DIV/0!
ZB-Neolong	ZB-Neocyl	1267	0.00180832	0	#DIV/0!
ZB-Julmar	ZB-Neocyl	1268	0	0	#DIV/0!
ZB-Julorn	ZB-Neocyl	1269	0	0	#DIV/0!
ZB-Julreg	ZB-Neocyl	1270	0	0	#DIV/0!
ZB-Julregs	ZB-Neocyl	1271	0	0	#DIV/0!
ZB-Jultra	ZB-Neocyl	1272	0	0	#DIV/0!
ZB-Julunt	ZB-Neocyl	1273	0	0	#DIV/0!
ZB-Neocra	ZB-Neocyl	1274	0	0	#DIV/0!
ZB-Neocyg	ZB-Neocyl	1275	0	0	#DIV/0!
ZB-Aloalo	ZB-Neoese	1276	0.198098	0.232622	0.851584
ZB-Altcal	ZB-Neoese	1277	0.0054348	0	#DIV/0!
ZB-Altcom	ZB-Neoese	1278	0.0054348	0	#DIV/0!
ZB-Lamlem	ZB-Neoese	1279	0.00452694	0	#DIV/0!
ZB-Neocaud	ZB-Neoese	1280	0.00452694	0	#DIV/0!
ZB-Neocauk	ZB-Neoese	1281	0.00452694	0	#DIV/0!
ZB-Neofas	ZB-Neoese	1282	0.00452694	0	#DIV/0!
ZB-Neovent	ZB-Neoese	1283	0.00452694	0	#DIV/0!
ZB-Neosim	ZB-Neoese	1284	0.0054348	0.000975134	5.57338
ZB-Neovar	ZB-Neoese	1285	0.0054348	0	#DIV/0!
ZB-Lamcal	ZB-Neoese	1286	0.00634347	0	#DIV/0!
ZB-Lepmim	ZB-Neoese	1287	0.0054348	0	#DIV/0!
ZB-Leppro	ZB-Neoese	1288	0.0054348	0	#DIV/0!
ZB-Neobou	ZB-Neoese	1289	0.0054348	0.000975134	5.57338
ZB-Neople	ZB-Neoese	1290	0.0054348	0	#DIV/0!
ZB-Lepatt	ZB-Neoese	1291	0.00634347	0	#DIV/0!
ZB-Lepmee	ZB-Neoese	1292	0.00634347	0	#DIV/0!
ZB-Neomee	ZB-Neoese	1293	0.00634347	0	#DIV/0!
ZB-Lepkam	ZB-Neoese	1294	0.00634347	0	#DIV/0!
ZB-Lepken	ZB-Neoese	1295	0.00634347	0	#DIV/0!
ZB-Lamkun	ZB-Neoese	1296	0.00725298	0	#DIV/0!
ZB-Lamornz	ZB-Neoese	1297	0.00634347	0.000975134	6.50523
ZB-Lamlap	ZB-Neoese	1298	0.00634347	0	#DIV/0!
ZB-Lamsig	ZB-Neoese	1299	0.00634347	0	#DIV/0!
ZB-Lamorna	ZB-Neoese	1300	0.0054348	0	#DIV/0!
ZB-Lamornc	ZB-Neoese	1301	0.00725298	0	#DIV/0!
ZB-Neoven	ZB-Neoese	1302	0.00634347	0	#DIV/0!
ZB-Neocan	ZB-Neoese	1303	0.00452694	0.00203459	2.22499
ZB-Neobre	ZB-Neoese	1304	0.00452694	0	#DIV/0!
ZB-Neocal	ZB-Neoese	1305	0.00634347	0	#DIV/0!
ZB-Neobrem	ZB-Neoese	1306	0.00725298	0	#DIV/0!
ZB-Lamoce	ZB-Neoese	1307	0.00725298	0	#DIV/0!
ZB-Chabif	ZB-Neoese	1308	0.00180832	0	#DIV/0!
ZB-Chabri	ZB-Neoese	1309	0.000903751	0	#DIV/0!
ZB-Chapop	ZB-Neoese	1310	0.000903751	0	#DIV/0!
ZB-Juldic	ZB-Neoese	1311	0.000903751	0	#DIV/0!
ZB-Julkom	ZB-Neoese	1312	0.000903751	0	#DIV/0!
ZB-Neobue	ZB-Neoese	1313	0.000903751	0	#DIV/0!
ZB-Neofur	ZB-Neoese	1314	0.000903751	0	#DIV/0!
ZB-Neofurc	ZB-Neoese	1315	0.000903751	0	#DIV/0!
ZB-Neotim	ZB-Neoese	1316	0.000903751	0	#DIV/0!
ZB-Neolong	ZB-Neoese	1317	0.00180832	0	#DIV/0!
ZB-Julmar	ZB-Neoese	1318	0	0	#DIV/0!
ZB-Julorn	ZB-Neoese	1319	0	0	#DIV/0!
ZB-Julreg	ZB-Neoese	1320	0	0	#DIV/0!
ZB-Julregs	ZB-Neoese	1321	0	0	#DIV/0!
ZB-Jultra	ZB-Neoese	1322	0	0	#DIV/0!
ZB-Julunt	ZB-Neoese	1323	0	0	#DIV/0!
ZB-Neocra	ZB-Neoese	1324	0	0	#DIV/0!
ZB-Neocyg	ZB-Neoese	1325	0	0	#DIV/0!
ZB-Neocyl	ZB-Neoese	1326	0	0	#DIV/0!
ZB-Aloalo	ZB-Neograc	1327	0.198098	0.232622	0.851584
ZB-Altcal	ZB-Neograc	1328	0.0054348	0	#DIV/0!
ZB-Altcom	ZB-Neograc	1329	0.0054348	0	#DIV/0!
ZB-Lamlem	ZB-Neograc	1330	0.00452694	0	#DIV/0!
ZB-Neocaud	ZB-Neograc	1331	0.00452694	0	#DIV/0!
ZB-Neocauk	ZB-Neograc	1332	0.00452694	0	#DIV/0!
ZB-Neofas	ZB-Neograc	1333	0.00452694	0	#DIV/0!
ZB-Neovent	ZB-Neograc	1334	0.00452694	0	#DIV/0!
ZB-Neosim	ZB-Neograc	1335	0.0054348	0.000975134	5.57338
ZB-Neovar	ZB-Neograc	1336	0.0054348	0	#DIV/0!
ZB-Lamcal	ZB-Neograc	1337	0.00634347	0	#DIV/0!
ZB-Lepmim	ZB-Neograc	1338	0.0054348	0	#DIV/0!
ZB-Leppro	ZB-Neograc	1339	0.0054348	0	#DIV/0!
ZB-Neobou	ZB-Neograc	1340	0.0054348	0.000975134	5.57338
ZB-Neople	ZB-Neograc	1341	0.0054348	0	#DIV/0!
ZB-Lepatt	ZB-Neograc	1342	0.00634347	0	#DIV/0!
ZB-Lepmee	ZB-Neograc	1343	0.00634347	0	#DIV/0!
ZB-Neomee	ZB-Neograc	1344	0.00634347	0	#DIV/0!
ZB-Lepkam	ZB-Neograc	1345	0.00634347	0	#DIV/0!
ZB-Lepken	ZB-Neograc	1346	0.00634347	0	#DIV/0!
ZB-Lamkun	ZB-Neograc	1347	0.00725298	0	#DIV/0!
ZB-Lamornz	ZB-Neograc	1348	0.00634347	0.000975134	6.50523
ZB-Lamlap	ZB-Neograc	1349	0.00634347	0	#DIV/0!
ZB-Lamsig	ZB-Neograc	1350	0.00634347	0	#DIV/0!
ZB-Lamorna	ZB-Neograc	1351	0.0054348	0	#DIV/0!
ZB-Lamornc	ZB-Neograc	1352	0.00725298	0	#DIV/0!
ZB-Neoven	ZB-Neograc	1353	0.00634347	0	#DIV/0!
ZB-Neocan	ZB-Neograc	1354	0.00452694	0.00203459	2.22499
ZB-Neobre	ZB-Neograc	1355	0.00452694	0	#DIV/0!
ZB-Neocal	ZB-Neograc	1356	0.00634347	0	#DIV/0!
ZB-Neobrem	ZB-Neograc	1357	0.00725298	0	#DIV/0!
ZB-Lamoce	ZB-Neograc	1358	0.00725298	0	#DIV/0!
ZB-Chabif	ZB-Neograc	1359	0.00180832	0	#DIV/0!
ZB-Chabri	ZB-Neograc	1360	0.000903751	0	#DIV/0!
ZB-Chapop	ZB-Neograc	1361	0.000903751	0	#DIV/0!
ZB-Juldic	ZB-Neograc	1362	0.000903751	0	#DIV/0!
ZB-Julkom	ZB-Neograc	1363	0.000903751	0	#DIV/0!
ZB-Neobue	ZB-Neograc	1364	0.000903751	0	#DIV/0!
ZB-Neofur	ZB-Neograc	1365	0.000903751	0	#DIV/0!
ZB-Neofurc	ZB-Neograc	1366	0.000903751	0	#DIV/0!
ZB-Neotim	ZB-Neograc	1367	0.000903751	0	#DIV/0!
ZB-Neolong	ZB-Neograc	1368	0.00180832	0	#DIV/0!
ZB-Julmar	ZB-Neograc	1369	0	0	#DIV/0!
ZB-Julorn	ZB-Neograc	1370	0	0	#DIV/0!
ZB-Julreg	ZB-Neograc	1371	0	0	#DIV/0!
ZB-Julregs	ZB-Neograc	1372	0	0	#DIV/0!
ZB-Jultra	ZB-Neograc	1373	0	0	#DIV/0!
ZB-Julunt	ZB-Neograc	1374	0	0	#DIV/0!
ZB-Neocra	ZB-Neograc	1375	0	0	#DIV/0!
ZB-Neocyg	ZB-Neograc	1376	0	0	#DIV/0!
ZB-Neocyl	ZB-Neograc	1377	0	0	#DIV/0!
ZB-Neoese	ZB-Neograc	1378	0	0	#DIV/0!
ZB-Aloalo	ZB-Neokom	1379	0.198098	0.232622	0.851584
ZB-Altcal	ZB-Neokom	1380	0.0054348	0	#DIV/0!
ZB-Altcom	ZB-Neokom	1381	0.0054348	0	#DIV/0!
ZB-Lamlem	ZB-Neokom	1382	0.00452694	0	#DIV/0!
ZB-Neocaud	ZB-Neokom	1383	0.00452694	0	#DIV/0!
ZB-Neocauk	ZB-Neokom	1384	0.00452694	0	#DIV/0!
ZB-Neofas	ZB-Neokom	1385	0.00452694	0	#DIV/0!
ZB-Neovent	ZB-Neokom	1386	0.00452694	0	#DIV/0!
ZB-Neosim	ZB-Neokom	1387	0.0054348	0.000975134	5.57338
ZB-Neovar	ZB-Neokom	1388	0.0054348	0	#DIV/0!
ZB-Lamcal	ZB-Neokom	1389	0.00634347	0	#DIV/0!
ZB-Lepmim	ZB-Neokom	1390	0.0054348	0	#DIV/0!
ZB-Leppro	ZB-Neokom	1391	0.0054348	0	#DIV/0!
ZB-Neobou	ZB-Neokom	1392	0.0054348	0.000975134	5.57338
ZB-Neople	ZB-Neokom	1393	0.0054348	0	#DIV/0!
ZB-Lepatt	ZB-Neokom	1394	0.00634347	0	#DIV/0!
ZB-Lepmee	ZB-Neokom	1395	0.00634347	0	#DIV/0!
ZB-Neomee	ZB-Neokom	1396	0.00634347	0	#DIV/0!
ZB-Lepkam	ZB-Neokom	1397	0.00634347	0	#DIV/0!
ZB-Lepken	ZB-Neokom	1398	0.00634347	0	#DIV/0!
ZB-Lamkun	ZB-Neokom	1399	0.00725298	0	#DIV/0!
ZB-Lamornz	ZB-Neokom	1400	0.00634347	0.000975134	6.50523
ZB-Lamlap	ZB-Neokom	1401	0.00634347	0	#DIV/0!
ZB-Lamsig	ZB-Neokom	1402	0.00634347	0	#DIV/0!
ZB-Lamorna	ZB-Neokom	1403	0.0054348	0	#DIV/0!
ZB-Lamornc	ZB-Neokom	1404	0.00725298	0	#DIV/0!
ZB-Neoven	ZB-Neokom	1405	0.00634347	0	#DIV/0!
ZB-Neocan	ZB-Neokom	1406	0.00452694	0.00203459	2.22499
ZB-Neobre	ZB-Neokom	1407	0.00452694	0	#DIV/0!
ZB-Neocal	ZB-Neokom	1408	0.00634347	0	#DIV/0!
ZB-Neobrem	ZB-Neokom	1409	0.00725298	0	#DIV/0!
ZB-Lamoce	ZB-Neokom	1410	0.00725298	0	#DIV/0!
ZB-Chabif	ZB-Neokom	1411	0.00180832	0	#DIV/0!
ZB-Chabri	ZB-Neokom	1412	0.000903751	0	#DIV/0!
ZB-Chapop	ZB-Neokom	1413	0.000903751	0	#DIV/0!
ZB-Juldic	ZB-Neokom	1414	0.000903751	0	#DIV/0!
ZB-Julkom	ZB-Neokom	1415	0.000903751	0	#DIV/0!
ZB-Neobue	ZB-Neokom	1416	0.000903751	0	#DIV/0!
ZB-Neofur	ZB-Neokom	1417	0.000903751	0	#DIV/0!
ZB-Neofurc	ZB-Neokom	1418	0.000903751	0	#DIV/0!
ZB-Neotim	ZB-Neokom	1419	0.000903751	0	#DIV/0!
ZB-Neolong	ZB-Neokom	1420	0.00180832	0	#DIV/0!
ZB-Julmar	ZB-Neokom	1421	0	0	#DIV/0!
ZB-Julorn	ZB-Neokom	1422	0	0	#DIV/0!
ZB-Julreg	ZB-Neokom	1423	0	0	#DIV/0!
ZB-Julregs	ZB-Neokom	1424	0	0	#DIV/0!
ZB-Jultra	ZB-Neokom	1425	0	0	#DIV/0!
ZB-Julunt	ZB-Neokom	1426	0	0	#DIV/0!
ZB-Neocra	ZB-Neokom	1427	0	0	#DIV/0!
ZB-Neocyg	ZB-Neokom	1428	0	0	#DIV/0!
ZB-Neocyl	ZB-Neokom	1429	0	0	#DIV/0!
ZB-Neoese	ZB-Neokom	1430	0	0	#DIV/0!
ZB-Neograc	ZB-Neokom	1431	0	0	#DIV/0!
ZB-Aloalo	ZB-Neolon	1432	0.198098	0.232622	0.851584
ZB-Altcal	ZB-Neolon	1433	0.0054348	0	#DIV/0!
ZB-Altcom	ZB-Neolon	1434	0.0054348	0	#DIV/0!
ZB-Lamlem	ZB-Neolon	1435	0.00452694	0	#DIV/0!
ZB-Neocaud	ZB-Neolon	1436	0.00452694	0	#DIV/0!
ZB-Neocauk	ZB-Neolon	1437	0.00452694	0	#DIV/0!
ZB-Neofas	ZB-Neolon	1438	0.00452694	0	#DIV/0!
ZB-Neovent	ZB-Neolon	1439	0.00452694	0	#DIV/0!
ZB-Neosim	ZB-Neolon	1440	0.0054348	0.000975134	5.57338
ZB-Neovar	ZB-Neolon	1441	0.0054348	0	#DIV/0!
ZB-Lamcal	ZB-Neolon	1442	0.00634347	0	#DIV/0!
ZB-Lepmim	ZB-Neolon	1443	0.0054348	0	#DIV/0!
ZB-Leppro	ZB-Neolon	1444	0.0054348	0	#DIV/0!
ZB-Neobou	ZB-Neolon	1445	0.0054348	0.000975134	5.57338
ZB-Neople	ZB-Neolon	1446	0.0054348	0	#DIV/0!
ZB-Lepatt	ZB-Neolon	1447	0.00634347	0	#DIV/0!
ZB-Lepmee	ZB-Neolon	1448	0.00634347	0	#DIV/0!
ZB-Neomee	ZB-Neolon	1449	0.00634347	0	#DIV/0!
ZB-Lepkam	ZB-Neolon	1450	0.00634347	0	#DIV/0!
ZB-Lepken	ZB-Neolon	1451	0.00634347	0	#DIV/0!
ZB-Lamkun	ZB-Neolon	1452	0.00725298	0	#DIV/0!
ZB-Lamornz	ZB-Neolon	1453	0.00634347	0.000975134	6.50523
ZB-Lamlap	ZB-Neolon	1454	0.00634347	0	#DIV/0!
ZB-Lamsig	ZB-Neolon	1455	0.00634347	0	#DIV/0!
ZB-Lamorna	ZB-Neolon	1456	0.0054348	0	#DIV/0!
ZB-Lamornc	ZB-Neolon	1457	0.00725298	0	#DIV/0!
ZB-Neoven	ZB-Neolon	1458	0.00634347	0	#DIV/0!
ZB-Neocan	ZB-Neolon	1459	0.00452694	0.00203459	2.22499
ZB-Neobre	ZB-Neolon	1460	0.00452694	0	#DIV/0!
ZB-Neocal	ZB-Neolon	1461	0.00634347	0	#DIV/0!
ZB-Neobrem	ZB-Neolon	1462	0.00725298	0	#DIV/0!
ZB-Lamoce	ZB-Neolon	1463	0.00725298	0	#DIV/0!
ZB-Chabif	ZB-Neolon	1464	0.00180832	0	#DIV/0!
ZB-Chabri	ZB-Neolon	1465	0.000903751	0	#DIV/0!
ZB-Chapop	ZB-Neolon	1466	0.000903751	0	#DIV/0!
ZB-Juldic	ZB-Neolon	1467	0.000903751	0	#DIV/0!
ZB-Julkom	ZB-Neolon	1468	0.000903751	0	#DIV/0!
ZB-Neobue	ZB-Neolon	1469	0.000903751	0	#DIV/0!
ZB-Neofur	ZB-Neolon	1470	0.000903751	0	#DIV/0!
ZB-Neofurc	ZB-Neolon	1471	0.000903751	0	#DIV/0!
ZB-Neotim	ZB-Neolon	1472	0.000903751	0	#DIV/0!
ZB-Neolong	ZB-Neolon	1473	0.00180832	0	#DIV/0!
ZB-Julmar	ZB-Neolon	1474	0	0	#DIV/0!
ZB-Julorn	ZB-Neolon	1475	0	0	#DIV/0!
ZB-Julreg	ZB-Neolon	1476	0	0	#DIV/0!
ZB-Julregs	ZB-Neolon	1477	0	0	#DIV/0!
ZB-Jultra	ZB-Neolon	1478	0	0	#DIV/0!
ZB-Julunt	ZB-Neolon	1479	0	0	#DIV/0!
ZB-Neocra	ZB-Neolon	1480	0	0	#DIV/0!
ZB-Neocyg	ZB-Neolon	1481	0	0	#DIV/0!
ZB-Neocyl	ZB-Neolon	1482	0	0	#DIV/0!
ZB-Neoese	ZB-Neolon	1483	0	0	#DIV/0!
ZB-Neograc	ZB-Neolon	1484	0	0	#DIV/0!
ZB-Neokom	ZB-Neolon	1485	0	0	#DIV/0!
ZB-Aloalo	ZB-Neonigr	1486	0.198098	0.232622	0.851584
ZB-Altcal	ZB-Neonigr	1487	0.0054348	0	#DIV/0!
ZB-Altcom	ZB-Neonigr	1488	0.0054348	0	#DIV/0!
ZB-Lamlem	ZB-Neonigr	1489	0.00452694	0	#DIV/0!
ZB-Neocaud	ZB-Neonigr	1490	0.00452694	0	#DIV/0!
ZB-Neocauk	ZB-Neonigr	1491	0.00452694	0	#DIV/0!
ZB-Neofas	ZB-Neonigr	1492	0.00452694	0	#DIV/0!
ZB-Neovent	ZB-Neonigr	1493	0.00452694	0	#DIV/0!
ZB-Neosim	ZB-Neonigr	1494	0.0054348	0.000975134	5.57338
ZB-Neovar	ZB-Neonigr	1495	0.0054348	0	#DIV/0!
ZB-Lamcal	ZB-Neonigr	1496	0.00634347	0	#DIV/0!
ZB-Lepmim	ZB-Neonigr	1497	0.0054348	0	#DIV/0!
ZB-Leppro	ZB-Neonigr	1498	0.0054348	0	#DIV/0!
ZB-Neobou	ZB-Neonigr	1499	0.0054348	0.000975134	5.57338
ZB-Neople	ZB-Neonigr	1500	0.0054348	0	#DIV/0!
ZB-Lepatt	ZB-Neonigr	1501	0.00634347	0	#DIV/0!
ZB-Lepmee	ZB-Neonigr	1502	0.00634347	0	#DIV/0!
ZB-Neomee	ZB-Neonigr	1503	0.00634347	0	#DIV/0!
ZB-Lepkam	ZB-Neonigr	1504	0.00634347	0	#DIV/0!
ZB-Lepken	ZB-Neonigr	1505	0.00634347	0	#DIV/0!
ZB-Lamkun	ZB-Neonigr	1506	0.00725298	0	#DIV/0!
ZB-Lamornz	ZB-Neonigr	1507	0.00634347	0.000975134	6.50523
ZB-Lamlap	ZB-Neonigr	1508	0.00634347	0	#DIV/0!
ZB-Lamsig	ZB-Neonigr	1509	0.00634347	0	#DIV/0!
ZB-Lamorna	ZB-Neonigr	1510	0.0054348	0	#DIV/0!
ZB-Lamornc	ZB-Neonigr	1511	0.00725298	0	#DIV/0!
ZB-Neoven	ZB-Neonigr	1512	0.00634347	0	#DIV/0!
ZB-Neocan	ZB-Neonigr	1513	0.00452694	0.00203459	2.22499
ZB-Neobre	ZB-Neonigr	1514	0.00452694	0	#DIV/0!
ZB-Neocal	ZB-Neonigr	1515	0.00634347	0	#DIV/0!
ZB-Neobrem	ZB-Neonigr	1516	0.00725298	0	#DIV/0!
ZB-Lamoce	ZB-Neonigr	1517	0.00725298	0	#DIV/0!
ZB-Chabif	ZB-Neonigr	1518	0.00180832	0	#DIV/0!
ZB-Chabri	ZB-Neonigr	1519	0.000903751	0	#DIV/0!
ZB-Chapop	ZB-Neonigr	1520	0.000903751	0	#DIV/0!
ZB-Juldic	ZB-Neonigr	1521	0.000903751	0	#DIV/0!
ZB-Julkom	ZB-Neonigr	1522	0.000903751	0	#DIV/0!
ZB-Neobue	ZB-Neonigr	1523	0.000903751	0	#DIV/0!
ZB-Neofur	ZB-Neonigr	1524	0.000903751	0	#DIV/0!
ZB-Neofurc	ZB-Neonigr	1525	0.000903751	0	#DIV/0!
ZB-Neotim	ZB-Neonigr	1526	0.000903751	0	#DIV/0!
ZB-Neolong	ZB-Neonigr	1527	0.00180832	0	#DIV/0!
ZB-Julmar	ZB-Neonigr	1528	0	0	#DIV/0!
ZB-Julorn	ZB-Neonigr	1529	0	0	#DIV/0!
ZB-Julreg	ZB-Neonigr	1530	0	0	#DIV/0!
ZB-Julregs	ZB-Neonigr	1531	0	0	#DIV/0!
ZB-Jultra	ZB-Neonigr	1532	0	0	#DIV/0!
ZB-Julunt	ZB-Neonigr	1533	0	0	#DIV/0!
ZB-Neocra	ZB-Neonigr	1534	0	0	#DIV/0!
ZB-Neocyg	ZB-Neonigr	1535	0	0	#DIV/0!
ZB-Neocyl	ZB-Neonigr	1536	0	0	#DIV/0!
ZB-Neoese	ZB-Neonigr	1537	0	0	#DIV/0!
ZB-Neograc	ZB-Neonigr	1538	0	0	#DIV/0!
ZB-Neokom	ZB-Neonigr	1539	0	0	#DIV/0!
ZB-Neolon	ZB-Neonigr	1540	0	0	#DIV/0!
ZB-Aloalo	ZB-Neoobs	1541	0.198098	0.232622	0.851584
ZB-Altcal	ZB-Neoobs	1542	0.0054348	0	#DIV/0!
ZB-Altcom	ZB-Neoobs	1543	0.0054348	0	#DIV/0!
ZB-Lamlem	ZB-Neoobs	1544	0.00452694	0	#DIV/0!
ZB-Neocaud	ZB-Neoobs	1545	0.00452694	0	#DIV/0!
ZB-Neocauk	ZB-Neoobs	1546	0.00452694	0	#DIV/0!
ZB-Neofas	ZB-Neoobs	1547	0.00452694	0	#DIV/0!
ZB-Neovent	ZB-Neoobs	1548	0.00452694	0	#DIV/0!
ZB-Neosim	ZB-Neoobs	1549	0.0054348	0.000975134	5.57338
ZB-Neovar	ZB-Neoobs	1550	0.0054348	0	#DIV/0!
ZB-Lamcal	ZB-Neoobs	1551	0.00634347	0	#DIV/0!
ZB-Lepmim	ZB-Neoobs	1552	0.0054348	0	#DIV/0!
ZB-Leppro	ZB-Neoobs	1553	0.0054348	0	#DIV/0!
ZB-Neobou	ZB-Neoobs	1554	0.0054348	0.000975134	5.57338
ZB-Neople	ZB-Neoobs	1555	0.0054348	0	#DIV/0!
ZB-Lepatt	ZB-Neoobs	1556	0.00634347	0	#DIV/0!
ZB-Lepmee	ZB-Neoobs	1557	0.00634347	0	#DIV/0!
ZB-Neomee	ZB-Neoobs	1558	0.00634347	0	#DIV/0!
ZB-Lepkam	ZB-Neoobs	1559	0.00634347	0	#DIV/0!
ZB-Lepken	ZB-Neoobs	1560	0.00634347	0	#DIV/0!
ZB-Lamkun	ZB-Neoobs	1561	0.00725298	0	#DIV/0!
ZB-Lamornz	ZB-Neoobs	1562	0.00634347	0.000975134	6.50523
ZB-Lamlap	ZB-Neoobs	1563	0.00634347	0	#DIV/0!
ZB-Lamsig	ZB-Neoobs	1564	0.00634347	0	#DIV/0!
ZB-Lamorna	ZB-Neoobs	1565	0.0054348	0	#DIV/0!
ZB-Lamornc	ZB-Neoobs	1566	0.00725298	0	#DIV/0!
ZB-Neoven	ZB-Neoobs	1567	0.00634347	0	#DIV/0!
ZB-Neocan	ZB-Neoobs	1568	0.00452694	0.00203459	2.22499
ZB-Neobre	ZB-Neoobs	1569	0.00452694	0	#DIV/0!
ZB-Neocal	ZB-Neoobs	1570	0.00634347	0	#DIV/0!
ZB-Neobrem	ZB-Neoobs	1571	0.00725298	0	#DIV/0!
ZB-Lamoce	ZB-Neoobs	1572	0.00725298	0	#DIV/0!
ZB-Chabif	ZB-Neoobs	1573	0.00180832	0	#DIV/0!
ZB-Chabri	ZB-Neoobs	1574	0.000903751	0	#DIV/0!
ZB-Chapop	ZB-Neoobs	1575	0.000903751	0	#DIV/0!
ZB-Juldic	ZB-Neoobs	1576	0.000903751	0	#DIV/0!
ZB-Julkom	ZB-Neoobs	1577	0.000903751	0	#DIV/0!
ZB-Neobue	ZB-Neoobs	1578	0.000903751	0	#DIV/0!
ZB-Neofur	ZB-Neoobs	1579	0.000903751	0	#DIV/0!
ZB-Neofurc	ZB-Neoobs	1580	0.000903751	0	#DIV/0!
ZB-Neotim	ZB-Neoobs	1581	0.000903751	0	#DIV/0!
ZB-Neolong	ZB-Neoobs	1582	0.00180832	0	#DIV/0!
ZB-Julmar	ZB-Neoobs	1583	0	0	#DIV/0!
ZB-Julorn	ZB-Neoobs	1584	0	0	#DIV/0!
ZB-Julreg	ZB-Neoobs	1585	0	0	#DIV/0!
ZB-Julregs	ZB-Neoobs	1586	0	0	#DIV/0!
ZB-Jultra	ZB-Neoobs	1587	0	0	#DIV/0!
ZB-Julunt	ZB-Neoobs	1588	0	0	#DIV/0!
ZB-Neocra	ZB-Neoobs	1589	0	0	#DIV/0!
ZB-Neocyg	ZB-Neoobs	1590	0	0	#DIV/0!
ZB-Neocyl	ZB-Neoobs	1591	0	0	#DIV/0!
ZB-Neoese	ZB-Neoobs	1592	0	0	#DIV/0!
ZB-Neograc	ZB-Neoobs	1593	0	0	#DIV/0!
ZB-Neokom	ZB-Neoobs	1594	0	0	#DIV/0!
ZB-Neolon	ZB-Neoobs	1595	0	0	#DIV/0!
ZB-Neonigr	ZB-Neoobs	1596	0	0	#DIV/0!
ZB-Aloalo	ZB-Neopul	1597	0.198098	0.23137	0.856194
ZB-Altcal	ZB-Neopul	1598	0.0054348	0.000975134	5.57338
ZB-Altcom	ZB-Neopul	1599	0.0054348	0.000975134	5.57338
ZB-Lamlem	ZB-Neopul	1600	0.00452694	0.000975134	4.64238
ZB-Neocaud	ZB-Neopul	1601	0.00452694	0.000975134	4.64238
ZB-Neocauk	ZB-Neopul	1602	0.00452694	0.000975134	4.64238
ZB-Neofas	ZB-Neopul	1603	0.00452694	0.000975134	4.64238
ZB-Neovent	ZB-Neopul	1604	0.00452694	0.000975134	4.64238
ZB-Neosim	ZB-Neopul	1605	0.0054348	0.00195122	2.78533
ZB-Neovar	ZB-Neopul	1606	0.0054348	0.000975134	5.57338
ZB-Lamcal	ZB-Neopul	1607	0.00634347	0.000975134	6.50523
ZB-Lepmim	ZB-Neopul	1608	0.0054348	0.000975134	5.57338
ZB-Leppro	ZB-Neopul	1609	0.0054348	0.000975134	5.57338
ZB-Neobou	ZB-Neopul	1610	0.0054348	0.00195122	2.78533
ZB-Neople	ZB-Neopul	1611	0.0054348	0.000975134	5.57338
ZB-Lepatt	ZB-Neopul	1612	0.00634347	0.000975134	6.50523
ZB-Lepmee	ZB-Neopul	1613	0.00634347	0.000975134	6.50523
ZB-Neomee	ZB-Neopul	1614	0.00634347	0.000975134	6.50523
ZB-Lepkam	ZB-Neopul	1615	0.00634347	0.000975134	6.50523
ZB-Lepken	ZB-Neopul	1616	0.00634347	0.000975134	6.50523
ZB-Lamkun	ZB-Neopul	1617	0.00725298	0.000975134	7.43793
ZB-Lamornz	ZB-Neopul	1618	0.00634347	0.00195122	3.25103
ZB-Lamlap	ZB-Neopul	1619	0.00634347	0.000975134	6.50523
ZB-Lamsig	ZB-Neopul	1620	0.00634347	0.000975134	6.50523
ZB-Lamorna	ZB-Neopul	1621	0.0054348	0.000975134	5.57338
ZB-Lamornc	ZB-Neopul	1622	0.00725298	0.000975134	7.43793
ZB-Neoven	ZB-Neopul	1623	0.00634347	0.000975134	6.50523
ZB-Neocan	ZB-Neopul	1624	0.00452694	0.00305344	1.48257
ZB-Neobre	ZB-Neopul	1625	0.00452694	0.000975134	4.64238
ZB-Neocal	ZB-Neopul	1626	0.00634347	0.000975134	6.50523
ZB-Neobrem	ZB-Neopul	1627	0.00725298	0.000975134	7.43793
ZB-Lamoce	ZB-Neopul	1628	0.00725298	0.000975134	7.43793
ZB-Chabif	ZB-Neopul	1629	0.00180832	0.000975134	1.85443
ZB-Chabri	ZB-Neopul	1630	0.000903751	0.000975134	0.926796
ZB-Chapop	ZB-Neopul	1631	0.000903751	0.000975134	0.926796
ZB-Juldic	ZB-Neopul	1632	0.000903751	0.000975134	0.926796
ZB-Julkom	ZB-Neopul	1633	0.000903751	0.000975134	0.926796
ZB-Neobue	ZB-Neopul	1634	0.000903751	0.000975134	0.926796
ZB-Neofur	ZB-Neopul	1635	0.000903751	0.000975134	0.926796
ZB-Neofurc	ZB-Neopul	1636	0.000903751	0.000975134	0.926796
ZB-Neotim	ZB-Neopul	1637	0.000903751	0.000975134	0.926796
ZB-Neolong	ZB-Neopul	1638	0.00180832	0.000975134	1.85443
ZB-Julmar	ZB-Neopul	1639	0	0.000975134	0
ZB-Julorn	ZB-Neopul	1640	0	0.000975134	0
ZB-Julreg	ZB-Neopul	1641	0	0.000975134	0
ZB-Julregs	ZB-Neopul	1642	0	0.000975134	0
ZB-Jultra	ZB-Neopul	1643	0	0.000975134	0
ZB-Julunt	ZB-Neopul	1644	0	0.000975134	0
ZB-Neocra	ZB-Neopul	1645	0	0.000975134	0
ZB-Neocyg	ZB-Neopul	1646	0	0.000975134	0
ZB-Neocyl	ZB-Neopul	1647	0	0.000975134	0
ZB-Neoese	ZB-Neopul	1648	0	0.000975134	0
ZB-Neograc	ZB-Neopul	1649	0	0.000975134	0
ZB-Neokom	ZB-Neopul	1650	0	0.000975134	0
ZB-Neolon	ZB-Neopul	1651	0	0.000975134	0
ZB-Neonigr	ZB-Neopul	1652	0	0.000975134	0
ZB-Neoobs	ZB-Neopul	1653	0	0.000975134	0
ZB-Aloalo	ZB-Neosav	1654	0.198098	0.23137	0.856194
ZB-Altcal	ZB-Neosav	1655	0.0054348	0.000975134	5.57338
ZB-Altcom	ZB-Neosav	1656	0.0054348	0.000975134	5.57338
ZB-Lamlem	ZB-Neosav	1657	0.00452694	0.000975134	4.64238
ZB-Neocaud	ZB-Neosav	1658	0.00452694	0.000975134	4.64238
ZB-Neocauk	ZB-Neosav	1659	0.00452694	0.000975134	4.64238
ZB-Neofas	ZB-Neosav	1660	0.00452694	0.000975134	4.64238
ZB-Neovent	ZB-Neosav	1661	0.00452694	0.000975134	4.64238
ZB-Neosim	ZB-Neosav	1662	0.0054348	0.00195122	2.78533
ZB-Neovar	ZB-Neosav	1663	0.0054348	0.000975134	5.57338
ZB-Lamcal	ZB-Neosav	1664	0.00634347	0.000975134	6.50523
ZB-Lepmim	ZB-Neosav	1665	0.0054348	0.000975134	5.57338
ZB-Leppro	ZB-Neosav	1666	0.0054348	0.000975134	5.57338
ZB-Neobou	ZB-Neosav	1667	0.0054348	0.00195122	2.78533
ZB-Neople	ZB-Neosav	1668	0.0054348	0.000975134	5.57338
ZB-Lepatt	ZB-Neosav	1669	0.00634347	0.000975134	6.50523
ZB-Lepmee	ZB-Neosav	1670	0.00634347	0.000975134	6.50523
ZB-Neomee	ZB-Neosav	1671	0.00634347	0.000975134	6.50523
ZB-Lepkam	ZB-Neosav	1672	0.00634347	0.000975134	6.50523
ZB-Lepken	ZB-Neosav	1673	0.00634347	0.000975134	6.50523
ZB-Lamkun	ZB-Neosav	1674	0.00725298	0.000975134	7.43793
ZB-Lamornz	ZB-Neosav	1675	0.00634347	0.00195122	3.25103
ZB-Lamlap	ZB-Neosav	1676	0.00634347	0.000975134	6.50523
ZB-Lamsig	ZB-Neosav	1677	0.00634347	0.000975134	6.50523
ZB-Lamorna	ZB-Neosav	1678	0.0054348	0.000975134	5.57338
ZB-Lamornc	ZB-Neosav	1679	0.00725298	0.000975134	7.43793
ZB-Neoven	ZB-Neosav	1680	0.00634347	0.000975134	6.50523
ZB-Neocan	ZB-Neosav	1681	0.00452694	0.00305344	1.48257
ZB-Neobre	ZB-Neosav	1682	0.00452694	0.000975134	4.64238
ZB-Neocal	ZB-Neosav	1683	0.00634347	0.000975134	6.50523
ZB-Neobrem	ZB-Neosav	1684	0.00725298	0.000975134	7.43793
ZB-Lamoce	ZB-Neosav	1685	0.00725298	0.000975134	7.43793
ZB-Chabif	ZB-Neosav	1686	0.00180832	0.000975134	1.85443
ZB-Chabri	ZB-Neosav	1687	0.000903751	0.000975134	0.926796
ZB-Chapop	ZB-Neosav	1688	0.000903751	0.000975134	0.926796
ZB-Juldic	ZB-Neosav	1689	0.000903751	0.000975134	0.926796
ZB-Julkom	ZB-Neosav	1690	0.000903751	0.000975134	0.926796
ZB-Neobue	ZB-Neosav	1691	0.000903751	0.000975134	0.926796
ZB-Neofur	ZB-Neosav	1692	0.000903751	0.000975134	0.926796
ZB-Neofurc	ZB-Neosav	1693	0.000903751	0.000975134	0.926796
ZB-Neotim	ZB-Neosav	1694	0.000903751	0.000975134	0.926796
ZB-Neolong	ZB-Neosav	1695	0.00180832	0.000975134	1.85443
ZB-Julmar	ZB-Neosav	1696	0	0.000975134	0
ZB-Julorn	ZB-Neosav	1697	0	0.000975134	0
ZB-Julreg	ZB-Neosav	1698	0	0.000975134	0
ZB-Julregs	ZB-Neosav	1699	0	0.000975134	0
ZB-Jultra	ZB-Neosav	1700	0	0.000975134	0
ZB-Julunt	ZB-Neosav	1701	0	0.000975134	0
ZB-Neocra	ZB-Neosav	1702	0	0.000975134	0
ZB-Neocyg	ZB-Neosav	1703	0	0.000975134	0
ZB-Neocyl	ZB-Neosav	1704	0	0.000975134	0
ZB-Neoese	ZB-Neosav	1705	0	0.000975134	0
ZB-Neograc	ZB-Neosav	1706	0	0.000975134	0
ZB-Neokom	ZB-Neosav	1707	0	0.000975134	0
ZB-Neolon	ZB-Neosav	1708	0	0.000975134	0
ZB-Neonigr	ZB-Neosav	1709	0	0.000975134	0
ZB-Neoobs	ZB-Neosav	1710	0	0.000975134	0
ZB-Neopul	ZB-Neosav	1711	0	0.00195122	0
ZB-Aloalo	ZB-Neotet	1712	0.198098	0.232622	0.851584
ZB-Altcal	ZB-Neotet	1713	0.0054348	0	#DIV/0!
ZB-Altcom	ZB-Neotet	1714	0.0054348	0	#DIV/0!
ZB-Lamlem	ZB-Neotet	1715	0.00452694	0	#DIV/0!
ZB-Neocaud	ZB-Neotet	1716	0.00452694	0	#DIV/0!
ZB-Neocauk	ZB-Neotet	1717	0.00452694	0	#DIV/0!
ZB-Neofas	ZB-Neotet	1718	0.00452694	0	#DIV/0!
ZB-Neovent	ZB-Neotet	1719	0.00452694	0	#DIV/0!
ZB-Neosim	ZB-Neotet	1720	0.0054348	0.000975134	5.57338
ZB-Neovar	ZB-Neotet	1721	0.0054348	0	#DIV/0!
ZB-Lamcal	ZB-Neotet	1722	0.00634347	0	#DIV/0!
ZB-Lepmim	ZB-Neotet	1723	0.0054348	0	#DIV/0!
ZB-Leppro	ZB-Neotet	1724	0.0054348	0	#DIV/0!
ZB-Neobou	ZB-Neotet	1725	0.0054348	0.000975134	5.57338
ZB-Neople	ZB-Neotet	1726	0.0054348	0	#DIV/0!
ZB-Lepatt	ZB-Neotet	1727	0.00634347	0	#DIV/0!
ZB-Lepmee	ZB-Neotet	1728	0.00634347	0	#DIV/0!
ZB-Neomee	ZB-Neotet	1729	0.00634347	0	#DIV/0!
ZB-Lepkam	ZB-Neotet	1730	0.00634347	0	#DIV/0!
ZB-Lepken	ZB-Neotet	1731	0.00634347	0	#DIV/0!
ZB-Lamkun	ZB-Neotet	1732	0.00725298	0	#DIV/0!
ZB-Lamornz	ZB-Neotet	1733	0.00634347	0.000975134	6.50523
ZB-Lamlap	ZB-Neotet	1734	0.00634347	0	#DIV/0!
ZB-Lamsig	ZB-Neotet	1735	0.00634347	0	#DIV/0!
ZB-Lamorna	ZB-Neotet	1736	0.0054348	0	#DIV/0!
ZB-Lamornc	ZB-Neotet	1737	0.00725298	0	#DIV/0!
ZB-Neoven	ZB-Neotet	1738	0.00634347	0	#DIV/0!
ZB-Neocan	ZB-Neotet	1739	0.00452694	0.00203459	2.22499
ZB-Neobre	ZB-Neotet	1740	0.00452694	0	#DIV/0!
ZB-Neocal	ZB-Neotet	1741	0.00634347	0	#DIV/0!
ZB-Neobrem	ZB-Neotet	1742	0.00725298	0	#DIV/0!
ZB-Lamoce	ZB-Neotet	1743	0.00725298	0	#DIV/0!
ZB-Chabif	ZB-Neotet	1744	0.00180832	0	#DIV/0!
ZB-Chabri	ZB-Neotet	1745	0.000903751	0	#DIV/0!
ZB-Chapop	ZB-Neotet	1746	0.000903751	0	#DIV/0!
ZB-Juldic	ZB-Neotet	1747	0.000903751	0	#DIV/0!
ZB-Julkom	ZB-Neotet	1748	0.000903751	0	#DIV/0!
ZB-Neobue	ZB-Neotet	1749	0.000903751	0	#DIV/0!
ZB-Neofur	ZB-Neotet	1750	0.000903751	0	#DIV/0!
ZB-Neofurc	ZB-Neotet	1751	0.000903751	0	#DIV/0!
ZB-Neotim	ZB-Neotet	1752	0.000903751	0	#DIV/0!
ZB-Neolong	ZB-Neotet	1753	0.00180832	0	#DIV/0!
ZB-Julmar	ZB-Neotet	1754	0	0	#DIV/0!
ZB-Julorn	ZB-Neotet	1755	0	0	#DIV/0!
ZB-Julreg	ZB-Neotet	1756	0	0	#DIV/0!
ZB-Julregs	ZB-Neotet	1757	0	0	#DIV/0!
ZB-Jultra	ZB-Neotet	1758	0	0	#DIV/0!
ZB-Julunt	ZB-Neotet	1759	0	0	#DIV/0!
ZB-Neocra	ZB-Neotet	1760	0	0	#DIV/0!
ZB-Neocyg	ZB-Neotet	1761	0	0	#DIV/0!
ZB-Neocyl	ZB-Neotet	1762	0	0	#DIV/0!
ZB-Neoese	ZB-Neotet	1763	0	0	#DIV/0!
ZB-Neograc	ZB-Neotet	1764	0	0	#DIV/0!
ZB-Neokom	ZB-Neotet	1765	0	0	#DIV/0!
ZB-Neolon	ZB-Neotet	1766	0	0	#DIV/0!
ZB-Neonigr	ZB-Neotet	1767	0	0	#DIV/0!
ZB-Neoobs	ZB-Neotet	1768	0	0	#DIV/0!
ZB-Neopul	ZB-Neotet	1769	0	0.000975134	0
ZB-Neosav	ZB-Neotet	1770	0	0.000975134	0
ZB-Aloalo	ZB-Julmark	1771	0.19692	0.232622	0.846524
ZB-Altcal	ZB-Julmark	1772	0.00634347	0	#DIV/0!
ZB-Altcom	ZB-Julmark	1773	0.00634347	0	#DIV/0!
ZB-Lamlem	ZB-Julmark	1774	0.0054348	0	#DIV/0!
ZB-Neocaud	ZB-Julmark	1775	0.0054348	0	#DIV/0!
ZB-Neocauk	ZB-Julmark	1776	0.0054348	0	#DIV/0!
ZB-Neofas	ZB-Julmark	1777	0.0054348	0	#DIV/0!
ZB-Neovent	ZB-Julmark	1778	0.0054348	0	#DIV/0!
ZB-Neosim	ZB-Julmark	1779	0.00634347	0.000975134	6.50523
ZB-Neovar	ZB-Julmark	1780	0.00634347	0	#DIV/0!
ZB-Lamcal	ZB-Julmark	1781	0.00725298	0	#DIV/0!
ZB-Lepmim	ZB-Julmark	1782	0.00634347	0	#DIV/0!
ZB-Leppro	ZB-Julmark	1783	0.00634347	0	#DIV/0!
ZB-Neobou	ZB-Julmark	1784	0.00634347	0.000975134	6.50523
ZB-Neople	ZB-Julmark	1785	0.00634347	0	#DIV/0!
ZB-Lepatt	ZB-Julmark	1786	0.00725298	0	#DIV/0!
ZB-Lepmee	ZB-Julmark	1787	0.00725298	0	#DIV/0!
ZB-Neomee	ZB-Julmark	1788	0.00725298	0	#DIV/0!
ZB-Lepkam	ZB-Julmark	1789	0.00725298	0	#DIV/0!
ZB-Lepken	ZB-Julmark	1790	0.00725298	0	#DIV/0!
ZB-Lamkun	ZB-Julmark	1791	0.00816331	0	#DIV/0!
ZB-Lamornz	ZB-Julmark	1792	0.00725298	0.000975134	7.43793
ZB-Lamlap	ZB-Julmark	1793	0.00725298	0	#DIV/0!
ZB-Lamsig	ZB-Julmark	1794	0.00725298	0	#DIV/0!
ZB-Lamorna	ZB-Julmark	1795	0.00634347	0	#DIV/0!
ZB-Lamornc	ZB-Julmark	1796	0.00816331	0	#DIV/0!
ZB-Neoven	ZB-Julmark	1797	0.00725298	0	#DIV/0!
ZB-Neocan	ZB-Julmark	1798	0.0054348	0.00203459	2.6712
ZB-Neobre	ZB-Julmark	1799	0.0054348	0	#DIV/0!
ZB-Neocal	ZB-Julmark	1800	0.00725298	0	#DIV/0!
ZB-Neobrem	ZB-Julmark	1801	0.00816331	0	#DIV/0!
ZB-Lamoce	ZB-Julmark	1802	0.00816331	0	#DIV/0!
ZB-Chabif	ZB-Julmark	1803	0.00271371	0	#DIV/0!
ZB-Chabri	ZB-Julmark	1804	0.00180832	0	#DIV/0!
ZB-Chapop	ZB-Julmark	1805	0.00180832	0	#DIV/0!
ZB-Juldic	ZB-Julmark	1806	0.00180832	0	#DIV/0!
ZB-Julkom	ZB-Julmark	1807	0.00180832	0	#DIV/0!
ZB-Neobue	ZB-Julmark	1808	0.00180832	0	#DIV/0!
ZB-Neofur	ZB-Julmark	1809	0.00180832	0	#DIV/0!
ZB-Neofurc	ZB-Julmark	1810	0.00180832	0	#DIV/0!
ZB-Neotim	ZB-Julmark	1811	0.00180832	0	#DIV/0!
ZB-Neolong	ZB-Julmark	1812	0.00271371	0	#DIV/0!
ZB-Julmar	ZB-Julmark	1813	0.000903751	0	#DIV/0!
ZB-Julorn	ZB-Julmark	1814	0.000903751	0	#DIV/0!
ZB-Julreg	ZB-Julmark	1815	0.000903751	0	#DIV/0!
ZB-Julregs	ZB-Julmark	1816	0.000903751	0	#DIV/0!
ZB-Jultra	ZB-Julmark	1817	0.000903751	0	#DIV/0!
ZB-Julunt	ZB-Julmark	1818	0.000903751	0	#DIV/0!
ZB-Neocra	ZB-Julmark	1819	0.000903751	0	#DIV/0!
ZB-Neocyg	ZB-Julmark	1820	0.000903751	0	#DIV/0!
ZB-Neocyl	ZB-Julmark	1821	0.000903751	0	#DIV/0!
ZB-Neoese	ZB-Julmark	1822	0.000903751	0	#DIV/0!
ZB-Neograc	ZB-Julmark	1823	0.000903751	0	#DIV/0!
ZB-Neokom	ZB-Julmark	1824	0.000903751	0	#DIV/0!
ZB-Neolon	ZB-Julmark	1825	0.000903751	0	#DIV/0!
ZB-Neonigr	ZB-Julmark	1826	0.000903751	0	#DIV/0!
ZB-Neoobs	ZB-Julmark	1827	0.000903751	0	#DIV/0!
ZB-Neopul	ZB-Julmark	1828	0.000903751	0.000975134	0.926796
ZB-Neosav	ZB-Julmark	1829	0.000903751	0.000975134	0.926796
ZB-Neotet	ZB-Julmark	1830	0.000903751	0	#DIV/0!
ZB-Aloalo	ZB-Neopec	1831	0.19692	0.232622	0.846524
ZB-Altcal	ZB-Neopec	1832	0.00634347	0	#DIV/0!
ZB-Altcom	ZB-Neopec	1833	0.00634347	0	#DIV/0!
ZB-Lamlem	ZB-Neopec	1834	0.0054348	0	#DIV/0!
ZB-Neocaud	ZB-Neopec	1835	0.0054348	0	#DIV/0!
ZB-Neocauk	ZB-Neopec	1836	0.0054348	0	#DIV/0!
ZB-Neofas	ZB-Neopec	1837	0.0054348	0	#DIV/0!
ZB-Neovent	ZB-Neopec	1838	0.0054348	0	#DIV/0!
ZB-Neosim	ZB-Neopec	1839	0.00634347	0.000975134	6.50523
ZB-Neovar	ZB-Neopec	1840	0.00634347	0	#DIV/0!
ZB-Lamcal	ZB-Neopec	1841	0.00725298	0	#DIV/0!
ZB-Lepmim	ZB-Neopec	1842	0.00634347	0	#DIV/0!
ZB-Leppro	ZB-Neopec	1843	0.00634347	0	#DIV/0!
ZB-Neobou	ZB-Neopec	1844	0.00634347	0.000975134	6.50523
ZB-Neople	ZB-Neopec	1845	0.00634347	0	#DIV/0!
ZB-Lepatt	ZB-Neopec	1846	0.00725298	0	#DIV/0!
ZB-Lepmee	ZB-Neopec	1847	0.00725298	0	#DIV/0!
ZB-Neomee	ZB-Neopec	1848	0.00725298	0	#DIV/0!
ZB-Lepkam	ZB-Neopec	1849	0.00725298	0	#DIV/0!
ZB-Lepken	ZB-Neopec	1850	0.00725298	0	#DIV/0!
ZB-Lamkun	ZB-Neopec	1851	0.00816331	0	#DIV/0!
ZB-Lamornz	ZB-Neopec	1852	0.00725298	0.000975134	7.43793
ZB-Lamlap	ZB-Neopec	1853	0.00725298	0	#DIV/0!
ZB-Lamsig	ZB-Neopec	1854	0.00725298	0	#DIV/0!
ZB-Lamorna	ZB-Neopec	1855	0.00634347	0	#DIV/0!
ZB-Lamornc	ZB-Neopec	1856	0.00816331	0	#DIV/0!
ZB-Neoven	ZB-Neopec	1857	0.00725298	0	#DIV/0!
ZB-Neocan	ZB-Neopec	1858	0.0054348	0.00203459	2.6712
ZB-Neobre	ZB-Neopec	1859	0.0054348	0	#DIV/0!
ZB-Neocal	ZB-Neopec	1860	0.00725298	0	#DIV/0!
ZB-Neobrem	ZB-Neopec	1861	0.00816331	0	#DIV/0!
ZB-Lamoce	ZB-Neopec	1862	0.00816331	0	#DIV/0!
ZB-Chabif	ZB-Neopec	1863	0.00271371	0	#DIV/0!
ZB-Chabri	ZB-Neopec	1864	0.00180832	0	#DIV/0!
ZB-Chapop	ZB-Neopec	1865	0.00180832	0	#DIV/0!
ZB-Juldic	ZB-Neopec	1866	0.00180832	0	#DIV/0!
ZB-Julkom	ZB-Neopec	1867	0.00180832	0	#DIV/0!
ZB-Neobue	ZB-Neopec	1868	0.00180832	0	#DIV/0!
ZB-Neofur	ZB-Neopec	1869	0.00180832	0	#DIV/0!
ZB-Neofurc	ZB-Neopec	1870	0.00180832	0	#DIV/0!
ZB-Neotim	ZB-Neopec	1871	0.00180832	0	#DIV/0!
ZB-Neolong	ZB-Neopec	1872	0.00271371	0	#DIV/0!
ZB-Julmar	ZB-Neopec	1873	0.000903751	0	#DIV/0!
ZB-Julorn	ZB-Neopec	1874	0.000903751	0	#DIV/0!
ZB-Julreg	ZB-Neopec	1875	0.000903751	0	#DIV/0!
ZB-Julregs	ZB-Neopec	1876	0.000903751	0	#DIV/0!
ZB-Jultra	ZB-Neopec	1877	0.000903751	0	#DIV/0!
ZB-Julunt	ZB-Neopec	1878	0.000903751	0	#DIV/0!
ZB-Neocra	ZB-Neopec	1879	0.000903751	0	#DIV/0!
ZB-Neocyg	ZB-Neopec	1880	0.000903751	0	#DIV/0!
ZB-Neocyl	ZB-Neopec	1881	0.000903751	0	#DIV/0!
ZB-Neoese	ZB-Neopec	1882	0.000903751	0	#DIV/0!
ZB-Neograc	ZB-Neopec	1883	0.000903751	0	#DIV/0!
ZB-Neokom	ZB-Neopec	1884	0.000903751	0	#DIV/0!
ZB-Neolon	ZB-Neopec	1885	0.000903751	0	#DIV/0!
ZB-Neonigr	ZB-Neopec	1886	0.000903751	0	#DIV/0!
ZB-Neoobs	ZB-Neopec	1887	0.000903751	0	#DIV/0!
ZB-Neopul	ZB-Neopec	1888	0.000903751	0.000975134	0.926796
ZB-Neosav	ZB-Neopec	1889	0.000903751	0.000975134	0.926796
ZB-Neotet	ZB-Neopec	1890	0.000903751	0	#DIV/0!
ZB-Julmark	ZB-Neopec	1891	0	0	#DIV/0!
ZB-Aloalo	ZB-Lepcun	1892	0.199276	0.232622	0.856651
ZB-Altcal	ZB-Lepcun	1893	0.00634347	0	#DIV/0!
ZB-Altcom	ZB-Lepcun	1894	0.00634347	0	#DIV/0!
ZB-Lamlem	ZB-Lepcun	1895	0.0054348	0	#DIV/0!
ZB-Neocaud	ZB-Lepcun	1896	0.0054348	0	#DIV/0!
ZB-Neocauk	ZB-Lepcun	1897	0.0054348	0	#DIV/0!
ZB-Neofas	ZB-Lepcun	1898	0.0054348	0	#DIV/0!
ZB-Neovent	ZB-Lepcun	1899	0.0054348	0	#DIV/0!
ZB-Neosim	ZB-Lepcun	1900	0.00634347	0.000975134	6.50523
ZB-Neovar	ZB-Lepcun	1901	0.00634347	0	#DIV/0!
ZB-Lamcal	ZB-Lepcun	1902	0.00725298	0	#DIV/0!
ZB-Lepmim	ZB-Lepcun	1903	0.00634347	0	#DIV/0!
ZB-Leppro	ZB-Lepcun	1904	0.00634347	0	#DIV/0!
ZB-Neobou	ZB-Lepcun	1905	0.00634347	0.000975134	6.50523
ZB-Neople	ZB-Lepcun	1906	0.00634347	0	#DIV/0!
ZB-Lepatt	ZB-Lepcun	1907	0.00725298	0	#DIV/0!
ZB-Lepmee	ZB-Lepcun	1908	0.00725298	0	#DIV/0!
ZB-Neomee	ZB-Lepcun	1909	0.00725298	0	#DIV/0!
ZB-Lepkam	ZB-Lepcun	1910	0.00725298	0	#DIV/0!
ZB-Lepken	ZB-Lepcun	1911	0.00725298	0	#DIV/0!
ZB-Lamkun	ZB-Lepcun	1912	0.00816331	0	#DIV/0!
ZB-Lamornz	ZB-Lepcun	1913	0.00725298	0.000975134	7.43793
ZB-Lamlap	ZB-Lepcun	1914	0.0054348	0	#DIV/0!
ZB-Lamsig	ZB-Lepcun	1915	0.0054348	0	#DIV/0!
ZB-Lamorna	ZB-Lepcun	1916	0.00634347	0	#DIV/0!
ZB-Lamornc	ZB-Lepcun	1917	0.00816331	0	#DIV/0!
ZB-Neoven	ZB-Lepcun	1918	0.00725298	0	#DIV/0!
ZB-Neocan	ZB-Lepcun	1919	0.0054348	0.00203459	2.6712
ZB-Neobre	ZB-Lepcun	1920	0.0054348	0	#DIV/0!
ZB-Neocal	ZB-Lepcun	1921	0.00725298	0	#DIV/0!
ZB-Neobrem	ZB-Lepcun	1922	0.00816331	0	#DIV/0!
ZB-Lamoce	ZB-Lepcun	1923	0.00816331	0	#DIV/0!
ZB-Chabif	ZB-Lepcun	1924	0.00271371	0	#DIV/0!
ZB-Chabri	ZB-Lepcun	1925	0.00180832	0	#DIV/0!
ZB-Chapop	ZB-Lepcun	1926	0.00180832	0	#DIV/0!
ZB-Juldic	ZB-Lepcun	1927	0.00180832	0	#DIV/0!
ZB-Julkom	ZB-Lepcun	1928	0.00180832	0	#DIV/0!
ZB-Neobue	ZB-Lepcun	1929	0.00180832	0	#DIV/0!
ZB-Neofur	ZB-Lepcun	1930	0.00180832	0	#DIV/0!
ZB-Neofurc	ZB-Lepcun	1931	0.00180832	0	#DIV/0!
ZB-Neotim	ZB-Lepcun	1932	0.00180832	0	#DIV/0!
ZB-Neolong	ZB-Lepcun	1933	0.00271371	0	#DIV/0!
ZB-Julmar	ZB-Lepcun	1934	0.000903751	0	#DIV/0!
ZB-Julorn	ZB-Lepcun	1935	0.000903751	0	#DIV/0!
ZB-Julreg	ZB-Lepcun	1936	0.000903751	0	#DIV/0!
ZB-Julregs	ZB-Lepcun	1937	0.000903751	0	#DIV/0!
ZB-Jultra	ZB-Lepcun	1938	0.000903751	0	#DIV/0!
ZB-Julunt	ZB-Lepcun	1939	0.000903751	0	#DIV/0!
ZB-Neocra	ZB-Lepcun	1940	0.000903751	0	#DIV/0!
ZB-Neocyg	ZB-Lepcun	1941	0.000903751	0	#DIV/0!
ZB-Neocyl	ZB-Lepcun	1942	0.000903751	0	#DIV/0!
ZB-Neoese	ZB-Lepcun	1943	0.000903751	0	#DIV/0!
ZB-Neograc	ZB-Lepcun	1944	0.000903751	0	#DIV/0!
ZB-Neokom	ZB-Lepcun	1945	0.000903751	0	#DIV/0!
ZB-Neolon	ZB-Lepcun	1946	0.000903751	0	#DIV/0!
ZB-Neonigr	ZB-Lepcun	1947	0.000903751	0	#DIV/0!
ZB-Neoobs	ZB-Lepcun	1948	0.000903751	0	#DIV/0!
ZB-Neopul	ZB-Lepcun	1949	0.000903751	0.000975134	0.926796
ZB-Neosav	ZB-Lepcun	1950	0.000903751	0.000975134	0.926796
ZB-Neotet	ZB-Lepcun	1951	0.000903751	0	#DIV/0!
ZB-Julmark	ZB-Lepcun	1952	0.00180832	0	#DIV/0!
ZB-Neopec	ZB-Lepcun	1953	0.00180832	0	#DIV/0!
ZB-Aloalo	ZB-Neochr	1954	0.19692	0.232622	0.846524
ZB-Altcal	ZB-Neochr	1955	0.00634347	0	#DIV/0!
ZB-Altcom	ZB-Neochr	1956	0.00634347	0	#DIV/0!
ZB-Lamlem	ZB-Neochr	1957	0.0054348	0	#DIV/0!
ZB-Neocaud	ZB-Neochr	1958	0.0054348	0	#DIV/0!
ZB-Neocauk	ZB-Neochr	1959	0.0054348	0	#DIV/0!
ZB-Neofas	ZB-Neochr	1960	0.0054348	0	#DIV/0!
ZB-Neovent	ZB-Neochr	1961	0.0054348	0	#DIV/0!
ZB-Neosim	ZB-Neochr	1962	0.00634347	0.000975134	6.50523
ZB-Neovar	ZB-Neochr	1963	0.00634347	0	#DIV/0!
ZB-Lamcal	ZB-Neochr	1964	0.00725298	0	#DIV/0!
ZB-Lepmim	ZB-Neochr	1965	0.00634347	0	#DIV/0!
ZB-Leppro	ZB-Neochr	1966	0.00634347	0	#DIV/0!
ZB-Neobou	ZB-Neochr	1967	0.00634347	0.000975134	6.50523
ZB-Neople	ZB-Neochr	1968	0.00634347	0	#DIV/0!
ZB-Lepatt	ZB-Neochr	1969	0.00725298	0	#DIV/0!
ZB-Lepmee	ZB-Neochr	1970	0.00725298	0	#DIV/0!
ZB-Neomee	ZB-Neochr	1971	0.00725298	0	#DIV/0!
ZB-Lepkam	ZB-Neochr	1972	0.00725298	0	#DIV/0!
ZB-Lepken	ZB-Neochr	1973	0.00725298	0	#DIV/0!
ZB-Lamkun	ZB-Neochr	1974	0.00816331	0	#DIV/0!
ZB-Lamornz	ZB-Neochr	1975	0.00725298	0.000975134	7.43793
ZB-Lamlap	ZB-Neochr	1976	0.00725298	0	#DIV/0!
ZB-Lamsig	ZB-Neochr	1977	0.00725298	0	#DIV/0!
ZB-Lamorna	ZB-Neochr	1978	0.00634347	0	#DIV/0!
ZB-Lamornc	ZB-Neochr	1979	0.00816331	0	#DIV/0!
ZB-Neoven	ZB-Neochr	1980	0.00725298	0	#DIV/0!
ZB-Neocan	ZB-Neochr	1981	0.0054348	0.00203459	2.6712
ZB-Neobre	ZB-Neochr	1982	0.0054348	0	#DIV/0!
ZB-Neocal	ZB-Neochr	1983	0.00725298	0	#DIV/0!
ZB-Neobrem	ZB-Neochr	1984	0.00816331	0	#DIV/0!
ZB-Lamoce	ZB-Neochr	1985	0.00816331	0	#DIV/0!
ZB-Chabif	ZB-Neochr	1986	0.00271371	0	#DIV/0!
ZB-Chabri	ZB-Neochr	1987	0.00180832	0	#DIV/0!
ZB-Chapop	ZB-Neochr	1988	0.00180832	0	#DIV/0!
ZB-Juldic	ZB-Neochr	1989	0.00180832	0	#DIV/0!
ZB-Julkom	ZB-Neochr	1990	0.00180832	0	#DIV/0!
ZB-Neobue	ZB-Neochr	1991	0.00180832	0	#DIV/0!
ZB-Neofur	ZB-Neochr	1992	0.00180832	0	#DIV/0!
ZB-Neofurc	ZB-Neochr	1993	0.00180832	0	#DIV/0!
ZB-Neotim	ZB-Neochr	1994	0.00180832	0	#DIV/0!
ZB-Neolong	ZB-Neochr	1995	0.00271371	0	#DIV/0!
ZB-Julmar	ZB-Neochr	1996	0.000903751	0	#DIV/0!
ZB-Julorn	ZB-Neochr	1997	0.000903751	0	#DIV/0!
ZB-Julreg	ZB-Neochr	1998	0.000903751	0	#DIV/0!
[truncated: 43,809 more rows]

## Sheet: ZB-like-L4
The genetic distances between cytoplasmic ribosomal proteins RPL4 and ZB-like transposons in species
Species 1	Species 2	N	ZB-like-RPL4	ZB-like-Tn	RPL4/Tn
ZB-like-Acalat	ZB-like-Spaaur	1	0.0145193	0.258462	0.0561758
ZB-like-Acalat	ZB-like-Dipsar1	2	0.0123517	0.0666914	0.185207
ZB-like-Spaaur	ZB-like-Dipsar1	3	0.00948774	0.254672	0.0372548
ZB-like-Acalat	ZB-like-Spocan	4	0.0142656	0.256792	0.0555531
ZB-like-Spaaur	ZB-like-Spocan	5	0.0113961	0.0118345	0.962962
ZB-like-Dipsar1	ZB-like-Spocan	6	0.00948774	0.252997	0.0375015
ZB-like-Acalat	ZB-like-Croalt	7	0.0693976	0.12256	0.566235
ZB-like-Spaaur	ZB-like-Croalt	8	0.068386	0.258462	0.264588
ZB-like-Dipsar1	ZB-like-Croalt	9	0.068386	0.0942355	0.725693
ZB-like-Spocan	ZB-like-Croalt	10	0.0693976	0.25426	0.27294
ZB-like-Acalat	ZB-like-Epicoi1	11	0.0673754	0.235474	0.286127
ZB-like-Spaaur	ZB-like-Epicoi1	12	0.068386	0.178798	0.382476
ZB-like-Dipsar1	ZB-like-Epicoi1	13	0.068386	0.220696	0.309866
ZB-like-Spocan	ZB-like-Epicoi1	14	0.0673754	0.177627	0.379309
ZB-like-Croalt	ZB-like-Epicoi1	15	0.00758297	0.206132	0.0367869
ZB-like-Acalat	ZB-like-Epimoa1	16	0.0765079	0.240449	0.318187
ZB-like-Spaaur	ZB-like-Epimoa1	17	0.075489	0.183499	0.411387
ZB-like-Dipsar1	ZB-like-Epimoa1	18	0.075489	0.223144	0.338298
ZB-like-Spocan	ZB-like-Epimoa1	19	0.0765079	0.182322	0.419632
ZB-like-Croalt	ZB-like-Epimoa1	20	0.0123517	0.209753	0.0588868
ZB-like-Epicoi1	ZB-like-Epimoa1	21	0.0123517	0.0268272	0.460416
ZB-like-Acalat	ZB-like-Epilan1	22	0.0689929	0.111918	0.61646
ZB-like-Spaaur	ZB-like-Epilan1	23	0.0689929	0.245449	0.281088
ZB-like-Dipsar1	ZB-like-Epilan1	24	0.0704103	0.0827424	0.850958
ZB-like-Spocan	ZB-like-Epilan1	25	0.0693976	0.242946	0.28565
ZB-like-Croalt	ZB-like-Epilan1	26	0.00758297	0.0178046	0.425899
ZB-like-Epicoi1	ZB-like-Epilan1	27	0.00568183	0.19654	0.0289093
ZB-like-Epimoa1	ZB-like-Epilan1	28	0.0142656	0.200126	0.0712829
ZB-like-Acalat	ZB-like-Sinchu1	29	0.0584311	0.263538	0.221718
ZB-like-Spaaur	ZB-like-Sinchu1	30	0.0555699	0.0740328	0.750611
ZB-like-Dipsar1	ZB-like-Sinchu1	31	0.0583256	0.254672	0.229023
ZB-like-Spocan	ZB-like-Sinchu1	32	0.0583256	0.081678	0.714091
ZB-like-Croalt	ZB-like-Sinchu1	33	0.0453965	0.248386	0.182766
ZB-like-Epicoi1	ZB-like-Sinchu1	34	0.0434222	0.176456	0.246079
ZB-like-Epimoa1	ZB-like-Sinchu1	35	0.0503495	0.181146	0.27795
ZB-like-Epilan1	ZB-like-Sinchu1	36	0.0460911	0.234234	0.196774
ZB-like-Acalat	ZB-like-Macamb	37	0.0631584	0.0635615	0.993659
ZB-like-Spaaur	ZB-like-Macamb	38	0.0591544	0.248386	0.238155
ZB-like-Dipsar1	ZB-like-Macamb	39	0.0623376	0.0317802	1.96152
ZB-like-Spocan	ZB-like-Macamb	40	0.0623376	0.249216	0.250135
ZB-like-Croalt	ZB-like-Macamb	41	0.0473747	0.0910183	0.520497
ZB-like-Epicoi1	ZB-like-Macamb	42	0.0473747	0.219474	0.215856
ZB-like-Epimoa1	ZB-like-Macamb	43	0.0523375	0.22437	0.233265
ZB-like-Epilan1	ZB-like-Macamb	44	0.049214	0.0774317	0.635579
ZB-like-Sinchu1	ZB-like-Macamb	45	0.0247868	0.24964	0.0992901
ZB-like-Acalat	ZB-like-Macaus1	46	0.0601539	0.0523258	1.1496
ZB-like-Spaaur	ZB-like-Macaus1	47	0.0581559	0.239203	0.243124
ZB-like-Dipsar1	ZB-like-Macaus1	48	0.0613331	0.0198026	3.09722
ZB-like-Spocan	ZB-like-Macaus1	49	0.0593271	0.237959	0.249317
ZB-like-Croalt	ZB-like-Macaus1	50	0.053333	0.0774317	0.688775
ZB-like-Epicoi1	ZB-like-Macaus1	51	0.053333	0.202524	0.263342
ZB-like-Epimoa1	ZB-like-Macaus1	52	0.0603296	0.207338	0.290972
ZB-like-Epilan1	ZB-like-Macaus1	53	0.0551664	0.0637545	0.865294
ZB-like-Sinchu1	ZB-like-Macaus1	54	0.0315665	0.237959	0.132655
ZB-like-Macamb	ZB-like-Macaus1	55	0.0199153	0.0158106	1.25962
ZB-like-Acalat	ZB-like-Macpee1	56	0.0653572	0.0512933	1.27419
ZB-like-Spaaur	ZB-like-Macpee1	57	0.0593271	0.239203	0.24802
ZB-like-Dipsar1	ZB-like-Macpee1	58	0.0643497	0.0208031	3.09327
ZB-like-Spocan	ZB-like-Macpee1	59	0.0633431	0.237959	0.266194
ZB-like-Croalt	ZB-like-Macpee1	60	0.0463851	0.0784916	0.590956
ZB-like-Epicoi1	ZB-like-Macpee1	61	0.0483653	0.202524	0.238812
ZB-like-Epimoa1	ZB-like-Macpee1	62	0.0573251	0.207338	0.276482
ZB-like-Epilan1	ZB-like-Macpee1	63	0.0483653	0.0648	0.746379
ZB-like-Sinchu1	ZB-like-Macpee1	64	0.0297099	0.237959	0.124853
ZB-like-Macamb	ZB-like-Macpee1	65	0.0238903	0.0168071	1.42144
ZB-like-Macaus1	ZB-like-Macpee1	66	0.0287376	0.00294551	9.75641
ZB-like-Acalat	ZB-like-Micflo	67	0.0673754	0.256505	0.262667
ZB-like-Spaaur	ZB-like-Micflo	68	0.0633431	0.0699728	0.905254
ZB-like-Dipsar1	ZB-like-Micflo	69	0.0653572	0.247683	0.263874
ZB-like-Spocan	ZB-like-Micflo	70	0.0663658	0.0775899	0.855341
ZB-like-Croalt	ZB-like-Micflo	71	0.051343	0.245177	0.209412
ZB-like-Epicoi1	ZB-like-Micflo	72	0.0553271	0.170991	0.323567
ZB-like-Epimoa1	ZB-like-Micflo	73	0.0603296	0.173325	0.348072
ZB-like-Epilan1	ZB-like-Micflo	74	0.0553271	0.231033	0.239477
ZB-like-Sinchu1	ZB-like-Micflo	75	0.0355636	0.0399654	0.88986
ZB-like-Macamb	ZB-like-Micflo	76	0.0375224	0.243926	0.153827
ZB-like-Macaus1	ZB-like-Micflo	77	0.0414517	0.232272	0.178462
ZB-like-Macpee1	ZB-like-Micflo	78	0.0394851	0.229796	0.171827
ZB-like-Acalat	ZB-like-Sebale1	79	0.068386	0.308547	0.221639
ZB-like-Spaaur	ZB-like-Sebale1	80	0.0633431	0.264037	0.239902
ZB-like-Dipsar1	ZB-like-Sebale1	81	0.0653572	0.293929	0.222357
ZB-like-Spocan	ZB-like-Sebale1	82	0.0673754	0.269172	0.250306
ZB-like-Croalt	ZB-like-Sebale1	83	0.0553271	0.280823	0.197018
ZB-like-Epicoi1	ZB-like-Sebale1	84	0.0553271	0.182912	0.30248
ZB-like-Epimoa1	ZB-like-Sebale1	85	0.0623376	0.187645	0.33221
ZB-like-Epilan1	ZB-like-Sebale1	86	0.0553271	0.271749	0.203596
ZB-like-Sinchu1	ZB-like-Sebale1	87	0.0493569	0.266601	0.185134
ZB-like-Macamb	ZB-like-Sebale1	88	0.0503495	0.295249	0.170532
ZB-like-Macaus1	ZB-like-Sebale1	89	0.051343	0.280823	0.182831
ZB-like-Macpee1	ZB-like-Sebale1	90	0.053333	0.278222	0.191692
ZB-like-Micflo	ZB-like-Sebale1	91	0.0593271	0.258235	0.229741
ZB-like-Acalat	ZB-like-Sebkor1	92	0.068386	0.303841	0.225072
ZB-like-Spaaur	ZB-like-Sebkor1	93	0.0633431	0.260893	0.242793
ZB-like-Dipsar1	ZB-like-Sebkor1	94	0.0673754	0.29063	0.231825
ZB-like-Spocan	ZB-like-Sebkor1	95	0.0653572	0.266902	0.244873
ZB-like-Croalt	ZB-like-Sebkor1	96	0.0563256	0.275005	0.204816
ZB-like-Epicoi1	ZB-like-Sebkor1	97	0.0563256	0.180748	0.311625
ZB-like-Epimoa1	ZB-like-Sebkor1	98	0.0633431	0.185476	0.341516
ZB-like-Epilan1	ZB-like-Sebkor1	99	0.0543296	0.266902	0.203556
ZB-like-Sinchu1	ZB-like-Sebkor1	100	0.0493569	0.264722	0.186448
ZB-like-Macamb	ZB-like-Sebkor1	101	0.0503495	0.289319	0.174027
ZB-like-Macaus1	ZB-like-Sebkor1	102	0.051343	0.278538	0.184331
ZB-like-Macpee1	ZB-like-Sebkor1	103	0.053333	0.27594	0.193278
ZB-like-Micflo	ZB-like-Sebkor1	104	0.0603296	0.257656	0.234148
ZB-like-Sebale1	ZB-like-Sebkor1	105	0.0037843	0.0299723	0.12626
ZB-like-Acalat	ZB-like-Sebnud1	106	0.0673754	0.309174	0.217921
ZB-like-Spaaur	ZB-like-Sebnud1	107	0.0623376	0.271137	0.229912
ZB-like-Dipsar1	ZB-like-Sebnud1	108	0.0663658	0.295894	0.224289
ZB-like-Spocan	ZB-like-Sebnud1	109	0.0663658	0.27594	0.240508
ZB-like-Croalt	ZB-like-Sebnud1	110	0.0553271	0.280187	0.197465
ZB-like-Epicoi1	ZB-like-Sebnud1	111	0.0553271	0.190227	0.290848
ZB-like-Epimoa1	ZB-like-Sebnud1	112	0.0623376	0.196197	0.31773
ZB-like-Epilan1	ZB-like-Sebnud1	113	0.0553271	0.272057	0.203366
ZB-like-Sinchu1	ZB-like-Sebnud1	114	0.0483653	0.273714	0.1767
ZB-like-Macamb	ZB-like-Sebnud1	115	0.0493569	0.297214	0.166065
ZB-like-Macaus1	ZB-like-Sebnud1	116	0.0503495	0.283753	0.177441
ZB-like-Macpee1	ZB-like-Sebnud1	117	0.0523375	0.281142	0.186161
ZB-like-Micflo	ZB-like-Sebnud1	118	0.0593271	0.266601	0.222531
ZB-like-Sebale1	ZB-like-Sebnud1	119	0.00283688	0.030987	0.0915507
ZB-like-Sebkor1	ZB-like-Sebnud1	120	0.000944733	0.0298827	0.0316147
ZB-like-Acalat	ZB-like-Sebsch1	121	0.0704103	0.28899	0.243643
ZB-like-Spaaur	ZB-like-Sebsch1	122	0.0653572	0.251735	0.259627
ZB-like-Dipsar1	ZB-like-Sebsch1	123	0.0673754	0.278573	0.241859
ZB-like-Spocan	ZB-like-Sebsch1	124	0.0693976	0.255525	0.271589
ZB-like-Croalt	ZB-like-Sebsch1	125	0.0573251	0.261874	0.218903
ZB-like-Epicoi1	ZB-like-Sebsch1	126	0.0573251	0.167143	0.34297
ZB-like-Epimoa1	ZB-like-Sebsch1	127	0.0643497	0.170626	0.37714
ZB-like-Epilan1	ZB-like-Sebsch1	128	0.0573251	0.250474	0.228866
ZB-like-Sinchu1	ZB-like-Sebsch1	129	0.051343	0.242946	0.211335
ZB-like-Macamb	ZB-like-Sebsch1	130	0.051343	0.277279	0.185167
ZB-like-Macaus1	ZB-like-Sebsch1	131	0.0523375	0.263149	0.198889
ZB-like-Macpee1	ZB-like-Sebsch1	132	0.0543296	0.263149	0.206459
ZB-like-Micflo	ZB-like-Sebsch1	133	0.0603296	0.247253	0.243999
ZB-like-Sebale1	ZB-like-Sebsch1	134	0.0037843	0.0452566	0.0836188
ZB-like-Sebkor1	ZB-like-Sebsch1	135	0.00568183	0.0422173	0.134585
ZB-like-Sebnud1	ZB-like-Sebsch1	136	0.00473262	0.0504648	0.0937806
ZB-like-Acalat	ZB-like-Sebnig1	137	0.0663658	0.291611	0.227583
ZB-like-Spaaur	ZB-like-Sebnig1	138	0.0633431	0.25806	0.245459
ZB-like-Dipsar1	ZB-like-Sebnig1	139	0.0653572	0.275986	0.236814
ZB-like-Spocan	ZB-like-Sebnig1	140	0.0673754	0.261874	0.257282
ZB-like-Croalt	ZB-like-Sebnig1	141	0.0553271	0.260601	0.212306
ZB-like-Epicoi1	ZB-like-Sebnig1	142	0.053333	0.17412	0.306301
ZB-like-Epimoa1	ZB-like-Sebnig1	143	0.0603296	0.177627	0.339642
ZB-like-Epilan1	ZB-like-Sebnig1	144	0.0553271	0.252997	0.218687
ZB-like-Sinchu1	ZB-like-Sebnig1	145	0.0473747	0.251735	0.188193
ZB-like-Macamb	ZB-like-Sebnig1	146	0.0483653	0.278573	0.173618
ZB-like-Macaus1	ZB-like-Sebnig1	147	0.051343	0.263149	0.19511
ZB-like-Macpee1	ZB-like-Sebnig1	148	0.053333	0.263149	0.202673
ZB-like-Micflo	ZB-like-Sebnig1	149	0.0593271	0.253562	0.233974
ZB-like-Sebale1	ZB-like-Sebnig1	150	0.00568183	0.0473163	0.120082
ZB-like-Sebkor1	ZB-like-Sebnig1	151	0.00758297	0.0442728	0.171278
ZB-like-Sebnud1	ZB-like-Sebnig1	152	0.00663195	0.0525373	0.126233
ZB-like-Sebsch1	ZB-like-Sebnig1	153	0.00758297	0.0138206	0.548674
ZB-like-Acalat	ZB-like-Sebrub1	154	0.0663658	0.2903	0.228611
ZB-like-Spaaur	ZB-like-Sebrub1	155	0.0633431	0.256792	0.246671
ZB-like-Dipsar1	ZB-like-Sebrub1	156	0.0653572	0.274695	0.237927
ZB-like-Spocan	ZB-like-Sebrub1	157	0.0673754	0.260601	0.258538
ZB-like-Croalt	ZB-like-Sebrub1	158	0.0553271	0.25933	0.213346
ZB-like-Epicoi1	ZB-like-Sebrub1	159	0.0553271	0.17412	0.317753
ZB-like-Epimoa1	ZB-like-Sebrub1	160	0.0623376	0.177627	0.350947
ZB-like-Epilan1	ZB-like-Sebrub1	161	0.0553271	0.251735	0.219783
ZB-like-Sinchu1	ZB-like-Sebrub1	162	0.0493569	0.250474	0.197054
ZB-like-Macamb	ZB-like-Sebrub1	163	0.0503495	0.275986	0.182435
ZB-like-Macaus1	ZB-like-Sebrub1	164	0.051343	0.261874	0.19606
ZB-like-Macpee1	ZB-like-Sebrub1	165	0.053333	0.261874	0.203659
ZB-like-Micflo	ZB-like-Sebrub1	166	0.0593271	0.252297	0.235148
ZB-like-Sebale1	ZB-like-Sebrub1	167	0.00568183	0.0452566	0.125547
ZB-like-Sebkor1	ZB-like-Sebrub1	168	0.00758297	0.0442728	0.171278
ZB-like-Sebnud1	ZB-like-Sebrub1	169	0.00663195	0.0525373	0.126233
ZB-like-Sebsch1	ZB-like-Sebrub1	170	0.00758297	0.0118345	0.640754
ZB-like-Sebnig1	ZB-like-Sebrub1	171	0.00189036	0.00392928	0.481096
ZB-like-Acalat	ZB-like-Sebumb1	172	0.0632181	0.315263	0.200525
ZB-like-Spaaur	ZB-like-Sebumb1	173	0.0613005	0.269172	0.227737
ZB-like-Dipsar1	ZB-like-Sebumb1	174	0.0653572	0.300547	0.217461
ZB-like-Spocan	ZB-like-Sebumb1	175	0.0653572	0.275628	0.237121
ZB-like-Croalt	ZB-like-Sebumb1	176	0.0543296	0.286045	0.189934
ZB-like-Epicoi1	ZB-like-Sebumb1	177	0.0543296	0.191211	0.284135
ZB-like-Epimoa1	ZB-like-Sebumb1	178	0.0613331	0.195984	0.31295
ZB-like-Epilan1	ZB-like-Sebumb1	179	0.0527168	0.276924	0.190366
ZB-like-Sinchu1	ZB-like-Sebumb1	180	0.0470349	0.269172	0.174739
ZB-like-Macamb	ZB-like-Sebumb1	181	0.0472377	0.301876	0.15648
ZB-like-Macaus1	ZB-like-Sebumb1	182	0.0482254	0.287354	0.167825
ZB-like-Macpee1	ZB-like-Sebumb1	183	0.0503495	0.284737	0.176828
ZB-like-Micflo	ZB-like-Sebumb1	184	0.0583256	0.264633	0.220402
ZB-like-Sebale1	ZB-like-Sebumb1	185	0.00663195	0.0370598	0.178953
ZB-like-Sebkor1	ZB-like-Sebumb1	186	0.00663195	0.0269343	0.246227
ZB-like-Sebnud1	ZB-like-Sebumb1	187	0.00568183	0.0350562	0.162078
ZB-like-Sebsch1	ZB-like-Sebumb1	188	0.0085349	0.0483478	0.176531
ZB-like-Sebnig1	ZB-like-Sebumb1	189	0.00473262	0.0504139	0.0938752
ZB-like-Sebrub1	ZB-like-Sebumb1	190	0.00473262	0.0504139	0.0938752
ZB-like-Acalat	ZB-like-Ethcra	191	0.0651393	0.32226	0.202133
ZB-like-Spaaur	ZB-like-Ethcra	192	0.0651393	0.2903	0.224386
ZB-like-Dipsar1	ZB-like-Ethcra	193	0.0673754	0.299517	0.224947
ZB-like-Spocan	ZB-like-Ethcra	194	0.068386	0.288666	0.236904
ZB-like-Croalt	ZB-like-Ethcra	195	0.0523375	0.302166	0.173208
ZB-like-Epicoi1	ZB-like-Ethcra	196	0.0523375	0.226344	0.23123
ZB-like-Epimoa1	ZB-like-Ethcra	197	0.0573251	0.237504	0.241365
ZB-like-Epilan1	ZB-like-Ethcra	198	0.0527168	0.292611	0.18016
ZB-like-Sinchu1	ZB-like-Ethcra	199	0.0442061	0.275986	0.160175
ZB-like-Macamb	ZB-like-Ethcra	200	0.049214	0.304822	0.161452
ZB-like-Macaus1	ZB-like-Ethcra	201	0.0541719	0.288666	0.187663
ZB-like-Macpee1	ZB-like-Ethcra	202	0.0523375	0.288666	0.181308
ZB-like-Micflo	ZB-like-Ethcra	203	0.0563256	0.280504	0.200801
ZB-like-Sebale1	ZB-like-Ethcra	204	0.0599793	0.217244	0.276092
ZB-like-Sebkor1	ZB-like-Ethcra	205	0.0603296	0.215545	0.279894
ZB-like-Sebnud1	ZB-like-Ethcra	206	0.0593271	0.230305	0.257602
ZB-like-Sebsch1	ZB-like-Ethcra	207	0.0613331	0.208018	0.294846
ZB-like-Sebnig1	ZB-like-Ethcra	208	0.0553271	0.209229	0.264433
ZB-like-Sebrub1	ZB-like-Ethcra	209	0.0573251	0.208018	0.275578
ZB-like-Sebumb1	ZB-like-Ethcra	210	0.0555699	0.225859	0.246038
ZB-like-Acalat	ZB-like-Perfla	211	0.0680281	0.318454	0.21362
ZB-like-Spaaur	ZB-like-Perfla	212	0.0651393	0.291927	0.223136
ZB-like-Dipsar1	ZB-like-Perfla	213	0.0653572	0.301132	0.217039
ZB-like-Spocan	ZB-like-Perfla	214	0.0663658	0.28899	0.229647
ZB-like-Croalt	ZB-like-Perfla	215	0.0523375	0.295861	0.176899
ZB-like-Epicoi1	ZB-like-Perfla	216	0.0523375	0.22929	0.228259
ZB-like-Epimoa1	ZB-like-Perfla	217	0.0593271	0.236716	0.250626
ZB-like-Epilan1	ZB-like-Perfla	218	0.0546179	0.286376	0.190721
ZB-like-Sinchu1	ZB-like-Perfla	219	0.0432649	0.28151	0.153689
ZB-like-Macamb	ZB-like-Perfla	220	0.046251	0.30643	0.150935
ZB-like-Macaus1	ZB-like-Perfla	221	0.049214	0.287682	0.171071
ZB-like-Macpee1	ZB-like-Perfla	222	0.0473747	0.287682	0.164677
ZB-like-Micflo	ZB-like-Perfla	223	0.0553271	0.282147	0.196093
ZB-like-Sebale1	ZB-like-Perfla	224	0.0589828	0.211656	0.278673
ZB-like-Sebkor1	ZB-like-Perfla	225	0.0593271	0.211194	0.280913
ZB-like-Sebnud1	ZB-like-Perfla	226	0.0583256	0.225846	0.258254
ZB-like-Sebsch1	ZB-like-Perfla	227	0.0603296	0.203725	0.296132
ZB-like-Sebnig1	ZB-like-Perfla	228	0.0583256	0.204928	0.284615
ZB-like-Sebrub1	ZB-like-Perfla	229	0.0573251	0.203725	0.281384
ZB-like-Sebumb1	ZB-like-Perfla	230	0.0574764	0.221424	0.259576
ZB-like-Ethcra	ZB-like-Perfla	231	0.0263293	0.0188031	1.40026
ZB-like-Acalat	ZB-like-Sanluc1	232	0.0661013	0.242946	0.272082
ZB-like-Spaaur	ZB-like-Sanluc1	233	0.0641782	0.0543941	1.17988
ZB-like-Dipsar1	ZB-like-Sanluc1	234	0.0663658	0.234234	0.283331
ZB-like-Spocan	ZB-like-Sanluc1	235	0.0663658	0.0616668	1.0762
ZB-like-Croalt	ZB-like-Sanluc1	236	0.0493569	0.22929	0.21526
ZB-like-Epicoi1	ZB-like-Sanluc1	237	0.051343	0.154478	0.332365
ZB-like-Epimoa1	ZB-like-Sanluc1	238	0.0563256	0.159065	0.354105
ZB-like-Epilan1	ZB-like-Sanluc1	239	0.0498718	0.218254	0.228504
ZB-like-Sinchu1	ZB-like-Sanluc1	240	0.0404467	0.0258207	1.56644
ZB-like-Macamb	ZB-like-Sanluc1	241	0.0432968	0.22929	0.18883
ZB-like-Macaus1	ZB-like-Sanluc1	242	0.046251	0.218254	0.211914
ZB-like-Macpee1	ZB-like-Sanluc1	243	0.0463851	0.218254	0.212529
ZB-like-Micflo	ZB-like-Sanluc1	244	0.0543296	0.0198419	2.73812
ZB-like-Sebale1	ZB-like-Sanluc1	245	0.0520349	0.247529	0.210217
ZB-like-Sebkor1	ZB-like-Sanluc1	246	0.053333	0.245287	0.217432
ZB-like-Sebnud1	ZB-like-Sanluc1	247	0.0523375	0.254131	0.205947
ZB-like-Sebsch1	ZB-like-Sanluc1	248	0.0543296	0.230524	0.235679
ZB-like-Sebnig1	ZB-like-Sanluc1	249	0.0523375	0.235474	0.222264
ZB-like-Sebrub1	ZB-like-Sanluc1	250	0.0523375	0.234234	0.223441
ZB-like-Sebumb1	ZB-like-Sanluc1	251	0.0498718	0.252579	0.19745
ZB-like-Ethcra	ZB-like-Sanluc1	252	0.02174	0.266601	0.0815449
ZB-like-Perfla	ZB-like-Sanluc1	253	0.013532	0.268264	0.0504429
ZB-like-Acalat	ZB-like-Ethspe	254	0.0748012	0.317111	0.235884
ZB-like-Spaaur	ZB-like-Ethspe	255	0.0728613	0.286705	0.254133
ZB-like-Dipsar1	ZB-like-Ethspe	256	0.075489	0.297176	0.254021
ZB-like-Spocan	ZB-like-Ethspe	257	0.0765079	0.283768	0.269614
ZB-like-Croalt	ZB-like-Ethspe	258	0.0613331	0.293237	0.209159
ZB-like-Epicoi1	ZB-like-Ethspe	259	0.0613331	0.225598	0.271869
ZB-like-Epimoa1	ZB-like-Ethspe	260	0.0663658	0.232996	0.284837
ZB-like-Epilan1	ZB-like-Ethspe	261	0.0613005	0.282467	0.217018
ZB-like-Sinchu1	ZB-like-Ethspe	262	0.0498718	0.276342	0.180471
ZB-like-Macamb	ZB-like-Ethspe	263	0.0531783	0.302453	0.175823
ZB-like-Macaus1	ZB-like-Ethspe	264	0.0581559	0.283768	0.204942
ZB-like-Macpee1	ZB-like-Ethspe	265	0.0583256	0.283768	0.205539
ZB-like-Micflo	ZB-like-Ethspe	266	0.0633431	0.276966	0.228704
ZB-like-Sebale1	ZB-like-Ethspe	267	0.0653572	0.211656	0.30879
ZB-like-Sebkor1	ZB-like-Ethspe	268	0.0663658	0.208772	0.317886
ZB-like-Sebnud1	ZB-like-Ethspe	269	0.0653572	0.224617	0.290972
ZB-like-Sebsch1	ZB-like-Ethspe	270	0.0673754	0.202524	0.332678
ZB-like-Sebnig1	ZB-like-Ethspe	271	0.0633431	0.203725	0.310924
ZB-like-Sebrub1	ZB-like-Ethspe	272	0.0653572	0.202524	0.322713
ZB-like-Sebumb1	ZB-like-Ethspe	273	0.0622588	0.220198	0.28274
ZB-like-Ethcra	ZB-like-Ethspe	274	0.0172653	0.0158106	1.09201
ZB-like-Perfla	ZB-like-Ethspe	275	0.0255488	0.0137797	1.85409
ZB-like-Sanluc1	ZB-like-Ethspe	276	0.02278	0.263149	0.0865671
ZB-like-Acalat	ZB-like-Datund	277	0.0543296	0.238411	0.227882
ZB-like-Spaaur	ZB-like-Datund	278	0.053333	0.105035	0.507766
ZB-like-Dipsar1	ZB-like-Datund	279	0.0553271	0.227307	0.243403
ZB-like-Spocan	ZB-like-Datund	280	0.0543296	0.10645	0.510374
ZB-like-Croalt	ZB-like-Datund	281	0.0523375	0.216324	0.24194
ZB-like-Epicoi1	ZB-like-Datund	282	0.0543296	0.139713	0.388866
ZB-like-Epimoa1	ZB-like-Datund	283	0.0593271	0.145366	0.408122
ZB-like-Epilan1	ZB-like-Datund	284	0.0543296	0.204928	0.265115
ZB-like-Sinchu1	ZB-like-Datund	285	0.0444088	0.100701	0.440997
ZB-like-Macamb	ZB-like-Datund	286	0.0483653	0.224856	0.215095
ZB-like-Macaus1	ZB-like-Datund	287	0.051343	0.210963	0.243374
ZB-like-Macpee1	ZB-like-Datund	288	0.053333	0.210963	0.252807
ZB-like-Micflo	ZB-like-Datund	289	0.051343	0.0955061	0.537589
ZB-like-Sebale1	ZB-like-Datund	290	0.0593271	0.23005	0.257887
ZB-like-Sebkor1	ZB-like-Datund	291	0.0593271	0.227077	0.261264
ZB-like-Sebnud1	ZB-like-Datund	292	0.0583256	0.238222	0.244837
ZB-like-Sebsch1	ZB-like-Datund	293	0.0613331	0.213387	0.287426
ZB-like-Sebnig1	ZB-like-Datund	294	0.0593271	0.219474	0.270315
ZB-like-Sebrub1	ZB-like-Datund	295	0.0593271	0.219474	0.270315
ZB-like-Sebumb1	ZB-like-Datund	296	0.0573251	0.235013	0.243923
ZB-like-Ethcra	ZB-like-Datund	297	0.0603296	0.25426	0.237275
ZB-like-Perfla	ZB-like-Datund	298	0.0563256	0.254672	0.221169
ZB-like-Sanluc1	ZB-like-Datund	299	0.0553271	0.081678	0.67738
ZB-like-Ethspe	ZB-like-Datund	300	0.0653572	0.24964	0.261806
ZB-like-Acalat	ZB-like-Anates	301	0.0738308	0.298493	0.247345
ZB-like-Spaaur	ZB-like-Anates	302	0.0699586	0.264811	0.264183
ZB-like-Dipsar1	ZB-like-Anates	303	0.075489	0.295861	0.25515
ZB-like-Spocan	ZB-like-Anates	304	0.075489	0.268264	0.281398
ZB-like-Croalt	ZB-like-Anates	305	0.0693976	0.286705	0.242052
ZB-like-Epicoi1	ZB-like-Anates	306	0.0693976	0.215818	0.321557
ZB-like-Epimoa1	ZB-like-Anates	307	0.0765079	0.220696	0.346667
ZB-like-Epilan1	ZB-like-Anates	308	0.0718928	0.278573	0.258075
ZB-like-Sinchu1	ZB-like-Anates	309	0.0555699	0.276342	0.201091
ZB-like-Macamb	ZB-like-Anates	310	0.0601539	0.290619	0.206986
ZB-like-Macaus1	ZB-like-Anates	311	0.0641619	0.278573	0.230323
ZB-like-Macpee1	ZB-like-Anates	312	0.0613331	0.275986	0.222233
ZB-like-Micflo	ZB-like-Anates	313	0.0704103	0.265405	0.265294
ZB-like-Sebale1	ZB-like-Anates	314	0.0765079	0.133391	0.573561
ZB-like-Sebkor1	ZB-like-Anates	315	0.0765079	0.13199	0.579647
ZB-like-Sebnud1	ZB-like-Anates	316	0.075489	0.14212	0.531164
ZB-like-Sebsch1	ZB-like-Anates	317	0.0785487	0.138586	0.566786
ZB-like-Sebnig1	ZB-like-Anates	318	0.0744712	0.144233	0.516327
ZB-like-Sebrub1	ZB-like-Anates	319	0.0765079	0.140841	0.543222
ZB-like-Sebumb1	ZB-like-Anates	320	0.0738308	0.14242	0.518401
ZB-like-Ethcra	ZB-like-Anates	321	0.0661013	0.246703	0.267939
ZB-like-Perfla	ZB-like-Anates	322	0.0661013	0.24214	0.272988
ZB-like-Sanluc1	ZB-like-Anates	323	0.0661013	0.25426	0.259975
ZB-like-Ethspe	ZB-like-Anates	324	0.0709252	0.243386	0.29141
ZB-like-Datund	ZB-like-Anates	325	0.0643497	0.250896	0.25648
ZB-like-Acalat	ZB-like-Cheund	326	0.0777181	0.248386	0.312892
ZB-like-Spaaur	ZB-like-Cheund	327	0.0777181	0.187614	0.414244
ZB-like-Dipsar1	ZB-like-Cheund	328	0.0785487	0.233461	0.336454
ZB-like-Spocan	ZB-like-Cheund	329	0.0795707	0.185857	0.428128
ZB-like-Croalt	ZB-like-Cheund	330	0.075489	0.215111	0.35093
ZB-like-Epicoi1	ZB-like-Cheund	331	0.075489	0.0554298	1.36189
ZB-like-Epimoa1	ZB-like-Cheund	332	0.0785487	0.0585435	1.34172
ZB-like-Epilan1	ZB-like-Cheund	333	0.0748012	0.203725	0.367167
ZB-like-Sinchu1	ZB-like-Cheund	334	0.0584311	0.185258	0.315403
ZB-like-Macamb	ZB-like-Cheund	335	0.0621559	0.232227	0.267652
ZB-like-Macaus1	ZB-like-Cheund	336	0.0671785	0.214602	0.313038
ZB-like-Macpee1	ZB-like-Cheund	337	0.0653572	0.214602	0.304551
ZB-like-Micflo	ZB-like-Cheund	338	0.068386	0.180951	0.377925
ZB-like-Sebale1	ZB-like-Cheund	339	0.0724387	0.191211	0.378843
ZB-like-Sebkor1	ZB-like-Cheund	340	0.0744712	0.190797	0.390317
ZB-like-Sebnud1	ZB-like-Cheund	341	0.0734544	0.201543	0.36446
ZB-like-Sebsch1	ZB-like-Cheund	342	0.075489	0.177627	0.424987
ZB-like-Sebnig1	ZB-like-Cheund	343	0.0724387	0.182322	0.397313
ZB-like-Sebrub1	ZB-like-Cheund	344	0.0724387	0.182322	0.397313
ZB-like-Sebumb1	ZB-like-Cheund	345	0.0699586	0.199579	0.350531
ZB-like-Ethcra	ZB-like-Cheund	346	0.0757726	0.244197	0.310293
ZB-like-Perfla	ZB-like-Cheund	347	0.0767448	0.243386	0.315321
ZB-like-Sanluc1	ZB-like-Cheund	348	0.0718928	0.165985	0.433128
ZB-like-Ethspe	ZB-like-Cheund	349	0.0806435	0.239652	0.336502
ZB-like-Datund	ZB-like-Cheund	350	0.0673754	0.152848	0.4408
ZB-like-Anates	ZB-like-Cheund	351	0.0699586	0.228534	0.306118
ZB-like-Acalat	ZB-like-Serqui1	352	0.0785487	0.239652	0.327761
ZB-like-Spaaur	ZB-like-Serqui1	353	0.0795707	0.177057	0.449408
ZB-like-Dipsar1	ZB-like-Serqui1	354	0.0826429	0.224856	0.367537
ZB-like-Spocan	ZB-like-Serqui1	355	0.0805937	0.176456	0.456734
ZB-like-Croalt	ZB-like-Serqui1	356	0.0724387	0.210275	0.344496
ZB-like-Epicoi1	ZB-like-Serqui1	357	0.0704103	0.0349163	2.01655
ZB-like-Epimoa1	ZB-like-Serqui1	358	0.0775278	0.0410263	1.88971
ZB-like-Epilan1	ZB-like-Serqui1	359	0.0744712	0.200126	0.372121
ZB-like-Sinchu1	ZB-like-Serqui1	360	0.0623376	0.175891	0.354411
ZB-like-Macamb	ZB-like-Serqui1	361	0.0613331	0.22608	0.271289
ZB-like-Macaus1	ZB-like-Serqui1	362	0.0653572	0.208545	0.313397
ZB-like-Macpee1	ZB-like-Serqui1	363	0.0673754	0.208545	0.323074
ZB-like-Micflo	ZB-like-Serqui1	364	0.0663658	0.166965	0.397483
ZB-like-Sebale1	ZB-like-Serqui1	365	0.0785487	0.181732	0.432223
ZB-like-Sebkor1	ZB-like-Serqui1	366	0.0805937	0.180165	0.447333
ZB-like-Sebnud1	ZB-like-Serqui1	367	0.0795707	0.193175	0.411909
ZB-like-Sebsch1	ZB-like-Serqui1	368	0.0805937	0.168303	0.478862
ZB-like-Sebnig1	ZB-like-Serqui1	369	0.0744712	0.175288	0.424852
ZB-like-Sebrub1	ZB-like-Serqui1	370	0.0744712	0.175288	0.424852
ZB-like-Sebumb1	ZB-like-Serqui1	371	0.0744712	0.192402	0.387061
ZB-like-Ethcra	ZB-like-Serqui1	372	0.0765079	0.230524	0.331887
ZB-like-Perfla	ZB-like-Serqui1	373	0.071424	0.230994	0.309202
ZB-like-Sanluc1	ZB-like-Serqui1	374	0.071424	0.152192	0.469302
ZB-like-Ethspe	ZB-like-Serqui1	375	0.083669	0.227307	0.368089
ZB-like-Datund	ZB-like-Serqui1	376	0.0673754	0.13815	0.487696
ZB-like-Anates	ZB-like-Serqui1	377	0.0663658	0.209069	0.317435
ZB-like-Cheund	ZB-like-Serqui1	378	0.0888157	0.0604414	1.46945
ZB-like-Acalat	ZB-like-Tratra	379	0.0724387	0.318454	0.22747
ZB-like-Spaaur	ZB-like-Tratra	380	0.0663658	0.288008	0.23043
ZB-like-Dipsar1	ZB-like-Tratra	381	0.0744712	0.311756	0.238877
ZB-like-Spocan	ZB-like-Tratra	382	0.0673754	0.294239	0.228982
ZB-like-Croalt	ZB-like-Tratra	383	0.075489	0.301132	0.250685
ZB-like-Epicoi1	ZB-like-Tratra	384	0.0734544	0.215818	0.340354
ZB-like-Epimoa1	ZB-like-Tratra	385	0.0816178	0.22437	0.363764
ZB-like-Epilan1	ZB-like-Tratra	386	0.075489	0.28899	0.261217
ZB-like-Sinchu1	ZB-like-Tratra	387	0.0623376	0.288008	0.216444
ZB-like-Macamb	ZB-like-Tratra	388	0.068386	0.311756	0.219358
ZB-like-Macaus1	ZB-like-Tratra	389	0.0693976	0.296875	0.233761
ZB-like-Macpee1	ZB-like-Tratra	390	0.068386	0.294239	0.232416
ZB-like-Micflo	ZB-like-Tratra	391	0.0653572	0.284748	0.229527
ZB-like-Sebale1	ZB-like-Tratra	392	0.0765079	0.111168	0.68822
ZB-like-Sebkor1	ZB-like-Tratra	393	0.0765079	0.107653	0.71069
ZB-like-Sebnud1	ZB-like-Tratra	394	0.0775278	0.117538	0.659599
ZB-like-Sebsch1	ZB-like-Tratra	395	0.0805937	0.113015	0.713124
ZB-like-Sebnig1	ZB-like-Tratra	396	0.0775278	0.116314	0.666541
ZB-like-Sebrub1	ZB-like-Tratra	397	0.0775278	0.117415	0.660286
ZB-like-Sebumb1	ZB-like-Tratra	398	0.075489	0.116677	0.646989
ZB-like-Ethcra	ZB-like-Tratra	399	0.0816178	0.250474	0.325853
ZB-like-Perfla	ZB-like-Tratra	400	0.0744712	0.24214	0.307554
ZB-like-Sanluc1	ZB-like-Tratra	401	0.0724387	0.272118	0.266204
ZB-like-Ethspe	ZB-like-Tratra	402	0.0867539	0.244634	0.354627
ZB-like-Datund	ZB-like-Tratra	403	0.0704103	0.257197	0.27376
ZB-like-Anates	ZB-like-Tratra	404	0.0704103	0.16661	0.422606
ZB-like-Cheund	ZB-like-Tratra	405	0.0877843	0.230994	0.380028
ZB-like-Serqui1	ZB-like-Tratra	406	0.0543296	0.22119	0.245623
ZB-like-Acalat	ZB-like-Traova	407	0.0839857	0.295861	0.283868
ZB-like-Spaaur	ZB-like-Traova	408	0.078963	0.264811	0.298186
ZB-like-Dipsar1	ZB-like-Traova	409	0.0878809	0.286705	0.30652
ZB-like-Spocan	ZB-like-Traova	410	0.0816374	0.273405	0.298595
ZB-like-Croalt	ZB-like-Traova	411	0.0733728	0.277632	0.264281
ZB-like-Epicoi1	ZB-like-Traova	412	0.0692661	0.189405	0.365703
ZB-like-Epimoa1	ZB-like-Traova	413	0.076464	0.198929	0.384378
ZB-like-Epilan1	ZB-like-Traova	414	0.070979	0.266983	0.265856
ZB-like-Sinchu1	ZB-like-Traova	415	0.0640448	0.263538	0.243019
ZB-like-Macamb	ZB-like-Traova	416	0.067219	0.286705	0.234453
ZB-like-Macaus1	ZB-like-Traova	417	0.0733728	0.270831	0.270917
ZB-like-Macpee1	ZB-like-Traova	418	0.0723446	0.268264	0.269677
ZB-like-Micflo	ZB-like-Traova	419	0.0713173	0.256505	0.278035
ZB-like-Sebale1	ZB-like-Traova	420	0.0816374	0.0829969	0.983619
ZB-like-Sebkor1	ZB-like-Traova	421	0.0816374	0.0796339	1.02516
ZB-like-Sebnud1	ZB-like-Traova	422	0.0826752	0.0903178	0.915382
ZB-like-Sebsch1	ZB-like-Traova	423	0.0857954	0.083808	1.02371
ZB-like-Sebnig1	ZB-like-Traova	424	0.0806005	0.0870114	0.926322
ZB-like-Sebrub1	ZB-like-Traova	425	0.0826752	0.0880815	0.938622
ZB-like-Sebumb1	ZB-like-Traova	426	0.078963	0.0872796	0.904714
ZB-like-Ethcra	ZB-like-Traova	427	0.0779615	0.225598	0.345578
ZB-like-Perfla	ZB-like-Traova	428	0.0739655	0.22119	0.334398
ZB-like-Sanluc1	ZB-like-Traova	429	0.0699854	0.245449	0.285132
ZB-like-Ethspe	ZB-like-Traova	430	0.0809691	0.219972	0.368089
ZB-like-Datund	ZB-like-Traova	431	0.0702912	0.230994	0.304298
ZB-like-Anates	ZB-like-Traova	432	0.0581393	0.143778	0.404369
ZB-like-Cheund	ZB-like-Traova	433	0.0839857	0.206662	0.406391
ZB-like-Serqui1	ZB-like-Traova	434	0.0439739	0.191158	0.230039
ZB-like-Tratra	ZB-like-Traova	435	0.0489814	0.0439631	1.11415
ZB-like-Acalat	ZB-like-Masarm1	436	0.0884867	0.0721491	1.22644
ZB-like-Spaaur	ZB-like-Masarm1	437	0.0855383	0.251735	0.339795
ZB-like-Dipsar1	ZB-like-Masarm1	438	0.0898483	0.0389854	2.30466
ZB-like-Spocan	ZB-like-Masarm1	439	0.0919165	0.250474	0.36697
ZB-like-Croalt	ZB-like-Masarm1	440	0.0744712	0.0956043	0.778952
ZB-like-Epicoi1	ZB-like-Masarm1	441	0.0765079	0.215818	0.354503
ZB-like-Epimoa1	ZB-like-Masarm1	442	0.0805937	0.221919	0.363167
ZB-like-Epilan1	ZB-like-Masarm1	443	0.0748012	0.081678	0.915806
ZB-like-Sinchu1	ZB-like-Masarm1	444	0.0670642	0.250474	0.267749
ZB-like-Macamb	ZB-like-Masarm1	445	0.0752676	0.0349163	2.15566
ZB-like-Macaus1	ZB-like-Masarm1	446	0.0762833	0.0228071	3.34471
ZB-like-Macpee1	ZB-like-Masarm1	447	0.0744712	0.0238106	3.12764
ZB-like-Micflo	ZB-like-Masarm1	448	0.0775278	0.244741	0.316775
ZB-like-Sebale1	ZB-like-Masarm1	449	0.0816178	0.301876	0.270368
ZB-like-Sebkor1	ZB-like-Masarm1	450	0.0816178	0.294265	0.277361
ZB-like-Sebnud1	ZB-like-Masarm1	451	0.0805937	0.299563	0.269037
ZB-like-Sebsch1	ZB-like-Masarm1	452	0.083669	0.281167	0.297577
ZB-like-Sebnig1	ZB-like-Masarm1	453	0.0816178	0.283768	0.287621
ZB-like-Sebrub1	ZB-like-Masarm1	454	0.0816178	0.282467	0.288946
ZB-like-Sebumb1	ZB-like-Masarm1	455	0.0767448	0.304539	0.252003
ZB-like-Ethcra	ZB-like-Masarm1	456	0.0767448	0.307209	0.249813
ZB-like-Perfla	ZB-like-Masarm1	457	0.0786923	0.306152	0.257036
ZB-like-Sanluc1	ZB-like-Masarm1	458	0.0777181	0.230524	0.337137
ZB-like-Ethspe	ZB-like-Masarm1	459	0.0835775	0.302166	0.276595
ZB-like-Datund	ZB-like-Masarm1	460	0.0805937	0.223144	0.361174
ZB-like-Anates	ZB-like-Masarm1	461	0.0738308	0.295556	0.249803
ZB-like-Cheund	ZB-like-Masarm1	462	0.0825985	0.22929	0.360236
ZB-like-Serqui1	ZB-like-Masarm1	463	0.0785487	0.223144	0.35201
ZB-like-Tratra	ZB-like-Masarm1	464	0.0816178	0.307485	0.265437
ZB-like-Traova	ZB-like-Masarm1	465	0.0809691	0.286376	0.282737
ZB-like-Acalat	ZB-like-Notcel	466	0.0641782	0.113759	0.56416
ZB-like-Spaaur	ZB-like-Notcel	467	0.0661013	0.243386	0.27159
ZB-like-Dipsar1	ZB-like-Notcel	468	0.0673754	0.0835516	0.806392
ZB-like-Spocan	ZB-like-Notcel	469	0.0663658	0.239203	0.277445
ZB-like-Croalt	ZB-like-Notcel	470	0.0744712	0.0297641	2.50205
ZB-like-Epicoi1	ZB-like-Notcel	471	0.0724387	0.194156	0.373095
ZB-like-Epimoa1	ZB-like-Notcel	472	0.0795707	0.200126	0.397603
ZB-like-Epilan1	ZB-like-Notcel	473	0.0728613	0.0178046	4.09227
ZB-like-Sinchu1	ZB-like-Notcel	474	0.0651393	0.235933	0.276093
ZB-like-Macamb	ZB-like-Notcel	475	0.0671785	0.0782522	0.858488
ZB-like-Macaus1	ZB-like-Notcel	476	0.0641619	0.0648	0.990154
ZB-like-Macpee1	ZB-like-Notcel	477	0.0724387	0.0658466	1.10011
ZB-like-Micflo	ZB-like-Notcel	478	0.0744712	0.232739	0.319978
ZB-like-Sebale1	ZB-like-Notcel	479	0.0653572	0.273041	0.239368
ZB-like-Sebkor1	ZB-like-Notcel	480	0.0673754	0.267283	0.252075
ZB-like-Sebnud1	ZB-like-Notcel	481	0.0663658	0.272425	0.243612
ZB-like-Sebsch1	ZB-like-Notcel	482	0.0673754	0.252997	0.26631
ZB-like-Sebnig1	ZB-like-Notcel	483	0.0663658	0.255525	0.259723
ZB-like-Sebrub1	ZB-like-Notcel	484	0.0663658	0.25426	0.261016
ZB-like-Sebumb1	ZB-like-Notcel	485	0.0632181	0.278222	0.227222
ZB-like-Ethcra	ZB-like-Notcel	486	0.0816205	0.296875	0.274933
ZB-like-Perfla	ZB-like-Notcel	487	0.0806435	0.289313	0.278742
ZB-like-Sanluc1	ZB-like-Notcel	488	0.0738308	0.217035	0.34018
ZB-like-Ethspe	ZB-like-Notcel	489	0.0900327	0.288008	0.312605
ZB-like-Datund	ZB-like-Notcel	490	0.0704103	0.204261	0.344707
ZB-like-Anates	ZB-like-Notcel	491	0.0865201	0.278923	0.310194
ZB-like-Cheund	ZB-like-Notcel	492	0.0738308	0.204261	0.361453
ZB-like-Serqui1	ZB-like-Notcel	493	0.0816178	0.200671	0.406725
ZB-like-Tratra	ZB-like-Notcel	494	0.0785487	0.293237	0.267868
ZB-like-Traova	ZB-like-Notcel	495	0.0839857	0.26992	0.311151
ZB-like-Masarm1	ZB-like-Notcel	496	0.0934201	0.0827424	1.12905
ZB-like-Acalat	ZB-like-Chimye	497	0.0857245	0.0614803	1.39434
ZB-like-Spaaur	ZB-like-Chimye	498	0.083669	0.240895	0.347325
ZB-like-Dipsar1	ZB-like-Chimye	499	0.0857245	0.0267475	3.20495
ZB-like-Spocan	ZB-like-Chimye	500	0.0846963	0.241697	0.350423
ZB-like-Croalt	ZB-like-Chimye	501	0.0805937	0.0878115	0.917804
ZB-like-Epicoi1	ZB-like-Chimye	502	0.0826429	0.209753	0.394001
ZB-like-Epimoa1	ZB-like-Chimye	503	0.0877843	0.214602	0.409057
ZB-like-Epilan1	ZB-like-Chimye	504	0.0826429	0.0742588	1.1129
ZB-like-Sinchu1	ZB-like-Chimye	505	0.0663658	0.235933	0.281291
ZB-like-Macamb	ZB-like-Chimye	506	0.0704103	0.0267475	2.63241
ZB-like-Macaus1	ZB-like-Chimye	507	0.0734544	0.012827	5.72654
ZB-like-Macpee1	ZB-like-Chimye	508	0.0765079	0.0138206	5.5358
ZB-like-Micflo	ZB-like-Chimye	509	0.0734544	0.232739	0.315609
ZB-like-Sebale1	ZB-like-Chimye	510	0.0704103	0.284737	0.247282
ZB-like-Sebkor1	ZB-like-Chimye	511	0.0693976	0.281486	0.24654
ZB-like-Sebnud1	ZB-like-Chimye	512	0.068386	0.286701	0.238527
ZB-like-Sebsch1	ZB-like-Chimye	513	0.071424	0.265703	0.268811
ZB-like-Sebnig1	ZB-like-Chimye	514	0.0704103	0.268264	0.262466
ZB-like-Sebrub1	ZB-like-Chimye	515	0.0704103	0.266983	0.263726
ZB-like-Sebumb1	ZB-like-Chimye	516	0.068386	0.288666	0.236904
ZB-like-Ethcra	ZB-like-Chimye	517	0.075489	0.30084	0.250927
ZB-like-Perfla	ZB-like-Chimye	518	0.0785487	0.301132	0.260845
ZB-like-Sanluc1	ZB-like-Chimye	519	0.0734544	0.219474	0.334684
ZB-like-Ethspe	ZB-like-Chimye	520	0.083669	0.297176	0.281547
ZB-like-Datund	ZB-like-Chimye	521	0.0775278	0.218754	0.354406
ZB-like-Anates	ZB-like-Chimye	522	0.0857245	0.284104	0.301736
ZB-like-Cheund	ZB-like-Chimye	523	0.0919165	0.219972	0.417856
ZB-like-Serqui1	ZB-like-Chimye	524	0.0919165	0.216324	0.424902
ZB-like-Tratra	ZB-like-Chimye	525	0.0950269	0.302453	0.314187
ZB-like-Traova	ZB-like-Chimye	526	0.0962667	0.275054	0.349991
ZB-like-Masarm1	ZB-like-Chimye	527	0.0981471	0.0308636	3.18003
ZB-like-Notcel	ZB-like-Chimye	528	0.0898483	0.075086	1.19661
ZB-like-Acalat	ZB-like-Notcor	529	0.0835775	0.0635615	1.31491
ZB-like-Spaaur	ZB-like-Notcor	530	0.0825985	0.243386	0.339372
ZB-like-Dipsar1	ZB-like-Notcor	531	0.0867539	0.0307717	2.81928
ZB-like-Spocan	ZB-like-Notcor	532	0.0857245	0.244197	0.351047
ZB-like-Croalt	ZB-like-Notcor	533	0.0805937	0.0899482	0.896001
ZB-like-Epicoi1	ZB-like-Notcor	534	0.0816178	0.212175	0.384673
ZB-like-Epimoa1	ZB-like-Notcor	535	0.0877843	0.217035	0.404471
ZB-like-Epilan1	ZB-like-Notcor	536	0.0796674	0.076373	1.04314
ZB-like-Sinchu1	ZB-like-Notcor	537	0.0661013	0.243386	0.27159
ZB-like-Macamb	ZB-like-Notcor	538	0.0702043	0.0287576	2.44125
ZB-like-Macaus1	ZB-like-Notcor	539	0.0702043	0.0148151	4.7387
ZB-like-Macpee1	ZB-like-Notcor	540	0.0765079	0.0158106	4.83902
ZB-like-Micflo	ZB-like-Notcor	541	0.0724387	0.238939	0.303169
ZB-like-Sebale1	ZB-like-Notcor	542	0.0724387	0.288666	0.250943
ZB-like-Sebkor1	ZB-like-Notcor	543	0.071424	0.285395	0.250264
ZB-like-Sebnud1	ZB-like-Notcor	544	0.0704103	0.29063	0.242267
ZB-like-Sebsch1	ZB-like-Notcor	545	0.0734544	0.270831	0.271218
ZB-like-Sebnig1	ZB-like-Notcor	546	0.0724387	0.270831	0.267468
ZB-like-Sebrub1	ZB-like-Notcor	547	0.0724387	0.269547	0.268743
ZB-like-Sebumb1	ZB-like-Notcor	548	0.0680281	0.292611	0.232487
ZB-like-Ethcra	ZB-like-Notcor	549	0.0767448	0.299517	0.256229
ZB-like-Perfla	ZB-like-Notcor	550	0.0796674	0.299811	0.265725
ZB-like-Sanluc1	ZB-like-Notcor	551	0.0738308	0.22437	0.329059
ZB-like-Ethspe	ZB-like-Notcor	552	0.0845574	0.295861	0.285801
ZB-like-Datund	ZB-like-Notcor	553	0.0775278	0.218754	0.354406
ZB-like-Anates	ZB-like-Notcor	554	0.0845574	0.282806	0.298994
ZB-like-Cheund	ZB-like-Notcor	555	0.0914438	0.224856	0.406678
ZB-like-Serqui1	ZB-like-Notcor	556	0.0919165	0.218754	0.420181
ZB-like-Tratra	ZB-like-Notcor	557	0.0971059	0.307758	0.315526
ZB-like-Traova	ZB-like-Notcor	558	0.095125	0.280216	0.339471
ZB-like-Masarm1	ZB-like-Notcor	559	0.0973844	0.0328879	2.9611
ZB-like-Notcel	ZB-like-Notcor	560	0.0865201	0.0771957	1.12079
ZB-like-Chimye	ZB-like-Notcor	561	0.0085349	0.0117995	0.723325
ZB-like-Acalat	ZB-like-Psegeo	562	0.0816205	0.0594035	1.374
ZB-like-Spaaur	ZB-like-Psegeo	563	0.0825985	0.238411	0.346454
ZB-like-Dipsar1	ZB-like-Psegeo	564	0.0867539	0.0267475	3.24344
ZB-like-Spocan	ZB-like-Psegeo	565	0.083669	0.239203	0.349782
ZB-like-Croalt	ZB-like-Psegeo	566	0.0795707	0.0856793	0.928704
ZB-like-Epicoi1	ZB-like-Psegeo	567	0.0795707	0.207338	0.383773
ZB-like-Epimoa1	ZB-like-Psegeo	568	0.0867539	0.212175	0.40888
ZB-like-Epilan1	ZB-like-Psegeo	569	0.0796674	0.0721491	1.1042
ZB-like-Sinchu1	ZB-like-Psegeo	570	0.0651393	0.238411	0.273223
ZB-like-Macamb	ZB-like-Psegeo	571	0.0691947	0.0247415	2.79671
ZB-like-Macaus1	ZB-like-Psegeo	572	0.0702043	0.0108429	6.47468
ZB-like-Macpee1	ZB-like-Psegeo	573	0.075489	0.0118345	6.37875
ZB-like-Micflo	ZB-like-Psegeo	574	0.0734544	0.233976	0.31394
ZB-like-Sebale1	ZB-like-Psegeo	575	0.071424	0.287354	0.248557
ZB-like-Sebkor1	ZB-like-Psegeo	576	0.0704103	0.28409	0.247845
ZB-like-Sebnud1	ZB-like-Psegeo	577	0.0693976	0.289319	0.239866
ZB-like-Sebsch1	ZB-like-Psegeo	578	0.0724387	0.269547	0.268743
ZB-like-Sebnig1	ZB-like-Psegeo	579	0.071424	0.269547	0.264978
ZB-like-Sebrub1	ZB-like-Psegeo	580	0.071424	0.268264	0.266245
ZB-like-Sebumb1	ZB-like-Psegeo	581	0.0670642	0.291294	0.230229
ZB-like-Ethcra	ZB-like-Psegeo	582	0.0718928	0.299517	0.24003
ZB-like-Perfla	ZB-like-Psegeo	583	0.0767448	0.299811	0.255977
ZB-like-Sanluc1	ZB-like-Psegeo	584	0.0709252	0.219474	0.32316
ZB-like-Ethspe	ZB-like-Psegeo	585	0.0796674	0.295861	0.269273
ZB-like-Datund	ZB-like-Psegeo	586	0.0765079	0.216324	0.353672
ZB-like-Anates	ZB-like-Psegeo	587	0.0835775	0.280216	0.298261
ZB-like-Cheund	ZB-like-Psegeo	588	0.0904571	0.219972	0.411222
ZB-like-Serqui1	ZB-like-Psegeo	589	0.0888157	0.2139	0.415221
ZB-like-Tratra	ZB-like-Psegeo	590	0.0939891	0.305102	0.308057
ZB-like-Traova	ZB-like-Psegeo	591	0.0920747	0.277632	0.331643
ZB-like-Masarm1	ZB-like-Psegeo	592	0.0954003	0.0288434	3.30753
ZB-like-Notcel	ZB-like-Psegeo	593	0.0855383	0.0729807	1.17207
ZB-like-Chimye	ZB-like-Psegeo	594	0.00568183	0.00785087	0.72372
ZB-like-Notcor	ZB-like-Psegeo	595	0.00904984	0.00982326	0.921266
ZB-like-Acalat	ZB-like-Harant	596	0.081851	0.0594035	1.37788
ZB-like-Spaaur	ZB-like-Harant	597	0.081851	0.238411	0.343319
ZB-like-Dipsar1	ZB-like-Harant	598	0.0857245	0.0287576	2.98094
ZB-like-Spocan	ZB-like-Harant	599	0.0846963	0.239203	0.354077
ZB-like-Croalt	ZB-like-Harant	600	0.0785487	0.0878115	0.894515
ZB-like-Epicoi1	ZB-like-Harant	601	0.0805937	0.206132	0.390981
ZB-like-Epimoa1	ZB-like-Harant	602	0.0857245	0.210963	0.406348
ZB-like-Epilan1	ZB-like-Harant	603	0.0789142	0.0742588	1.06269
ZB-like-Sinchu1	ZB-like-Harant	604	0.0643579	0.237171	0.271356
ZB-like-Macamb	ZB-like-Harant	605	0.068386	0.025744	2.65639
ZB-like-Macaus1	ZB-like-Harant	606	0.071424	0.012827	5.56825
ZB-like-Macpee1	ZB-like-Harant	607	0.0744712	0.0138206	5.38844
ZB-like-Micflo	ZB-like-Harant	608	0.071424	0.232739	0.306885
ZB-like-Sebale1	ZB-like-Harant	609	0.0704103	0.287354	0.24503
ZB-like-Sebkor1	ZB-like-Harant	610	0.0693976	0.28409	0.24428
ZB-like-Sebnud1	ZB-like-Harant	611	0.068386	0.289319	0.236369
ZB-like-Sebsch1	ZB-like-Harant	612	0.071424	0.269547	0.264978
ZB-like-Sebnig1	ZB-like-Harant	613	0.0704103	0.269547	0.261217
ZB-like-Sebrub1	ZB-like-Harant	614	0.0704103	0.268264	0.262466
ZB-like-Sebumb1	ZB-like-Harant	615	0.0662865	0.291294	0.227559
ZB-like-Ethcra	ZB-like-Harant	616	0.0730662	0.296875	0.246118
ZB-like-Perfla	ZB-like-Harant	617	0.0779371	0.297176	0.262259
ZB-like-Sanluc1	ZB-like-Harant	618	0.0720949	0.218254	0.330326
ZB-like-Ethspe	ZB-like-Harant	619	0.0808711	0.293237	0.275788
ZB-like-Datund	ZB-like-Harant	620	0.075489	0.216324	0.348962
ZB-like-Anates	ZB-like-Harant	621	0.081851	0.28151	0.290757
ZB-like-Cheund	ZB-like-Harant	622	0.0897251	0.219972	0.407894
ZB-like-Serqui1	ZB-like-Harant	623	0.0877843	0.2139	0.410399
ZB-like-Tratra	ZB-like-Harant	624	0.0929522	0.305102	0.304659
ZB-like-Traova	ZB-like-Harant	625	0.09106	0.277632	0.327988
ZB-like-Masarm1	ZB-like-Harant	626	0.0956716	0.0308636	3.09982
ZB-like-Notcel	ZB-like-Harant	627	0.086765	0.0729807	1.18888
ZB-like-Chimye	ZB-like-Harant	628	0.0037843	0.00982326	0.385239
ZB-like-Notcor	ZB-like-Harant	629	0.00634347	0.0117995	0.537603
ZB-like-Psegeo	ZB-like-Harant	630	0.0054348	0.00785087	0.692254
ZB-like-Acalat	ZB-like-Hiphip1	631	0.0954003	0.0575045	1.65901
ZB-like-Spaaur	ZB-like-Hiphip1	632	0.0934201	0.249216	0.374856
ZB-like-Dipsar1	ZB-like-Hiphip1	633	0.101277	0.0288434	3.51127
ZB-like-Spocan	ZB-like-Hiphip1	634	0.0950269	0.247959	0.383237
ZB-like-Croalt	ZB-like-Hiphip1	635	0.0908819	0.0848746	1.07078
ZB-like-Epicoi1	ZB-like-Hiphip1	636	0.0908819	0.214602	0.423491
ZB-like-Epimoa1	ZB-like-Hiphip1	637	0.0981471	0.219474	0.447193
ZB-like-Epilan1	ZB-like-Hiphip1	638	0.0865201	0.0710959	1.21695
ZB-like-Sinchu1	ZB-like-Hiphip1	639	0.0748012	0.249216	0.300146
ZB-like-Macamb	ZB-like-Hiphip1	640	0.0813776	0.0268272	3.03339
ZB-like-Macaus1	ZB-like-Hiphip1	641	0.0783179	0.012827	6.1057
ZB-like-Macpee1	ZB-like-Hiphip1	642	0.0867539	0.0138206	6.27716
ZB-like-Micflo	ZB-like-Hiphip1	643	0.0775278	0.243487	0.318407
ZB-like-Sebale1	ZB-like-Hiphip1	644	0.0908819	0.287354	0.316271
ZB-like-Sebkor1	ZB-like-Hiphip1	645	0.0888157	0.285061	0.311568
ZB-like-Sebnud1	ZB-like-Hiphip1	646	0.0898483	0.288995	0.310899
ZB-like-Sebsch1	ZB-like-Hiphip1	647	0.0919165	0.269547	0.341004
ZB-like-Sebnig1	ZB-like-Hiphip1	648	0.0888157	0.269547	0.3295
ZB-like-Sebrub1	ZB-like-Hiphip1	649	0.0888157	0.268264	0.331076
ZB-like-Sebumb1	ZB-like-Hiphip1	650	0.0845574	0.293929	0.28768
ZB-like-Ethcra	ZB-like-Hiphip1	651	0.0865201	0.297895	0.290439
ZB-like-Perfla	ZB-like-Hiphip1	652	0.0855383	0.296875	0.288129
ZB-like-Sanluc1	ZB-like-Hiphip1	653	0.0825985	0.22929	0.360236
ZB-like-Ethspe	ZB-like-Hiphip1	654	0.0934201	0.294239	0.317497
ZB-like-Datund	ZB-like-Hiphip1	655	0.0857245	0.219474	0.390591
ZB-like-Anates	ZB-like-Hiphip1	656	0.0845574	0.285071	0.296619
ZB-like-Cheund	ZB-like-Hiphip1	657	0.0904571	0.22437	0.403161
ZB-like-Serqui1	ZB-like-Hiphip1	658	0.0785487	0.220696	0.355914
ZB-like-Tratra	ZB-like-Hiphip1	659	0.0775278	0.304822	0.254338
ZB-like-Traova	ZB-like-Hiphip1	660	0.0839857	0.278573	0.301485
ZB-like-Masarm1	ZB-like-Hiphip1	661	0.0963918	0.029853	3.22889
ZB-like-Notcel	ZB-like-Hiphip1	662	0.0904571	0.0721491	1.25375
ZB-like-Chimye	ZB-like-Hiphip1	663	0.0939891	0.0208031	4.51803
ZB-like-Notcor	ZB-like-Hiphip1	664	0.0934201	0.0218046	4.28441
ZB-like-Psegeo	ZB-like-Hiphip1	665	0.0924314	0.0188031	4.91575
ZB-like-Harant	ZB-like-Hiphip1	666	0.0926939	0.0208031	4.45577
ZB-like-Acalat	ZB-like-Hipste1	667	0.0944097	0.0533594	1.76932
ZB-like-Spaaur	ZB-like-Hipste1	668	0.0934201	0.245449	0.380608
ZB-like-Dipsar1	ZB-like-Hipste1	669	0.100233	0.0248152	4.03917
ZB-like-Spocan	ZB-like-Hipste1	670	0.0939891	0.244197	0.38489
ZB-like-Croalt	ZB-like-Hipste1	671	0.0898483	0.0806148	1.11454
ZB-like-Epicoi1	ZB-like-Hipste1	672	0.0898483	0.209753	0.428352
ZB-like-Epimoa1	ZB-like-Hipste1	673	0.0971059	0.214602	0.452494
ZB-like-Epilan1	ZB-like-Hipste1	674	0.0855383	0.0668942	1.27871
ZB-like-Sinchu1	ZB-like-Hipste1	675	0.0738308	0.244197	0.302341
ZB-like-Macamb	ZB-like-Hipste1	676	0.0803566	0.0228071	3.52331
ZB-like-Macaus1	ZB-like-Hipste1	677	0.0773001	0.00886269	8.72197
ZB-like-Macpee1	ZB-like-Hipste1	678	0.0857245	0.0098523	8.70097
ZB-like-Micflo	ZB-like-Hipste1	679	0.0765079	0.238487	0.320806
ZB-like-Sebale1	ZB-like-Hipste1	680	0.0919165	0.28343	0.3243
ZB-like-Sebkor1	ZB-like-Hipste1	681	0.0898483	0.281142	0.319583
ZB-like-Sebnud1	ZB-like-Hipste1	682	0.0908819	0.285061	0.318816
ZB-like-Sebsch1	ZB-like-Hipste1	683	0.0929522	0.265703	0.349835
ZB-like-Sebnig1	ZB-like-Hipste1	684	0.0898483	0.265703	0.338153
ZB-like-Sebrub1	ZB-like-Hipste1	685	0.0898483	0.264425	0.339787
ZB-like-Sebumb1	ZB-like-Hipste1	686	0.0855383	0.289979	0.294981
ZB-like-Ethcra	ZB-like-Hipste1	687	0.0855383	0.293929	0.291017
ZB-like-Perfla	ZB-like-Hipste1	688	0.0845574	0.292925	0.288666
ZB-like-Sanluc1	ZB-like-Hipste1	689	0.0816205	0.22437	0.363777
ZB-like-Ethspe	ZB-like-Hipste1	690	0.0924314	0.2903	0.3184
ZB-like-Datund	ZB-like-Hipste1	691	0.0846963	0.215818	0.392444
ZB-like-Anates	ZB-like-Hipste1	692	0.0835775	0.281167	0.297252
ZB-like-Cheund	ZB-like-Hipste1	693	0.0894714	0.219474	0.407663
ZB-like-Serqui1	ZB-like-Hipste1	694	0.0775278	0.215818	0.359228
ZB-like-Tratra	ZB-like-Hipste1	695	0.0775278	0.30084	0.257704
ZB-like-Traova	ZB-like-Hipste1	696	0.0839857	0.274695	0.305742
ZB-like-Masarm1	ZB-like-Hipste1	697	0.0963918	0.0258207	3.73312
ZB-like-Notcel	ZB-like-Hipste1	698	0.0894714	0.067943	1.31686
ZB-like-Chimye	ZB-like-Hipste1	699	0.0929522	0.0168071	5.53053
ZB-like-Notcor	ZB-like-Hipste1	700	0.0924314	0.0188031	4.91575
ZB-like-Psegeo	ZB-like-Hipste1	701	0.0914438	0.0148151	6.17234
ZB-like-Harant	ZB-like-Hipste1	702	0.0917033	0.0168071	5.45622
ZB-like-Hiphip1	ZB-like-Hipste1	703	0.000901307	0.00392928	0.229382
ZB-like-Acalat	ZB-like-Plaste	704	0.101277	0.325197	0.311433
ZB-like-Spaaur	ZB-like-Plaste	705	0.0971059	0.291927	0.332638
ZB-like-Dipsar1	ZB-like-Plaste	706	0.102322	0.317111	0.322671
ZB-like-Spocan	ZB-like-Plaste	707	0.100233	0.299517	0.334648
ZB-like-Croalt	ZB-like-Plaste	708	0.0908819	0.30643	0.296583
ZB-like-Epicoi1	ZB-like-Plaste	709	0.0929522	0.219474	0.423523
ZB-like-Epimoa1	ZB-like-Plaste	710	0.0971059	0.228058	0.425796
ZB-like-Epilan1	ZB-like-Plaste	711	0.0898483	0.295556	0.303997
ZB-like-Sinchu1	ZB-like-Plaste	712	0.083669	0.290619	0.287899
ZB-like-Macamb	ZB-like-Plaste	713	0.0867539	0.319799	0.271276
ZB-like-Macaus1	ZB-like-Plaste	714	0.0846963	0.303493	0.279072
ZB-like-Macpee1	ZB-like-Plaste	715	0.0919165	0.30084	0.305533
ZB-like-Micflo	ZB-like-Plaste	716	0.0857245	0.287356	0.298322
ZB-like-Sebale1	ZB-like-Plaste	717	0.0908819	0.112267	0.809513
ZB-like-Sebkor1	ZB-like-Plaste	718	0.0888157	0.110937	0.800596
ZB-like-Sebnud1	ZB-like-Plaste	719	0.0898483	0.117538	0.764421
ZB-like-Sebsch1	ZB-like-Plaste	720	0.0919165	0.116314	0.790248
ZB-like-Sebnig1	ZB-like-Plaste	721	0.0888157	0.119623	0.742464
ZB-like-Sebrub1	ZB-like-Plaste	722	0.0888157	0.120729	0.735665
ZB-like-Sebumb1	ZB-like-Plaste	723	0.0867539	0.117783	0.736557
ZB-like-Ethcra	ZB-like-Plaste	724	0.0950269	0.256792	0.370055
ZB-like-Perfla	ZB-like-Plaste	725	0.0919165	0.248386	0.370055
ZB-like-Sanluc1	ZB-like-Plaste	726	0.0898483	0.275986	0.325554
ZB-like-Ethspe	ZB-like-Plaste	727	0.102322	0.250896	0.407829
ZB-like-Datund	ZB-like-Plaste	728	0.0898483	0.260997	0.344251
ZB-like-Anates	ZB-like-Plaste	729	0.0950269	0.167765	0.566428
ZB-like-Cheund	ZB-like-Plaste	730	0.100233	0.233461	0.429334
ZB-like-Serqui1	ZB-like-Plaste	731	0.0888157	0.223632	0.397151
ZB-like-Tratra	ZB-like-Plaste	732	0.0816178	0.0177519	4.59768
ZB-like-Traova	ZB-like-Plaste	733	0.0941636	0.0490835	1.91844
ZB-like-Masarm1	ZB-like-Plaste	734	0.104417	0.316862	0.329534
ZB-like-Notcel	ZB-like-Plaste	735	0.0877843	0.298493	0.294092
ZB-like-Chimye	ZB-like-Plaste	736	0.0991893	0.307758	0.322296
ZB-like-Notcor	ZB-like-Plaste	737	0.101277	0.313092	0.323474
ZB-like-Psegeo	ZB-like-Plaste	738	0.100233	0.310422	0.322892
ZB-like-Harant	ZB-like-Plaste	739	0.0991893	0.310422	0.319531
ZB-like-Hiphip1	ZB-like-Plaste	740	0.0287376	0.311493	0.0922577
ZB-like-Hipste1	ZB-like-Plaste	741	0.0297099	0.307485	0.0966224
ZB-like-Acalat	ZB-like-Reihip1	742	0.0971059	0.0533594	1.81985
ZB-like-Spaaur	ZB-like-Reihip1	743	0.0929522	0.245449	0.378702
ZB-like-Dipsar1	ZB-like-Reihip1	744	0.100233	0.0248152	4.03917
ZB-like-Spocan	ZB-like-Reihip1	745	0.0939891	0.244197	0.38489
ZB-like-Croalt	ZB-like-Reihip1	746	0.0877843	0.0806148	1.08894
ZB-like-Epicoi1	ZB-like-Reihip1	747	0.0877843	0.209753	0.418512
ZB-like-Epimoa1	ZB-like-Reihip1	748	0.0950269	0.214602	0.442806
ZB-like-Epilan1	ZB-like-Reihip1	749	0.0867539	0.0668942	1.29688
ZB-like-Sinchu1	ZB-like-Reihip1	750	0.0724387	0.244197	0.29664
ZB-like-Macamb	ZB-like-Reihip1	751	0.075489	0.0228071	3.30989
ZB-like-Macaus1	ZB-like-Reihip1	752	0.0744712	0.00886269	8.40278
ZB-like-Macpee1	ZB-like-Reihip1	753	0.0826429	0.0098523	8.38818
ZB-like-Micflo	ZB-like-Reihip1	754	0.0765079	0.238487	0.320806
ZB-like-Sebale1	ZB-like-Reihip1	755	0.0877843	0.286045	0.30689
ZB-like-Sebkor1	ZB-like-Reihip1	756	0.0857245	0.283753	0.30211
ZB-like-Sebnud1	ZB-like-Reihip1	757	0.0867539	0.287682	0.301562
ZB-like-Sebsch1	ZB-like-Reihip1	758	0.0888157	0.268264	0.331076
ZB-like-Sebnig1	ZB-like-Reihip1	759	0.0857245	0.268264	0.319553
ZB-like-Sebrub1	ZB-like-Reihip1	760	0.0857245	0.266983	0.321086
ZB-like-Sebumb1	ZB-like-Reihip1	761	0.083669	0.292611	0.28594
ZB-like-Ethcra	ZB-like-Reihip1	762	0.0857245	0.293929	0.29165
ZB-like-Perfla	ZB-like-Reihip1	763	0.083669	0.292925	0.285633
ZB-like-Sanluc1	ZB-like-Reihip1	764	0.0805937	0.22437	0.3592
ZB-like-Ethspe	ZB-like-Reihip1	765	0.0929522	0.2903	0.320194
ZB-like-Datund	ZB-like-Reihip1	766	0.083669	0.215818	0.387684
ZB-like-Anates	ZB-like-Reihip1	767	0.0877843	0.283768	0.309352
ZB-like-Cheund	ZB-like-Reihip1	768	0.0908819	0.219474	0.41409
ZB-like-Serqui1	ZB-like-Reihip1	769	0.0744712	0.215818	0.345066
ZB-like-Tratra	ZB-like-Reihip1	770	0.0734544	0.302166	0.243093
ZB-like-Traova	ZB-like-Reihip1	771	0.0806005	0.275986	0.292046
ZB-like-Masarm1	ZB-like-Reihip1	772	0.0971059	0.0238106	4.07826
ZB-like-Notcel	ZB-like-Reihip1	773	0.0877843	0.067943	1.29203
ZB-like-Chimye	ZB-like-Reihip1	774	0.0929522	0.0168071	5.53053
ZB-like-Notcor	ZB-like-Reihip1	775	0.0950269	0.0188031	5.05378
ZB-like-Psegeo	ZB-like-Reihip1	776	0.0919165	0.0148151	6.20425
ZB-like-Harant	ZB-like-Reihip1	777	0.0929522	0.0168071	5.53053
ZB-like-Hiphip1	ZB-like-Reihip1	778	0.00948774	0.00589972	1.60817
ZB-like-Hipste1	ZB-like-Reihip1	779	0.00948774	0.00196271	4.834
ZB-like-Plaste	ZB-like-Reihip1	780	0.0306831	0.308819	0.0993564
ZB-like-Acalat	ZB-like-Vervar1	781	0.0895827	0.338821	0.264395
ZB-like-Spaaur	ZB-like-Vervar1	782	0.0864979	0.28151	0.307264
ZB-like-Dipsar1	ZB-like-Vervar1	783	0.0919165	0.322494	0.285018
ZB-like-Spocan	ZB-like-Vervar1	784	0.0857245	0.283768	0.302094
ZB-like-Croalt	ZB-like-Vervar1	785	0.0826429	0.313092	0.263957
ZB-like-Epicoi1	ZB-like-Vervar1	786	0.0826429	0.202524	0.408064
ZB-like-Epimoa1	ZB-like-Vervar1	787	0.0898483	0.202524	0.443642
ZB-like-Epilan1	ZB-like-Vervar1	788	0.0823995	0.30084	0.273898
ZB-like-Sinchu1	ZB-like-Vervar1	789	0.0712149	0.282806	0.251815
ZB-like-Macamb	ZB-like-Vervar1	790	0.0770737	0.318454	0.242025
ZB-like-Macaus1	ZB-like-Vervar1	791	0.0740357	0.308819	0.239738
ZB-like-Macpee1	ZB-like-Vervar1	792	0.0785487	0.308819	0.254352
ZB-like-Micflo	ZB-like-Vervar1	793	0.0734544	0.273097	0.268968
ZB-like-Sebale1	ZB-like-Vervar1	794	0.0795707	0.0787325	1.01065
ZB-like-Sebkor1	ZB-like-Vervar1	795	0.0775278	0.0711682	1.08936
ZB-like-Sebnud1	ZB-like-Vervar1	796	0.0785487	0.0860305	0.913033
ZB-like-Sebsch1	ZB-like-Vervar1	797	0.0805937	0.0784916	1.02678
ZB-like-Sebnig1	ZB-like-Vervar1	798	0.0775278	0.0848746	0.913439
ZB-like-Sebrub1	ZB-like-Vervar1	799	0.0775278	0.0827424	0.936977
ZB-like-Sebumb1	ZB-like-Vervar1	800	0.0762833	0.0776693	0.982156
ZB-like-Ethcra	ZB-like-Vervar1	801	0.0813776	0.240449	0.33844
ZB-like-Perfla	ZB-like-Vervar1	802	0.0813776	0.237171	0.343118
ZB-like-Sanluc1	ZB-like-Vervar1	803	0.0783179	0.261874	0.299067
ZB-like-Ethspe	ZB-like-Vervar1	804	0.0885534	0.237171	0.373373
ZB-like-Datund	ZB-like-Vervar1	805	0.0795707	0.248386	0.320351
ZB-like-Anates	ZB-like-Vervar1	806	0.0813776	0.17008	0.478466
ZB-like-Cheund	ZB-like-Vervar1	807	0.0895827	0.215111	0.416448
ZB-like-Serqui1	ZB-like-Vervar1	808	0.0693976	0.203063	0.341754
ZB-like-Tratra	ZB-like-Vervar1	809	0.0663658	0.143778	0.461586
ZB-like-Traova	ZB-like-Vervar1	810	0.076464	0.115952	0.659446
ZB-like-Masarm1	ZB-like-Vervar1	811	0.0916446	0.32497	0.282009
ZB-like-Notcel	ZB-like-Vervar1	812	0.0864979	0.302453	0.285988
ZB-like-Chimye	ZB-like-Vervar1	813	0.0846963	0.313092	0.270516
ZB-like-Notcor	ZB-like-Vervar1	814	0.0875251	0.317111	0.276008
ZB-like-Psegeo	ZB-like-Vervar1	815	0.0844466	0.315769	0.267431
ZB-like-Harant	ZB-like-Vervar1	816	0.0846963	0.31443	0.269365
ZB-like-Hiphip1	ZB-like-Vervar1	817	0.016137	0.315517	0.0511448
ZB-like-Hipste1	ZB-like-Vervar1	818	0.0170944	0.311493	0.0548791
ZB-like-Plaste	ZB-like-Vervar1	819	0.0287376	0.146038	0.196782
ZB-like-Reihip1	ZB-like-Vervar1	820	0.0152239	0.314174	0.0484569
ZB-like-Acalat	ZB-like-Scomax	821	0.0904571	0.326103	0.277388
ZB-like-Spaaur	ZB-like-Scomax	822	0.0904571	0.269172	0.336057
ZB-like-Dipsar1	ZB-like-Scomax	823	0.0908819	0.322025	0.28222
ZB-like-Spocan	ZB-like-Scomax	824	0.0898483	0.276567	0.32487
ZB-like-Croalt	ZB-like-Scomax	825	0.075489	0.316612	0.238428
ZB-like-Epicoi1	ZB-like-Scomax	826	0.075489	0.209918	0.359612
ZB-like-Epimoa1	ZB-like-Scomax	827	0.0805937	0.213574	0.377357
ZB-like-Epilan1	ZB-like-Scomax	828	0.0767448	0.301585	0.254472
ZB-like-Sinchu1	ZB-like-Scomax	829	0.0709252	0.273041	0.259761
ZB-like-Macamb	ZB-like-Scomax	830	0.0722265	0.319314	0.226192
ZB-like-Macaus1	ZB-like-Scomax	831	0.0691947	0.302919	0.228426
ZB-like-Macpee1	ZB-like-Scomax	832	0.0775278	0.300253	0.258209
ZB-like-Micflo	ZB-like-Scomax	833	0.075489	0.269781	0.279816
ZB-like-Sebale1	ZB-like-Scomax	834	0.0867539	0.10635	0.815738
ZB-like-Sebkor1	ZB-like-Scomax	835	0.0867539	0.109427	0.7928
ZB-like-Sebnud1	ZB-like-Scomax	836	0.0857245	0.117166	0.731649
ZB-like-Sebsch1	ZB-like-Scomax	837	0.0888157	0.113723	0.780981
ZB-like-Sebnig1	ZB-like-Scomax	838	0.0857245	0.118153	0.725539
ZB-like-Sebrub1	ZB-like-Scomax	839	0.0857245	0.115936	0.739415
ZB-like-Sebumb1	ZB-like-Scomax	840	0.0825985	0.112973	0.731137
ZB-like-Ethcra	ZB-like-Scomax	841	0.0777181	0.262364	0.296222
ZB-like-Perfla	ZB-like-Scomax	842	0.0728613	0.253846	0.28703
ZB-like-Sanluc1	ZB-like-Scomax	843	0.0728613	0.258525	0.281834
ZB-like-Ethspe	ZB-like-Scomax	844	0.0777181	0.253846	0.306162
ZB-like-Datund	ZB-like-Scomax	845	0.0765079	0.24627	0.310666
ZB-like-Anates	ZB-like-Scomax	846	0.0767448	0.175853	0.436415
ZB-like-Cheund	ZB-like-Scomax	847	0.0884867	0.216528	0.408661
ZB-like-Serqui1	ZB-like-Scomax	848	0.0724387	0.209229	0.346217
ZB-like-Tratra	ZB-like-Scomax	849	0.0734544	0.133391	0.55067
ZB-like-Traova	ZB-like-Scomax	850	0.0650325	0.110069	0.590831
ZB-like-Masarm1	ZB-like-Scomax	851	0.0835775	0.320428	0.260831
ZB-like-Notcel	ZB-like-Scomax	852	0.0914438	0.307209	0.297659
ZB-like-Chimye	ZB-like-Scomax	853	0.101277	0.309887	0.326819
ZB-like-Notcor	ZB-like-Scomax	854	0.0993725	0.313916	0.316557
ZB-like-Psegeo	ZB-like-Scomax	855	0.0983779	0.311228	0.316096
ZB-like-Harant	ZB-like-Scomax	856	0.0986581	0.311228	0.316996
ZB-like-Hiphip1	ZB-like-Scomax	857	0.0728613	0.308274	0.236353
ZB-like-Hipste1	ZB-like-Scomax	858	0.0718928	0.305593	0.235257
ZB-like-Plaste	ZB-like-Scomax	859	0.0816178	0.135641	0.60172
ZB-like-Reihip1	ZB-like-Scomax	860	0.0734544	0.308274	0.238277
ZB-like-Vervar1	ZB-like-Scomax	861	0.0702043	0.135641	0.517575
ZB-like-Acalat	ZB-like-Solsen1	862	0.0993725	0.119623	0.830714
ZB-like-Spaaur	ZB-like-Solsen1	863	0.0983779	0.247959	0.396751
ZB-like-Dipsar1	ZB-like-Solsen1	864	0.104417	0.0923733	1.13038
ZB-like-Spocan	ZB-like-Solsen1	865	0.100233	0.244197	0.410458
ZB-like-Croalt	ZB-like-Solsen1	866	0.100233	0.0753153	1.33084
ZB-like-Epicoi1	ZB-like-Solsen1	867	0.0991893	0.203725	0.486877
ZB-like-Epimoa1	ZB-like-Solsen1	868	0.108618	0.212175	0.511929
ZB-like-Epilan1	ZB-like-Solsen1	869	0.100368	0.0627101	1.60051
ZB-like-Sinchu1	ZB-like-Solsen1	870	0.0924314	0.241697	0.382427
ZB-like-Macamb	ZB-like-Solsen1	871	0.0968179	0.0848746	1.14072
ZB-like-Macaus1	ZB-like-Solsen1	872	0.0937107	0.0732034	1.28014
ZB-like-Macpee1	ZB-like-Solsen1	873	0.100233	0.0742588	1.34977
ZB-like-Micflo	ZB-like-Solsen1	874	0.101277	0.239734	0.422455
ZB-like-Sebale1	ZB-like-Solsen1	875	0.103369	0.28343	0.364707
ZB-like-Sebkor1	ZB-like-Solsen1	876	0.103369	0.279839	0.369388
ZB-like-Sebnud1	ZB-like-Solsen1	877	0.102322	0.287682	0.355679
ZB-like-Sebsch1	ZB-like-Solsen1	878	0.105465	0.264425	0.398848
ZB-like-Sebnig1	ZB-like-Solsen1	879	0.103369	0.264425	0.39092
ZB-like-Sebrub1	ZB-like-Solsen1	880	0.103369	0.263149	0.392816
ZB-like-Sebumb1	ZB-like-Solsen1	881	0.0993725	0.291294	0.341142
ZB-like-Ethcra	ZB-like-Solsen1	882	0.0973844	0.300547	0.324024
ZB-like-Perfla	ZB-like-Solsen1	883	0.0924314	0.296875	0.311349
ZB-like-Sanluc1	ZB-like-Solsen1	884	0.0944097	0.225598	0.418487
ZB-like-Ethspe	ZB-like-Solsen1	885	0.103361	0.292925	0.352857
ZB-like-Datund	ZB-like-Solsen1	886	0.104417	0.214602	0.48656
ZB-like-Anates	ZB-like-Solsen1	887	0.0973844	0.291611	0.333953
ZB-like-Cheund	ZB-like-Solsen1	888	0.107365	0.214602	0.500297
ZB-like-Serqui1	ZB-like-Solsen1	889	0.0929522	0.210963	0.440609
ZB-like-Tratra	ZB-like-Solsen1	890	0.0826429	0.308819	0.267609
ZB-like-Traova	ZB-like-Solsen1	891	0.09106	0.281167	0.323864
ZB-like-Masarm1	ZB-like-Solsen1	892	0.0983779	0.0956043	1.02901
ZB-like-Notcel	ZB-like-Solsen1	893	0.110378	0.0668942	1.65004
ZB-like-Chimye	ZB-like-Solsen1	894	0.116014	0.0848746	1.36689
ZB-like-Notcor	ZB-like-Solsen1	895	0.118459	0.0870114	1.36142
ZB-like-Psegeo	ZB-like-Solsen1	896	0.113401	0.0827424	1.37053
ZB-like-Harant	ZB-like-Solsen1	897	0.113726	0.0827424	1.37446
ZB-like-Hiphip1	ZB-like-Solsen1	898	0.0875029	0.081678	1.07131
ZB-like-Hipste1	ZB-like-Solsen1	899	0.0875029	0.0774317	1.13006
ZB-like-Plaste	ZB-like-Solsen1	900	0.0950269	0.314174	0.302466
ZB-like-Reihip1	ZB-like-Solsen1	901	0.0877843	0.0774317	1.1337
ZB-like-Vervar1	ZB-like-Solsen1	902	0.0823995	0.311493	0.264531
ZB-like-Scomax	ZB-like-Solsen1	903	0.0835775	0.309617	0.269938
ZB-like-Acalat	ZB-like-Trimac1	904	0.0939891	0.334702	0.280814
ZB-like-Spaaur	ZB-like-Trimac1	905	0.0888157	0.302223	0.293875
ZB-like-Dipsar1	ZB-like-Trimac1	906	0.0929522	0.322399	0.288315
ZB-like-Spocan	ZB-like-Trimac1	907	0.0929522	0.311322	0.298572
ZB-like-Croalt	ZB-like-Trimac1	908	0.0857245	0.307563	0.278721
ZB-like-Epicoi1	ZB-like-Trimac1	909	0.0857245	0.227348	0.377063
ZB-like-Epimoa1	ZB-like-Trimac1	910	0.0919165	0.239817	0.383278
ZB-like-Epilan1	ZB-like-Trimac1	911	0.0898483	0.297935	0.30157
ZB-like-Sinchu1	ZB-like-Trimac1	912	0.0826429	0.300892	0.274659
ZB-like-Macamb	ZB-like-Trimac1	913	0.083669	0.323758	0.258431
ZB-like-Macaus1	ZB-like-Trimac1	914	0.0888157	0.307287	0.289032
ZB-like-Macpee1	ZB-like-Trimac1	915	0.0877843	0.304606	0.288189
ZB-like-Micflo	ZB-like-Trimac1	916	0.0805937	0.293617	0.274486
ZB-like-Sebale1	ZB-like-Trimac1	917	0.0960659	0.122	0.787426
ZB-like-Sebkor1	ZB-like-Trimac1	918	0.0981471	0.115069	0.852938
ZB-like-Sebnud1	ZB-like-Trimac1	919	0.0971059	0.125097	0.776243
ZB-like-Sebsch1	ZB-like-Trimac1	920	0.0981471	0.121616	0.807027
ZB-like-Sebnig1	ZB-like-Trimac1	921	0.0939891	0.124966	0.752119
ZB-like-Sebrub1	ZB-like-Trimac1	922	0.0960659	0.126085	0.761914
ZB-like-Sebumb1	ZB-like-Trimac1	923	0.0960659	0.124239	0.773232
ZB-like-Ethcra	ZB-like-Trimac1	924	0.0888157	0.263945	0.336493
ZB-like-Perfla	ZB-like-Trimac1	925	0.083669	0.25922	0.322773
ZB-like-Sanluc1	ZB-like-Trimac1	926	0.0867539	0.282104	0.307525
ZB-like-Ethspe	ZB-like-Trimac1	927	0.0939891	0.2554	0.368007
ZB-like-Datund	ZB-like-Trimac1	928	0.083669	0.264335	0.316527
ZB-like-Anates	ZB-like-Trimac1	929	0.0805937	0.189037	0.426338
ZB-like-Cheund	ZB-like-Trimac1	930	0.101277	0.242774	0.417166
ZB-like-Serqui1	ZB-like-Trimac1	931	0.075489	0.234029	0.322562
ZB-like-Tratra	ZB-like-Trimac1	932	0.083669	0.0830821	1.00706
ZB-like-Traova	ZB-like-Trimac1	933	0.076464	0.047364	1.61439
ZB-like-Masarm1	ZB-like-Trimac1	934	0.0888157	0.316728	0.280417
ZB-like-Notcel	ZB-like-Trimac1	935	0.104417	0.302223	0.345495
ZB-like-Chimye	ZB-like-Trimac1	936	0.109672	0.312933	0.350464
ZB-like-Notcor	ZB-like-Trimac1	937	0.110726	0.318331	0.347833
ZB-like-Psegeo	ZB-like-Trimac1	938	0.110726	0.315628	0.350811
ZB-like-Harant	ZB-like-Trimac1	939	0.107566	0.315628	0.340801
ZB-like-Hiphip1	ZB-like-Trimac1	940	0.0867539	0.311322	0.278663
ZB-like-Hipste1	ZB-like-Trimac1	941	0.0867539	0.311322	0.278663
ZB-like-Plaste	ZB-like-Trimac1	942	0.0908819	0.0862958	1.05314
ZB-like-Reihip1	ZB-like-Trimac1	943	0.0846963	0.312671	0.27088
ZB-like-Vervar1	ZB-like-Trimac1	944	0.0826429	0.150548	0.548946
ZB-like-Scomax	ZB-like-Trimac1	945	0.075489	0.141199	0.53463
ZB-like-Solsen1	ZB-like-Trimac1	946	0.083669	0.318084	0.263041
ZB-like-Acalat	ZB-like-Astcal1	947	0.0993725	0.121835	0.815629
ZB-like-Spaaur	ZB-like-Astcal1	948	0.100368	0.244197	0.411012
ZB-like-Dipsar1	ZB-like-Astcal1	949	0.105465	0.0999287	1.05541
ZB-like-Spocan	ZB-like-Astcal1	950	0.104417	0.240449	0.434257
ZB-like-Croalt	ZB-like-Astcal1	951	0.0846963	0.0848746	0.997899
ZB-like-Epicoi1	ZB-like-Astcal1	952	0.0846963	0.207338	0.408494
ZB-like-Epimoa1	ZB-like-Astcal1	953	0.0939891	0.213387	0.440462
ZB-like-Epilan1	ZB-like-Astcal1	954	0.0835775	0.0721491	1.1584
ZB-like-Sinchu1	ZB-like-Astcal1	955	0.0825985	0.241697	0.341744
ZB-like-Macamb	ZB-like-Astcal1	956	0.0875251	0.0934492	0.936607
ZB-like-Macaus1	ZB-like-Astcal1	957	0.0875251	0.083808	1.04435
ZB-like-Macpee1	ZB-like-Astcal1	958	0.0888157	0.0848746	1.04643
ZB-like-Micflo	ZB-like-Astcal1	959	0.0888157	0.233511	0.380349
ZB-like-Sebale1	ZB-like-Astcal1	960	0.0960659	0.276924	0.346903
ZB-like-Sebkor1	ZB-like-Astcal1	961	0.0950269	0.27335	0.347639
ZB-like-Sebnud1	ZB-like-Astcal1	962	0.0939891	0.278538	0.337437
ZB-like-Sebsch1	ZB-like-Astcal1	963	0.0971059	0.256792	0.378151
ZB-like-Sebnig1	ZB-like-Astcal1	964	0.0939891	0.25933	0.362431
ZB-like-Sebrub1	ZB-like-Astcal1	965	0.0939891	0.25806	0.364214
ZB-like-Sebumb1	ZB-like-Astcal1	966	0.0914438	0.28343	0.322632
ZB-like-Ethcra	ZB-like-Astcal1	967	0.0944097	0.288666	0.327055
ZB-like-Perfla	ZB-like-Astcal1	968	0.0914438	0.283768	0.322248
ZB-like-Sanluc1	ZB-like-Astcal1	969	0.0894714	0.223144	0.400959
ZB-like-Ethspe	ZB-like-Astcal1	970	0.0983779	0.27987	0.351514
ZB-like-Datund	ZB-like-Astcal1	971	0.0877843	0.213387	0.411385
ZB-like-Anates	ZB-like-Astcal1	972	0.0894714	0.285071	0.313856
ZB-like-Cheund	ZB-like-Astcal1	973	0.0993725	0.214602	0.463055
ZB-like-Serqui1	ZB-like-Astcal1	974	0.0939891	0.212175	0.44298
ZB-like-Tratra	ZB-like-Astcal1	975	0.0898483	0.291611	0.30811
ZB-like-Traova	ZB-like-Astcal1	976	0.0849932	0.269547	0.315319
ZB-like-Masarm1	ZB-like-Astcal1	977	0.0875029	0.0999287	0.875654
ZB-like-Notcel	ZB-like-Astcal1	978	0.103361	0.0753153	1.37237
ZB-like-Chimye	ZB-like-Astcal1	979	0.103369	0.0934492	1.10615
ZB-like-Notcor	ZB-like-Astcal1	980	0.103361	0.0966837	1.06906
ZB-like-Psegeo	ZB-like-Astcal1	981	0.100368	0.0923733	1.08655
ZB-like-Harant	ZB-like-Astcal1	982	0.101654	0.0945262	1.0754
ZB-like-Hiphip1	ZB-like-Astcal1	983	0.102362	0.0902251	1.13452
ZB-like-Hipste1	ZB-like-Astcal1	984	0.102362	0.0859424	1.19105
ZB-like-Plaste	ZB-like-Astcal1	985	0.114954	0.298195	0.3855
ZB-like-Reihip1	ZB-like-Astcal1	986	0.104417	0.0870114	1.20003
ZB-like-Vervar1	ZB-like-Astcal1	987	0.0978558	0.310155	0.315506
ZB-like-Scomax	ZB-like-Astcal1	988	0.0934201	0.305593	0.305701
ZB-like-Solsen1	ZB-like-Astcal1	989	0.109373	0.076373	1.43208
ZB-like-Trimac1	ZB-like-Astcal1	990	0.109672	0.304606	0.360044
ZB-like-Acalat	ZB-like-Mayzeb1	991	0.0983779	0.120352	0.817416
ZB-like-Spaaur	ZB-like-Mayzeb1	992	0.0993725	0.243386	0.408291
ZB-like-Dipsar1	ZB-like-Mayzeb1	993	0.104417	0.0985412	1.05962
ZB-like-Spocan	ZB-like-Mayzeb1	994	0.103369	0.239203	0.432139
ZB-like-Croalt	ZB-like-Mayzeb1	995	0.083669	0.0835516	1.00141
ZB-like-Epicoi1	ZB-like-Mayzeb1	996	0.083669	0.206132	0.4059
ZB-like-Epimoa1	ZB-like-Mayzeb1	997	0.0929522	0.212175	0.438093
ZB-like-Epilan1	ZB-like-Mayzeb1	998	0.0825985	0.0710959	1.16179
ZB-like-Sinchu1	ZB-like-Mayzeb1	999	0.0816205	0.239652	0.340579
ZB-like-Macamb	ZB-like-Mayzeb1	1000	0.0864979	0.0920896	0.93928
ZB-like-Macaus1	ZB-like-Mayzeb1	1001	0.0864979	0.0827424	1.04539
ZB-like-Macpee1	ZB-like-Mayzeb1	1002	0.0877843	0.083808	1.04745
ZB-like-Micflo	ZB-like-Mayzeb1	1003	0.0877843	0.233976	0.375185
ZB-like-Sebale1	ZB-like-Mayzeb1	1004	0.0950269	0.275628	0.344765
ZB-like-Sebkor1	ZB-like-Mayzeb1	1005	0.0939891	0.271137	0.346648
ZB-like-Sebnud1	ZB-like-Mayzeb1	1006	0.0929522	0.276298	0.33642
ZB-like-Sebsch1	ZB-like-Mayzeb1	1007	0.0960659	0.255525	0.375955
ZB-like-Sebnig1	ZB-like-Mayzeb1	1008	0.0929522	0.25806	0.360197
ZB-like-Sebrub1	ZB-like-Mayzeb1	1009	0.0929522	0.256792	0.361975
ZB-like-Sebumb1	ZB-like-Mayzeb1	1010	0.0904571	0.282126	0.320627
ZB-like-Ethcra	ZB-like-Mayzeb1	1011	0.0934201	0.287682	0.324734
ZB-like-Perfla	ZB-like-Mayzeb1	1012	0.0904571	0.282806	0.319855
ZB-like-Sanluc1	ZB-like-Mayzeb1	1013	0.0884867	0.220696	0.400944
ZB-like-Ethspe	ZB-like-Mayzeb1	1014	0.0973844	0.278923	0.349145
ZB-like-Datund	ZB-like-Mayzeb1	1015	0.0867539	0.21269	0.407889
ZB-like-Anates	ZB-like-Mayzeb1	1016	0.0884867	0.284104	0.311458
ZB-like-Cheund	ZB-like-Mayzeb1	1017	0.0983779	0.2139	0.459925
ZB-like-Serqui1	ZB-like-Mayzeb1	1018	0.0929522	0.211482	0.439529
ZB-like-Tratra	ZB-like-Mayzeb1	1019	0.0888157	0.291927	0.30424
ZB-like-Traova	ZB-like-Mayzeb1	1020	0.0860018	0.26864	0.320138
ZB-like-Masarm1	ZB-like-Mayzeb1	1021	0.0865201	0.0988458	0.875303
ZB-like-Notcel	ZB-like-Mayzeb1	1022	0.102362	0.0740328	1.38266
ZB-like-Chimye	ZB-like-Mayzeb1	1023	0.102322	0.0920896	1.11112
ZB-like-Notcor	ZB-like-Mayzeb1	1024	0.102362	0.0953102	1.07399
ZB-like-Psegeo	ZB-like-Mayzeb1	1025	0.0993725	0.0910183	1.09179
ZB-like-Harant	ZB-like-Mayzeb1	1026	0.100654	0.093162	1.08042
ZB-like-Hiphip1	ZB-like-Mayzeb1	1027	0.101365	0.0891527	1.13698
ZB-like-Hipste1	ZB-like-Mayzeb1	1028	0.101365	0.0848746	1.19429
ZB-like-Plaste	ZB-like-Mayzeb1	1029	0.113895	0.297176	0.383259
ZB-like-Reihip1	ZB-like-Mayzeb1	1030	0.103369	0.0859424	1.20277
ZB-like-Vervar1	ZB-like-Mayzeb1	1031	0.0968179	0.309089	0.313236
ZB-like-Scomax	ZB-like-Mayzeb1	1032	0.0924314	0.303207	0.304846
ZB-like-Solsen1	ZB-like-Mayzeb1	1033	0.108368	0.0774317	1.39953
ZB-like-Trimac1	ZB-like-Mayzeb1	1034	0.108618	0.303555	0.357821
ZB-like-Astcal1	ZB-like-Mayzeb1	1035	0.000901307	0.00294551	0.305993
ZB-like-Acalat	ZB-like-Hapbur1	1036	0.101365	0.120729	0.839607
ZB-like-Spaaur	ZB-like-Hapbur1	1037	0.102362	0.242946	0.421336
ZB-like-Dipsar1	ZB-like-Hapbur1	1038	0.107566	0.0988458	1.08822
ZB-like-Spocan	ZB-like-Hapbur1	1039	0.106515	0.239203	0.445292
ZB-like-Croalt	ZB-like-Hapbur1	1040	0.0867539	0.083808	1.03515
ZB-like-Epicoi1	ZB-like-Hapbur1	1041	0.0867539	0.206132	0.420865
ZB-like-Epimoa1	ZB-like-Hapbur1	1042	0.0960659	0.212175	0.452768
ZB-like-Epilan1	ZB-like-Hapbur1	1043	0.0855383	0.0710959	1.20314
ZB-like-Sinchu1	ZB-like-Hapbur1	1044	0.0845574	0.240449	0.351664
ZB-like-Macamb	ZB-like-Hapbur1	1045	0.0895827	0.0923733	0.96979
ZB-like-Macaus1	ZB-like-Hapbur1	1046	0.0895827	0.0827424	1.08267
ZB-like-Macpee1	ZB-like-Hapbur1	1047	0.0908819	0.083808	1.08441
ZB-like-Micflo	ZB-like-Hapbur1	1048	0.0908819	0.234753	0.387138
ZB-like-Sebale1	ZB-like-Hapbur1	1049	0.0981471	0.275628	0.356085
ZB-like-Sebkor1	ZB-like-Hapbur1	1050	0.0971059	0.272057	0.356933
ZB-like-Sebnud1	ZB-like-Hapbur1	1051	0.0960659	0.277238	0.34651
ZB-like-Sebsch1	ZB-like-Hapbur1	1052	0.0991893	0.255525	0.388178
ZB-like-Sebnig1	ZB-like-Hapbur1	1053	0.0960659	0.25806	0.372262
ZB-like-Sebrub1	ZB-like-Hapbur1	1054	0.0960659	0.256792	0.374101
ZB-like-Sebumb1	ZB-like-Hapbur1	1055	0.0934201	0.282126	0.331129
ZB-like-Ethcra	ZB-like-Hapbur1	1056	0.0963918	0.287354	0.335446
ZB-like-Perfla	ZB-like-Hapbur1	1057	0.0934201	0.282467	0.330729
ZB-like-Sanluc1	ZB-like-Hapbur1	1058	0.0914438	0.221919	0.41206
ZB-like-Ethspe	ZB-like-Hapbur1	1059	0.100368	0.278573	0.360293
ZB-like-Datund	ZB-like-Hapbur1	1060	0.0898483	0.212175	0.423464
ZB-like-Anates	ZB-like-Hapbur1	1061	0.0914438	0.283768	0.322248
ZB-like-Cheund	ZB-like-Hapbur1	1062	0.101365	0.213387	0.475026
ZB-like-Serqui1	ZB-like-Hapbur1	1063	0.0960659	0.210963	0.455368
ZB-like-Tratra	ZB-like-Hapbur1	1064	0.0919165	0.2903	0.316626
ZB-like-Traova	ZB-like-Hapbur1	1065	0.0890336	0.268264	0.331888
ZB-like-Masarm1	ZB-like-Hapbur1	1066	0.0894714	0.0988458	0.905161
ZB-like-Notcel	ZB-like-Hapbur1	1067	0.105361	0.0742588	1.41883
ZB-like-Chimye	ZB-like-Hapbur1	1068	0.105465	0.0923733	1.14173
ZB-like-Notcor	ZB-like-Hapbur1	1069	0.105361	0.0956043	1.10205
ZB-like-Psegeo	ZB-like-Hapbur1	1070	0.102362	0.0912986	1.12118
ZB-like-Harant	ZB-like-Hapbur1	1071	0.103656	0.0934492	1.10922
ZB-like-Hiphip1	ZB-like-Hapbur1	1072	0.10436	0.0891527	1.17058
ZB-like-Hipste1	ZB-like-Hapbur1	1073	0.10436	0.0848746	1.22958
ZB-like-Plaste	ZB-like-Hapbur1	1074	0.117075	0.296875	0.394359
ZB-like-Reihip1	ZB-like-Hapbur1	1075	0.106515	0.0859424	1.23938
ZB-like-Vervar1	ZB-like-Hapbur1	1076	0.0999348	0.308819	0.323603
ZB-like-Scomax	ZB-like-Hapbur1	1077	0.0954003	0.304255	0.313553
ZB-like-Solsen1	ZB-like-Hapbur1	1078	0.111385	0.0753153	1.47891
ZB-like-Trimac1	ZB-like-Hapbur1	1079	0.111781	0.303269	0.368588
ZB-like-Astcal1	ZB-like-Hapbur1	1080	0.00361011	0.000980873	3.68051
ZB-like-Mayzeb1	ZB-like-Hapbur1	1081	0.00270636	0.00196271	1.37889
ZB-like-Acalat	ZB-like-Punnye1	1082	0.102362	0.125163	0.817829
ZB-like-Spaaur	ZB-like-Punnye1	1083	0.103361	0.247959	0.416846
ZB-like-Dipsar1	ZB-like-Punnye1	1084	0.108618	0.103184	1.05266
ZB-like-Spocan	ZB-like-Punnye1	1085	0.107566	0.244197	0.44049
ZB-like-Croalt	ZB-like-Punnye1	1086	0.0857245	0.0880815	0.973242
ZB-like-Epicoi1	ZB-like-Punnye1	1087	0.0857245	0.210963	0.406348
ZB-like-Epimoa1	ZB-like-Punnye1	1088	0.0950269	0.218254	0.435397
ZB-like-Epilan1	ZB-like-Punnye1	1089	0.0845574	0.0753153	1.12271
ZB-like-Sinchu1	ZB-like-Punnye1	1090	0.0855383	0.245449	0.348497
ZB-like-Macamb	ZB-like-Punnye1	1091	0.0906131	0.0966837	0.937212
ZB-like-Macaus1	ZB-like-Punnye1	1092	0.0906131	0.0870114	1.04139
ZB-like-Macpee1	ZB-like-Punnye1	1093	0.0898483	0.0880815	1.02006
ZB-like-Micflo	ZB-like-Punnye1	1094	0.0919165	0.23724	0.38744
ZB-like-Sebale1	ZB-like-Punnye1	1095	0.0991893	0.278222	0.356511
ZB-like-Sebkor1	ZB-like-Punnye1	1096	0.0981471	0.274644	0.357361
ZB-like-Sebnud1	ZB-like-Punnye1	1097	0.0971059	0.279839	0.347007
ZB-like-Sebsch1	ZB-like-Punnye1	1098	0.100233	0.25806	0.388408
ZB-like-Sebnig1	ZB-like-Punnye1	1099	0.0971059	0.260601	0.372623
ZB-like-Sebrub1	ZB-like-Punnye1	1100	0.0971059	0.25933	0.37445
ZB-like-Sebumb1	ZB-like-Punnye1	1101	0.0944097	0.284737	0.331569
ZB-like-Ethcra	ZB-like-Punnye1	1102	0.0973844	0.293929	0.331319
ZB-like-Perfla	ZB-like-Punnye1	1103	0.0944097	0.287682	0.328174
ZB-like-Sanluc1	ZB-like-Punnye1	1104	0.0924314	0.226827	0.407498
ZB-like-Ethspe	ZB-like-Punnye1	1105	0.101365	0.283768	0.357209
ZB-like-Datund	ZB-like-Punnye1	1106	0.0908819	0.217035	0.418743
ZB-like-Anates	ZB-like-Punnye1	1107	0.0904571	0.283768	0.318771
ZB-like-Cheund	ZB-like-Punnye1	1108	0.100368	0.219474	0.457312
ZB-like-Serqui1	ZB-like-Punnye1	1109	0.0971059	0.217035	0.447421
ZB-like-Tratra	ZB-like-Punnye1	1110	0.0908819	0.294239	0.30887
ZB-like-Traova	ZB-like-Punnye1	1111	0.0900463	0.272118	0.330909
ZB-like-Masarm1	ZB-like-Punnye1	1112	0.0904571	0.101013	0.895503
ZB-like-Notcel	ZB-like-Punnye1	1113	0.106362	0.0784916	1.35507
ZB-like-Chimye	ZB-like-Punnye1	1114	0.106515	0.0966837	1.10169
ZB-like-Notcor	ZB-like-Punnye1	1115	0.106362	0.0999287	1.06438
ZB-like-Psegeo	ZB-like-Punnye1	1116	0.103361	0.0956043	1.08113
ZB-like-Harant	ZB-like-Punnye1	1117	0.104658	0.0977642	1.07052
ZB-like-Hiphip1	ZB-like-Punnye1	1118	0.105361	0.0934492	1.12746
ZB-like-Hipste1	ZB-like-Punnye1	1119	0.105361	0.0891527	1.1818
ZB-like-Plaste	ZB-like-Punnye1	1120	0.117075	0.30084	0.38916
ZB-like-Reihip1	ZB-like-Punnye1	1121	0.107566	0.0902251	1.1922
ZB-like-Vervar1	ZB-like-Punnye1	1122	0.100976	0.311493	0.324168
ZB-like-Scomax	ZB-like-Punnye1	1123	0.0963918	0.309617	0.311326
ZB-like-Solsen1	ZB-like-Punnye1	1124	0.112392	0.0795526	1.4128
ZB-like-Trimac1	ZB-like-Punnye1	1125	0.111781	0.307287	0.363768
ZB-like-Astcal1	ZB-like-Punnye1	1126	0.00451468	0.00491401	0.918736
ZB-like-Mayzeb1	ZB-like-Punnye1	1127	0.00361011	0.00787406	0.458482
ZB-like-Hapbur1	ZB-like-Punnye1	1128	0.00632628	0.00589972	1.0723
ZB-like-Acalat	ZB-like-Simdia1	1129	0.0973844	0.121835	0.799312
ZB-like-Spaaur	ZB-like-Simdia1	1130	0.0993725	0.246703	0.402802
ZB-like-Dipsar1	ZB-like-Simdia1	1131	0.103369	0.102098	1.01245
ZB-like-Spocan	ZB-like-Simdia1	1132	0.101277	0.242946	0.41687
ZB-like-Croalt	ZB-like-Simdia1	1133	0.083669	0.0870114	0.961587
ZB-like-Epicoi1	ZB-like-Simdia1	1134	0.083669	0.208545	0.401204
ZB-like-Epimoa1	ZB-like-Simdia1	1135	0.0929522	0.213387	0.435603
ZB-like-Epilan1	ZB-like-Simdia1	1136	0.0825985	0.076373	1.08152
ZB-like-Sinchu1	ZB-like-Simdia1	1137	0.0816205	0.244197	0.334241
ZB-like-Macamb	ZB-like-Simdia1	1138	0.0864979	0.0956043	0.904749
ZB-like-Macaus1	ZB-like-Simdia1	1139	0.0864979	0.0859424	1.00646
ZB-like-Macpee1	ZB-like-Simdia1	1140	0.0877843	0.0870114	1.00888
ZB-like-Micflo	ZB-like-Simdia1	1141	0.0877843	0.235996	0.371974
ZB-like-Sebale1	ZB-like-Simdia1	1142	0.0960659	0.282126	0.340508
ZB-like-Sebkor1	ZB-like-Simdia1	1143	0.0950269	0.278538	0.341164
ZB-like-Sebnud1	ZB-like-Simdia1	1144	0.0939891	0.283753	0.331236
ZB-like-Sebsch1	ZB-like-Simdia1	1145	0.0971059	0.261874	0.370811
ZB-like-Sebnig1	ZB-like-Simdia1	1146	0.0939891	0.264425	0.355447
ZB-like-Sebrub1	ZB-like-Simdia1	1147	0.0939891	0.263149	0.357171
ZB-like-Sebumb1	ZB-like-Simdia1	1148	0.0914438	0.288666	0.316781
ZB-like-Ethcra	ZB-like-Simdia1	1149	0.0934201	0.293929	0.317832
ZB-like-Perfla	ZB-like-Simdia1	1150	0.0904571	0.28899	0.313011
ZB-like-Sanluc1	ZB-like-Simdia1	1151	0.0865201	0.225598	0.383515
ZB-like-Ethspe	ZB-like-Simdia1	1152	0.0973844	0.285071	0.341614
ZB-like-Datund	ZB-like-Simdia1	1153	0.0867539	0.218254	0.397491
ZB-like-Anates	ZB-like-Simdia1	1154	0.0884867	0.287682	0.307585
ZB-like-Cheund	ZB-like-Simdia1	1155	0.0983779	0.219474	0.448245
ZB-like-Serqui1	ZB-like-Simdia1	1156	0.0929522	0.214602	0.433138
ZB-like-Tratra	ZB-like-Simdia1	1157	0.0888157	0.294239	0.301848
ZB-like-Traova	ZB-like-Simdia1	1158	0.088022	0.274695	0.320435
ZB-like-Masarm1	ZB-like-Simdia1	1159	0.0875029	0.102098	0.857049
ZB-like-Notcel	ZB-like-Simdia1	1160	0.102362	0.0774317	1.32196
ZB-like-Chimye	ZB-like-Simdia1	1161	0.102322	0.0956043	1.07027
ZB-like-Notcor	ZB-like-Simdia1	1162	0.102362	0.0988458	1.03557
ZB-like-Psegeo	ZB-like-Simdia1	1163	0.0993725	0.0945262	1.05127
ZB-like-Harant	ZB-like-Simdia1	1164	0.100654	0.0945262	1.06483
ZB-like-Hiphip1	ZB-like-Simdia1	1165	0.102362	0.0923733	1.10813
ZB-like-Hipste1	ZB-like-Simdia1	1166	0.101365	0.0880815	1.1508
ZB-like-Plaste	ZB-like-Simdia1	1167	0.114954	0.30084	0.38211
ZB-like-Reihip1	ZB-like-Simdia1	1168	0.105465	0.0891527	1.18298
ZB-like-Vervar1	ZB-like-Simdia1	1169	0.0978558	0.315517	0.310144
ZB-like-Scomax	ZB-like-Simdia1	1170	0.0924314	0.310962	0.297243
ZB-like-Solsen1	ZB-like-Simdia1	1171	0.108368	0.0806148	1.34427
ZB-like-Trimac1	ZB-like-Simdia1	1172	0.110726	0.309975	0.357208
ZB-like-Astcal1	ZB-like-Simdia1	1173	0.00451468	0.00392928	1.14898
ZB-like-Mayzeb1	ZB-like-Simdia1	1174	0.00361011	0.0068864	0.524238
ZB-like-Hapbur1	ZB-like-Simdia1	1175	0.00632628	0.00491401	1.28739
ZB-like-Punnye1	ZB-like-Simdia1	1176	0.0072333	0.00886269	0.816153
ZB-like-Acalat	ZB-like-Hapchi1	1177	0.100654	0.122943	0.818703
ZB-like-Spaaur	ZB-like-Hapchi1	1178	0.101654	0.244197	0.416277
ZB-like-Dipsar1	ZB-like-Hapchi1	1179	0.106515	0.103184	1.03228
ZB-like-Spocan	ZB-like-Hapchi1	1180	0.105465	0.240449	0.438618
ZB-like-Croalt	ZB-like-Hapchi1	1181	0.083669	0.0859424	0.973548
ZB-like-Epicoi1	ZB-like-Hapchi1	1182	0.083669	0.207338	0.40354
ZB-like-Epimoa1	ZB-like-Hapchi1	1183	0.0929522	0.213387	0.435603
ZB-like-Epilan1	ZB-like-Hapchi1	1184	0.0828319	0.0753153	1.0998
ZB-like-Sinchu1	ZB-like-Hapchi1	1185	0.081851	0.241697	0.338651
ZB-like-Macamb	ZB-like-Hapchi1	1186	0.0867539	0.0966837	0.897296
ZB-like-Macaus1	ZB-like-Hapchi1	1187	0.0867539	0.0870114	0.997041
ZB-like-Macpee1	ZB-like-Hapchi1	1188	0.0877843	0.0880815	0.996626
ZB-like-Micflo	ZB-like-Hapchi1	1189	0.0877843	0.233511	0.375931
ZB-like-Sebale1	ZB-like-Hapchi1	1190	0.0950269	0.279521	0.339963
ZB-like-Sebkor1	ZB-like-Hapchi1	1191	0.0939891	0.27594	0.340614
ZB-like-Sebnud1	ZB-like-Hapchi1	1192	0.0929522	0.281142	0.330624
ZB-like-Sebsch1	ZB-like-Hapchi1	1193	0.0960659	0.260601	0.368632
ZB-like-Sebnig1	ZB-like-Hapchi1	1194	0.0929522	0.263149	0.353231
ZB-like-Sebrub1	ZB-like-Hapchi1	1195	0.0929522	0.261874	0.35495
ZB-like-Sebumb1	ZB-like-Hapchi1	1196	0.0907137	0.286045	0.317131
ZB-like-Ethcra	ZB-like-Hapchi1	1197	0.0936855	0.291294	0.321618
ZB-like-Perfla	ZB-like-Hapchi1	1198	0.0907137	0.286376	0.316765
ZB-like-Sanluc1	ZB-like-Hapchi1	1199	0.0887374	0.223144	0.39767
ZB-like-Ethspe	ZB-like-Hapchi1	1200	0.0976616	0.282467	0.345745
ZB-like-Datund	ZB-like-Hapchi1	1201	0.0877843	0.213387	0.411385
ZB-like-Anates	ZB-like-Hapchi1	1202	0.086765	0.286376	0.302976
ZB-like-Cheund	ZB-like-Hapchi1	1203	0.0986581	0.217035	0.454573
ZB-like-Serqui1	ZB-like-Hapchi1	1204	0.0929522	0.212175	0.438093
ZB-like-Tratra	ZB-like-Hapchi1	1205	0.0908819	0.291611	0.311654
ZB-like-Traova	ZB-like-Hapchi1	1206	0.0860018	0.272118	0.316046
ZB-like-Masarm1	ZB-like-Hapchi1	1207	0.086765	0.0988458	0.877781
ZB-like-Notcel	ZB-like-Hapchi1	1208	0.103656	0.0784916	1.3206
ZB-like-Chimye	ZB-like-Hapchi1	1209	0.104417	0.0966837	1.07998
ZB-like-Notcor	ZB-like-Hapchi1	1210	0.104658	0.0999287	1.04733
ZB-like-Psegeo	ZB-like-Hapchi1	1211	0.101654	0.0956043	1.06327
ZB-like-Harant	ZB-like-Hapchi1	1212	0.102654	0.0977642	1.05002
ZB-like-Hiphip1	ZB-like-Hapchi1	1213	0.101654	0.0934492	1.0878
ZB-like-Hipste1	ZB-like-Hapchi1	1214	0.101654	0.0891527	1.14022
ZB-like-Plaste	ZB-like-Hapchi1	1215	0.113895	0.298195	0.38195
ZB-like-Reihip1	ZB-like-Hapchi1	1216	0.103369	0.0902251	1.14568
ZB-like-Vervar1	ZB-like-Hapchi1	1217	0.0981471	0.312832	0.313737
ZB-like-Scomax	ZB-like-Hapchi1	1218	0.0926939	0.308274	0.300687
ZB-like-Solsen1	ZB-like-Hapchi1	1219	0.108678	0.0795526	1.36612
ZB-like-Trimac1	ZB-like-Hapchi1	1220	0.108618	0.304606	0.356586
ZB-like-Astcal1	ZB-like-Hapchi1	1221	0.00271371	0.00294551	0.921302
ZB-like-Mayzeb1	ZB-like-Hapchi1	1222	0.00180832	0.00589972	0.306509
ZB-like-Hapbur1	ZB-like-Hapchi1	1223	0.00452694	0.00392928	1.15211
ZB-like-Punnye1	ZB-like-Hapchi1	1224	0.00361991	0.00787406	0.459727
ZB-like-Simdia1	ZB-like-Hapchi1	1225	0.0054348	0.00491401	1.10598
ZB-like-Acalat	ZB-like-Hapsau	1226	0.102654	0.123665	0.830096
ZB-like-Spaaur	ZB-like-Hapsau	1227	0.103656	0.244634	0.423718
ZB-like-Dipsar1	ZB-like-Hapsau	1228	0.108618	0.102866	1.05593
ZB-like-Spocan	ZB-like-Hapsau	1229	0.107566	0.240449	0.447355
ZB-like-Croalt	ZB-like-Hapsau	1230	0.0857245	0.0878115	0.976234
ZB-like-Epicoi1	ZB-like-Hapsau	1231	0.0857245	0.207338	0.413454
ZB-like-Epimoa1	ZB-like-Hapsau	1232	0.0950269	0.213387	0.445326
ZB-like-Epilan1	ZB-like-Hapsau	1233	0.0847965	0.0753153	1.12589
ZB-like-Sinchu1	ZB-like-Hapsau	1234	0.0857803	0.24214	0.354259
ZB-like-Macamb	ZB-like-Hapsau	1235	0.0908819	0.096386	0.942894
ZB-like-Macaus1	ZB-like-Hapsau	1236	0.0908819	0.0870114	1.04448
ZB-like-Macpee1	ZB-like-Hapsau	1237	0.0898483	0.0880815	1.02006
ZB-like-Micflo	ZB-like-Hapsau	1238	0.0919165	0.233976	0.392846
ZB-like-Sebale1	ZB-like-Hapsau	1239	0.0991893	0.276924	0.358182
ZB-like-Sebkor1	ZB-like-Hapsau	1240	0.0981471	0.272425	0.360273
ZB-like-Sebnud1	ZB-like-Hapsau	1241	0.0971059	0.277592	0.349815
ZB-like-Sebsch1	ZB-like-Hapsau	1242	0.100233	0.256792	0.390327
ZB-like-Sebnig1	ZB-like-Hapsau	1243	0.0971059	0.25933	0.37445
ZB-like-Sebrub1	ZB-like-Hapsau	1244	0.0971059	0.25806	0.376292
ZB-like-Sebumb1	ZB-like-Hapsau	1245	0.094678	0.28343	0.334044
ZB-like-Ethcra	ZB-like-Hapsau	1246	0.0976616	0.2903	0.336416
ZB-like-Perfla	ZB-like-Hapsau	1247	0.094678	0.285404	0.331734
ZB-like-Sanluc1	ZB-like-Hapsau	1248	0.0926939	0.223144	0.4154
ZB-like-Ethspe	ZB-like-Hapsau	1249	0.101654	0.28151	0.361101
ZB-like-Datund	ZB-like-Hapsau	1250	0.0908819	0.2139	0.42488
ZB-like-Anates	ZB-like-Hapsau	1251	0.0907137	0.285404	0.317843
ZB-like-Cheund	ZB-like-Hapsau	1252	0.100654	0.217539	0.462696
ZB-like-Serqui1	ZB-like-Hapsau	1253	0.0971059	0.215111	0.451422
ZB-like-Tratra	ZB-like-Hapsau	1254	0.0908819	0.293237	0.309927
ZB-like-Traova	ZB-like-Hapsau	1255	0.0900463	0.26992	0.333604
ZB-like-Masarm1	ZB-like-Hapsau	1256	0.0907137	0.103184	0.879143
ZB-like-Notcel	ZB-like-Hapsau	1257	0.106666	0.0782522	1.36311
ZB-like-Chimye	ZB-like-Hapsau	1258	0.106515	0.096386	1.10509
ZB-like-Notcor	ZB-like-Hapsau	1259	0.106666	0.0996205	1.07073
ZB-like-Psegeo	ZB-like-Hapsau	1260	0.103656	0.0953102	1.08756
ZB-like-Harant	ZB-like-Hapsau	1261	0.104658	0.097463	1.07382
ZB-like-Hiphip1	ZB-like-Hapsau	1262	0.105662	0.0934492	1.13069
ZB-like-Hipste1	ZB-like-Hapsau	1263	0.105662	0.0891527	1.18518
ZB-like-Plaste	ZB-like-Hapsau	1264	0.117075	0.298493	0.392221
ZB-like-Reihip1	ZB-like-Hapsau	1265	0.107566	0.0902251	1.1922
ZB-like-Vervar1	ZB-like-Hapsau	1266	0.100233	0.310422	0.322892
ZB-like-Scomax	ZB-like-Hapsau	1267	0.0966661	0.307209	0.314659
ZB-like-Solsen1	ZB-like-Hapsau	1268	0.112715	0.0795526	1.41686
ZB-like-Trimac1	ZB-like-Hapsau	1269	0.111781	0.303555	0.36824
ZB-like-Astcal1	ZB-like-Hapsau	1270	0.00452694	0.00294551	1.5369
ZB-like-Mayzeb1	ZB-like-Hapsau	1271	0.00361991	0.00588237	0.615384
ZB-like-Hapbur1	ZB-like-Hapsau	1272	0.00634347	0.00392928	1.61441
ZB-like-Punnye1	ZB-like-Hapsau	1273	0	0.00787406	0
ZB-like-Simdia1	ZB-like-Hapsau	1274	0.00725298	0.0068864	1.05323
ZB-like-Hapchi1	ZB-like-Hapsau	1275	0.00361991	0.00589972	0.613574
ZB-like-Acalat	ZB-like-Litruf	1276	0.102654	0.121455	0.8452
ZB-like-Spaaur	ZB-like-Litruf	1277	0.103656	0.244634	0.423718
ZB-like-Dipsar1	ZB-like-Litruf	1278	0.108618	0.100701	1.07862
ZB-like-Spocan	ZB-like-Litruf	1279	0.107566	0.240449	0.447355
ZB-like-Croalt	ZB-like-Litruf	1280	0.0857245	0.0856793	1.00053
ZB-like-Epicoi1	ZB-like-Litruf	1281	0.0857245	0.208545	0.411061
ZB-like-Epimoa1	ZB-like-Litruf	1282	0.0950269	0.214602	0.442806
ZB-like-Epilan1	ZB-like-Litruf	1283	0.0847965	0.0732034	1.15837
ZB-like-Sinchu1	ZB-like-Litruf	1284	0.0857803	0.24214	0.354259
ZB-like-Macamb	ZB-like-Litruf	1285	0.0908819	0.0942355	0.964412
ZB-like-Macaus1	ZB-like-Litruf	1286	0.0908819	0.0848746	1.07078
ZB-like-Macpee1	ZB-like-Litruf	1287	0.0898483	0.0859424	1.04545
ZB-like-Micflo	ZB-like-Litruf	1288	0.0919165	0.233976	0.392846
ZB-like-Sebale1	ZB-like-Litruf	1289	0.0991893	0.278222	0.356511
ZB-like-Sebkor1	ZB-like-Litruf	1290	0.0981471	0.272425	0.360273
ZB-like-Sebnud1	ZB-like-Litruf	1291	0.0971059	0.278889	0.348189
ZB-like-Sebsch1	ZB-like-Litruf	1292	0.100233	0.256792	0.390327
ZB-like-Sebnig1	ZB-like-Litruf	1293	0.0971059	0.25933	0.37445
ZB-like-Sebrub1	ZB-like-Litruf	1294	0.0971059	0.25806	0.376292
ZB-like-Sebumb1	ZB-like-Litruf	1295	0.094678	0.28343	0.334044
ZB-like-Ethcra	ZB-like-Litruf	1296	0.0976616	0.291611	0.334903
ZB-like-Perfla	ZB-like-Litruf	1297	0.094678	0.286705	0.330228
ZB-like-Sanluc1	ZB-like-Litruf	1298	0.0926939	0.223144	0.4154
ZB-like-Ethspe	ZB-like-Litruf	1299	0.101654	0.282806	0.359446
ZB-like-Datund	ZB-like-Litruf	1300	0.0908819	0.2139	0.42488
ZB-like-Anates	ZB-like-Litruf	1301	0.0907137	0.282806	0.320763
ZB-like-Cheund	ZB-like-Litruf	1302	0.100654	0.216324	0.465293
ZB-like-Serqui1	ZB-like-Litruf	1303	0.0971059	0.2139	0.453978
ZB-like-Tratra	ZB-like-Litruf	1304	0.0908819	0.290619	0.312718
ZB-like-Traova	ZB-like-Litruf	1305	0.0900463	0.26864	0.335193
ZB-like-Masarm1	ZB-like-Litruf	1306	0.0907137	0.101013	0.898043
ZB-like-Notcel	ZB-like-Litruf	1307	0.106666	0.0761403	1.40092
ZB-like-Chimye	ZB-like-Litruf	1308	0.106515	0.0942355	1.13031
ZB-like-Notcor	ZB-like-Litruf	1309	0.106666	0.097463	1.09443
ZB-like-Psegeo	ZB-like-Litruf	1310	0.103656	0.093162	1.11264
ZB-like-Harant	ZB-like-Litruf	1311	0.104658	0.0953102	1.09808
ZB-like-Hiphip1	ZB-like-Litruf	1312	0.105662	0.0912986	1.15732
ZB-like-Hipste1	ZB-like-Litruf	1313	0.105662	0.0870114	1.21434
ZB-like-Plaste	ZB-like-Litruf	1314	0.117075	0.298493	0.392221
ZB-like-Reihip1	ZB-like-Litruf	1315	0.107566	0.0880815	1.22121
ZB-like-Vervar1	ZB-like-Litruf	1316	0.100233	0.310422	0.322892
ZB-like-Scomax	ZB-like-Litruf	1317	0.0966661	0.307209	0.314659
ZB-like-Solsen1	ZB-like-Litruf	1318	0.112715	0.0795526	1.41686
ZB-like-Trimac1	ZB-like-Litruf	1319	0.111781	0.30489	0.366629
ZB-like-Astcal1	ZB-like-Litruf	1320	0.00452694	0.00294551	1.5369
ZB-like-Mayzeb1	ZB-like-Litruf	1321	0.00361991	0.00588237	0.615384
ZB-like-Hapbur1	ZB-like-Litruf	1322	0.00634347	0.00392928	1.61441
ZB-like-Punnye1	ZB-like-Litruf	1323	0	0.00787406	0
ZB-like-Simdia1	ZB-like-Litruf	1324	0.00725298	0.0068864	1.05323
ZB-like-Hapchi1	ZB-like-Litruf	1325	0.00361991	0.00589972	0.613574
ZB-like-Hapsau	ZB-like-Litruf	1326	0	0.00588237	0
ZB-like-Acalat	ZB-like-Benmel	1327	0.0976616	0.12256	0.796849
ZB-like-Spaaur	ZB-like-Benmel	1328	0.100654	0.245883	0.409358
ZB-like-Dipsar1	ZB-like-Benmel	1329	0.103369	0.100701	1.02649
ZB-like-Spocan	ZB-like-Benmel	1330	0.102322	0.241697	0.42335
ZB-like-Croalt	ZB-like-Benmel	1331	0.0846963	0.0846149	1.00096
ZB-like-Epicoi1	ZB-like-Benmel	1332	0.0846963	0.208545	0.40613
ZB-like-Epimoa1	ZB-like-Benmel	1333	0.0939891	0.214602	0.43797
ZB-like-Epilan1	ZB-like-Benmel	1334	0.0838137	0.0732034	1.14494
ZB-like-Sinchu1	ZB-like-Benmel	1335	0.0828319	0.243386	0.340331
ZB-like-Macamb	ZB-like-Benmel	1336	0.0877843	0.0942355	0.931542
ZB-like-Macaus1	ZB-like-Benmel	1337	0.0877843	0.0848746	1.03428
ZB-like-Macpee1	ZB-like-Benmel	1338	0.0867539	0.0859424	1.00944
ZB-like-Micflo	ZB-like-Benmel	1339	0.0888157	0.235214	0.377595
ZB-like-Sebale1	ZB-like-Benmel	1340	0.0971059	0.278222	0.349023
ZB-like-Sebkor1	ZB-like-Benmel	1341	0.0960659	0.273714	0.350972
ZB-like-Sebnud1	ZB-like-Benmel	1342	0.0950269	0.278889	0.340734
ZB-like-Sebsch1	ZB-like-Benmel	1343	0.0981471	0.25806	0.380327
ZB-like-Sebnig1	ZB-like-Benmel	1344	0.0950269	0.260601	0.364645
ZB-like-Sebrub1	ZB-like-Benmel	1345	0.0950269	0.25933	0.366433
ZB-like-Sebumb1	ZB-like-Benmel	1346	0.0926939	0.284737	0.325543
ZB-like-Ethcra	ZB-like-Benmel	1347	0.094678	0.2903	0.326139
ZB-like-Perfla	ZB-like-Benmel	1348	0.0917033	0.285404	0.321311
ZB-like-Sanluc1	ZB-like-Benmel	1349	0.0897251	0.22437	0.399898
ZB-like-Ethspe	ZB-like-Benmel	1350	0.0986581	0.28151	0.35046
ZB-like-Datund	ZB-like-Benmel	1351	0.0877843	0.215111	0.408088
ZB-like-Anates	ZB-like-Benmel	1352	0.0877507	0.286705	0.306066
ZB-like-Cheund	ZB-like-Benmel	1353	0.0996557	0.216324	0.460677
ZB-like-Serqui1	ZB-like-Benmel	1354	0.0939891	0.2139	0.439407
ZB-like-Tratra	ZB-like-Benmel	1355	0.0877843	0.294548	0.29803
ZB-like-Traova	ZB-like-Benmel	1356	0.0870114	0.271201	0.320837
ZB-like-Masarm1	ZB-like-Benmel	1357	0.086765	0.101013	0.858952
ZB-like-Notcel	ZB-like-Benmel	1358	0.103656	0.0761403	1.36138
ZB-like-Chimye	ZB-like-Benmel	1359	0.103369	0.0942355	1.09692
ZB-like-Notcor	ZB-like-Benmel	1360	0.103656	0.097463	1.06354
ZB-like-Psegeo	ZB-like-Benmel	1361	0.100654	0.093162	1.08042
ZB-like-Harant	ZB-like-Benmel	1362	0.101654	0.0953102	1.06656
ZB-like-Hiphip1	ZB-like-Benmel	1363	0.103656	0.0912986	1.13535
ZB-like-Hipste1	ZB-like-Benmel	1364	0.102654	0.0870114	1.17978
ZB-like-Plaste	ZB-like-Benmel	1365	0.116014	0.299811	0.386957
ZB-like-Reihip1	ZB-like-Benmel	1366	0.106515	0.0880815	1.20928
ZB-like-Vervar1	ZB-like-Benmel	1367	0.0981471	0.311756	0.31482
ZB-like-Scomax	ZB-like-Benmel	1368	0.0936855	0.308547	0.303634
ZB-like-Solsen1	ZB-like-Benmel	1369	0.109686	0.0774317	1.41655
ZB-like-Trimac1	ZB-like-Benmel	1370	0.111781	0.306226	0.365029
ZB-like-Astcal1	ZB-like-Benmel	1371	0.0054348	0.00196271	2.76903
ZB-like-Mayzeb1	ZB-like-Benmel	1372	0.00452694	0.00489957	0.923947
ZB-like-Hapbur1	ZB-like-Benmel	1373	0.00725298	0.00294551	2.46238
ZB-like-Punnye1	ZB-like-Benmel	1374	0.00816331	0.0068864	1.18542
ZB-like-Simdia1	ZB-like-Benmel	1375	0.00452694	0.00589972	0.767315
ZB-like-Hapchi1	ZB-like-Benmel	1376	0.00634347	0.00491401	1.29089
ZB-like-Hapsau	ZB-like-Benmel	1377	0.00816331	0.00489957	1.66613
ZB-like-Litruf	ZB-like-Benmel	1378	0.00816331	0.00489957	1.66613
ZB-like-Acalat	ZB-like-Bentri	1379	0.0976616	0.120352	0.811465
ZB-like-Spaaur	ZB-like-Bentri	1380	0.100654	0.243386	0.413557
ZB-like-Dipsar1	ZB-like-Bentri	1381	0.103369	0.0996205	1.03763
ZB-like-Spocan	ZB-like-Bentri	1382	0.102322	0.239203	0.427764
ZB-like-Croalt	ZB-like-Bentri	1383	0.0846963	0.0835516	1.0137
ZB-like-Epicoi1	ZB-like-Bentri	1384	0.0846963	0.206132	0.410883
ZB-like-Epimoa1	ZB-like-Bentri	1385	0.0939891	0.212175	0.44298
ZB-like-Epilan1	ZB-like-Bentri	1386	0.0838137	0.0710959	1.17888
ZB-like-Sinchu1	ZB-like-Bentri	1387	0.0828319	0.240895	0.34385
ZB-like-Macamb	ZB-like-Bentri	1388	0.0877843	0.0920896	0.953249
ZB-like-Macaus1	ZB-like-Bentri	1389	0.0877843	0.0827424	1.06093
ZB-like-Macpee1	ZB-like-Bentri	1390	0.0867539	0.083808	1.03515
ZB-like-Micflo	ZB-like-Bentri	1391	0.0888157	0.235214	0.377595
ZB-like-Sebale1	ZB-like-Bentri	1392	0.0971059	0.276924	0.350659
ZB-like-Sebkor1	ZB-like-Bentri	1393	0.0960659	0.272425	0.352633
ZB-like-Sebnud1	ZB-like-Bentri	1394	0.0950269	0.277592	0.342325
ZB-like-Sebsch1	ZB-like-Bentri	1395	0.0981471	0.255525	0.3841
ZB-like-Sebnig1	ZB-like-Bentri	1396	0.0950269	0.25806	0.368236
ZB-like-Sebrub1	ZB-like-Bentri	1397	0.0950269	0.256792	0.370055
ZB-like-Sebumb1	ZB-like-Bentri	1398	0.0926939	0.28343	0.327043
ZB-like-Ethcra	ZB-like-Bentri	1399	0.094678	0.28899	0.327617
ZB-like-Perfla	ZB-like-Bentri	1400	0.0917033	0.284104	0.322781
ZB-like-Sanluc1	ZB-like-Bentri	1401	0.0897251	0.221919	0.404315
ZB-like-Ethspe	ZB-like-Bentri	1402	0.0986581	0.280216	0.352079
ZB-like-Datund	ZB-like-Bentri	1403	0.0877843	0.21269	0.412733
ZB-like-Anates	ZB-like-Bentri	1404	0.0877507	0.285404	0.307462
ZB-like-Cheund	ZB-like-Bentri	1405	0.0996557	0.2139	0.465898
ZB-like-Serqui1	ZB-like-Bentri	1406	0.0939891	0.211482	0.444431
ZB-like-Tratra	ZB-like-Bentri	1407	0.0877843	0.293237	0.299363
ZB-like-Traova	ZB-like-Bentri	1408	0.0870114	0.26992	0.32236
ZB-like-Masarm1	ZB-like-Bentri	1409	0.086765	0.0988458	0.877781
ZB-like-Notcel	ZB-like-Bentri	1410	0.103656	0.0740328	1.40013
ZB-like-Chimye	ZB-like-Bentri	1411	0.103369	0.093162	1.10956
ZB-like-Notcor	ZB-like-Bentri	1412	0.103656	0.0953102	1.08756
ZB-like-Psegeo	ZB-like-Bentri	1413	0.100654	0.0910183	1.10587
ZB-like-Harant	ZB-like-Bentri	1414	0.101654	0.093162	1.09115
ZB-like-Hiphip1	ZB-like-Bentri	1415	0.103656	0.0891527	1.16268
ZB-like-Hipste1	ZB-like-Bentri	1416	0.102654	0.0848746	1.20948
ZB-like-Plaste	ZB-like-Bentri	1417	0.116014	0.298493	0.388666
ZB-like-Reihip1	ZB-like-Bentri	1418	0.106515	0.0859424	1.23938
ZB-like-Vervar1	ZB-like-Bentri	1419	0.0981471	0.310422	0.316173
ZB-like-Scomax	ZB-like-Bentri	1420	0.0936855	0.307209	0.304956
ZB-like-Solsen1	ZB-like-Bentri	1421	0.109686	0.0753153	1.45635
ZB-like-Trimac1	ZB-like-Bentri	1422	0.111781	0.30489	0.366629
ZB-like-Astcal1	ZB-like-Bentri	1423	0.0054348	0.00196271	2.76903
ZB-like-Mayzeb1	ZB-like-Bentri	1424	0.00452694	0.00489957	0.923947
ZB-like-Hapbur1	ZB-like-Bentri	1425	0.00725298	0.00294551	2.46238
ZB-like-Punnye1	ZB-like-Bentri	1426	0.00816331	0.0068864	1.18542
ZB-like-Simdia1	ZB-like-Bentri	1427	0.00452694	0.00589972	0.767315
ZB-like-Hapchi1	ZB-like-Bentri	1428	0.00634347	0.00491401	1.29089
ZB-like-Hapsau	ZB-like-Bentri	1429	0.00816331	0.00489957	1.66613
ZB-like-Litruf	ZB-like-Bentri	1430	0.00816331	0.00489957	1.66613
ZB-like-Benmel	ZB-like-Bentri	1431	0	0.00195695	0
ZB-like-Acalat	ZB-like-Cypbarf	1432	0.0966661	0.255933	0.3777
ZB-like-Spaaur	ZB-like-Cypbarf	1433	0.0986581	0.129212	0.763539
ZB-like-Dipsar1	ZB-like-Cypbarf	1434	0.102322	0.240895	0.424759
ZB-like-Spocan	ZB-like-Cypbarf	1435	0.101277	0.129617	0.781353
ZB-like-Croalt	ZB-like-Cypbarf	1436	0.0846963	0.240895	0.351589
ZB-like-Epicoi1	ZB-like-Cypbarf	1437	0.0846963	0.172954	0.489705
ZB-like-Epimoa1	ZB-like-Cypbarf	1438	0.0939891	0.176456	0.532647
ZB-like-Epilan1	ZB-like-Cypbarf	1439	0.0838137	0.226827	0.369505
ZB-like-Sinchu1	ZB-like-Cypbarf	1440	0.0798922	0.132554	0.602712
ZB-like-Macamb	ZB-like-Cypbarf	1441	0.0846963	0.24214	0.349782
ZB-like-Macaus1	ZB-like-Cypbarf	1442	0.0846963	0.228058	0.371381
ZB-like-Macpee1	ZB-like-Cypbarf	1443	0.0857245	0.228058	0.37589
ZB-like-Micflo	ZB-like-Cypbarf	1444	0.0857245	0.129482	0.662058
ZB-like-Sebale1	ZB-like-Cypbarf	1445	0.0950269	0.253846	0.374349
ZB-like-Sebkor1	ZB-like-Cypbarf	1446	0.0939891	0.253279	0.371089
ZB-like-Sebnud1	ZB-like-Cypbarf	1447	0.0929522	0.264722	0.351131
ZB-like-Sebsch1	ZB-like-Cypbarf	1448	0.0960659	0.239203	0.401608
ZB-like-Sebnig1	ZB-like-Cypbarf	1449	0.0929522	0.242946	0.382604
ZB-like-Sebrub1	ZB-like-Cypbarf	1450	0.0929522	0.242946	0.382604
ZB-like-Sebumb1	ZB-like-Cypbarf	1451	0.0907137	0.26148	0.346924
ZB-like-Ethcra	ZB-like-Cypbarf	1452	0.0917033	0.285071	0.321686
ZB-like-Perfla	ZB-like-Cypbarf	1453	0.0887374	0.285404	0.310919
ZB-like-Sanluc1	ZB-like-Cypbarf	1454	0.086765	0.114113	0.760341
ZB-like-Ethspe	ZB-like-Cypbarf	1455	0.0956716	0.280216	0.341421
ZB-like-Datund	ZB-like-Cypbarf	1456	0.0846963	0.0480573	1.7624
ZB-like-Anates	ZB-like-Cypbarf	1457	0.086765	0.259728	0.334061
ZB-like-Cheund	ZB-like-Cypbarf	1458	0.0976616	0.186436	0.523836
ZB-like-Serqui1	ZB-like-Cypbarf	1459	0.0908819	0.171239	0.530729
ZB-like-Tratra	ZB-like-Cypbarf	1460	0.0867539	0.280216	0.309597
ZB-like-Traova	ZB-like-Cypbarf	1461	0.0860018	0.248386	0.346242
ZB-like-Masarm1	ZB-like-Cypbarf	1462	0.086765	0.241697	0.358983
ZB-like-Notcel	ZB-like-Cypbarf	1463	0.100654	0.22608	0.445214
ZB-like-Chimye	ZB-like-Cypbarf	1464	0.100233	0.235933	0.424835
ZB-like-Notcor	ZB-like-Cypbarf	1465	0.100654	0.235933	0.426622
ZB-like-Psegeo	ZB-like-Cypbarf	1466	0.0976616	0.233461	0.418322
ZB-like-Harant	ZB-like-Cypbarf	1467	0.0986581	0.233461	0.42259
ZB-like-Hiphip1	ZB-like-Cypbarf	1468	0.100654	0.234234	0.429716
ZB-like-Hipste1	ZB-like-Cypbarf	1469	0.0996557	0.230524	0.432301
ZB-like-Plaste	ZB-like-Cypbarf	1470	0.112838	0.284104	0.39717
ZB-like-Reihip1	ZB-like-Cypbarf	1471	0.103369	0.230524	0.44841
ZB-like-Vervar1	ZB-like-Cypbarf	1472	0.0950269	0.275054	0.345484
ZB-like-Scomax	ZB-like-Cypbarf	1473	0.0907137	0.273041	0.332235
ZB-like-Solsen1	ZB-like-Cypbarf	1474	0.106666	0.235474	0.452985
ZB-like-Trimac1	ZB-like-Cypbarf	1475	0.108618	0.286371	0.379293
ZB-like-Astcal1	ZB-like-Cypbarf	1476	0.0054348	0.226827	0.0239601
ZB-like-Mayzeb1	ZB-like-Cypbarf	1477	0.00452694	0.22608	0.0200236
ZB-like-Hapbur1	ZB-like-Cypbarf	1478	0.00725298	0.225598	0.0321501
ZB-like-Punnye1	ZB-like-Cypbarf	1479	0.00816331	0.230524	0.035412
ZB-like-Simdia1	ZB-like-Cypbarf	1480	0.00271371	0.231759	0.0117092
ZB-like-Hapchi1	ZB-like-Cypbarf	1481	0.00634347	0.226827	0.0279662
ZB-like-Hapsau	ZB-like-Cypbarf	1482	0.00816331	0.227307	0.0359132
ZB-like-Litruf	ZB-like-Cypbarf	1483	0.00816331	0.227307	0.0359132
ZB-like-Benmel	ZB-like-Cypbarf	1484	0.00361991	0.228534	0.0158397
ZB-like-Bentri	ZB-like-Cypbarf	1485	0.00361991	0.22608	0.0160116
ZB-like-Acalat	ZB-like-Cypfro	1486	0.0966661	0.120352	0.803193
ZB-like-Spaaur	ZB-like-Cypfro	1487	0.0986581	0.243386	0.405356
ZB-like-Dipsar1	ZB-like-Cypfro	1488	0.102322	0.0996205	1.02712
ZB-like-Spocan	ZB-like-Cypfro	1489	0.101277	0.239203	0.423393
ZB-like-Croalt	ZB-like-Cypfro	1490	0.0846963	0.0835516	1.0137
ZB-like-Epicoi1	ZB-like-Cypfro	1491	0.0846963	0.206132	0.410883
ZB-like-Epimoa1	ZB-like-Cypfro	1492	0.0939891	0.212175	0.44298
ZB-like-Epilan1	ZB-like-Cypfro	1493	0.0838137	0.0710959	1.17888
ZB-like-Sinchu1	ZB-like-Cypfro	1494	0.0798922	0.240895	0.331647
ZB-like-Macamb	ZB-like-Cypfro	1495	0.0846963	0.0920896	0.919716
ZB-like-Macaus1	ZB-like-Cypfro	1496	0.0846963	0.0827424	1.02361
ZB-like-Macpee1	ZB-like-Cypfro	1497	0.0857245	0.083808	1.02287
ZB-like-Micflo	ZB-like-Cypfro	1498	0.0857245	0.235214	0.364453
ZB-like-Sebale1	ZB-like-Cypfro	1499	0.0950269	0.276924	0.343152
ZB-like-Sebkor1	ZB-like-Cypfro	1500	0.0939891	0.272425	0.34501
ZB-like-Sebnud1	ZB-like-Cypfro	1501	0.0929522	0.277592	0.334851
ZB-like-Sebsch1	ZB-like-Cypfro	1502	0.0960659	0.255525	0.375955
ZB-like-Sebnig1	ZB-like-Cypfro	1503	0.0929522	0.25806	0.360197
ZB-like-Sebrub1	ZB-like-Cypfro	1504	0.0929522	0.256792	0.361975
ZB-like-Sebumb1	ZB-like-Cypfro	1505	0.0907137	0.28343	0.320057
ZB-like-Ethcra	ZB-like-Cypfro	1506	0.0917033	0.28899	0.317323
ZB-like-Perfla	ZB-like-Cypfro	1507	0.0887374	0.284104	0.312341
ZB-like-Sanluc1	ZB-like-Cypfro	1508	0.086765	0.221919	0.390977
ZB-like-Ethspe	ZB-like-Cypfro	1509	0.0956716	0.280216	0.341421
ZB-like-Datund	ZB-like-Cypfro	1510	0.0846963	0.21269	0.398214
ZB-like-Anates	ZB-like-Cypfro	1511	0.086765	0.285404	0.304008
ZB-like-Cheund	ZB-like-Cypfro	1512	0.0976616	0.2139	0.456576
ZB-like-Serqui1	ZB-like-Cypfro	1513	0.0908819	0.211482	0.429739
ZB-like-Tratra	ZB-like-Cypfro	1514	0.0867539	0.293237	0.295849
ZB-like-Traova	ZB-like-Cypfro	1515	0.0860018	0.26992	0.31862
ZB-like-Masarm1	ZB-like-Cypfro	1516	0.086765	0.0988458	0.877781
ZB-like-Notcel	ZB-like-Cypfro	1517	0.100654	0.0740328	1.35959
ZB-like-Chimye	ZB-like-Cypfro	1518	0.100233	0.093162	1.0759
ZB-like-Notcor	ZB-like-Cypfro	1519	0.100654	0.0953102	1.05607
ZB-like-Psegeo	ZB-like-Cypfro	1520	0.0976616	0.0910183	1.07299
ZB-like-Harant	ZB-like-Cypfro	1521	0.0986581	0.093162	1.059
ZB-like-Hiphip1	ZB-like-Cypfro	1522	0.100654	0.0891527	1.12901
ZB-like-Hipste1	ZB-like-Cypfro	1523	0.0996557	0.0848746	1.17415
ZB-like-Plaste	ZB-like-Cypfro	1524	0.112838	0.298493	0.378025
ZB-like-Reihip1	ZB-like-Cypfro	1525	0.103369	0.0859424	1.20277
ZB-like-Vervar1	ZB-like-Cypfro	1526	0.0950269	0.310422	0.306122
ZB-like-Scomax	ZB-like-Cypfro	1527	0.0907137	0.307209	0.295283
ZB-like-Solsen1	ZB-like-Cypfro	1528	0.106666	0.0753153	1.41626
ZB-like-Trimac1	ZB-like-Cypfro	1529	0.108618	0.30489	0.356255
ZB-like-Astcal1	ZB-like-Cypfro	1530	0.0054348	0.00196271	2.76903
ZB-like-Mayzeb1	ZB-like-Cypfro	1531	0.00452694	0.00489957	0.923947
ZB-like-Hapbur1	ZB-like-Cypfro	1532	0.00725298	0.00294551	2.46238
ZB-like-Punnye1	ZB-like-Cypfro	1533	0.00816331	0.0068864	1.18542
ZB-like-Simdia1	ZB-like-Cypfro	1534	0.00271371	0.00589972	0.459972
ZB-like-Hapchi1	ZB-like-Cypfro	1535	0.00634347	0.00491401	1.29089
ZB-like-Hapsau	ZB-like-Cypfro	1536	0.00816331	0.00489957	1.66613
ZB-like-Litruf	ZB-like-Cypfro	1537	0.00816331	0.00489957	1.66613
ZB-like-Benmel	ZB-like-Cypfro	1538	0.00361991	0.00195695	1.84978
ZB-like-Bentri	ZB-like-Cypfro	1539	0.00361991	0	#DIV/0!
ZB-like-Cypbarf	ZB-like-Cypfro	1540	0	0.22608	0
ZB-like-Acalat	ZB-like-Tresti	1541	0.0956716	0.120352	0.794929
ZB-like-Spaaur	ZB-like-Tresti	1542	0.0976616	0.243386	0.401262
ZB-like-Dipsar1	ZB-like-Tresti	1543	0.101277	0.0996205	1.01663
ZB-like-Spocan	ZB-like-Tresti	1544	0.100233	0.239203	0.419027
ZB-like-Croalt	ZB-like-Tresti	1545	0.083669	0.0835516	1.00141
ZB-like-Epicoi1	ZB-like-Tresti	1546	0.083669	0.206132	0.4059
ZB-like-Epimoa1	ZB-like-Tresti	1547	0.0929522	0.212175	0.438093
ZB-like-Epilan1	ZB-like-Tresti	1548	0.0828319	0.0710959	1.16507
ZB-like-Sinchu1	ZB-like-Tresti	1549	0.0798922	0.240895	0.331647
ZB-like-Macamb	ZB-like-Tresti	1550	0.0846963	0.0920896	0.919716
ZB-like-Macaus1	ZB-like-Tresti	1551	0.0846963	0.0827424	1.02361
ZB-like-Macpee1	ZB-like-Tresti	1552	0.0857245	0.083808	1.02287
ZB-like-Micflo	ZB-like-Tresti	1553	0.0857245	0.235214	0.364453
ZB-like-Sebale1	ZB-like-Tresti	1554	0.0939891	0.276924	0.339404
ZB-like-Sebkor1	ZB-like-Tresti	1555	0.0929522	0.272425	0.341204
ZB-like-Sebnud1	ZB-like-Tresti	1556	0.0919165	0.277592	0.33112
ZB-like-Sebsch1	ZB-like-Tresti	1557	0.0950269	0.255525	0.371889
ZB-like-Sebnig1	ZB-like-Tresti	1558	0.0919165	0.25806	0.356183
ZB-like-Sebrub1	ZB-like-Tresti	1559	0.0919165	0.256792	0.357942
ZB-like-Sebumb1	ZB-like-Tresti	1560	0.0897251	0.28343	0.316569
ZB-like-Ethcra	ZB-like-Tresti	1561	0.0917033	0.28899	0.317323
ZB-like-Perfla	ZB-like-Tresti	1562	0.0887374	0.284104	0.312341
ZB-like-Sanluc1	ZB-like-Tresti	1563	0.086765	0.221919	0.390977
ZB-like-Ethspe	ZB-like-Tresti	1564	0.0956716	0.280216	0.341421
ZB-like-Datund	ZB-like-Tresti	1565	0.0846963	0.21269	0.398214
ZB-like-Anates	ZB-like-Tresti	1566	0.086765	0.285404	0.304008
ZB-like-Cheund	ZB-like-Tresti	1567	0.0966661	0.2139	0.451922
ZB-like-Serqui1	ZB-like-Tresti	1568	0.0908819	0.211482	0.429739
ZB-like-Tratra	ZB-like-Tresti	1569	0.0867539	0.293237	0.295849
ZB-like-Traova	ZB-like-Tresti	1570	0.0860018	0.26992	0.31862
ZB-like-Masarm1	ZB-like-Tresti	1571	0.0857803	0.0988458	0.867819
ZB-like-Notcel	ZB-like-Tresti	1572	0.100654	0.0740328	1.35959
ZB-like-Chimye	ZB-like-Tresti	1573	0.100233	0.093162	1.0759
ZB-like-Notcor	ZB-like-Tresti	1574	0.100654	0.0953102	1.05607
ZB-like-Psegeo	ZB-like-Tresti	1575	0.0976616	0.0910183	1.07299
ZB-like-Harant	ZB-like-Tresti	1576	0.0986581	0.093162	1.059
ZB-like-Hiphip1	ZB-like-Tresti	1577	0.100654	0.0891527	1.12901
ZB-like-Hipste1	ZB-like-Tresti	1578	0.0996557	0.0848746	1.17415
ZB-like-Plaste	ZB-like-Tresti	1579	0.112838	0.298493	0.378025
ZB-like-Reihip1	ZB-like-Tresti	1580	0.103369	0.0859424	1.20277
ZB-like-Vervar1	ZB-like-Tresti	1581	0.0950269	0.310422	0.306122
ZB-like-Scomax	ZB-like-Tresti	1582	0.0907137	0.307209	0.295283
ZB-like-Solsen1	ZB-like-Tresti	1583	0.106666	0.0753153	1.41626
ZB-like-Trimac1	ZB-like-Tresti	1584	0.108618	0.30489	0.356255
ZB-like-Astcal1	ZB-like-Tresti	1585	0.00452694	0.00196271	2.30648
ZB-like-Mayzeb1	ZB-like-Tresti	1586	0.00361991	0.00489957	0.738823
ZB-like-Hapbur1	ZB-like-Tresti	1587	0.00634347	0.00294551	2.15361
ZB-like-Punnye1	ZB-like-Tresti	1588	0.00725298	0.0068864	1.05323
ZB-like-Simdia1	ZB-like-Tresti	1589	0.00180832	0.00589972	0.306509
ZB-like-Hapchi1	ZB-like-Tresti	1590	0.0054348	0.00491401	1.10598
ZB-like-Hapsau	ZB-like-Tresti	1591	0.00725298	0.00489957	1.48033
ZB-like-Litruf	ZB-like-Tresti	1592	0.00725298	0.00489957	1.48033
ZB-like-Benmel	ZB-like-Tresti	1593	0.00271371	0.00195695	1.3867
ZB-like-Bentri	ZB-like-Tresti	1594	0.00271371	0	#DIV/0!
ZB-like-Cypbarf	ZB-like-Tresti	1595	0.000903751	0.22608	0.00399747
ZB-like-Cypfro	ZB-like-Tresti	1596	0.000903751	0	#DIV/0!
ZB-like-Acalat	ZB-like-Trenig	1597	0.0966661	0.12256	0.788726
ZB-like-Spaaur	ZB-like-Trenig	1598	0.0986581	0.245883	0.40124
ZB-like-Dipsar1	ZB-like-Trenig	1599	0.102322	0.101783	1.0053
ZB-like-Spocan	ZB-like-Trenig	1600	0.101277	0.241697	0.419025
ZB-like-Croalt	ZB-like-Trenig	1601	0.0826429	0.0835516	0.989123
ZB-like-Epicoi1	ZB-like-Trenig	1602	0.0846963	0.207338	0.408494
ZB-like-Epimoa1	ZB-like-Trenig	1603	0.0939891	0.213387	0.440462
ZB-like-Epilan1	ZB-like-Trenig	1604	0.0838137	0.0732034	1.14494
ZB-like-Sinchu1	ZB-like-Trenig	1605	0.0808711	0.24214	0.333985
ZB-like-Macamb	ZB-like-Trenig	1606	0.0857245	0.0942355	0.909684
ZB-like-Macaus1	ZB-like-Trenig	1607	0.0857245	0.0848746	1.01001
ZB-like-Macpee1	ZB-like-Trenig	1608	0.0846963	0.0859424	0.9855
ZB-like-Micflo	ZB-like-Trenig	1609	0.0867539	0.236454	0.366895
ZB-like-Sebale1	ZB-like-Trenig	1610	0.0950269	0.278222	0.341551
ZB-like-Sebkor1	ZB-like-Trenig	1611	0.0939891	0.273714	0.343384
ZB-like-Sebnud1	ZB-like-Trenig	1612	0.0929522	0.278889	0.333295
ZB-like-Sebsch1	ZB-like-Trenig	1613	0.0960659	0.256792	0.374101
ZB-like-Sebnig1	ZB-like-Trenig	1614	0.0929522	0.25933	0.358433
ZB-like-Sebrub1	ZB-like-Trenig	1615	0.0929522	0.25806	0.360197
ZB-like-Sebumb1	ZB-like-Trenig	1616	0.0907137	0.284737	0.318588
ZB-like-Ethcra	ZB-like-Trenig	1617	0.0926939	0.2903	0.319304
ZB-like-Perfla	ZB-like-Trenig	1618	0.0897251	0.285404	0.314379
ZB-like-Sanluc1	ZB-like-Trenig	1619	0.0877507	0.223144	0.393248
ZB-like-Ethspe	ZB-like-Trenig	1620	0.0966661	0.28151	0.343384
ZB-like-Datund	ZB-like-Trenig	1621	0.0857245	0.215111	0.398512
ZB-like-Anates	ZB-like-Trenig	1622	0.0857803	0.286705	0.299194
ZB-like-Cheund	ZB-like-Trenig	1623	0.0976616	0.216324	0.45146
ZB-like-Serqui1	ZB-like-Trenig	1624	0.0919165	0.21269	0.432162
ZB-like-Tratra	ZB-like-Trenig	1625	0.0877843	0.293237	0.299363
ZB-like-Traova	ZB-like-Trenig	1626	0.0870114	0.26992	0.32236
ZB-like-Masarm1	ZB-like-Trenig	1627	0.086765	0.101013	0.858952
ZB-like-Notcel	ZB-like-Trenig	1628	0.101654	0.0761403	1.33508
ZB-like-Chimye	ZB-like-Trenig	1629	0.101277	0.0953102	1.0626
ZB-like-Notcor	ZB-like-Trenig	1630	0.101654	0.097463	1.043
ZB-like-Psegeo	ZB-like-Trenig	1631	0.0986581	0.093162	1.059
ZB-like-Harant	ZB-like-Trenig	1632	0.0996557	0.0953102	1.04559
ZB-like-Hiphip1	ZB-like-Trenig	1633	0.101654	0.0912986	1.11342
ZB-like-Hipste1	ZB-like-Trenig	1634	0.100654	0.0870114	1.15679
ZB-like-Plaste	ZB-like-Trenig	1635	0.113895	0.298493	0.381568
ZB-like-Reihip1	ZB-like-Trenig	1636	0.104417	0.0880815	1.18546
ZB-like-Vervar1	ZB-like-Trenig	1637	0.0960659	0.311756	0.308145
ZB-like-Scomax	ZB-like-Trenig	1638	0.0917033	0.308547	0.29721
ZB-like-Solsen1	ZB-like-Trenig	1639	0.106666	0.0774317	1.37755
ZB-like-Trimac1	ZB-like-Trenig	1640	0.109672	0.30489	0.359709
ZB-like-Astcal1	ZB-like-Trenig	1641	0.0054348	0.00392928	1.38315
ZB-like-Mayzeb1	ZB-like-Trenig	1642	0.00452694	0.00686614	0.659314
ZB-like-Hapbur1	ZB-like-Trenig	1643	0.00725298	0.00491401	1.47598
ZB-like-Punnye1	ZB-like-Trenig	1644	0.00816331	0.00886269	0.921088
ZB-like-Simdia1	ZB-like-Trenig	1645	0.00271371	0.00787406	0.344639
ZB-like-Hapchi1	ZB-like-Trenig	1646	0.00634347	0.0068864	0.921159
ZB-like-Hapsau	ZB-like-Trenig	1647	0.00816331	0.00686614	1.18892
ZB-like-Litruf	ZB-like-Trenig	1648	0.00816331	0.00686614	1.18892
ZB-like-Benmel	ZB-like-Trenig	1649	0.00361991	0.00391773	0.923982
ZB-like-Bentri	ZB-like-Trenig	1650	0.00361991	0.00195695	1.84978
ZB-like-Cypbarf	ZB-like-Trenig	1651	0.00180832	0.228534	0.00791268
ZB-like-Cypfro	ZB-like-Trenig	1652	0.00180832	0.00195695	0.924051
ZB-like-Tresti	ZB-like-Trenig	1653	0.000903751	0.00195695	0.461816
ZB-like-Acalat	ZB-like-Pettre1	1654	0.0966661	0.122943	0.786265
ZB-like-Spaaur	ZB-like-Pettre1	1655	0.0986581	0.242946	0.406091
ZB-like-Dipsar1	ZB-like-Pettre1	1656	0.102322	0.101013	1.01297
ZB-like-Spocan	ZB-like-Pettre1	1657	0.101277	0.239203	0.423393
ZB-like-Croalt	ZB-like-Pettre1	1658	0.0826429	0.0859424	0.961607
ZB-like-Epicoi1	ZB-like-Pettre1	1659	0.0826429	0.206132	0.400922
ZB-like-Epimoa1	ZB-like-Pettre1	1660	0.0919165	0.212175	0.433212
ZB-like-Epilan1	ZB-like-Pettre1	1661	0.081851	0.0732034	1.11813
ZB-like-Sinchu1	ZB-like-Pettre1	1662	0.0808711	0.240449	0.336333
ZB-like-Macamb	ZB-like-Pettre1	1663	0.0857245	0.0945262	0.906887
ZB-like-Macaus1	ZB-like-Pettre1	1664	0.0857245	0.0848746	1.01001
ZB-like-Macpee1	ZB-like-Pettre1	1665	0.0867539	0.0859424	1.00944
ZB-like-Micflo	ZB-like-Pettre1	1666	0.0867539	0.234753	0.369554
ZB-like-Sebale1	ZB-like-Pettre1	1667	0.0950269	0.275628	0.344765
ZB-like-Sebkor1	ZB-like-Pettre1	1668	0.0939891	0.272057	0.345476
ZB-like-Sebnud1	ZB-like-Pettre1	1669	0.0929522	0.277238	0.335279
ZB-like-Sebsch1	ZB-like-Pettre1	1670	0.0960659	0.255525	0.375955
ZB-like-Sebnig1	ZB-like-Pettre1	1671	0.0929522	0.25933	0.358433
ZB-like-Sebrub1	ZB-like-Pettre1	1672	0.0929522	0.25806	0.360197
ZB-like-Sebumb1	ZB-like-Pettre1	1673	0.0907137	0.282126	0.321537
ZB-like-Ethcra	ZB-like-Pettre1	1674	0.0926939	0.288666	0.321111
ZB-like-Perfla	ZB-like-Pettre1	1675	0.0897251	0.283768	0.316191
ZB-like-Sanluc1	ZB-like-Pettre1	1676	0.0877507	0.221919	0.395418
ZB-like-Ethspe	ZB-like-Pettre1	1677	0.0966661	0.27987	0.345397
ZB-like-Datund	ZB-like-Pettre1	1678	0.0857245	0.212175	0.404028
ZB-like-Anates	ZB-like-Pettre1	1679	0.0877507	0.283768	0.309234
ZB-like-Cheund	ZB-like-Pettre1	1680	0.0976616	0.213387	0.457673
ZB-like-Serqui1	ZB-like-Pettre1	1681	0.0919165	0.210963	0.435699
ZB-like-Tratra	ZB-like-Pettre1	1682	0.0877843	0.287682	0.305143
ZB-like-Traova	ZB-like-Pettre1	1683	0.0870114	0.265703	0.327476
ZB-like-Masarm1	ZB-like-Pettre1	1684	0.086765	0.0999287	0.86827
ZB-like-Notcel	ZB-like-Pettre1	1685	0.101654	0.076373	1.33102
ZB-like-Chimye	ZB-like-Pettre1	1686	0.101277	0.0945262	1.07142
ZB-like-Notcor	ZB-like-Pettre1	1687	0.101654	0.0977642	1.03978
ZB-like-Psegeo	ZB-like-Pettre1	1688	0.0986581	0.0934492	1.05574
ZB-like-Harant	ZB-like-Pettre1	1689	0.0996557	0.0956043	1.04238
ZB-like-Hiphip1	ZB-like-Pettre1	1690	0.101654	0.0912986	1.11342
ZB-like-Hipste1	ZB-like-Pettre1	1691	0.100654	0.0870114	1.15679
ZB-like-Plaste	ZB-like-Pettre1	1692	0.113895	0.294239	0.387084
ZB-like-Reihip1	ZB-like-Pettre1	1693	0.104417	0.0880815	1.18546
ZB-like-Vervar1	ZB-like-Pettre1	1694	0.0960659	0.308819	0.311075
ZB-like-Scomax	ZB-like-Pettre1	1695	0.0917033	0.304255	0.301403
ZB-like-Solsen1	ZB-like-Pettre1	1696	0.107672	0.0774317	1.39054
ZB-like-Trimac1	ZB-like-Pettre1	1697	0.109672	0.300598	0.364844
ZB-like-Astcal1	ZB-like-Pettre1	1698	0.00361991	0.00294551	1.22896
ZB-like-Mayzeb1	ZB-like-Pettre1	1699	0.00271371	0.00392928	0.690637
ZB-like-Hapbur1	ZB-like-Pettre1	1700	0.0054348	0.00196271	2.76903
ZB-like-Punnye1	ZB-like-Pettre1	1701	0.00634347	0.00787406	0.805617
ZB-like-Simdia1	ZB-like-Pettre1	1702	0.000903751	0.0068864	0.131237
ZB-like-Hapchi1	ZB-like-Pettre1	1703	0.00452694	0.00589972	0.767315
ZB-like-Hapsau	ZB-like-Pettre1	1704	0.00634347	0.00589972	1.07522
ZB-like-Litruf	ZB-like-Pettre1	1705	0.00634347	0.00589972	1.07522
ZB-like-Benmel	ZB-like-Pettre1	1706	0.00361991	0.00491401	0.736651
ZB-like-Bentri	ZB-like-Pettre1	1707	0.00361991	0.00491401	0.736651
ZB-like-Cypbarf	ZB-like-Pettre1	1708	0.00180832	0.225598	0.00801568
ZB-like-Cypfro	ZB-like-Pettre1	1709	0.00180832	0.00491401	0.367992
ZB-like-Tresti	ZB-like-Pettre1	1710	0.000903751	0.00491401	0.183913
ZB-like-Trenig	ZB-like-Pettre1	1711	0.00180832	0.0068864	0.262593
ZB-like-Acalat	ZB-like-Tromoo1	1712	0.0976616	0.120729	0.808936
ZB-like-Spaaur	ZB-like-Tromoo1	1713	0.0996557	0.242946	0.410196
ZB-like-Dipsar1	ZB-like-Tromoo1	1714	0.103369	0.101013	1.02333
ZB-like-Spocan	ZB-like-Tromoo1	1715	0.101277	0.239203	0.423393
ZB-like-Croalt	ZB-like-Tromoo1	1716	0.083669	0.083808	0.998342
ZB-like-Epicoi1	ZB-like-Tromoo1	1717	0.083669	0.206132	0.4059
ZB-like-Epimoa1	ZB-like-Tromoo1	1718	0.0929522	0.212175	0.438093
ZB-like-Epilan1	ZB-like-Tromoo1	1719	0.0828319	0.0732034	1.13153
ZB-like-Sinchu1	ZB-like-Tromoo1	1720	0.081851	0.240449	0.340409
ZB-like-Macamb	ZB-like-Tromoo1	1721	0.0867539	0.0945262	0.917776
ZB-like-Macaus1	ZB-like-Tromoo1	1722	0.0867539	0.0848746	1.02214
ZB-like-Macpee1	ZB-like-Tromoo1	1723	0.0877843	0.0859424	1.02143
ZB-like-Micflo	ZB-like-Tromoo1	1724	0.0877843	0.232272	0.377938
ZB-like-Sebale1	ZB-like-Tromoo1	1725	0.0960659	0.278222	0.345285
ZB-like-Sebkor1	ZB-like-Tromoo1	1726	0.0950269	0.274644	0.346
ZB-like-Sebnud1	ZB-like-Tromoo1	1727	0.0939891	0.279839	0.335868
ZB-like-Sebsch1	ZB-like-Tromoo1	1728	0.0971059	0.25806	0.376292
ZB-like-Sebnig1	ZB-like-Tromoo1	1729	0.0939891	0.260601	0.360663
ZB-like-Sebrub1	ZB-like-Tromoo1	1730	0.0939891	0.25933	0.362431
ZB-like-Sebumb1	ZB-like-Tromoo1	1731	0.0917033	0.284737	0.322064
ZB-like-Ethcra	ZB-like-Tromoo1	1732	0.0936855	0.289979	0.323077
ZB-like-Perfla	ZB-like-Tromoo1	1733	0.0907137	0.285071	0.318214
ZB-like-Sanluc1	ZB-like-Tromoo1	1734	0.086765	0.221919	0.390977
ZB-like-Ethspe	ZB-like-Tromoo1	1735	0.0976616	0.281167	0.347343
ZB-like-Datund	ZB-like-Tromoo1	1736	0.0867539	0.214602	0.404255
ZB-like-Anates	ZB-like-Tromoo1	1737	0.0887374	0.283768	0.312711
ZB-like-Cheund	ZB-like-Tromoo1	1738	0.0986581	0.215818	0.457137
ZB-like-Serqui1	ZB-like-Tromoo1	1739	0.0929522	0.210963	0.440609
ZB-like-Tratra	ZB-like-Tromoo1	1740	0.0888157	0.2903	0.305945
ZB-like-Traova	ZB-like-Tromoo1	1741	0.088022	0.270831	0.325007
ZB-like-Masarm1	ZB-like-Tromoo1	1742	0.0877507	0.101013	0.86871
ZB-like-Notcel	ZB-like-Tromoo1	1743	0.102654	0.076373	1.34412
ZB-like-Chimye	ZB-like-Tromoo1	1744	0.102322	0.0945262	1.08248
ZB-like-Notcor	ZB-like-Tromoo1	1745	0.102654	0.0977642	1.05002
ZB-like-Psegeo	ZB-like-Tromoo1	1746	0.0996557	0.0934492	1.06642
ZB-like-Harant	ZB-like-Tromoo1	1747	0.100654	0.0956043	1.05282
ZB-like-Hiphip1	ZB-like-Tromoo1	1748	0.102654	0.0912986	1.12438
ZB-like-Hipste1	ZB-like-Tromoo1	1749	0.101654	0.0870114	1.16828
ZB-like-Plaste	ZB-like-Tromoo1	1750	0.114954	0.296875	0.387215
ZB-like-Reihip1	ZB-like-Tromoo1	1751	0.105465	0.0880815	1.19736
ZB-like-Vervar1	ZB-like-Tromoo1	1752	0.0971059	0.311493	0.311744
ZB-like-Scomax	ZB-like-Tromoo1	1753	0.0926939	0.306933	0.302001
ZB-like-Solsen1	ZB-like-Tromoo1	1754	0.108678	0.0774317	1.40354
ZB-like-Trimac1	ZB-like-Tromoo1	1755	0.110726	0.305946	0.361913
ZB-like-Astcal1	ZB-like-Tromoo1	1756	0.00452694	0.000980873	4.61522
ZB-like-Mayzeb1	ZB-like-Tromoo1	1757	0.00361991	0.00392928	0.921267
ZB-like-Hapbur1	ZB-like-Tromoo1	1758	0.00634347	0.00196271	3.232
ZB-like-Punnye1	ZB-like-Tromoo1	1759	0.00725298	0.00589972	1.22938
ZB-like-Simdia1	ZB-like-Tromoo1	1760	0	0.00294551	0
ZB-like-Hapchi1	ZB-like-Tromoo1	1761	0.0054348	0.00196271	2.76903
ZB-like-Hapsau	ZB-like-Tromoo1	1762	0.00725298	0.00392928	1.84588
ZB-like-Litruf	ZB-like-Tromoo1	1763	0.00725298	0.00392928	1.84588
ZB-like-Benmel	ZB-like-Tromoo1	1764	0.00452694	0.00294551	1.5369
ZB-like-Bentri	ZB-like-Tromoo1	1765	0.00452694	0.00294551	1.5369
ZB-like-Cypbarf	ZB-like-Tromoo1	1766	0.00271371	0.228058	0.0118992
ZB-like-Cypfro	ZB-like-Tromoo1	1767	0.00271371	0.00294551	0.921302
ZB-like-Tresti	ZB-like-Tromoo1	1768	0.00180832	0.00294551	0.613924
ZB-like-Trenig	ZB-like-Tromoo1	1769	0.00271371	0.00491401	0.552238
ZB-like-Pettre1	ZB-like-Tromoo1	1770	0.000903751	0.00392928	0.230004
ZB-like-Acalat	ZB-like-Pleela	1771	0.0966661	0.120352	0.803193
ZB-like-Spaaur	ZB-like-Pleela	1772	0.0986581	0.245883	0.40124
ZB-like-Dipsar1	ZB-like-Pleela	1773	0.102322	0.100701	1.0161
ZB-like-Spocan	ZB-like-Pleela	1774	0.101277	0.241697	0.419025
ZB-like-Croalt	ZB-like-Pleela	1775	0.0826429	0.0856793	0.964561
ZB-like-Epicoi1	ZB-like-Pleela	1776	0.0826429	0.207338	0.398591
ZB-like-Epimoa1	ZB-like-Pleela	1777	0.0919165	0.213387	0.43075
ZB-like-Epilan1	ZB-like-Pleela	1778	0.081851	0.0732034	1.11813
ZB-like-Sinchu1	ZB-like-Pleela	1779	0.0808711	0.243386	0.332275
ZB-like-Macamb	ZB-like-Pleela	1780	0.0877843	0.0942355	0.931542
ZB-like-Macaus1	ZB-like-Pleela	1781	0.0877843	0.0848746	1.03428
ZB-like-Macpee1	ZB-like-Pleela	1782	0.0888157	0.0859424	1.03343
ZB-like-Micflo	ZB-like-Pleela	1783	0.0888157	0.235214	0.377595
ZB-like-Sebale1	ZB-like-Pleela	1784	0.0950269	0.276924	0.343152
ZB-like-Sebkor1	ZB-like-Pleela	1785	0.0939891	0.272425	0.34501
ZB-like-Sebnud1	ZB-like-Pleela	1786	0.0929522	0.277592	0.334851
ZB-like-Sebsch1	ZB-like-Pleela	1787	0.0971059	0.256792	0.378151
ZB-like-Sebnig1	ZB-like-Pleela	1788	0.0929522	0.25933	0.358433
ZB-like-Sebrub1	ZB-like-Pleela	1789	0.0929522	0.25806	0.360197
ZB-like-Sebumb1	ZB-like-Pleela	1790	0.0907137	0.28343	0.320057
ZB-like-Ethcra	ZB-like-Pleela	1791	0.0926939	0.28899	0.320751
ZB-like-Perfla	ZB-like-Pleela	1792	0.0897251	0.284104	0.315817
ZB-like-Sanluc1	ZB-like-Pleela	1793	0.0877507	0.22437	0.391099
ZB-like-Ethspe	ZB-like-Pleela	1794	0.0966661	0.280216	0.34497
ZB-like-Datund	ZB-like-Pleela	1795	0.0857245	0.21269	0.403049
ZB-like-Anates	ZB-like-Pleela	1796	0.0877507	0.286705	0.306066
ZB-like-Cheund	ZB-like-Pleela	1797	0.0996557	0.215111	0.463275
ZB-like-Serqui1	ZB-like-Pleela	1798	0.0919165	0.21269	0.432162
ZB-like-Tratra	ZB-like-Pleela	1799	0.0877843	0.293237	0.299363
ZB-like-Traova	ZB-like-Pleela	1800	0.0870114	0.26992	0.32236
ZB-like-Masarm1	ZB-like-Pleela	1801	0.086765	0.101013	0.858952
ZB-like-Notcel	ZB-like-Pleela	1802	0.101654	0.0761403	1.33508
ZB-like-Chimye	ZB-like-Pleela	1803	0.103369	0.0942355	1.09692
ZB-like-Notcor	ZB-like-Pleela	1804	0.103656	0.097463	1.06354
ZB-like-Psegeo	ZB-like-Pleela	1805	0.100654	0.093162	1.08042
ZB-like-Harant	ZB-like-Pleela	1806	0.101654	0.0953102	1.06656
ZB-like-Hiphip1	ZB-like-Pleela	1807	0.103656	0.0912986	1.13535
ZB-like-Hipste1	ZB-like-Pleela	1808	0.102654	0.0870114	1.17978
ZB-like-Plaste	ZB-like-Pleela	1809	0.116014	0.298493	0.388666
ZB-like-Reihip1	ZB-like-Pleela	1810	0.106515	0.0880815	1.20928
ZB-like-Vervar1	ZB-like-Pleela	1811	0.0981471	0.310422	0.316173
ZB-like-Scomax	ZB-like-Pleela	1812	0.0917033	0.307209	0.298504
ZB-like-Solsen1	ZB-like-Pleela	1813	0.107672	0.0795526	1.35347
ZB-like-Trimac1	ZB-like-Pleela	1814	0.109672	0.30489	0.359709
ZB-like-Astcal1	ZB-like-Pleela	1815	0.0054348	0.00294551	1.84511
ZB-like-Mayzeb1	ZB-like-Pleela	1816	0.00452694	0.00588237	0.769578
ZB-like-Hapbur1	ZB-like-Pleela	1817	0.00725298	0.00392928	1.84588
ZB-like-Punnye1	ZB-like-Pleela	1818	0.00816331	0.00787406	1.03674
ZB-like-Simdia1	ZB-like-Pleela	1819	0.00271371	0.0068864	0.394067
ZB-like-Hapchi1	ZB-like-Pleela	1820	0.00634347	0.00589972	1.07522
ZB-like-Hapsau	ZB-like-Pleela	1821	0.00816331	0.00588237	1.38776
ZB-like-Litruf	ZB-like-Pleela	1822	0.00816331	0.00588237	1.38776
ZB-like-Benmel	ZB-like-Pleela	1823	0.0054348	0.00489957	1.10924
ZB-like-Bentri	ZB-like-Pleela	1824	0.0054348	0.00489957	1.10924
ZB-like-Cypbarf	ZB-like-Pleela	1825	0.00361991	0.227307	0.0159252
ZB-like-Cypfro	ZB-like-Pleela	1826	0.00361991	0.00489957	0.738823
ZB-like-Tresti	ZB-like-Pleela	1827	0.00271371	0.00489957	0.553866
ZB-like-Trenig	ZB-like-Pleela	1828	0.00361991	0.00686614	0.527212
ZB-like-Pettre1	ZB-like-Pleela	1829	0.00180832	0.00589972	0.306509
ZB-like-Tromoo1	ZB-like-Pleela	1830	0.00271371	0.00392928	0.690637
ZB-like-Acalat	ZB-like-Hapmic	1831	0.0986581	0.120352	0.819744
ZB-like-Spaaur	ZB-like-Hapmic	1832	0.100654	0.245883	0.409358
ZB-like-Dipsar1	ZB-like-Hapmic	1833	0.104417	0.100701	1.0369
ZB-like-Spocan	ZB-like-Hapmic	1834	0.103369	0.241697	0.42768
ZB-like-Croalt	ZB-like-Hapmic	1835	0.0846963	0.0856793	0.988527
ZB-like-Epicoi1	ZB-like-Hapmic	1836	0.0846963	0.207338	0.408494
ZB-like-Epimoa1	ZB-like-Hapmic	1837	0.0939891	0.213387	0.440462
ZB-like-Epilan1	ZB-like-Hapmic	1838	0.0838137	0.0732034	1.14494
ZB-like-Sinchu1	ZB-like-Hapmic	1839	0.0828319	0.243386	0.340331
ZB-like-Macamb	ZB-like-Hapmic	1840	0.0877843	0.0942355	0.931542
ZB-like-Macaus1	ZB-like-Hapmic	1841	0.0877843	0.0848746	1.03428
ZB-like-Macpee1	ZB-like-Hapmic	1842	0.0888157	0.0859424	1.03343
ZB-like-Micflo	ZB-like-Hapmic	1843	0.0888157	0.235214	0.377595
ZB-like-Sebale1	ZB-like-Hapmic	1844	0.0971059	0.276924	0.350659
ZB-like-Sebkor1	ZB-like-Hapmic	1845	0.0960659	0.272425	0.352633
ZB-like-Sebnud1	ZB-like-Hapmic	1846	0.0950269	0.277592	0.342325
ZB-like-Sebsch1	ZB-like-Hapmic	1847	0.0981471	0.256792	0.382205
ZB-like-Sebnig1	ZB-like-Hapmic	1848	0.0950269	0.25933	0.366433
ZB-like-Sebrub1	ZB-like-Hapmic	1849	0.0950269	0.25806	0.368236
ZB-like-Sebumb1	ZB-like-Hapmic	1850	0.0926939	0.28343	0.327043
ZB-like-Ethcra	ZB-like-Hapmic	1851	0.094678	0.28899	0.327617
ZB-like-Perfla	ZB-like-Hapmic	1852	0.0917033	0.284104	0.322781
ZB-like-Sanluc1	ZB-like-Hapmic	1853	0.0897251	0.22437	0.399898
ZB-like-Ethspe	ZB-like-Hapmic	1854	0.0986581	0.280216	0.352079
ZB-like-Datund	ZB-like-Hapmic	1855	0.0877843	0.21269	0.412733
ZB-like-Anates	ZB-like-Hapmic	1856	0.0897251	0.286705	0.312953
ZB-like-Cheund	ZB-like-Hapmic	1857	0.0996557	0.215111	0.463275
ZB-like-Serqui1	ZB-like-Hapmic	1858	0.0939891	0.21269	0.441906
ZB-like-Tratra	ZB-like-Hapmic	1859	0.0898483	0.293237	0.306402
ZB-like-Traova	ZB-like-Hapmic	1860	0.0890336	0.26992	0.329852
ZB-like-Masarm1	ZB-like-Hapmic	1861	0.0887374	0.101013	0.878478
ZB-like-Notcel	ZB-like-Hapmic	1862	0.103656	0.0761403	1.36138
ZB-like-Chimye	ZB-like-Hapmic	1863	0.103369	0.0942355	1.09692
ZB-like-Notcor	ZB-like-Hapmic	1864	0.103656	0.097463	1.06354
ZB-like-Psegeo	ZB-like-Hapmic	1865	0.100654	0.093162	1.08042
ZB-like-Harant	ZB-like-Hapmic	1866	0.101654	0.0953102	1.06656
ZB-like-Hiphip1	ZB-like-Hapmic	1867	0.103656	0.0912986	1.13535
ZB-like-Hipste1	ZB-like-Hapmic	1868	0.102654	0.0870114	1.17978
ZB-like-Plaste	ZB-like-Hapmic	1869	0.116014	0.298493	0.388666
ZB-like-Reihip1	ZB-like-Hapmic	1870	0.106515	0.0880815	1.20928
ZB-like-Vervar1	ZB-like-Hapmic	1871	0.0981471	0.310422	0.316173
ZB-like-Scomax	ZB-like-Hapmic	1872	0.0936855	0.307209	0.304956
ZB-like-Solsen1	ZB-like-Hapmic	1873	0.109686	0.0795526	1.37878
ZB-like-Trimac1	ZB-like-Hapmic	1874	0.111781	0.30489	0.366629
ZB-like-Astcal1	ZB-like-Hapmic	1875	0.0054348	0.00294551	1.84511
ZB-like-Mayzeb1	ZB-like-Hapmic	1876	0.00452694	0.00588237	0.769578
ZB-like-Hapbur1	ZB-like-Hapmic	1877	0.00725298	0.00392928	1.84588
ZB-like-Punnye1	ZB-like-Hapmic	1878	0.00816331	0.00787406	1.03674
ZB-like-Simdia1	ZB-like-Hapmic	1879	0.00271371	0.0068864	0.394067
ZB-like-Hapchi1	ZB-like-Hapmic	1880	0.00634347	0.00589972	1.07522
ZB-like-Hapsau	ZB-like-Hapmic	1881	0.00816331	0.00588237	1.38776
ZB-like-Litruf	ZB-like-Hapmic	1882	0.00816331	0.00588237	1.38776
ZB-like-Benmel	ZB-like-Hapmic	1883	0.0054348	0.00489957	1.10924
ZB-like-Bentri	ZB-like-Hapmic	1884	0.0054348	0.00489957	1.10924
ZB-like-Cypbarf	ZB-like-Hapmic	1885	0.00361991	0.227307	0.0159252
ZB-like-Cypfro	ZB-like-Hapmic	1886	0.00361991	0.00489957	0.738823
ZB-like-Tresti	ZB-like-Hapmic	1887	0.00271371	0.00489957	0.553866
ZB-like-Trenig	ZB-like-Hapmic	1888	0.00361991	0.00686614	0.527212
ZB-like-Pettre1	ZB-like-Hapmic	1889	0.00180832	0.00589972	0.306509
ZB-like-Tromoo1	ZB-like-Hapmic	1890	0.00271371	0.00392928	0.690637
ZB-like-Pleela	ZB-like-Hapmic	1891	0.00180832	0.00195695	0.924051
ZB-like-Acalat	ZB-like-Permic	1892	0.0986581	0.11925	0.827319
ZB-like-Spaaur	ZB-like-Permic	1893	0.100654	0.244634	0.411448
ZB-like-Dipsar1	ZB-like-Permic	1894	0.104417	0.0996205	1.04814
ZB-like-Spocan	ZB-like-Permic	1895	0.103369	0.240449	0.429899
ZB-like-Croalt	ZB-like-Permic	1896	0.0846963	0.0846149	1.00096
ZB-like-Epicoi1	ZB-like-Permic	1897	0.0846963	0.206132	0.410883
ZB-like-Epimoa1	ZB-like-Permic	1898	0.0939891	0.212175	0.44298
ZB-like-Epilan1	ZB-like-Permic	1899	0.0838137	0.0721491	1.16167
ZB-like-Sinchu1	ZB-like-Permic	1900	0.0828319	0.24214	0.342083
ZB-like-Macamb	ZB-like-Permic	1901	0.0877843	0.093162	0.942276
ZB-like-Macaus1	ZB-like-Permic	1902	0.0877843	0.083808	1.04745
ZB-like-Macpee1	ZB-like-Permic	1903	0.0888157	0.0848746	1.04643
ZB-like-Micflo	ZB-like-Permic	1904	0.0888157	0.233976	0.379594
ZB-like-Sebale1	ZB-like-Permic	1905	0.0971059	0.275628	0.352308
ZB-like-Sebkor1	ZB-like-Permic	1906	0.0960659	0.271137	0.354308
ZB-like-Sebnud1	ZB-like-Permic	1907	0.0950269	0.276298	0.343929
ZB-like-Sebsch1	ZB-like-Permic	1908	0.0981471	0.255525	0.3841
ZB-like-Sebnig1	ZB-like-Permic	1909	0.0950269	0.25806	0.368236
ZB-like-Sebrub1	ZB-like-Permic	1910	0.0950269	0.256792	0.370055
ZB-like-Sebumb1	ZB-like-Permic	1911	0.0926939	0.282126	0.328555
ZB-like-Ethcra	ZB-like-Permic	1912	0.094678	0.287682	0.329107
ZB-like-Perfla	ZB-like-Permic	1913	0.0917033	0.282806	0.324262
ZB-like-Sanluc1	ZB-like-Permic	1914	0.0897251	0.223144	0.402096
ZB-like-Ethspe	ZB-like-Permic	1915	0.0976616	0.278923	0.350138
ZB-like-Datund	ZB-like-Permic	1916	0.0877843	0.211482	0.415092
ZB-like-Anates	ZB-like-Permic	1917	0.0887374	0.285404	0.310919
ZB-like-Cheund	ZB-like-Permic	1918	0.0996557	0.2139	0.465898
ZB-like-Serqui1	ZB-like-Permic	1919	0.0939891	0.211482	0.444431
ZB-like-Tratra	ZB-like-Permic	1920	0.0898483	0.291927	0.307776
ZB-like-Traova	ZB-like-Permic	1921	0.0890336	0.26864	0.331424
ZB-like-Masarm1	ZB-like-Permic	1922	0.0887374	0.0999287	0.888008
ZB-like-Notcel	ZB-like-Permic	1923	0.103656	0.075086	1.38049
ZB-like-Chimye	ZB-like-Permic	1924	0.103369	0.093162	1.10956
ZB-like-Notcor	ZB-like-Permic	1925	0.103656	0.096386	1.07542
ZB-like-Psegeo	ZB-like-Permic	1926	0.100654	0.0920896	1.093
ZB-like-Harant	ZB-like-Permic	1927	0.101654	0.0942355	1.07872
ZB-like-Hiphip1	ZB-like-Permic	1928	0.103656	0.0902251	1.14886
ZB-like-Hipste1	ZB-like-Permic	1929	0.102654	0.0859424	1.19445
ZB-like-Plaste	ZB-like-Permic	1930	0.116014	0.297176	0.390388
ZB-like-Reihip1	ZB-like-Permic	1931	0.106515	0.0870114	1.22415
ZB-like-Vervar1	ZB-like-Permic	1932	0.0981471	0.309089	0.317536
ZB-like-Scomax	ZB-like-Permic	1933	0.0936855	0.305873	0.306288
ZB-like-Solsen1	ZB-like-Permic	1934	0.109686	0.0784916	1.39742
ZB-like-Trimac1	ZB-like-Permic	1935	0.111781	0.303555	0.36824
ZB-like-Astcal1	ZB-like-Permic	1936	0.0054348	0.00196271	2.76903
ZB-like-Mayzeb1	ZB-like-Permic	1937	0.00452694	0.00489957	0.923947
ZB-like-Hapbur1	ZB-like-Permic	1938	0.00725298	0.00294551	2.46238
ZB-like-Punnye1	ZB-like-Permic	1939	0.00816331	0.0068864	1.18542
ZB-like-Simdia1	ZB-like-Permic	1940	0.00271371	0.00589972	0.459972
ZB-like-Hapchi1	ZB-like-Permic	1941	0.00634347	0.00491401	1.29089
ZB-like-Hapsau	ZB-like-Permic	1942	0.00816331	0.00489957	1.66613
ZB-like-Litruf	ZB-like-Permic	1943	0.00816331	0.00489957	1.66613
ZB-like-Benmel	ZB-like-Permic	1944	0.0054348	0.00391773	1.38723
ZB-like-Bentri	ZB-like-Permic	1945	0.0054348	0.00391773	1.38723
ZB-like-Cypbarf	ZB-like-Permic	1946	0.00361991	0.22608	0.0160116
ZB-like-Cypfro	ZB-like-Permic	1947	0.00361991	0.00391773	0.923982
ZB-like-Tresti	ZB-like-Permic	1948	0.00271371	0.00391773	0.692673
ZB-like-Trenig	ZB-like-Permic	1949	0.00361991	0.00588237	0.615384
ZB-like-Pettre1	ZB-like-Permic	1950	0.00180832	0.00491401	0.367992
ZB-like-Tromoo1	ZB-like-Permic	1951	0.00271371	0.00294551	0.921302
ZB-like-Pleela	ZB-like-Permic	1952	0.00180832	0.000977995	1.84901
ZB-like-Hapmic	ZB-like-Permic	1953	0.00180832	0.000977995	1.84901
ZB-like-Acalat	ZB-like-Trezeb	1954	0.0956716	0.121455	0.787709
ZB-like-Spaaur	ZB-like-Trezeb	1955	0.0976616	0.244634	0.399216
ZB-like-Dipsar1	ZB-like-Trezeb	1956	0.101277	0.100701	1.00572
ZB-like-Spocan	ZB-like-Trezeb	1957	0.100233	0.240449	0.416855
ZB-like-Croalt	ZB-like-Trezeb	1958	0.083669	0.0846149	0.988822
ZB-like-Epicoi1	ZB-like-Trezeb	1959	0.083669	0.207338	0.40354
ZB-like-Epimoa1	ZB-like-Trezeb	1960	0.0929522	0.213387	0.435603
ZB-like-Epilan1	ZB-like-Trezeb	1961	0.0828319	0.0721491	1.14807
ZB-like-Sinchu1	ZB-like-Trezeb	1962	0.0798922	0.24214	0.329942
ZB-like-Macamb	ZB-like-Trezeb	1963	0.0867539	0.093162	0.931216
ZB-like-Macaus1	ZB-like-Trezeb	1964	0.0867539	0.083808	1.03515
ZB-like-Macpee1	ZB-like-Trezeb	1965	0.0877843	0.0848746	1.03428
ZB-like-Micflo	ZB-like-Trezeb	1966	0.0877843	0.236454	0.371253
ZB-like-Sebale1	ZB-like-Trezeb	1967	0.0939891	0.278222	0.33782
ZB-like-Sebkor1	ZB-like-Trezeb	1968	0.0929522	0.273714	0.339596
ZB-like-Sebnud1	ZB-like-Trezeb	1969	0.0919165	0.278889	0.329581
ZB-like-Sebsch1	ZB-like-Trezeb	1970	0.0960659	0.256792	0.374101
ZB-like-Sebnig1	ZB-like-Trezeb	1971	0.0919165	0.25933	0.354439
ZB-like-Sebrub1	ZB-like-Trezeb	1972	0.0919165	0.25806	0.356183
ZB-like-Sebumb1	ZB-like-Trezeb	1973	0.0897251	0.284737	0.315116
ZB-like-Ethcra	ZB-like-Trezeb	1974	0.0917033	0.28899	0.317323
ZB-like-Perfla	ZB-like-Trezeb	1975	0.0887374	0.284104	0.312341
ZB-like-Sanluc1	ZB-like-Trezeb	1976	0.086765	0.223144	0.388831
ZB-like-Ethspe	ZB-like-Trezeb	1977	0.0956716	0.280216	0.341421
ZB-like-Datund	ZB-like-Trezeb	1978	0.0846963	0.2139	0.395962
ZB-like-Anates	ZB-like-Trezeb	1979	0.086765	0.286705	0.302628
ZB-like-Cheund	ZB-like-Trezeb	1980	0.0986581	0.215111	0.458637
ZB-like-Serqui1	ZB-like-Trezeb	1981	0.0908819	0.21269	0.427297
ZB-like-Tratra	ZB-like-Trezeb	1982	0.0867539	0.294548	0.294532
ZB-like-Traova	ZB-like-Trezeb	1983	0.0860018	0.271201	0.317115
ZB-like-Masarm1	ZB-like-Trezeb	1984	0.0857803	0.0999287	0.858415
ZB-like-Notcel	ZB-like-Trezeb	1985	0.100654	0.075086	1.34052
ZB-like-Chimye	ZB-like-Trezeb	1986	0.102322	0.0942355	1.08582
ZB-like-Notcor	ZB-like-Trezeb	1987	0.102654	0.096386	1.06503
ZB-like-Psegeo	ZB-like-Trezeb	1988	0.0996557	0.0920896	1.08216
ZB-like-Harant	ZB-like-Trezeb	1989	0.100654	0.0942355	1.06811
ZB-like-Hiphip1	ZB-like-Trezeb	1990	0.103656	0.0902251	1.14886
ZB-like-Hipste1	ZB-like-Trezeb	1991	0.102654	0.0859424	1.19445
ZB-like-Plaste	ZB-like-Trezeb	1992	0.114954	0.299811	0.383422
ZB-like-Reihip1	ZB-like-Trezeb	1993	0.105465	0.0870114	1.21209
ZB-like-Vervar1	ZB-like-Trezeb	1994	0.0971059	0.311756	0.311481
ZB-like-Scomax	ZB-like-Trezeb	1995	0.0907137	0.308547	0.294003
ZB-like-Solsen1	ZB-like-Trezeb	1996	0.105662	0.076373	1.3835
ZB-like-Trimac1	ZB-like-Trezeb	1997	0.108618	0.306226	0.3547
ZB-like-Astcal1	ZB-like-Trezeb	1998	0.00816331	0.00294551	2.77144
[truncated: 20,821 more rows]

## Sheet: SB-L4
The genetic distances between cytoplasmic ribosomal proteins RPL4 and SB transposons in species
Species 1	Species 2	N	SB-RPL4	SB-Tn	RPL4/Tn
SB-Acalat	SB-Spaaur	1	0.0145193	0.0383666	0.378437
SB-Acalat	SB-Cepson	2	0.068386	0.0620272	1.10252
SB-Spaaur	SB-Cepson	3	0.0693976	0.0309252	2.24405
SB-Acalat	SB-Croalt	4	0.0693976	0.0664451	1.04444
SB-Spaaur	SB-Croalt	5	0.068386	0.0289297	2.36387
SB-Cepson	SB-Croalt	6	0.0277663	0.0259496	1.07001
SB-Acalat	SB-Epicoi	7	0.0673754	0.0695016	0.969407
SB-Spaaur	SB-Epicoi	8	0.068386	0.0318752	2.14543
SB-Cepson	SB-Epicoi	9	0.0277663	0.0289009	0.960742
SB-Croalt	SB-Epicoi	10	0.00758297	0.00492855	1.53858
SB-Acalat	SB-Epilan	11	0.0689929	0.0651491	1.059
SB-Spaaur	SB-Epilan	12	0.0689929	0.0288434	2.39198
SB-Cepson	SB-Epilan	13	0.0297099	0.0258721	1.14834
SB-Croalt	SB-Epilan	14	0.00758297	0.0019685	3.85215
SB-Epicoi	SB-Epilan	15	0.00568183	0.00491401	1.15625
SB-Acalat	SB-Sinchu	16	0.0584311	0.178448	0.327441
SB-Spaaur	SB-Sinchu	17	0.0555699	0.142722	0.389357
SB-Cepson	SB-Sinchu	18	0.0473747	0.146448	0.323493
SB-Croalt	SB-Sinchu	19	0.0453965	0.139762	0.324813
SB-Epicoi	SB-Sinchu	20	0.0434222	0.141586	0.306683
SB-Epilan	SB-Sinchu	21	0.0460911	0.140452	0.328163
SB-Acalat	SB-Cheros	22	0.051343	0.0739513	0.694281
SB-Spaaur	SB-Cheros	23	0.0503495	0.0359679	1.39984
SB-Cepson	SB-Cheros	24	0.051343	0.0329865	1.55649
SB-Croalt	SB-Cheros	25	0.0523375	0.0299723	1.7462
SB-Epicoi	SB-Cheros	26	0.0523375	0.0329207	1.58981
SB-Epilan	SB-Cheros	27	0.0543296	0.0298827	1.81809
SB-Sinchu	SB-Cheros	28	0.0385033	0.149723	0.257164
SB-Acalat	SB-Micflo	29	0.0673754	0.0698833	0.964112
SB-Spaaur	SB-Micflo	30	0.0633431	0.0418642	1.51306
SB-Cepson	SB-Micflo	31	0.0543296	0.0620033	0.876236
SB-Croalt	SB-Micflo	32	0.051343	0.0620675	0.827212
SB-Epicoi	SB-Micflo	33	0.0553271	0.065072	0.850244
SB-Epilan	SB-Micflo	34	0.0553271	0.0618754	0.894169
SB-Sinchu	SB-Micflo	35	0.0355636	0.176509	0.201483
SB-Cheros	SB-Micflo	36	0.0404679	0.0715702	0.56543
SB-Acalat	SB-Diclab	37	0.0643497	0.0575774	1.11762
SB-Spaaur	SB-Diclab	38	0.0633431	0.0208031	3.04489
SB-Cepson	SB-Diclab	39	0.0744712	0.0431577	1.72556
SB-Croalt	SB-Diclab	40	0.068386	0.0421749	1.62149
SB-Epicoi	SB-Diclab	41	0.0724387	0.0451204	1.60545
SB-Epilan	SB-Diclab	42	0.0724387	0.0420482	1.72275
SB-Sinchu	SB-Diclab	43	0.0553271	0.155301	0.356258
SB-Cheros	SB-Diclab	44	0.0473747	0.049281	0.961319
SB-Micflo	SB-Diclab	45	0.0663658	0.0565704	1.17316
SB-Acalat	SB-Perfla	46	0.0680281	0.1766	0.385209
SB-Spaaur	SB-Perfla	47	0.0651393	0.14075	0.462803
SB-Cepson	SB-Perfla	48	0.0543296	0.149053	0.364498
SB-Croalt	SB-Perfla	49	0.0523375	0.141199	0.370666
SB-Epicoi	SB-Perfla	50	0.0523375	0.143025	0.365933
SB-Epilan	SB-Perfla	51	0.0546179	0.141887	0.384941
SB-Sinchu	SB-Perfla	52	0.0432649	0.041525	1.0419
SB-Cheros	SB-Perfla	53	0.0483653	0.152341	0.317481
SB-Micflo	SB-Perfla	54	0.0553271	0.167329	0.330649
SB-Diclab	SB-Perfla	55	0.0653572	0.15103	0.432745
SB-Acalat	SB-Perflu	56	0.0689929	0.180287	0.382684
SB-Spaaur	SB-Perflu	57	0.0689929	0.143252	0.481619
SB-Cepson	SB-Perflu	58	0.0553271	0.149246	0.37071
SB-Croalt	SB-Perflu	59	0.0543296	0.141437	0.384127
SB-Epicoi	SB-Perflu	60	0.0543296	0.143252	0.379259
SB-Epilan	SB-Perflu	61	0.0555699	0.14212	0.391007
SB-Sinchu	SB-Perflu	62	0.0442061	0.0412741	1.07104
SB-Cheros	SB-Perflu	63	0.0483653	0.152515	0.317119
SB-Micflo	SB-Perflu	64	0.0563256	0.170975	0.329438
SB-Diclab	SB-Perflu	65	0.0693976	0.153497	0.452112
SB-Perfla	SB-Perflu	66	0.013532	0.021957	0.616297
SB-Acalat	SB-Sanluc	67	0.0661013	0.186195	0.355012
SB-Spaaur	SB-Sanluc	68	0.0641782	0.147636	0.434706
SB-Cepson	SB-Sanluc	69	0.051343	0.15366	0.334135
SB-Croalt	SB-Sanluc	70	0.0493569	0.145827	0.338461
SB-Epicoi	SB-Sanluc	71	0.051343	0.145366	0.353198
SB-Epilan	SB-Sanluc	72	0.0498718	0.1465	0.340421
SB-Sinchu	SB-Sanluc	73	0.0404467	0.0402064	1.00598
SB-Cheros	SB-Sanluc	74	0.0453965	0.156935	0.289269
SB-Micflo	SB-Sanluc	75	0.0543296	0.174353	0.311606
SB-Diclab	SB-Sanluc	76	0.0653572	0.160215	0.407935
SB-Perfla	SB-Sanluc	77	0.013532	0.0239772	0.56437
SB-Perflu	SB-Sanluc	78	0.0162605	0.0258464	0.629122
SB-Acalat	SB-Cheund	79	0.0777181	0.0684117	1.13603
SB-Spaaur	SB-Cheund	80	0.0777181	0.0308636	2.51812
SB-Cepson	SB-Cheund	81	0.075489	0.0278903	2.70665
SB-Croalt	SB-Cheund	82	0.075489	0.0218697	3.45177
SB-Epicoi	SB-Cheund	83	0.075489	0.0248152	3.04205
SB-Epilan	SB-Cheund	84	0.0748012	0.0218046	3.43052
SB-Sinchu	SB-Cheund	85	0.0584311	0.147278	0.396741
SB-Cheros	SB-Cheund	86	0.0583256	0.0339354	1.71872
SB-Micflo	SB-Cheund	87	0.068386	0.0640053	1.06844
SB-Diclab	SB-Cheund	88	0.068386	0.0440953	1.55087
SB-Perfla	SB-Cheund	89	0.0767448	0.148736	0.51598
SB-Perflu	SB-Cheund	90	0.0748012	0.14893	0.502256
SB-Sanluc	SB-Cheund	91	0.0718928	0.151051	0.475951
SB-Acalat	SB-Thualb	92	0.0704103	0.21094	0.333792
SB-Spaaur	SB-Thualb	93	0.0673754	0.179107	0.376173
SB-Cepson	SB-Thualb	94	0.0633431	0.186767	0.339156
SB-Croalt	SB-Thualb	95	0.0623376	0.178494	0.349241
SB-Epicoi	SB-Thualb	96	0.0603296	0.177905	0.339112
SB-Epilan	SB-Thualb	97	0.0623376	0.176704	0.352781
SB-Sinchu	SB-Thualb	98	0.0543296	0.193506	0.280764
SB-Cheros	SB-Thualb	99	0.0603296	0.18899	0.319221
SB-Micflo	SB-Thualb	100	0.0643497	0.211913	0.303661
SB-Diclab	SB-Thualb	101	0.0724387	0.189997	0.381263
SB-Perfla	SB-Thualb	102	0.0633431	0.19271	0.328697
SB-Perflu	SB-Thualb	103	0.0663658	0.187774	0.353434
SB-Sanluc	SB-Thualb	104	0.0633431	0.193653	0.327096
SB-Cheund	SB-Thualb	105	0.0785487	0.183933	0.427052
SB-Acalat	SB-Thuori	106	0.0704103	0.213524	0.329753
SB-Spaaur	SB-Thuori	107	0.0673754	0.180312	0.373661
SB-Cepson	SB-Thuori	108	0.0633431	0.186767	0.339156
SB-Croalt	SB-Thuori	109	0.0623376	0.179701	0.346896
SB-Epicoi	SB-Thuori	110	0.0603296	0.179107	0.336835
SB-Epilan	SB-Thuori	111	0.0623376	0.177905	0.350399
SB-Sinchu	SB-Thuori	112	0.0523375	0.19228	0.272194
SB-Cheros	SB-Thuori	113	0.0603296	0.190208	0.317178
SB-Micflo	SB-Thuori	114	0.0623376	0.214455	0.29068
SB-Diclab	SB-Thuori	115	0.0744712	0.191214	0.389465
SB-Perfla	SB-Thuori	116	0.0643497	0.191482	0.336061
SB-Perflu	SB-Thuori	117	0.0673754	0.18656	0.361146
SB-Sanluc	SB-Thuori	118	0.0633431	0.192433	0.32917
SB-Cheund	SB-Thuori	119	0.0785487	0.185142	0.424261
SB-Thualb	SB-Thuori	120	0.00189036	0.0101113	0.186955
SB-Acalat	SB-Masarm	121	0.0884867	0.130478	0.678173
SB-Spaaur	SB-Masarm	122	0.0855383	0.0925635	0.924104
SB-Cepson	SB-Masarm	123	0.0816178	0.101431	0.804661
SB-Croalt	SB-Masarm	124	0.0744712	0.100447	0.741402
SB-Epicoi	SB-Masarm	125	0.0765079	0.104488	0.732219
SB-Epilan	SB-Masarm	126	0.0748012	0.101222	0.738985
SB-Sinchu	SB-Masarm	127	0.0670642	0.152178	0.440695
SB-Cheros	SB-Masarm	128	0.0744712	0.104488	0.712727
SB-Micflo	SB-Masarm	129	0.0775278	0.126968	0.610607
SB-Diclab	SB-Masarm	130	0.0919165	0.105579	0.870596
SB-Perfla	SB-Masarm	131	0.0786923	0.149053	0.527947
SB-Perflu	SB-Masarm	132	0.0816205	0.143555	0.568567
SB-Sanluc	SB-Masarm	133	0.0777181	0.152515	0.509577
SB-Cheund	SB-Masarm	134	0.0825985	0.102309	0.807343
SB-Thualb	SB-Masarm	135	0.0744712	0.191639	0.388602
SB-Thuori	SB-Masarm	136	0.0744712	0.190419	0.391092
SB-Acalat	SB-Notcel	137	0.0641782	0.130478	0.49187
SB-Spaaur	SB-Notcel	138	0.0661013	0.102309	0.646094
SB-Cepson	SB-Notcel	139	0.068386	0.109086	0.626902
SB-Croalt	SB-Notcel	140	0.0744712	0.108101	0.688904
SB-Epicoi	SB-Notcel	141	0.0724387	0.112151	0.645906
SB-Epilan	SB-Notcel	142	0.0728613	0.108859	0.669317
SB-Sinchu	SB-Notcel	143	0.0651393	0.163739	0.397824
SB-Cheros	SB-Notcel	144	0.0603296	0.116677	0.517063
SB-Micflo	SB-Notcel	145	0.0744712	0.140714	0.529237
SB-Diclab	SB-Notcel	146	0.0775278	0.115453	0.671511
SB-Perfla	SB-Notcel	147	0.0806435	0.166425	0.484564
SB-Perflu	SB-Notcel	148	0.0796674	0.16304	0.488638
SB-Sanluc	SB-Notcel	149	0.0738308	0.172157	0.428857
SB-Cheund	SB-Notcel	150	0.0738308	0.106671	0.692135
SB-Thualb	SB-Notcel	151	0.0765079	0.198992	0.384477
SB-Thuori	SB-Notcel	152	0.0765079	0.197763	0.386867
SB-Masarm	SB-Notcel	153	0.0934201	0.123459	0.756692
SB-Acalat	SB-Etrcan	154	0.0857245	0.139813	0.613138
SB-Spaaur	SB-Etrcan	155	0.0857245	0.104488	0.820427
SB-Cepson	SB-Etrcan	156	0.0795707	0.106893	0.744397
SB-Croalt	SB-Etrcan	157	0.0795707	0.110299	0.72141
SB-Epicoi	SB-Etrcan	158	0.0795707	0.114351	0.695847
SB-Epilan	SB-Etrcan	159	0.083669	0.111052	0.75342
SB-Sinchu	SB-Etrcan	160	0.068386	0.177791	0.384643
SB-Cheros	SB-Etrcan	161	0.0663658	0.117783	0.563458
SB-Micflo	SB-Etrcan	162	0.0775278	0.133818	0.579354
SB-Diclab	SB-Etrcan	163	0.0888157	0.118766	0.747822
SB-Perfla	SB-Etrcan	164	0.0775278	0.176995	0.438024
SB-Perflu	SB-Etrcan	165	0.0805937	0.177026	0.455265
SB-Sanluc	SB-Etrcan	166	0.075489	0.180359	0.418549
SB-Cheund	SB-Etrcan	167	0.0888157	0.106671	0.832613
SB-Thualb	SB-Etrcan	168	0.0867539	0.207639	0.41781
SB-Thuori	SB-Etrcan	169	0.0867539	0.208881	0.415327
SB-Masarm	SB-Etrcan	170	0.0805937	0.139172	0.579096
SB-Notcel	SB-Etrcan	171	0.0971059	0.136912	0.70926
SB-Acalat	SB-Parpol	172	0.0999348	0.110687	0.902858
SB-Spaaur	SB-Parpol	173	0.0999348	0.0742588	1.34576
SB-Cepson	SB-Parpol	174	0.0929522	0.0829119	1.1211
SB-Croalt	SB-Parpol	175	0.0888157	0.0808624	1.09836
SB-Epicoi	SB-Parpol	176	0.0908819	0.0848746	1.07078
SB-Epilan	SB-Parpol	177	0.0926771	0.081678	1.13466
SB-Sinchu	SB-Parpol	178	0.0813776	0.142722	0.570182
SB-Cheros	SB-Parpol	179	0.0816178	0.0892442	0.914544
SB-Micflo	SB-Parpol	180	0.0877843	0.110932	0.791337
SB-Diclab	SB-Parpol	181	0.0981471	0.083808	1.17109
SB-Perfla	SB-Parpol	182	0.0926771	0.14075	0.658454
SB-Perflu	SB-Parpol	183	0.0968179	0.140989	0.686704
SB-Sanluc	SB-Parpol	184	0.0895827	0.1465	0.611485
SB-Cheund	SB-Parpol	185	0.103061	0.081678	1.2618
SB-Thualb	SB-Parpol	186	0.0908819	0.188781	0.481414
SB-Thuori	SB-Parpol	187	0.0908819	0.187567	0.484531
SB-Masarm	SB-Parpol	188	0.0906131	0.101222	0.895196
SB-Notcel	SB-Parpol	189	0.109344	0.107765	1.01466
SB-Etrcan	SB-Parpol	190	0.053333	0.11766	0.45328
SB-Acalat	SB-Echnau	191	0.0884867	0.082673	1.07032
SB-Spaaur	SB-Echnau	192	0.0894714	0.0514583	1.73872
SB-Cepson	SB-Echnau	193	0.0765079	0.0438808	1.74354
SB-Croalt	SB-Echnau	194	0.0785487	0.0481634	1.63088
SB-Epicoi	SB-Echnau	195	0.0785487	0.0514583	1.52645
SB-Epilan	SB-Echnau	196	0.0825985	0.0481634	1.71496
SB-Sinchu	SB-Echnau	197	0.0767448	0.16734	0.458616
SB-Cheros	SB-Echnau	198	0.0724387	0.0559286	1.2952
SB-Micflo	SB-Echnau	199	0.0744712	0.0857509	0.86846
SB-Diclab	SB-Echnau	200	0.0919165	0.0647475	1.41961
SB-Perfla	SB-Echnau	201	0.0825985	0.17185	0.480642
SB-Perflu	SB-Echnau	202	0.0816205	0.169434	0.481724
SB-Sanluc	SB-Echnau	203	0.0806435	0.174204	0.462925
SB-Cheund	SB-Echnau	204	0.0944097	0.0481634	1.9602
SB-Thualb	SB-Echnau	205	0.083669	0.206403	0.405367
SB-Thuori	SB-Echnau	206	0.083669	0.207722	0.402794
SB-Masarm	SB-Echnau	207	0.0884867	0.120011	0.737323
SB-Notcel	SB-Echnau	208	0.100368	0.135478	0.740844
SB-Etrcan	SB-Echnau	209	0.0981471	0.129501	0.757889
SB-Parpol	SB-Echnau	210	0.107246	0.0999185	1.07333
SB-Acalat	SB-Traova	211	0.0839857	0.0532763	1.57642
SB-Spaaur	SB-Traova	212	0.078963	0.0168071	4.69819
SB-Cepson	SB-Traova	213	0.0692661	0.0138479	5.00192
SB-Croalt	SB-Traova	214	0.0733728	0.0118696	6.18159
SB-Epicoi	SB-Traova	215	0.0692661	0.0148151	4.67537
SB-Epilan	SB-Traova	216	0.070979	0.0118345	5.99765
SB-Sinchu	SB-Traova	217	0.0640448	0.134799	0.475114
SB-Cheros	SB-Traova	218	0.068242	0.0198223	3.4427
SB-Micflo	SB-Traova	219	0.0713173	0.0523465	1.36241
SB-Diclab	SB-Traova	220	0.0878809	0.029853	2.94379
SB-Perfla	SB-Traova	221	0.0739655	0.136214	0.543008
SB-Perflu	SB-Traova	222	0.074963	0.13648	0.549261
SB-Sanluc	SB-Traova	223	0.0699854	0.140841	0.496911
SB-Cheund	SB-Traova	224	0.0839857	0.0138206	6.07687
SB-Thualb	SB-Traova	225	0.0744022	0.174305	0.426849
SB-Thuori	SB-Traova	226	0.0744022	0.175504	0.423935
SB-Masarm	SB-Traova	227	0.0809691	0.0904106	0.89557
SB-Notcel	SB-Traova	228	0.0839857	0.097966	0.857294
SB-Etrcan	SB-Traova	229	0.0847542	0.09905	0.855671
SB-Parpol	SB-Traova	230	0.0889253	0.0689929	1.2889
SB-Echnau	SB-Traova	231	0.0581393	0.0350913	1.6568
SB-Acalat	SB-Braori	232	0.0971059	0.156362	0.621034
SB-Spaaur	SB-Braori	233	0.0929522	0.12209	0.761342
SB-Cepson	SB-Braori	234	0.0950269	0.123459	0.769707
SB-Croalt	SB-Braori	235	0.0908819	0.122474	0.742051
SB-Epicoi	SB-Braori	236	0.0867539	0.126539	0.685588
SB-Epilan	SB-Braori	237	0.0929522	0.1232	0.75448
SB-Sinchu	SB-Braori	238	0.0826429	0.18727	0.441304
SB-Cheros	SB-Braori	239	0.0857245	0.133391	0.642656
SB-Micflo	SB-Braori	240	0.0960659	0.148821	0.645514
SB-Diclab	SB-Braori	241	0.105465	0.129889	0.811963
SB-Perfla	SB-Braori	242	0.0888157	0.185293	0.479325
SB-Perflu	SB-Braori	243	0.0888157	0.185276	0.47937
SB-Sanluc	SB-Braori	244	0.0888157	0.186259	0.476841
SB-Cheund	SB-Braori	245	0.100233	0.125425	0.799143
SB-Thualb	SB-Braori	246	0.0846963	0.221381	0.382581
SB-Thuori	SB-Braori	247	0.0846963	0.22264	0.380419
SB-Masarm	SB-Braori	248	0.0898483	0.149405	0.601375
SB-Notcel	SB-Braori	249	0.107566	0.150548	0.714497
SB-Etrcan	SB-Braori	250	0.0971059	0.133531	0.727214
SB-Parpol	SB-Braori	251	0.104417	0.132129	0.790263
SB-Echnau	SB-Braori	252	0.0950269	0.142698	0.66593
SB-Traova	SB-Braori	253	0.0806005	0.115453	0.698126
SB-Acalat	SB-Solsen	254	0.0993725	0.074453	1.3347
SB-Spaaur	SB-Solsen	255	0.0983779	0.038403	2.56173
SB-Cepson	SB-Solsen	256	0.102322	0.0565875	1.80822
SB-Croalt	SB-Solsen	257	0.100233	0.0587426	1.7063
SB-Epicoi	SB-Solsen	258	0.0991893	0.0621732	1.59537
SB-Epilan	SB-Solsen	259	0.100368	0.0576017	1.74245
SB-Sinchu	SB-Solsen	260	0.0924314	0.157576	0.586582
SB-Cheros	SB-Solsen	261	0.0929522	0.0645385	1.44026
SB-Micflo	SB-Solsen	262	0.101277	0.0718257	1.41004
SB-Diclab	SB-Solsen	263	0.110726	0.0519167	2.13276
SB-Perfla	SB-Solsen	264	0.0924314	0.16469	0.561243
SB-Perflu	SB-Solsen	265	0.0954003	0.162265	0.587927
SB-Sanluc	SB-Solsen	266	0.0944097	0.1697	0.556334
SB-Cheund	SB-Solsen	267	0.107365	0.0564621	1.90153
SB-Thualb	SB-Solsen	268	0.0991893	0.204492	0.485051
SB-Thuori	SB-Solsen	269	0.0991893	0.205852	0.481847
SB-Masarm	SB-Solsen	270	0.0983779	0.114149	0.861839
SB-Notcel	SB-Solsen	271	0.110378	0.128765	0.857203
SB-Etrcan	SB-Solsen	272	0.102322	0.122649	0.834269
SB-Parpol	SB-Solsen	273	0.110395	0.101898	1.08339
SB-Echnau	SB-Solsen	274	0.107365	0.0757853	1.41669
SB-Traova	SB-Solsen	275	0.09106	0.0462638	1.96828
SB-Braori	SB-Solsen	276	0.0503495	0.147342	0.341719
SB-Acalat	SB-Ampcit	277	0.106515	0.103522	1.02892
SB-Spaaur	SB-Ampcit	278	0.106515	0.0680675	1.56485
SB-Cepson	SB-Ampcit	279	0.0981471	0.0832947	1.17831
SB-Croalt	SB-Ampcit	280	0.0960659	0.0855579	1.12282
SB-Epicoi	SB-Ampcit	281	0.0960659	0.0863771	1.11217
SB-Epilan	SB-Ampcit	282	0.100233	0.0852908	1.17519
SB-Sinchu	SB-Ampcit	283	0.0846963	0.187949	0.450635
SB-Cheros	SB-Ampcit	284	0.0826429	0.0864672	0.955772
SB-Micflo	SB-Ampcit	285	0.0929522	0.100297	0.926768
SB-Diclab	SB-Ampcit	286	0.107566	0.0809571	1.32868
SB-Perfla	SB-Ampcit	287	0.0929522	0.182322	0.509826
SB-Perflu	SB-Ampcit	288	0.0939891	0.18472	0.50882
SB-Sanluc	SB-Ampcit	289	0.0908819	0.186918	0.486212
SB-Cheund	SB-Ampcit	290	0.101277	0.0852908	1.18743
SB-Thualb	SB-Ampcit	291	0.0950269	0.216258	0.439414
SB-Thuori	SB-Ampcit	292	0.0950269	0.216258	0.439414
SB-Masarm	SB-Ampcit	293	0.0939891	0.146025	0.643649
SB-Notcel	SB-Ampcit	294	0.109672	0.162343	0.675556
SB-Etrcan	SB-Ampcit	295	0.0573251	0.159995	0.358292
SB-Parpol	SB-Ampcit	296	0.0543296	0.127426	0.426363
SB-Echnau	SB-Ampcit	297	0.110726	0.105361	1.05092
SB-Traova	SB-Ampcit	298	0.0952146	0.0744915	1.27819
SB-Braori	SB-Ampcit	299	0.106515	0.171788	0.62004
SB-Solsen	SB-Ampcit	300	0.1192	0.0942143	1.26521
SB-Acalat	SB-Ampzal	301	0.106515	0.103522	1.02892
SB-Spaaur	SB-Ampzal	302	0.106515	0.0680675	1.56485
SB-Cepson	SB-Ampzal	303	0.0981471	0.0832947	1.17831
SB-Croalt	SB-Ampzal	304	0.0960659	0.0855579	1.12282
SB-Epicoi	SB-Ampzal	305	0.0960659	0.0863771	1.11217
SB-Epilan	SB-Ampzal	306	0.100233	0.0852908	1.17519
SB-Sinchu	SB-Ampzal	307	0.0846963	0.187949	0.450635
SB-Cheros	SB-Ampzal	308	0.0826429	0.0864672	0.955772
SB-Micflo	SB-Ampzal	309	0.0929522	0.100297	0.926768
SB-Diclab	SB-Ampzal	310	0.107566	0.0809571	1.32868
SB-Perfla	SB-Ampzal	311	0.0929522	0.182322	0.509826
SB-Perflu	SB-Ampzal	312	0.0939891	0.18472	0.50882
SB-Sanluc	SB-Ampzal	313	0.0908819	0.186918	0.486212
SB-Cheund	SB-Ampzal	314	0.101277	0.0852908	1.18743
SB-Thualb	SB-Ampzal	315	0.0950269	0.216258	0.439414
SB-Thuori	SB-Ampzal	316	0.0950269	0.216258	0.439414
SB-Masarm	SB-Ampzal	317	0.0939891	0.146025	0.643649
SB-Notcel	SB-Ampzal	318	0.109672	0.162343	0.675556
SB-Etrcan	SB-Ampzal	319	0.0573251	0.159995	0.358292
SB-Parpol	SB-Ampzal	320	0.0543296	0.127426	0.426363
SB-Echnau	SB-Ampzal	321	0.110726	0.105361	1.05092
SB-Traova	SB-Ampzal	322	0.0952146	0.0744915	1.27819
SB-Braori	SB-Ampzal	323	0.106515	0.171788	0.62004
SB-Solsen	SB-Ampzal	324	0.1192	0.0942143	1.26521
SB-Ampcit	SB-Ampzal	325	0	0	#DIV/0!
SB-Acalat	SB-Holruf	326	0.0960659	0.122455	0.7845
SB-Spaaur	SB-Holruf	327	0.0939891	0.0866145	1.08514
SB-Cepson	SB-Holruf	328	0.0775278	0.0927969	0.835456
SB-Croalt	SB-Holruf	329	0.0795707	0.0949827	0.837738
SB-Epicoi	SB-Holruf	330	0.0795707	0.0997962	0.797332
SB-Epilan	SB-Holruf	331	0.0816178	0.0961839	0.848559
SB-Sinchu	SB-Holruf	332	0.0805937	0.160009	0.503681
SB-Cheros	SB-Holruf	333	0.0816178	0.101119	0.807143
SB-Micflo	SB-Holruf	334	0.0888157	0.124642	0.712564
SB-Diclab	SB-Holruf	335	0.101277	0.0985907	1.02725
SB-Perfla	SB-Holruf	336	0.0919165	0.160773	0.571715
SB-Perflu	SB-Holruf	337	0.0960659	0.160913	0.597005
SB-Sanluc	SB-Holruf	338	0.0898483	0.164576	0.545938
SB-Cheund	SB-Holruf	339	0.0919165	0.093783	0.980098
SB-Thualb	SB-Holruf	340	0.0888157	0.20454	0.434223
SB-Thuori	SB-Holruf	341	0.0888157	0.20454	0.434223
SB-Masarm	SB-Holruf	342	0.0919165	0.117099	0.784944
SB-Notcel	SB-Holruf	343	0.0939891	0.114642	0.819845
SB-Etrcan	SB-Holruf	344	0.108618	0.108526	1.00085
SB-Parpol	SB-Holruf	345	0.108618	0.0973866	1.11533
SB-Echnau	SB-Holruf	346	0.107566	0.117783	0.913258
SB-Traova	SB-Holruf	347	0.101544	0.0830494	1.22269
SB-Braori	SB-Holruf	348	0.106515	0.117099	0.909614
SB-Solsen	SB-Holruf	349	0.111781	0.115932	0.964198
SB-Ampcit	SB-Holruf	350	0.117075	0.139428	0.839679
SB-Ampzal	SB-Holruf	351	0.117075	0.139428	0.839679
SB-Acalat	SB-Neosam	352	0.0981471	0.114596	0.856461
SB-Spaaur	SB-Neosam	353	0.0960659	0.0820132	1.17135
SB-Cepson	SB-Neosam	354	0.0785487	0.0875494	0.897192
SB-Croalt	SB-Neosam	355	0.0744712	0.0876398	0.849742
SB-Epicoi	SB-Neosam	356	0.0744712	0.0916751	0.812339
SB-Epilan	SB-Neosam	357	0.0765079	0.0873694	0.875683
SB-Sinchu	SB-Neosam	358	0.0775278	0.15481	0.500792
SB-Cheros	SB-Neosam	359	0.0846963	0.0960987	0.881347
SB-Micflo	SB-Neosam	360	0.0877843	0.11703	0.750099
SB-Diclab	SB-Neosam	361	0.0991893	0.0959994	1.03323
SB-Perfla	SB-Neosam	362	0.0898483	0.153986	0.583485
SB-Perflu	SB-Neosam	363	0.0950269	0.153002	0.621083
SB-Sanluc	SB-Neosam	364	0.0867539	0.156286	0.555099
SB-Cheund	SB-Neosam	365	0.0898483	0.0873694	1.02837
SB-Thualb	SB-Neosam	366	0.0867539	0.183534	0.472685
SB-Thuori	SB-Neosam	367	0.0867539	0.184749	0.469578
SB-Masarm	SB-Neosam	368	0.0898483	0.110414	0.813741
SB-Notcel	SB-Neosam	369	0.0929522	0.109313	0.85033
SB-Etrcan	SB-Neosam	370	0.109672	0.0972845	1.12733
SB-Parpol	SB-Neosam	371	0.106515	0.0916751	1.16188
SB-Echnau	SB-Neosam	372	0.105465	0.112028	0.941417
SB-Traova	SB-Neosam	373	0.0983741	0.0777488	1.26528
SB-Braori	SB-Neosam	374	0.106515	0.115936	0.918745
SB-Solsen	SB-Neosam	375	0.111781	0.107042	1.04428
SB-Ampcit	SB-Neosam	376	0.116014	0.138262	0.839091
SB-Ampzal	SB-Neosam	377	0.116014	0.138262	0.839091
SB-Holruf	SB-Neosam	378	0.0142656	0.0610359	0.233724
SB-Acalat	SB-Myrmur	379	0.100368	0.0837798	1.198
SB-Spaaur	SB-Myrmur	380	0.0983779	0.0471738	2.08543
SB-Cepson	SB-Myrmur	381	0.0867539	0.0534671	1.62257
SB-Croalt	SB-Myrmur	382	0.0888157	0.0524843	1.69223
SB-Epicoi	SB-Myrmur	383	0.0929522	0.0575045	1.61643
SB-Epilan	SB-Myrmur	384	0.0904571	0.0543941	1.663
SB-Sinchu	SB-Myrmur	385	0.0894714	0.121361	0.737234
SB-Cheros	SB-Myrmur	386	0.0950269	0.0617293	1.53941
SB-Micflo	SB-Myrmur	387	0.0929522	0.0833816	1.11478
SB-Diclab	SB-Myrmur	388	0.105465	0.0585435	1.80149
SB-Perfla	SB-Myrmur	389	0.101365	0.118277	0.857011
SB-Perflu	SB-Myrmur	390	0.102362	0.118642	0.86278
SB-Sanluc	SB-Myrmur	391	0.0934201	0.122943	0.759863
SB-Cheund	SB-Myrmur	392	0.0934201	0.0543941	1.71747
SB-Thualb	SB-Myrmur	393	0.0908819	0.157678	0.576376
SB-Thuori	SB-Myrmur	394	0.0908819	0.154151	0.589565
SB-Masarm	SB-Myrmur	395	0.0914438	0.0691332	1.32272
SB-Notcel	SB-Myrmur	396	0.0973844	0.0765289	1.27252
SB-Etrcan	SB-Myrmur	397	0.118137	0.0882624	1.33848
SB-Parpol	SB-Myrmur	398	0.116724	0.0502618	2.32232
SB-Echnau	SB-Myrmur	399	0.111385	0.0759584	1.46639
SB-Traova	SB-Myrmur	400	0.10742	0.0420482	2.55469
SB-Braori	SB-Myrmur	401	0.118137	0.105579	1.11895
SB-Solsen	SB-Myrmur	402	0.119474	0.073694	1.62121
SB-Ampcit	SB-Myrmur	403	0.125604	0.102816	1.22164
SB-Ampzal	SB-Myrmur	404	0.125604	0.102816	1.22164
SB-Holruf	SB-Myrmur	405	0.0463851	0.0689149	0.673078
SB-Neosam	SB-Myrmur	406	0.0444088	0.0598252	0.742309
SB-Acalat	SB-Hopatl	407	0.114954	0.078264	1.4688
SB-Spaaur	SB-Hopatl	408	0.110726	0.0420482	2.63331
SB-Cepson	SB-Hopatl	409	0.108618	0.0586619	1.8516
SB-Croalt	SB-Hopatl	410	0.0971059	0.054559	1.77983
SB-Epicoi	SB-Hopatl	411	0.0971059	0.0575045	1.68867
SB-Epilan	SB-Hopatl	412	0.0991893	0.0543941	1.82353
SB-Sinchu	SB-Hopatl	413	0.0981471	0.157605	0.622741
SB-Cheros	SB-Hopatl	414	0.101277	0.0638191	1.58694
SB-Micflo	SB-Hopatl	415	0.100233	0.0779615	1.28567
SB-Diclab	SB-Hopatl	416	0.109672	0.0554298	1.97857
SB-Perfla	SB-Hopatl	417	0.102322	0.157942	0.647848
SB-Perflu	SB-Hopatl	418	0.105465	0.160385	0.657575
SB-Sanluc	SB-Hopatl	419	0.0991893	0.164828	0.601773
SB-Cheund	SB-Hopatl	420	0.109672	0.0554298	1.97857
SB-Thualb	SB-Hopatl	421	0.0981471	0.192433	0.510033
SB-Thuori	SB-Hopatl	422	0.0981471	0.191214	0.513284
SB-Masarm	SB-Hopatl	423	0.106515	0.115453	0.922588
SB-Notcel	SB-Hopatl	424	0.111781	0.128771	0.868059
SB-Etrcan	SB-Hopatl	425	0.123465	0.129889	0.950538
SB-Parpol	SB-Hopatl	426	0.129896	0.102098	1.27227
SB-Echnau	SB-Hopatl	427	0.120265	0.0827458	1.45343
SB-Traova	SB-Hopatl	428	0.112182	0.0451204	2.48628
SB-Braori	SB-Hopatl	429	0.114954	0.14681	0.783012
SB-Solsen	SB-Hopatl	430	0.120265	0.0783398	1.53517
SB-Ampcit	SB-Hopatl	431	0.13962	0.0984057	1.41882
SB-Ampzal	SB-Hopatl	432	0.13962	0.0984057	1.41882
SB-Holruf	SB-Hopatl	433	0.0785487	0.114377	0.686751
SB-Neosam	SB-Hopatl	434	0.075489	0.106893	0.706213
SB-Myrmur	SB-Hopatl	435	0.0877843	0.076373	1.14942
SB-Acalat	SB-Myrjac	436	0.122015	0.0904391	1.34914
SB-Spaaur	SB-Myrjac	437	0.117662	0.0543941	2.16315
SB-Cepson	SB-Myrjac	438	0.104717	0.0659803	1.5871
SB-Croalt	SB-Myrjac	439	0.107938	0.0649975	1.66065
SB-Epicoi	SB-Myrjac	440	0.112248	0.0700438	1.60254
SB-Epilan	SB-Myrjac	441	0.112248	0.0668942	1.67799
SB-Sinchu	SB-Myrjac	442	0.112248	0.139319	0.805694
SB-Cheros	SB-Myrjac	443	0.115493	0.0711682	1.62282
SB-Micflo	SB-Myrjac	444	0.111169	0.0921153	1.20684
SB-Diclab	SB-Myrjac	445	0.122015	0.067943	1.79584
SB-Perfla	SB-Myrjac	446	0.117662	0.135084	0.871032
SB-Perflu	SB-Myrjac	447	0.119836	0.137605	0.87087
SB-Sanluc	SB-Myrjac	448	0.112248	0.139713	0.80342
SB-Cheund	SB-Myrjac	449	0.11441	0.0668942	1.71032
SB-Thualb	SB-Myrjac	450	0.111169	0.170719	0.65118
SB-Thuori	SB-Myrjac	451	0.111169	0.168335	0.660401
SB-Masarm	SB-Myrjac	452	0.112248	0.0893359	1.25647
SB-Notcel	SB-Myrjac	453	0.122015	0.0893359	1.3658
SB-Etrcan	SB-Myrjac	454	0.138508	0.0958015	1.44578
SB-Parpol	SB-Myrjac	455	0.1374	0.0637545	2.15514
SB-Echnau	SB-Myrjac	456	0.129678	0.0884373	1.46632
SB-Traova	SB-Myrjac	457	0.124772	0.0543941	2.29386
SB-Braori	SB-Myrjac	458	0.136293	0.11766	1.15836
SB-Solsen	SB-Myrjac	459	0.139617	0.0830073	1.68199
SB-Ampcit	SB-Myrjac	460	0.147417	0.116164	1.26904
SB-Ampzal	SB-Myrjac	461	0.147417	0.116164	1.26904
SB-Holruf	SB-Myrjac	462	0.0689239	0.0806797	0.85429
SB-Neosam	SB-Myrjac	463	0.0658264	0.0692741	0.95023
SB-Myrmur	SB-Myrjac	464	0.0363676	0.0228071	1.59457
SB-Hopatl	SB-Myrjac	465	0.111169	0.0870114	1.27764
SB-Acalat	SB-Cebvio	466	0.0826429	0.144197	0.573125
SB-Spaaur	SB-Cebvio	467	0.0816178	0.10645	0.766721
SB-Cepson	SB-Cebvio	468	0.0653572	0.11325	0.577105
SB-Croalt	SB-Cebvio	469	0.0673754	0.108972	0.618279
SB-Epicoi	SB-Cebvio	470	0.0693976	0.114113	0.608147
SB-Epilan	SB-Cebvio	471	0.0693976	0.110822	0.626208
SB-Sinchu	SB-Cebvio	472	0.0613331	0.169206	0.362476
SB-Cheros	SB-Cebvio	473	0.0663658	0.118642	0.559378
SB-Micflo	SB-Cebvio	474	0.0744712	0.134675	0.55297
SB-Diclab	SB-Cebvio	475	0.0816178	0.116314	0.701705
SB-Perfla	SB-Cebvio	476	0.0643497	0.171912	0.374318
SB-Perflu	SB-Cebvio	477	0.068386	0.170808	0.400367
SB-Sanluc	SB-Cebvio	478	0.0633431	0.171789	0.368726
SB-Cheund	SB-Cebvio	479	0.0867539	0.111918	0.775156
SB-Thualb	SB-Cebvio	480	0.0785487	0.207175	0.379142
SB-Thuori	SB-Cebvio	481	0.0785487	0.209653	0.37466
SB-Masarm	SB-Cebvio	482	0.101277	0.133251	0.760048
SB-Notcel	SB-Cebvio	483	0.0816178	0.140008	0.582953
SB-Etrcan	SB-Cebvio	484	0.0991893	0.119873	0.827455
SB-Parpol	SB-Cebvio	485	0.116014	0.117415	0.988065
SB-Echnau	SB-Cebvio	486	0.105465	0.133979	0.787177
SB-Traova	SB-Cebvio	487	0.0931137	0.103184	0.902403
SB-Braori	SB-Cebvio	488	0.113895	0.0524314	2.17228
SB-Solsen	SB-Cebvio	489	0.120265	0.130921	0.918609
SB-Ampcit	SB-Cebvio	490	0.118137	0.154982	0.762265
SB-Ampzal	SB-Cebvio	491	0.118137	0.154982	0.762265
SB-Holruf	SB-Cebvio	492	0.108618	0.0997962	1.0884
SB-Neosam	SB-Cebvio	493	0.105465	0.0981686	1.07433
SB-Myrmur	SB-Cebvio	494	0.108618	0.0923733	1.17586
SB-Hopatl	SB-Cebvio	495	0.123465	0.128502	0.960801
SB-Myrjac	SB-Cebvio	496	0.131878	0.103184	1.27808
SB-Acalat	SB-Plahae	497	0.0976616	0.140822	0.693512
SB-Spaaur	SB-Plahae	498	0.0976616	0.104103	0.938129
SB-Cepson	SB-Plahae	499	0.0950269	0.107771	0.881745
SB-Croalt	SB-Plahae	500	0.0971059	0.10904	0.89055
SB-Epicoi	SB-Plahae	501	0.0950269	0.113287	0.838812
SB-Epilan	SB-Plahae	502	0.0936855	0.108684	0.861995
SB-Sinchu	SB-Plahae	503	0.086765	0.182322	0.47589
SB-Cheros	SB-Plahae	504	0.0898483	0.121527	0.739327
SB-Micflo	SB-Plahae	505	0.0929522	0.136088	0.683029
SB-Diclab	SB-Plahae	506	0.104417	0.114442	0.912402
SB-Perfla	SB-Plahae	507	0.094678	0.181492	0.521665
SB-Perflu	SB-Plahae	508	0.0976616	0.179028	0.54551
SB-Sanluc	SB-Plahae	509	0.0926939	0.182528	0.507835
SB-Cheund	SB-Plahae	510	0.102654	0.109833	0.934636
SB-Thualb	SB-Plahae	511	0.0929522	0.224467	0.414102
SB-Thuori	SB-Plahae	512	0.0929522	0.224467	0.414102
SB-Masarm	SB-Plahae	513	0.0907137	0.145247	0.62455
SB-Notcel	SB-Plahae	514	0.107672	0.139298	0.772962
SB-Etrcan	SB-Plahae	515	0.0857245	0.122827	0.697931
SB-Parpol	SB-Plahae	516	0.0960659	0.120232	0.799005
SB-Echnau	SB-Plahae	517	0.0996557	0.132902	0.749842
SB-Traova	SB-Plahae	518	0.0981847	0.10068	0.975217
SB-Braori	SB-Plahae	519	0.109672	0.134564	0.815015
SB-Solsen	SB-Plahae	520	0.116767	0.128242	0.910519
SB-Ampcit	SB-Plahae	521	0.0981471	0.162396	0.60437
SB-Ampzal	SB-Plahae	522	0.0981471	0.162396	0.60437
SB-Holruf	SB-Plahae	523	0.110726	0.0940452	1.17737
SB-Neosam	SB-Plahae	524	0.112838	0.0886109	1.27341
SB-Myrmur	SB-Plahae	525	0.117783	0.0882292	1.33497
SB-Hopatl	SB-Plahae	526	0.132049	0.129567	1.01915
SB-Myrjac	SB-Plahae	527	0.135187	0.0916095	1.47569
SB-Cebvio	SB-Plahae	528	0.113895	0.124889	0.911976
SB-Acalat	SB-Paopal	529	0.0859307	0.117656	0.730357
SB-Spaaur	SB-Paopal	530	0.0899267	0.0849616	1.05844
SB-Cepson	SB-Paopal	531	0.0919165	0.104596	0.878776
SB-Croalt	SB-Paopal	532	0.0991893	0.099255	0.999338
SB-Epicoi	SB-Paopal	533	0.0991893	0.101117	0.980936
SB-Epilan	SB-Paopal	534	0.0999872	0.100032	0.999554
SB-Sinchu	SB-Paopal	535	0.0949443	0.194226	0.488833
SB-Cheros	SB-Paopal	536	0.0826429	0.107765	0.766883
SB-Micflo	SB-Paopal	537	0.101277	0.122298	0.828118
SB-Diclab	SB-Paopal	538	0.0898483	0.0957028	0.938826
SB-Perfla	SB-Paopal	539	0.0989765	0.192252	0.514827
SB-Perflu	SB-Paopal	540	0.0969584	0.192193	0.504484
SB-Sanluc	SB-Paopal	541	0.0999872	0.194366	0.514426
SB-Cheund	SB-Paopal	542	0.102011	0.103291	0.987613
SB-Thualb	SB-Paopal	543	0.0939891	0.228698	0.410975
SB-Thuori	SB-Paopal	544	0.0960659	0.229964	0.417743
SB-Masarm	SB-Paopal	545	0.11015	0.145827	0.755343
SB-Notcel	SB-Paopal	546	0.109129	0.173511	0.628945
SB-Etrcan	SB-Paopal	547	0.107566	0.174681	0.615786
SB-Parpol	SB-Paopal	548	0.130972	0.145519	0.900028
SB-Echnau	SB-Paopal	549	0.122483	0.118567	1.03303
SB-Traova	SB-Paopal	550	0.110518	0.0913924	1.20927
SB-Braori	SB-Paopal	551	0.124534	0.173511	0.717729
SB-Solsen	SB-Paopal	552	0.129748	0.104285	1.24417
SB-Ampcit	SB-Paopal	553	0.12133	0.135529	0.895233
SB-Ampzal	SB-Paopal	554	0.12133	0.135529	0.895233
SB-Holruf	SB-Paopal	555	0.129896	0.156884	0.827975
SB-Neosam	SB-Paopal	556	0.132049	0.154151	0.85662
SB-Myrmur	SB-Paopal	557	0.132878	0.118642	1.11999
SB-Hopatl	SB-Paopal	558	0.145064	0.113132	1.28225
SB-Myrjac	SB-Paopal	559	0.155277	0.124182	1.2504
SB-Cebvio	SB-Paopal	560	0.102322	0.165004	0.62012
SB-Plahae	SB-Paopal	561	0.124553	0.176565	0.705425
SB-Acalat	SB-Sinkne	562	0.0822932	0.182525	0.45086
SB-Spaaur	SB-Sinkne	563	0.0770767	0.148773	0.518082
SB-Cepson	SB-Sinkne	564	0.0721033	0.15366	0.46924
SB-Croalt	SB-Sinkne	565	0.0700286	0.148105	0.47283
SB-Epicoi	SB-Sinkne	566	0.0700286	0.149911	0.467134
SB-Epilan	SB-Sinkne	567	0.0718872	0.148773	0.483201
SB-Sinchu	SB-Sinkne	568	0.0253672	0.0505158	0.502164
SB-Cheros	SB-Sinkne	569	0.0607454	0.158084	0.384261
SB-Micflo	SB-Sinkne	570	0.0597192	0.180324	0.331178
SB-Diclab	SB-Sinkne	571	0.0783533	0.159065	0.492588
SB-Perfla	SB-Sinkne	572	0.064667	0.0485434	1.33215
SB-Perflu	SB-Sinkne	573	0.0667246	0.0472212	1.41302
SB-Sanluc	SB-Sinkne	574	0.0626136	0.0482021	1.29898
SB-Cheund	SB-Sinkne	575	0.0812477	0.152192	0.53385
SB-Thualb	SB-Sinkne	576	0.0783533	0.198549	0.394629
SB-Thuori	SB-Sinkne	577	0.0762656	0.199777	0.381754
SB-Masarm	SB-Sinkne	578	0.0928085	0.159403	0.582224
SB-Notcel	SB-Sinkne	579	0.0885891	0.176836	0.500968
SB-Etrcan	SB-Sinkne	580	0.0909718	0.187443	0.485331
SB-Parpol	SB-Sinkne	581	0.106646	0.153334	0.695513
SB-Echnau	SB-Sinkne	582	0.101301	0.176695	0.573311
SB-Traova	SB-Sinkne	583	0.0900403	0.14197	0.63422
SB-Braori	SB-Sinkne	584	0.103752	0.188628	0.550032
SB-Solsen	SB-Sinkne	585	0.115257	0.174815	0.659311
SB-Ampcit	SB-Sinkne	586	0.123809	0.188121	0.658133
SB-Ampzal	SB-Sinkne	587	0.123809	0.188121	0.658133
SB-Holruf	SB-Sinkne	588	0.106972	0.169737	0.630222
SB-Neosam	SB-Sinkne	589	0.10268	0.15859	0.647459
SB-Myrmur	SB-Sinkne	590	0.115257	0.128502	0.89693
SB-Hopatl	SB-Sinkne	591	0.125421	0.164828	0.760918
SB-Myrjac	SB-Sinkne	592	0.118993	0.1465	0.812235
SB-Cebvio	SB-Sinkne	593	0.0825418	0.179971	0.458638
SB-Plahae	SB-Sinkne	594	0.114527	0.188727	0.606841
SB-Paopal	SB-Sinkne	595	0.115611	0.200344	0.577066
SB-Acalat	SB-Sinsch	596	0.0907397	0.175226	0.517845
SB-Spaaur	SB-Sinsch	597	0.0864799	0.139713	0.618983
SB-Cepson	SB-Sinsch	598	0.0793098	0.145673	0.544436
SB-Croalt	SB-Sinsch	599	0.0771957	0.139025	0.555266
SB-Epicoi	SB-Sinsch	600	0.0782522	0.140841	0.555607
SB-Epilan	SB-Sinsch	601	0.0811805	0.139713	0.581052
SB-Sinchu	SB-Sinsch	602	0.0377403	0.0402064	0.938664
SB-Cheros	SB-Sinsch	603	0.0698311	0.14893	0.468884
SB-Micflo	SB-Sinsch	604	0.065647	0.170788	0.384376
SB-Diclab	SB-Sinsch	605	0.0814285	0.152192	0.535039
SB-Perfla	SB-Sinsch	606	0.074858	0.0361849	2.06877
SB-Perflu	SB-Sinsch	607	0.074858	0.0349511	2.14179
SB-Sanluc	SB-Sinsch	608	0.074858	0.035932	2.08332
SB-Cheund	SB-Sinsch	609	0.0928765	0.143101	0.649028
SB-Thualb	SB-Sinsch	610	0.0856793	0.191214	0.44808
SB-Thuori	SB-Sinsch	611	0.0835516	0.192433	0.434186
SB-Masarm	SB-Sinsch	612	0.0982384	0.147949	0.664004
SB-Notcel	SB-Sinsch	613	0.0960902	0.165181	0.581729
SB-Etrcan	SB-Sinsch	614	0.097463	0.175664	0.554826
SB-Parpol	SB-Sinsch	615	0.111226	0.14197	0.783443
SB-Echnau	SB-Sinsch	616	0.109049	0.164303	0.663709
SB-Traova	SB-Sinsch	617	0.0976892	0.132971	0.734664
SB-Braori	SB-Sinsch	618	0.114855	0.181536	0.632683
SB-Solsen	SB-Sinsch	619	0.125488	0.159547	0.786526
SB-Ampcit	SB-Sinsch	620	0.113759	0.179733	0.632934
SB-Ampzal	SB-Sinsch	621	0.113759	0.179733	0.632934
SB-Holruf	SB-Sinsch	622	0.108297	0.156884	0.690304
SB-Neosam	SB-Sinsch	623	0.109387	0.147122	0.743516
SB-Myrmur	SB-Sinsch	624	0.122179	0.117415	1.04057
SB-Hopatl	SB-Sinsch	625	0.129212	0.155622	0.83029
SB-Myrjac	SB-Sinsch	626	0.145026	0.135213	1.07257
SB-Cebvio	SB-Sinsch	627	0.0942355	0.168303	0.559917
SB-Plahae	SB-Sinsch	628	0.11705	0.177595	0.659083
SB-Paopal	SB-Sinsch	629	0.123665	0.188425	0.656313
SB-Sinkne	SB-Sinsch	630	0.0638734	0.0218046	2.92935
SB-Acalat	SB-Thaama	631	0.117023	0.174745	0.669681
SB-Spaaur	SB-Thaama	632	0.119304	0.133249	0.895349
SB-Cepson	SB-Thaama	633	0.114748	0.1415	0.810943
SB-Croalt	SB-Thaama	634	0.114748	0.138224	0.830161
SB-Epicoi	SB-Thaama	635	0.112478	0.141199	0.796594
SB-Epilan	SB-Thaama	636	0.119304	0.138921	0.858792
SB-Sinchu	SB-Thaama	637	0.110213	0.198572	0.555027
SB-Cheros	SB-Thaama	638	0.107953	0.145926	0.739782
SB-Micflo	SB-Thaama	639	0.112478	0.160738	0.69976
SB-Diclab	SB-Thaama	640	0.134255	0.143482	0.935697
SB-Perfla	SB-Thaama	641	0.113612	0.201446	0.563983
SB-Perflu	SB-Thaama	642	0.111345	0.20012	0.55639
SB-Sanluc	SB-Thaama	643	0.112478	0.201111	0.559284
SB-Cheund	SB-Thaama	644	0.125028	0.140059	0.892681
SB-Thualb	SB-Thaama	645	0.115885	0.233615	0.496052
SB-Thuori	SB-Thaama	646	0.118163	0.236186	0.500298
SB-Masarm	SB-Thaama	647	0.125028	0.156468	0.799064
SB-Notcel	SB-Thaama	648	0.126177	0.166964	0.755713
SB-Etrcan	SB-Thaama	649	0.125028	0.1415	0.883593
SB-Parpol	SB-Thaama	650	0.141232	0.135514	1.0422
SB-Echnau	SB-Thaama	651	0.129631	0.160297	0.808693
SB-Traova	SB-Thaama	652	0.115885	0.130989	0.884696
SB-Braori	SB-Thaama	653	0.119304	0.0730402	1.6334
SB-Solsen	SB-Thaama	654	0.135415	0.155414	0.871316
SB-Ampcit	SB-Thaama	655	0.138901	0.178101	0.779901
SB-Ampzal	SB-Thaama	656	0.138901	0.178101	0.779901
SB-Holruf	SB-Thaama	657	0.136576	0.134944	1.01209
SB-Neosam	SB-Thaama	658	0.133097	0.131545	1.0118
SB-Myrmur	SB-Thaama	659	0.1424	0.117536	1.21155
SB-Hopatl	SB-Thaama	660	0.134255	0.160773	0.83506
SB-Myrjac	SB-Thaama	661	0.135415	0.132118	1.02495
SB-Cebvio	SB-Thaama	662	0.126177	0.0539022	2.34085
SB-Plahae	SB-Thaama	663	0.141232	0.162335	0.870002
SB-Paopal	SB-Thaama	664	0.141232	0.188086	0.75089
SB-Sinkne	SB-Thaama	665	0.112478	0.208401	0.539718
SB-Sinsch	SB-Thaama	666	0.144558	0.197485	0.731992
SB-Acalat	SB-Gouwil	667	0.146224	0.191595	0.763194
SB-Spaaur	SB-Gouwil	668	0.142062	0.159269	0.891961
SB-Cepson	SB-Gouwil	669	0.151636	0.160773	0.943165
SB-Croalt	SB-Gouwil	670	0.14725	0.1563	0.942095
SB-Epicoi	SB-Gouwil	671	0.146156	0.161589	0.904492
SB-Epilan	SB-Gouwil	672	0.143101	0.158111	0.905065
SB-Sinchu	SB-Gouwil	673	0.136883	0.220169	0.621719
SB-Cheros	SB-Gouwil	674	0.137451	0.168764	0.814457
SB-Micflo	SB-Gouwil	675	0.146156	0.185553	0.787681
SB-Diclab	SB-Gouwil	676	0.152735	0.168582	0.905998
SB-Perfla	SB-Gouwil	677	0.142062	0.216944	0.654832
SB-Perflu	SB-Gouwil	678	0.141024	0.220427	0.639776
SB-Sanluc	SB-Gouwil	679	0.139987	0.22265	0.628733
SB-Cheund	SB-Gouwil	680	0.1525	0.160429	0.950581
SB-Thualb	SB-Gouwil	681	0.151636	0.248565	0.610044
SB-Thuori	SB-Gouwil	682	0.151636	0.248565	0.610044
SB-Masarm	SB-Gouwil	683	0.142062	0.179553	0.791197
SB-Notcel	SB-Gouwil	684	0.146224	0.193873	0.754226
SB-Etrcan	SB-Gouwil	685	0.135287	0.165435	0.817762
SB-Parpol	SB-Gouwil	686	0.154465	0.167413	0.922653
SB-Echnau	SB-Gouwil	687	0.149357	0.174554	0.855651
SB-Traova	SB-Gouwil	688	0.146311	0.152341	0.96042
SB-Braori	SB-Gouwil	689	0.156041	0.10097	1.54542
SB-Solsen	SB-Gouwil	690	0.158816	0.182973	0.867975
SB-Ampcit	SB-Gouwil	691	0.146156	0.205708	0.710502
SB-Ampzal	SB-Gouwil	692	0.146156	0.205708	0.710502
SB-Holruf	SB-Gouwil	693	0.168257	0.144288	1.16612
SB-Neosam	SB-Gouwil	694	0.171614	0.146081	1.17478
SB-Myrmur	SB-Gouwil	695	0.165172	0.137492	1.20132
SB-Hopatl	SB-Gouwil	696	0.168257	0.182717	0.92086
SB-Myrjac	SB-Gouwil	697	0.185028	0.152341	1.21457
SB-Cebvio	SB-Gouwil	698	0.146156	0.0866521	1.6867
SB-Plahae	SB-Gouwil	699	0.139356	0.182945	0.761735
SB-Paopal	SB-Gouwil	700	0.157205	0.213056	0.737857
SB-Sinkne	SB-Gouwil	701	0.158334	0.231329	0.684454
SB-Sinsch	SB-Gouwil	702	0.173008	0.220184	0.785746
SB-Thaama	SB-Gouwil	703	0.179287	0.111813	1.60345
SB-Acalat	SB-Permag	704	0.154601	0.114969	1.34472
SB-Spaaur	SB-Permag	705	0.15355	0.0822663	1.8665
SB-Cepson	SB-Permag	706	0.143973	0.100865	1.42739
SB-Croalt	SB-Permag	707	0.142883	0.102066	1.39991
SB-Epicoi	SB-Permag	708	0.145064	0.105032	1.38115
SB-Epilan	SB-Permag	709	0.143101	0.101747	1.40643
SB-Sinchu	SB-Permag	710	0.147268	0.199129	0.73956
SB-Cheros	SB-Permag	711	0.150537	0.107339	1.40245
SB-Micflo	SB-Permag	712	0.148344	0.115143	1.28835
SB-Diclab	SB-Permag	713	0.153836	0.0973854	1.57966
SB-Perfla	SB-Permag	714	0.1525	0.194724	0.783161
SB-Perflu	SB-Permag	715	0.154601	0.201879	0.765811
SB-Sanluc	SB-Permag	716	0.150404	0.202867	0.741393
SB-Cheund	SB-Permag	717	0.150404	0.103936	1.44709
SB-Thualb	SB-Permag	718	0.14725	0.226442	0.650276
SB-Thuori	SB-Permag	719	0.145064	0.227713	0.637047
SB-Masarm	SB-Permag	720	0.154601	0.155966	0.991251
SB-Notcel	SB-Permag	721	0.154601	0.169936	0.909763
SB-Etrcan	SB-Permag	722	0.156041	0.163739	0.952986
SB-Parpol	SB-Permag	723	0.155564	0.136214	1.14205
SB-Echnau	SB-Permag	724	0.158816	0.113581	1.39826
SB-Traova	SB-Permag	725	0.147384	0.0887179	1.66126
SB-Braori	SB-Permag	726	0.170494	0.184104	0.926075
SB-Solsen	SB-Permag	727	0.168365	0.111162	1.5146
SB-Ampcit	SB-Permag	728	0.159358	0.128381	1.24129
SB-Ampzal	SB-Permag	729	0.159358	0.128381	1.24129
SB-Holruf	SB-Permag	730	0.14725	0.155619	0.946222
SB-Neosam	SB-Permag	731	0.146156	0.148222	0.986065
SB-Myrmur	SB-Permag	732	0.143101	0.114949	1.24491
SB-Hopatl	SB-Permag	733	0.172736	0.111632	1.54737
SB-Myrjac	SB-Permag	734	0.165476	0.124966	1.32417
SB-Cebvio	SB-Permag	735	0.158251	0.171912	0.920535
SB-Plahae	SB-Permag	736	0.164593	0.172823	0.95238
SB-Paopal	SB-Permag	737	0.178851	0.154645	1.15653
SB-Sinkne	SB-Permag	738	0.174262	0.200451	0.869346
SB-Sinsch	SB-Permag	739	0.183492	0.198042	0.926531
SB-Thaama	SB-Permag	740	0.186586	0.194156	0.96101
SB-Gouwil	SB-Permag	741	0.184486	0.214475	0.860176
SB-Acalat	SB-Persch	742	0.14028	0.0756081	1.85536
SB-Spaaur	SB-Persch	743	0.134877	0.0444518	3.03424
SB-Cepson	SB-Persch	744	0.126675	0.0622968	2.03341
SB-Croalt	SB-Persch	745	0.126675	0.0644725	1.96479
SB-Epicoi	SB-Persch	746	0.128821	0.0674413	1.91012
SB-Epilan	SB-Persch	747	0.126294	0.0642751	1.96489
SB-Sinchu	SB-Persch	748	0.127363	0.174212	0.731081
SB-Cheros	SB-Persch	749	0.132049	0.0717521	1.84035
SB-Micflo	SB-Persch	750	0.129896	0.0818925	1.58617
SB-Diclab	SB-Persch	751	0.138535	0.0590202	2.34725
SB-Perfla	SB-Persch	752	0.1338	0.173218	0.77244
SB-Perflu	SB-Persch	753	0.135956	0.173272	0.784638
SB-Sanluc	SB-Persch	754	0.1338	0.173272	0.7722
SB-Cheund	SB-Persch	755	0.134877	0.0621698	2.1695
SB-Thualb	SB-Persch	756	0.130972	0.207795	0.630291
SB-Thuori	SB-Persch	757	0.128821	0.210295	0.612572
SB-Masarm	SB-Persch	758	0.143536	0.122	1.17652
SB-Notcel	SB-Persch	759	0.135956	0.119765	1.13518
SB-Etrcan	SB-Persch	760	0.142883	0.124239	1.15006
SB-Parpol	SB-Persch	761	0.146802	0.105141	1.39624
SB-Echnau	SB-Persch	762	0.147893	0.0800427	1.84767
SB-Traova	SB-Persch	763	0.137089	0.0517094	2.65113
SB-Braori	SB-Persch	764	0.157145	0.14577	1.07804
SB-Solsen	SB-Persch	765	0.148985	0.0716992	2.07792
SB-Ampcit	SB-Persch	766	0.161575	0.0981282	1.64657
SB-Ampzal	SB-Persch	767	0.161575	0.0981282	1.64657
SB-Holruf	SB-Persch	768	0.132049	0.115445	1.14382
SB-Neosam	SB-Persch	769	0.133127	0.108894	1.22253
SB-Myrmur	SB-Persch	770	0.132725	0.0780684	1.70011
SB-Hopatl	SB-Persch	771	0.157145	0.0812786	1.93342
SB-Myrjac	SB-Persch	772	0.153025	0.0877303	1.74427
SB-Cebvio	SB-Persch	773	0.13962	0.132967	1.05004
SB-Plahae	SB-Persch	774	0.150537	0.131901	1.14129
SB-Paopal	SB-Persch	775	0.16491	0.117412	1.40454
SB-Sinkne	SB-Persch	776	0.152707	0.173272	0.881313
SB-Sinsch	SB-Persch	777	0.162634	0.166246	0.978271
SB-Thaama	SB-Persch	778	0.176865	0.157483	1.12308
SB-Gouwil	SB-Persch	779	0.173323	0.179537	0.965389
SB-Permag	SB-Persch	780	0.0315665	0.110348	0.286063
SB-Acalat	SB-Thapac	781	0.13801	0.216078	0.638703
SB-Spaaur	SB-Thapac	782	0.13801	0.177878	0.775868
SB-Cepson	SB-Thapac	783	0.132584	0.183133	0.723975
SB-Croalt	SB-Thapac	784	0.134751	0.182119	0.739907
SB-Epicoi	SB-Thapac	785	0.134751	0.182726	0.737445
SB-Epilan	SB-Thapac	786	0.132584	0.182726	0.725587
SB-Sinchu	SB-Thapac	787	0.134751	0.231315	0.582542
SB-Cheros	SB-Thapac	788	0.126111	0.189031	0.667147
SB-Micflo	SB-Thapac	789	0.13801	0.205734	0.670817
SB-Diclab	SB-Thapac	790	0.140189	0.18882	0.742444
SB-Perfla	SB-Thapac	791	0.143319	0.237001	0.604722
SB-Perflu	SB-Thapac	792	0.144413	0.236659	0.610215
SB-Sanluc	SB-Thapac	793	0.138957	0.233828	0.594272
SB-Cheund	SB-Thapac	794	0.140189	0.182726	0.767204
SB-Thualb	SB-Thapac	795	0.133667	0.267784	0.499158
SB-Thuori	SB-Thapac	796	0.133667	0.270505	0.494137
SB-Masarm	SB-Thapac	797	0.143465	0.202814	0.707374
SB-Notcel	SB-Thapac	798	0.130422	0.201573	0.647021
SB-Etrcan	SB-Thapac	799	0.151154	0.183133	0.825375
SB-Parpol	SB-Thapac	800	0.157791	0.187599	0.841108
SB-Echnau	SB-Thapac	801	0.155573	0.212391	0.732487
SB-Traova	SB-Thapac	802	0.143175	0.173053	0.827346
SB-Braori	SB-Thapac	803	0.153361	0.117149	1.30911
SB-Solsen	SB-Thapac	804	0.148951	0.208755	0.713521
SB-Ampcit	SB-Thapac	805	0.16783	0.222886	0.752985
SB-Ampzal	SB-Thapac	806	0.16783	0.222886	0.752985
SB-Holruf	SB-Thapac	807	0.122891	0.172416	0.712758
SB-Neosam	SB-Thapac	808	0.12182	0.156518	0.778313
SB-Myrmur	SB-Thapac	809	0.134751	0.159903	0.842705
SB-Hopatl	SB-Thapac	810	0.143465	0.198648	0.722208
SB-Myrjac	SB-Thapac	811	0.150282	0.173053	0.868418
SB-Cebvio	SB-Thapac	812	0.143465	0.0778521	1.84279
SB-Plahae	SB-Thapac	813	0.157791	0.188089	0.838916
SB-Paopal	SB-Thapac	814	0.155573	0.234095	0.664574
SB-Sinkne	SB-Thapac	815	0.1595	0.238956	0.667485
SB-Sinsch	SB-Thapac	816	0.166162	0.23255	0.714523
SB-Thaama	SB-Thapac	817	0.184352	0.125095	1.4737
SB-Gouwil	SB-Thapac	818	0.187072	0.155342	1.20426
SB-Permag	SB-Thapac	819	0.168952	0.240884	0.701381
SB-Persch	SB-Thapac	820	0.145656	0.205444	0.708982
SB-Acalat	SB-Corclu	821	0.15869	0.181305	0.875266
SB-Spaaur	SB-Corclu	822	0.157629	0.139713	1.12823
SB-Cepson	SB-Corclu	823	0.177206	0.151371	1.17067
SB-Croalt	SB-Corclu	824	0.172682	0.141287	1.2222
SB-Epicoi	SB-Corclu	825	0.172682	0.14197	1.21632
SB-Epilan	SB-Corclu	826	0.167219	0.140841	1.18729
SB-Sinchu	SB-Corclu	827	0.171511	0.163389	1.04971
SB-Cheros	SB-Corclu	828	0.168177	0.152353	1.10386
SB-Micflo	SB-Corclu	829	0.171554	0.174353	0.983941
SB-Diclab	SB-Corclu	830	0.173811	0.1465	1.18642
SB-Perfla	SB-Corclu	831	0.177983	0.157942	1.12689
SB-Perflu	SB-Corclu	832	0.182322	0.158084	1.15332
SB-Sanluc	SB-Corclu	833	0.175821	0.163673	1.07422
SB-Cheund	SB-Corclu	834	0.167219	0.148773	1.12399
SB-Thualb	SB-Corclu	835	0.168177	0.0773635	2.17385
SB-Thuori	SB-Corclu	836	0.165932	0.0784511	2.11511
SB-Masarm	SB-Corclu	837	0.174742	0.15366	1.1372
SB-Notcel	SB-Corclu	838	0.159752	0.167501	0.95374
SB-Etrcan	SB-Corclu	839	0.185175	0.181536	1.02004
SB-Parpol	SB-Corclu	840	0.183459	0.155622	1.17887
SB-Echnau	SB-Corclu	841	0.175821	0.17048	1.03133
SB-Traova	SB-Corclu	842	0.164602	0.138586	1.18773
SB-Braori	SB-Corclu	843	0.188609	0.196967	0.957569
SB-Solsen	SB-Corclu	844	0.183409	0.162076	1.13163
SB-Ampcit	SB-Corclu	845	0.196669	0.183319	1.07282
SB-Ampzal	SB-Corclu	846	0.196669	0.183319	1.07282
SB-Holruf	SB-Corclu	847	0.155893	0.168444	0.925487
SB-Neosam	SB-Corclu	848	0.153676	0.157437	0.976111
SB-Myrmur	SB-Corclu	849	0.152341	0.124053	1.22803
SB-Hopatl	SB-Corclu	850	0.178341	0.160215	1.11314
SB-Myrjac	SB-Corclu	851	0.173429	0.135213	1.28263
SB-Cebvio	SB-Corclu	852	0.180614	0.181146	0.997062
SB-Plahae	SB-Corclu	853	0.177429	0.189972	0.933975
SB-Paopal	SB-Corclu	854	0.198832	0.194366	1.02298
SB-Sinkne	SB-Corclu	855	0.192842	0.167143	1.15375
SB-Sinsch	SB-Corclu	856	0.210963	0.156768	1.3457
SB-Thaama	SB-Corclu	857	0.21654	0.207183	1.04516
SB-Gouwil	SB-Corclu	858	0.199866	0.228842	0.873381
SB-Permag	SB-Corclu	859	0.16829	0.202867	0.829559
SB-Persch	SB-Corclu	860	0.154309	0.170924	0.902789
SB-Thapac	SB-Corclu	861	0.148763	0.247994	0.599866
SB-Acalat	SB-Oncket	862	0.144784	0.202483	0.715042
SB-Spaaur	SB-Oncket	863	0.147947	0.162692	0.909365
SB-Cepson	SB-Oncket	864	0.151289	0.175853	0.860318
SB-Croalt	SB-Oncket	865	0.151289	0.165534	0.913947
SB-Epicoi	SB-Oncket	866	0.151289	0.167322	0.904183
SB-Epilan	SB-Oncket	867	0.150061	0.165004	0.909435
SB-Sinchu	SB-Oncket	868	0.15963	0.177599	0.898823
SB-Cheros	SB-Oncket	869	0.152401	0.175664	0.867572
SB-Micflo	SB-Oncket	870	0.154628	0.196232	0.787989
SB-Diclab	SB-Oncket	871	0.159098	0.169645	0.937829
SB-Perfla	SB-Oncket	872	0.164986	0.179164	0.920865
SB-Perflu	SB-Oncket	873	0.164986	0.179183	0.92077
SB-Sanluc	SB-Oncket	874	0.160699	0.182518	0.880457
SB-Cheund	SB-Oncket	875	0.157496	0.169645	0.928386
SB-Thualb	SB-Oncket	876	0.152401	0.0950081	1.60409
SB-Thuori	SB-Oncket	877	0.150179	0.0961161	1.56247
SB-Masarm	SB-Oncket	878	0.16284	0.174681	0.932215
SB-Notcel	SB-Oncket	879	0.146891	0.182912	0.803071
SB-Etrcan	SB-Oncket	880	0.181749	0.197181	0.921737
SB-Parpol	SB-Oncket	881	0.182322	0.171973	1.06018
SB-Echnau	SB-Oncket	882	0.158562	0.19453	0.815106
SB-Traova	SB-Oncket	883	0.159	0.162692	0.977307
SB-Braori	SB-Oncket	884	0.17946	0.216528	0.828808
SB-Solsen	SB-Oncket	885	0.1747	0.182753	0.955939
SB-Ampcit	SB-Oncket	886	0.192111	0.209022	0.919096
SB-Ampzal	SB-Oncket	887	0.192111	0.209022	0.919096
SB-Holruf	SB-Oncket	888	0.135854	0.186922	0.726792
SB-Neosam	SB-Oncket	889	0.139141	0.176232	0.789536
SB-Myrmur	SB-Oncket	890	0.141631	0.144385	0.980924
SB-Hopatl	SB-Oncket	891	0.165839	0.180165	0.920486
SB-Myrjac	SB-Oncket	892	0.162979	0.155788	1.04616
SB-Cebvio	SB-Oncket	893	0.162463	0.202745	0.801317
SB-Plahae	SB-Oncket	894	0.175224	0.209068	0.838118
SB-Paopal	SB-Oncket	895	0.177707	0.218733	0.812438
SB-Sinkne	SB-Oncket	896	0.182322	0.183696	0.992516
SB-Sinsch	SB-Oncket	897	0.191834	0.177817	1.07883
SB-Thaama	SB-Oncket	898	0.20591	0.227116	0.906632
SB-Gouwil	SB-Oncket	899	0.201076	0.253012	0.794729
SB-Permag	SB-Oncket	900	0.169292	0.221416	0.764589
SB-Persch	SB-Oncket	901	0.14861	0.194863	0.762642
SB-Thapac	SB-Oncket	902	0.135802	0.271934	0.499392
SB-Corclu	SB-Oncket	903	0.0747393	0.0410674	1.81992
SB-Acalat	SB-Oncmyk	904	0.145182	0.189072	0.767866
SB-Spaaur	SB-Oncmyk	905	0.151452	0.14681	1.03161
SB-Cepson	SB-Oncmyk	906	0.14944	0.163214	0.91561
SB-Croalt	SB-Oncmyk	907	0.148344	0.151854	0.976886
SB-Epicoi	SB-Oncmyk	908	0.148344	0.154806	0.958262
SB-Epilan	SB-Oncmyk	909	0.147268	0.151371	0.972889
SB-Sinchu	SB-Oncmyk	910	0.155653	0.175435	0.887241
SB-Cheros	SB-Oncmyk	911	0.14944	0.160727	0.929775
SB-Micflo	SB-Oncmyk	912	0.154938	0.183123	0.846084
SB-Diclab	SB-Oncmyk	913	0.151636	0.159403	0.95127
SB-Perfla	SB-Oncmyk	914	0.161989	0.174636	0.927581
SB-Perflu	SB-Oncmyk	915	0.161989	0.173511	0.933596
SB-Sanluc	SB-Oncmyk	916	0.159873	0.179183	0.892231
SB-Cheund	SB-Oncmyk	917	0.154601	0.160556	0.96291
SB-Thualb	SB-Oncmyk	918	0.152735	0.0928937	1.64419
SB-Thuori	SB-Oncmyk	919	0.150537	0.0940006	1.60145
SB-Masarm	SB-Oncmyk	920	0.16411	0.166696	0.984485
SB-Notcel	SB-Oncmyk	921	0.148312	0.173697	0.853852
SB-Etrcan	SB-Oncmyk	922	0.176109	0.185476	0.949495
SB-Parpol	SB-Oncmyk	923	0.176688	0.167501	1.05485
SB-Echnau	SB-Oncmyk	924	0.159873	0.183159	0.872864
SB-Traova	SB-Oncmyk	925	0.159256	0.150229	1.06009
SB-Braori	SB-Oncmyk	926	0.180623	0.208245	0.867359
SB-Solsen	SB-Oncmyk	927	0.172639	0.172254	1.00223
SB-Ampcit	SB-Oncmyk	928	0.187434	0.197014	0.951371
SB-Ampzal	SB-Oncmyk	929	0.187434	0.197014	0.951371
SB-Holruf	SB-Oncmyk	930	0.138535	0.179048	0.773731
SB-Neosam	SB-Oncmyk	931	0.138535	0.163389	0.847887
SB-Myrmur	SB-Oncmyk	932	0.141024	0.134374	1.04949
SB-Hopatl	SB-Oncmyk	933	0.169375	0.170991	0.990546
SB-Myrjac	SB-Oncmyk	934	0.164338	0.140008	1.17378
SB-Cebvio	SB-Oncmyk	935	0.162686	0.192193	0.846469
SB-Plahae	SB-Oncmyk	936	0.176377	0.190404	0.926333
SB-Paopal	SB-Oncmyk	937	0.182139	0.204392	0.891123
SB-Sinkne	SB-Oncmyk	938	0.177708	0.179183	0.991767
SB-Sinsch	SB-Oncmyk	939	0.188187	0.172157	1.09311
SB-Thaama	SB-Oncmyk	940	0.206863	0.219681	0.941651
SB-Gouwil	SB-Oncmyk	941	0.203076	0.243144	0.835208
SB-Permag	SB-Oncmyk	942	0.172639	0.211833	0.814977
SB-Persch	SB-Oncmyk	943	0.152269	0.179553	0.848046
SB-Thapac	SB-Oncmyk	944	0.142174	0.262973	0.540643
SB-Corclu	SB-Oncmyk	945	0.0781574	0.0339693	2.30082
SB-Oncket	SB-Oncmyk	946	0.0207121	0.0514486	0.402579
SB-Acalat	SB-Salsal	947	0.152947	0.178049	0.859014
SB-Spaaur	SB-Salsal	948	0.155054	0.136623	1.1349
SB-Cepson	SB-Salsal	949	0.155414	0.149405	1.04022
SB-Croalt	SB-Salsal	950	0.153204	0.139319	1.09967
SB-Epicoi	SB-Salsal	951	0.153204	0.14227	1.07686
SB-Epilan	SB-Salsal	952	0.152947	0.138878	1.1013
SB-Sinchu	SB-Salsal	953	0.158224	0.161416	0.980224
SB-Cheros	SB-Salsal	954	0.156521	0.150389	1.04078
SB-Micflo	SB-Salsal	955	0.158738	0.171162	0.927417
SB-Diclab	SB-Salsal	956	0.162073	0.144538	1.12132
SB-Perfla	SB-Salsal	957	0.167793	0.161763	1.03728
SB-Perflu	SB-Salsal	958	0.171004	0.161883	1.05634
SB-Sanluc	SB-Salsal	959	0.167793	0.165181	1.01582
SB-Cheund	SB-Salsal	960	0.164593	0.14681	1.12113
SB-Thualb	SB-Salsal	961	0.153204	0.0840831	1.82206
SB-Thuori	SB-Salsal	962	0.150999	0.0851802	1.7727
SB-Masarm	SB-Salsal	963	0.166726	0.155135	1.07471
SB-Notcel	SB-Salsal	964	0.154	0.164373	0.936892
SB-Etrcan	SB-Salsal	965	0.168777	0.177216	0.952379
SB-Parpol	SB-Salsal	966	0.172736	0.154806	1.11582
SB-Echnau	SB-Salsal	967	0.168862	0.168388	1.00282
SB-Traova	SB-Salsal	968	0.163011	0.136623	1.19314
SB-Braori	SB-Salsal	969	0.173272	0.196197	0.883152
SB-Solsen	SB-Salsal	970	0.164593	0.162455	1.01316
SB-Ampcit	SB-Salsal	971	0.189163	0.181323	1.04324
SB-Ampzal	SB-Salsal	972	0.189163	0.181323	1.04324
SB-Holruf	SB-Salsal	973	0.143319	0.167552	0.855375
SB-Neosam	SB-Salsal	974	0.143319	0.156619	0.915082
SB-Myrmur	SB-Salsal	975	0.151895	0.120981	1.25553
SB-Hopatl	SB-Salsal	976	0.174398	0.154806	1.12656
SB-Myrjac	SB-Salsal	977	0.172879	0.132129	1.30841
SB-Cebvio	SB-Salsal	978	0.166538	0.180359	0.923369
SB-Plahae	SB-Salsal	979	0.172586	0.184181	0.937049
SB-Paopal	SB-Salsal	980	0.184894	0.197181	0.937687
SB-Sinkne	SB-Salsal	981	0.179427	0.168663	1.06382
SB-Sinsch	SB-Salsal	982	0.192342	0.160556	1.19797
SB-Thaama	SB-Salsal	983	0.211309	0.206419	1.02369
SB-Gouwil	SB-Salsal	984	0.205904	0.229351	0.897767
SB-Permag	SB-Salsal	985	0.174224	0.198475	0.877815
SB-Persch	SB-Salsal	986	0.153836	0.170119	0.904284
SB-Thapac	SB-Salsal	987	0.143673	0.245968	0.584112
SB-Corclu	SB-Salsal	988	0.0754363	0.0228525	3.30102
SB-Oncket	SB-Salsal	989	0.0466477	0.0441839	1.05576
SB-Oncmyk	SB-Salsal	990	0.0470675	0.037097	1.26877
SB-Acalat	SB-Onckis	991	0.163428	0.192774	0.84777
SB-Spaaur	SB-Onckis	992	0.163428	0.152515	1.07155
SB-Cepson	SB-Onckis	993	0.17322	0.163214	1.06131
SB-Croalt	SB-Onckis	994	0.170958	0.154151	1.10903
SB-Epicoi	SB-Onckis	995	0.170958	0.157102	1.0882
SB-Epilan	SB-Onckis	996	0.166641	0.15366	1.08448
SB-Sinchu	SB-Onckis	997	0.172021	0.177791	0.967544
SB-Cheros	SB-Onckis	998	0.169828	0.16304	1.04164
SB-Micflo	SB-Onckis	999	0.176624	0.181921	0.970881
SB-Diclab	SB-Onckis	1000	0.175488	0.158252	1.10891
SB-Perfla	SB-Onckis	1001	0.175262	0.174636	1.00358
SB-Perflu	SB-Onckis	1002	0.1796	0.174681	1.02816
SB-Sanluc	SB-Onckis	1003	0.1731	0.179183	0.966051
SB-Cheund	SB-Onckis	1004	0.1731	0.162866	1.06284
SB-Thualb	SB-Onckis	1005	0.165324	0.0939013	1.76061
SB-Thuori	SB-Onckis	1006	0.163079	0.0961161	1.69669
SB-Masarm	SB-Onckis	1007	0.172021	0.169025	1.01773
SB-Notcel	SB-Onckis	1008	0.160224	0.180748	0.886451
SB-Etrcan	SB-Onckis	1009	0.188052	0.190227	0.988569
SB-Parpol	SB-Onckis	1010	0.187463	0.167501	1.11918
SB-Echnau	SB-Onckis	1011	0.1731	0.183369	0.943996
SB-Traova	SB-Onckis	1012	0.166206	0.151371	1.098
SB-Braori	SB-Onckis	1013	0.191506	0.203408	0.941487
SB-Solsen	SB-Onckis	1014	0.187238	0.181675	1.03062
SB-Ampcit	SB-Onckis	1015	0.19729	0.197014	1.0014
SB-Ampzal	SB-Onckis	1016	0.19729	0.197014	1.0014
SB-Holruf	SB-Onckis	1017	0.154151	0.179263	0.859915
SB-Neosam	SB-Onckis	1018	0.155262	0.171727	0.904124
SB-Myrmur	SB-Onckis	1019	0.159159	0.140008	1.13679
SB-Hopatl	SB-Onckis	1020	0.182322	0.172157	1.05904
SB-Myrjac	SB-Onckis	1021	0.179793	0.151371	1.18776
SB-Cebvio	SB-Onckis	1022	0.185756	0.191004	0.972527
SB-Plahae	SB-Onckis	1023	0.185606	0.197922	0.937769
SB-Paopal	SB-Onckis	1024	0.192707	0.211656	0.910474
SB-Sinkne	SB-Onckis	1025	0.192284	0.174494	1.10195
SB-Sinsch	SB-Onckis	1026	0.208018	0.173325	1.20016
SB-Thaama	SB-Onckis	1027	0.213477	0.214992	0.99295
SB-Gouwil	SB-Onckis	1028	0.200469	0.240622	0.833127
SB-Permag	SB-Onckis	1029	0.178514	0.208172	0.857531
SB-Persch	SB-Onckis	1030	0.165932	0.186688	0.888824
SB-Thapac	SB-Onckis	1031	0.158142	0.256398	0.616783
SB-Corclu	SB-Onckis	1032	0.0647202	0.0339693	1.90526
SB-Oncket	SB-Onckis	1033	0.0622255	0.0545039	1.14167
SB-Oncmyk	SB-Onckis	1034	0.0637517	0.0504648	1.26329
SB-Salsal	SB-Onckis	1035	0.0764162	0.0360399	2.12032
SB-Acalat	SB-Onctsh	1036	0.163529	0.190304	0.859303
SB-Spaaur	SB-Onctsh	1037	0.163529	0.15366	1.06423
SB-Cepson	SB-Onctsh	1038	0.169899	0.163214	1.04096
SB-Croalt	SB-Onctsh	1039	0.167657	0.155301	1.07956
SB-Epicoi	SB-Onctsh	1040	0.167657	0.158252	1.05943
SB-Epilan	SB-Onctsh	1041	0.163529	0.154806	1.05635
SB-Sinchu	SB-Onctsh	1042	0.172076	0.177791	0.967857
SB-Cheros	SB-Onctsh	1043	0.168777	0.166518	1.01357
SB-Micflo	SB-Onctsh	1044	0.176656	0.185533	0.952152
SB-Diclab	SB-Onctsh	1045	0.175527	0.16171	1.08544
SB-Perfla	SB-Onctsh	1046	0.174224	0.175815	0.990955
SB-Perflu	SB-Onctsh	1047	0.178535	0.175853	1.01525
SB-Sanluc	SB-Onctsh	1048	0.172076	0.181536	0.94789
SB-Cheund	SB-Onctsh	1049	0.1753	0.162866	1.07635
SB-Thualb	SB-Onctsh	1050	0.164303	0.0928937	1.76872
SB-Thuori	SB-Onctsh	1051	0.162073	0.0917882	1.76573
SB-Masarm	SB-Onctsh	1052	0.172076	0.169025	1.01805
SB-Notcel	SB-Onctsh	1053	0.163529	0.180748	0.904735
SB-Etrcan	SB-Onctsh	1054	0.190308	0.192611	0.988045
SB-Parpol	SB-Onctsh	1055	0.185158	0.169826	1.09028
SB-Echnau	SB-Onctsh	1056	0.167793	0.185888	0.902658
SB-Traova	SB-Onctsh	1057	0.167392	0.152515	1.09754
SB-Braori	SB-Onctsh	1058	0.190308	0.198595	0.958271
SB-Solsen	SB-Onctsh	1059	0.189393	0.175227	1.08084
SB-Ampcit	SB-Onctsh	1060	0.197204	0.195799	1.00718
SB-Ampzal	SB-Onctsh	1061	0.197204	0.195799	1.00718
SB-Holruf	SB-Onctsh	1062	0.150999	0.181884	0.830194
SB-Neosam	SB-Onctsh	1063	0.150999	0.16822	0.897627
SB-Myrmur	SB-Onctsh	1064	0.152947	0.13775	1.11032
SB-Hopatl	SB-Onctsh	1065	0.182322	0.168663	1.08098
SB-Myrjac	SB-Onctsh	1066	0.175183	0.149088	1.17503
SB-Cebvio	SB-Onctsh	1067	0.191454	0.194577	0.98395
SB-Plahae	SB-Onctsh	1068	0.185588	0.196665	0.943673
SB-Paopal	SB-Onctsh	1069	0.19265	0.205599	0.937017
SB-Sinkne	SB-Onctsh	1070	0.193397	0.182715	1.05847
SB-Sinsch	SB-Onctsh	1071	0.210275	0.174494	1.20506
SB-Thaama	SB-Onctsh	1072	0.217587	0.213763	1.01789
SB-Gouwil	SB-Onctsh	1073	0.201474	0.234345	0.859734
SB-Permag	SB-Onctsh	1074	0.174224	0.211833	0.822461
SB-Persch	SB-Onctsh	1075	0.161575	0.184304	0.876678
SB-Thapac	SB-Onctsh	1076	0.156825	0.260338	0.602389
SB-Corclu	SB-Onctsh	1077	0.0647202	0.0360039	1.79759
SB-Oncket	SB-Onctsh	1078	0.0606812	0.0565807	1.07247
SB-Oncmyk	SB-Onctsh	1079	0.0638219	0.0525373	1.21479
SB-Salsal	SB-Onctsh	1080	0.0763161	0.0350211	2.17915
SB-Onckis	SB-Onctsh	1081	0.0137176	0.0473163	0.289913
SB-Acalat	SB-Oncner	1082	0.164593	0.196489	0.837674
SB-Spaaur	SB-Oncner	1083	0.165659	0.16171	1.02442
SB-Cepson	SB-Oncner	1084	0.168777	0.16786	1.00547
SB-Croalt	SB-Oncner	1085	0.164303	0.159914	1.02744
SB-Epicoi	SB-Oncner	1086	0.162073	0.162866	0.995135
SB-Epilan	SB-Oncner	1087	0.161404	0.159403	1.01255
SB-Sinchu	SB-Oncner	1088	0.171004	0.183705	0.930863
SB-Cheros	SB-Oncner	1089	0.166538	0.171174	0.972912
SB-Micflo	SB-Oncner	1090	0.174398	0.19523	0.893297
SB-Diclab	SB-Oncner	1091	0.173272	0.169826	1.02029
SB-Perfla	SB-Oncner	1092	0.171004	0.179359	0.953418
SB-Perflu	SB-Oncner	1093	0.1753	0.180553	0.970906
SB-Sanluc	SB-Oncner	1094	0.168862	0.186259	0.906602
SB-Cheund	SB-Oncner	1095	0.177455	0.167501	1.05943
SB-Thualb	SB-Oncner	1096	0.16096	0.0973283	1.65379
SB-Thuori	SB-Oncner	1097	0.158738	0.0973283	1.63096
SB-Masarm	SB-Oncner	1098	0.169932	0.177216	0.958898
SB-Notcel	SB-Oncner	1099	0.161404	0.185476	0.870213
SB-Etrcan	SB-Oncner	1100	0.184597	0.199796	0.923926
SB-Parpol	SB-Oncner	1101	0.185158	0.174494	1.06112
SB-Echnau	SB-Oncner	1102	0.172076	0.188413	0.91329
SB-Traova	SB-Oncner	1103	0.16849	0.157102	1.07249
SB-Braori	SB-Oncner	1104	0.186877	0.215545	0.867001
SB-Solsen	SB-Oncner	1105	0.186123	0.181675	1.02448
SB-Ampcit	SB-Oncner	1106	0.19375	0.206794	0.936922
SB-Ampzal	SB-Oncner	1107	0.19375	0.206794	0.936922
SB-Holruf	SB-Oncner	1108	0.153204	0.184512	0.83032
SB-Neosam	SB-Oncner	1109	0.150999	0.175246	0.86164
SB-Myrmur	SB-Oncner	1110	0.154	0.145673	1.05716
SB-Hopatl	SB-Oncner	1111	0.180051	0.176836	1.01819
SB-Myrjac	SB-Oncner	1112	0.172879	0.154806	1.11675
SB-Cebvio	SB-Oncner	1113	0.185736	0.201763	0.920569
SB-Plahae	SB-Oncner	1114	0.186679	0.202967	0.919751
SB-Paopal	SB-Oncner	1115	0.18821	0.21775	0.864342
SB-Sinkne	SB-Oncner	1116	0.189886	0.187443	1.01304
SB-Sinsch	SB-Oncner	1117	0.207865	0.179183	1.16007
SB-Thaama	SB-Oncner	1118	0.211309	0.228615	0.924302
SB-Gouwil	SB-Oncner	1119	0.20258	0.248208	0.81617
SB-Permag	SB-Oncner	1120	0.180697	0.222896	0.810677
SB-Persch	SB-Oncner	1121	0.173859	0.192672	0.902357
SB-Thapac	SB-Oncner	1122	0.166463	0.266939	0.6236
SB-Corclu	SB-Oncner	1123	0.0725023	0.0370227	1.95832
SB-Oncket	SB-Oncner	1124	0.0674621	0.0545039	1.23775
SB-Oncmyk	SB-Oncner	1125	0.0667219	0.0504648	1.32215
SB-Salsal	SB-Oncner	1126	0.0848435	0.0380808	2.22799
SB-Onckis	SB-Oncner	1127	0.0257604	0.0473163	0.544429
SB-Onctsh	SB-Oncner	1128	0.0208247	0.0483478	0.430726
SB-Acalat	SB-Salnam	1129	0.169932	0.182525	0.931009
SB-Spaaur	SB-Salnam	1130	0.167793	0.140303	1.19593
SB-Cepson	SB-Salnam	1131	0.174398	0.153165	1.13863
SB-Croalt	SB-Salnam	1132	0.171022	0.143025	1.19575
SB-Epicoi	SB-Salnam	1133	0.171022	0.145982	1.17153
SB-Epilan	SB-Salnam	1134	0.169932	0.142571	1.19191
SB-Sinchu	SB-Salnam	1135	0.172076	0.167594	1.02675
SB-Cheros	SB-Salnam	1136	0.169899	0.153002	1.11044
SB-Micflo	SB-Salnam	1137	0.176656	0.172729	1.02273
SB-Diclab	SB-Salnam	1138	0.173272	0.144844	1.19627
SB-Perfla	SB-Salnam	1139	0.174224	0.160946	1.0825
SB-Perflu	SB-Salnam	1140	0.179615	0.161071	1.11513
SB-Sanluc	SB-Salnam	1141	0.174224	0.169025	1.03076
SB-Cheund	SB-Salnam	1142	0.174224	0.150548	1.15727
SB-Thualb	SB-Salnam	1143	0.168777	0.0798744	2.11303
SB-Thuori	SB-Salnam	1144	0.167657	0.0809691	2.07063
SB-Masarm	SB-Salnam	1145	0.174224	0.157773	1.10427
SB-Notcel	SB-Salnam	1146	0.158224	0.16822	0.940576
SB-Etrcan	SB-Salnam	1147	0.184597	0.184691	0.999489
SB-Parpol	SB-Salnam	1148	0.187434	0.157437	1.19053
SB-Echnau	SB-Salnam	1149	0.174224	0.173754	1.00271
SB-Traova	SB-Salnam	1150	0.166295	0.140303	1.18525
SB-Braori	SB-Salnam	1151	0.190308	0.197826	0.961998
SB-Solsen	SB-Salnam	1152	0.18178	0.165385	1.09913
SB-Ampcit	SB-Salnam	1153	0.19375	0.185329	1.04544
SB-Ampzal	SB-Salnam	1154	0.19375	0.185329	1.04544
SB-Holruf	SB-Salnam	1155	0.156521	0.166655	0.939189
SB-Neosam	SB-Salnam	1156	0.150999	0.159269	0.948075
SB-Myrmur	SB-Salnam	1157	0.157166	0.127923	1.2286
SB-Hopatl	SB-Salnam	1158	0.184597	0.159744	1.15558
SB-Myrjac	SB-Salnam	1159	0.176338	0.136912	1.28797
SB-Cebvio	SB-Salnam	1160	0.184597	0.185476	0.995259
SB-Plahae	SB-Salnam	1161	0.186679	0.190838	0.978208
SB-Paopal	SB-Salnam	1162	0.194877	0.194015	1.00444
SB-Sinkne	SB-Salnam	1163	0.191055	0.169025	1.13034
SB-Sinsch	SB-Salnam	1164	0.209069	0.163214	1.28095
SB-Thaama	SB-Salnam	1165	0.215071	0.206875	1.03962
SB-Gouwil	SB-Salnam	1166	0.199266	0.237381	0.839436
SB-Permag	SB-Salnam	1167	0.179615	0.203759	0.881509
SB-Persch	SB-Salnam	1168	0.169375	0.174023	0.97329
SB-Thapac	SB-Salnam	1169	0.163462	0.252766	0.646693
SB-Corclu	SB-Salnam	1170	0.0656897	0.0188779	3.47972
SB-Oncket	SB-Salnam	1171	0.0771785	0.0381572	2.02264
SB-Oncmyk	SB-Salnam	1172	0.0782522	0.0341056	2.29441
SB-Salsal	SB-Salnam	1173	0.0870114	0.0259755	3.34975
SB-Onckis	SB-Salnam	1174	0.0407842	0.0351265	1.16106
SB-Onctsh	SB-Salnam	1175	0.0430272	0.0381956	1.1265
SB-Oncner	SB-Salnam	1176	0.050539	0.0381956	1.32316
SB-Acalat	SB-Saltru	1177	0.168862	0.181305	0.931373
SB-Spaaur	SB-Saltru	1178	0.166726	0.140841	1.18379
SB-Cepson	SB-Saltru	1179	0.172146	0.152515	1.12872
SB-Croalt	SB-Saltru	1180	0.173272	0.146966	1.17899
SB-Epicoi	SB-Saltru	1181	0.173272	0.149911	1.15583
SB-Epilan	SB-Saltru	1182	0.167793	0.1465	1.14535
SB-Sinchu	SB-Saltru	1183	0.171004	0.164549	1.03922
SB-Cheros	SB-Saltru	1184	0.171022	0.158084	1.08184
SB-Micflo	SB-Saltru	1185	0.176656	0.179127	0.986206
SB-Diclab	SB-Saltru	1186	0.176656	0.154478	1.14357
SB-Perfla	SB-Saltru	1187	0.1753	0.161416	1.08601
SB-Perflu	SB-Saltru	1188	0.179615	0.163848	1.09623
SB-Sanluc	SB-Saltru	1189	0.171004	0.167143	1.0231
SB-Cheund	SB-Saltru	1190	0.17315	0.152192	1.13771
SB-Thualb	SB-Saltru	1191	0.166538	0.0915948	1.8182
SB-Thuori	SB-Saltru	1192	0.164303	0.0926979	1.77246
SB-Masarm	SB-Saltru	1193	0.172076	0.160556	1.07175
SB-Notcel	SB-Saltru	1194	0.159283	0.169826	0.937916
SB-Etrcan	SB-Saltru	1195	0.192601	0.178009	1.08198
SB-Parpol	SB-Saltru	1196	0.195438	0.156768	1.24667
SB-Echnau	SB-Saltru	1197	0.174224	0.17172	1.01459
SB-Traova	SB-Saltru	1198	0.166295	0.144233	1.15296
SB-Braori	SB-Saltru	1199	0.190308	0.195771	0.972094
SB-Solsen	SB-Saltru	1200	0.186123	0.167152	1.11349
SB-Ampcit	SB-Saltru	1201	0.198359	0.189325	1.04771
SB-Ampzal	SB-Saltru	1202	0.198359	0.189325	1.04771
SB-Holruf	SB-Saltru	1203	0.154309	0.168444	0.916079
SB-Neosam	SB-Saltru	1204	0.150999	0.15859	0.952137
SB-Myrmur	SB-Saltru	1205	0.147698	0.125163	1.18004
SB-Hopatl	SB-Saltru	1206	0.177786	0.165985	1.0711
SB-Myrjac	SB-Saltru	1207	0.168287	0.136336	1.23435
SB-Cebvio	SB-Saltru	1208	0.181186	0.182322	0.993771
SB-Plahae	SB-Saltru	1209	0.188865	0.189972	0.994172
SB-Paopal	SB-Saltru	1210	0.185998	0.202745	0.917401
SB-Sinkne	SB-Saltru	1211	0.192226	0.168303	1.14214
SB-Sinsch	SB-Saltru	1212	0.207865	0.160215	1.29741
SB-Thaama	SB-Saltru	1213	0.213815	0.208401	1.02598
SB-Gouwil	SB-Saltru	1214	0.195964	0.233823	0.838089
SB-Permag	SB-Saltru	1215	0.177455	0.206501	0.859344
SB-Persch	SB-Saltru	1216	0.172736	0.172097	1.00371
SB-Thapac	SB-Saltru	1217	0.161245	0.251893	0.640131
SB-Corclu	SB-Saltru	1218	0.0598869	0.0288434	2.07628
SB-Oncket	SB-Saltru	1219	0.0742473	0.046193	1.60733
SB-Oncmyk	SB-Saltru	1220	0.0714922	0.0400855	1.78349
SB-Salsal	SB-Saltru	1221	0.0831089	0.0319388	2.60213
SB-Onckis	SB-Saltru	1222	0.0417307	0.0452111	0.923018
SB-Onctsh	SB-Saltru	1223	0.0420922	0.0452111	0.931015
SB-Oncner	SB-Saltru	1224	0.0458375	0.0431577	1.06209
SB-Salnam	SB-Saltru	1225	0.0337162	0.0320027	1.05354
SB-Acalat	SB-Salspi	1226	0.165745	0.193792	0.855271
SB-Spaaur	SB-Salspi	1227	0.166879	0.154641	1.07914
SB-Cepson	SB-Salspi	1228	0.164951	0.166518	0.990588
SB-Croalt	SB-Salspi	1229	0.163764	0.155135	1.05562
SB-Epicoi	SB-Salspi	1230	0.161394	0.155788	1.03599
SB-Epilan	SB-Salspi	1231	0.16348	0.155788	1.04938
SB-Sinchu	SB-Salspi	1232	0.16348	0.176422	0.926643
SB-Cheros	SB-Salspi	1233	0.161394	0.167501	0.963543
SB-Micflo	SB-Salspi	1234	0.164951	0.187742	0.878605
SB-Diclab	SB-Salspi	1235	0.16852	0.156935	1.07382
SB-Perfla	SB-Salspi	1236	0.168015	0.172097	0.97628
SB-Perflu	SB-Salspi	1237	0.17143	0.173325	0.989068
SB-Sanluc	SB-Salspi	1238	0.168015	0.176646	0.951141
SB-Cheund	SB-Salspi	1239	0.169152	0.163848	1.03238
SB-Thualb	SB-Salspi	1240	0.163764	0.0883856	1.85283
SB-Thuori	SB-Salspi	1241	0.161394	0.0894863	1.80356
SB-Masarm	SB-Salspi	1242	0.174857	0.170008	1.02852
SB-Notcel	SB-Salspi	1243	0.156716	0.1782	0.879435
SB-Etrcan	SB-Salspi	1244	0.179305	0.194788	0.920512
SB-Parpol	SB-Salspi	1245	0.182926	0.163848	1.11644
SB-Echnau	SB-Salspi	1246	0.169152	0.186935	0.904873
SB-Traova	SB-Salspi	1247	0.162403	0.153497	1.05802
SB-Braori	SB-Salspi	1248	0.18899	0.206808	0.913845
SB-Solsen	SB-Salspi	1249	0.176002	0.182537	0.964197
SB-Ampcit	SB-Salspi	1250	0.191426	0.198013	0.966737
SB-Ampzal	SB-Salspi	1251	0.191426	0.198013	0.966737
SB-Holruf	SB-Salspi	1252	0.149629	0.179048	0.835692
SB-Neosam	SB-Salspi	1253	0.142636	0.171358	0.832386
SB-Myrmur	SB-Salspi	1254	0.151113	0.138732	1.08925
SB-Hopatl	SB-Salspi	1255	0.179305	0.168483	1.06423
SB-Myrjac	SB-Salspi	1256	0.166773	0.147792	1.12843
SB-Cebvio	SB-Salspi	1257	0.179305	0.195559	0.916885
SB-Plahae	SB-Salspi	1258	0.179444	0.202735	0.885117
SB-Paopal	SB-Salspi	1259	0.195061	0.206582	0.944228
SB-Sinkne	SB-Salspi	1260	0.182941	0.175476	1.04254
SB-Sinsch	SB-Salspi	1261	0.201949	0.171973	1.1743
SB-Thaama	SB-Salspi	1262	0.212647	0.217215	0.978971
SB-Gouwil	SB-Salspi	1263	0.206236	0.245397	0.840418
SB-Permag	SB-Salspi	1264	0.177148	0.215269	0.822911
SB-Persch	SB-Salspi	1265	0.166139	0.188871	0.879642
SB-Thapac	SB-Salspi	1266	0.16957	0.258723	0.65541
SB-Corclu	SB-Salspi	1267	0.0783533	0.0308943	2.53617
SB-Oncket	SB-Salspi	1268	0.076961	0.0493306	1.56011
SB-Oncmyk	SB-Salspi	1269	0.0720155	0.0482991	1.49103
SB-Salsal	SB-Salspi	1270	0.0810353	0.0370598	2.18661
SB-Onckis	SB-Salspi	1271	0.0517014	0.0442283	1.16897
SB-Onctsh	SB-Salspi	1272	0.0559793	0.0442283	1.26569
SB-Oncner	SB-Salspi	1273	0.0641619	0.0483478	1.32709
SB-Salnam	SB-Salspi	1274	0.034989	0.031018	1.12802
SB-Saltru	SB-Salspi	1275	0.0509415	0.0441396	1.1541
SB-Acalat	SB-Oncgor	1276	0.222238	0.195029	1.13951
SB-Spaaur	SB-Oncgor	1277	0.221108	0.154641	1.42981
SB-Cepson	SB-Oncgor	1278	0.201829	0.165357	1.22056
SB-Croalt	SB-Oncgor	1279	0.199514	0.160899	1.23999
SB-Epicoi	SB-Oncgor	1280	0.197204	0.163848	1.20359
SB-Epilan	SB-Oncgor	1281	0.219978	0.160385	1.37156
SB-Sinchu	SB-Oncgor	1282	0.225638	0.184691	1.2217
SB-Cheros	SB-Oncgor	1283	0.198359	0.168663	1.17607
SB-Micflo	SB-Oncgor	1284	0.207639	0.18895	1.09891
SB-Diclab	SB-Oncgor	1285	0.206475	0.161538	1.27818
SB-Perfla	SB-Oncgor	1286	0.226773	0.179164	1.26573
SB-Perflu	SB-Oncgor	1287	0.231329	0.176836	1.30816
SB-Sanluc	SB-Oncgor	1288	0.225638	0.18724	1.20507
SB-Cheund	SB-Oncgor	1289	0.23476	0.168483	1.39338
SB-Thualb	SB-Oncgor	1290	0.198359	0.106144	1.86877
SB-Thuori	SB-Oncgor	1291	0.196052	0.106144	1.84703
SB-Masarm	SB-Oncgor	1292	0.231329	0.170008	1.36069
SB-Notcel	SB-Oncgor	1293	0.221108	0.184093	1.20106
SB-Etrcan	SB-Oncgor	1294	0.218184	0.197181	1.10652
SB-Parpol	SB-Oncgor	1295	0.219363	0.173139	1.26697
SB-Echnau	SB-Oncgor	1296	0.225638	0.184416	1.22353
SB-Traova	SB-Oncgor	1297	0.213441	0.155788	1.37008
SB-Braori	SB-Oncgor	1298	0.225277	0.220198	1.02306
SB-Solsen	SB-Oncgor	1299	0.24281	0.18146	1.33809
SB-Ampcit	SB-Oncgor	1300	0.231225	0.200449	1.15354
SB-Ampzal	SB-Oncgor	1301	0.231225	0.200449	1.15354
SB-Holruf	SB-Oncgor	1302	0.177786	0.181666	0.978644
SB-Neosam	SB-Oncgor	1303	0.177786	0.173884	1.02244
SB-Myrmur	SB-Oncgor	1304	0.208755	0.143252	1.45726
SB-Hopatl	SB-Oncgor	1305	0.209973	0.174307	1.20462
SB-Myrjac	SB-Oncgor	1306	0.17865	0.15007	1.19044
SB-Cebvio	SB-Oncgor	1307	0.221724	0.202745	1.09361
SB-Plahae	SB-Oncgor	1308	0.243966	0.202735	1.20337
SB-Paopal	SB-Oncgor	1309	0.238164	0.212639	1.12004
SB-Sinkne	SB-Oncgor	1310	0.190494	0.18724	1.01738
SB-Sinsch	SB-Oncgor	1311	0.241697	0.178991	1.35033
SB-Thaama	SB-Oncgor	1312	0.216328	0.22836	0.94731
SB-Gouwil	SB-Oncgor	1313	0.256764	0.254286	1.00974
SB-Permag	SB-Oncgor	1314	0.22791	0.222403	1.02476
SB-Persch	SB-Oncgor	1315	0.198359	0.188871	1.05023
SB-Thapac	SB-Oncgor	1316	0.195418	0.266629	0.732922
SB-Corclu	SB-Oncgor	1317	0.127047	0.0431144	2.94674
SB-Oncket	SB-Oncgor	1318	0.12588	0.0638839	1.97045
SB-Oncmyk	SB-Oncgor	1319	0.124454	0.056638	2.19736
SB-Salsal	SB-Oncgor	1320	0.140115	0.0462859	3.02717
SB-Onckis	SB-Oncgor	1321	0.0805741	0.0597646	1.34819
SB-Onctsh	SB-Oncgor	1322	0.0784716	0.0576791	1.36049
SB-Oncner	SB-Oncgor	1323	0.0831504	0.0576791	1.4416
SB-Salnam	SB-Oncgor	1324	0.10606	0.0443174	2.39318
SB-Saltru	SB-Oncgor	1325	0.10606	0.0544489	1.94787
SB-Salspi	SB-Oncgor	1326	0.123049	0.0545039	2.25762
SB-Acalat	SB-Thythy	1327	0.214822	0.17153	1.25239
SB-Spaaur	SB-Thythy	1328	0.217065	0.12945	1.67682
SB-Cepson	SB-Thythy	1329	0.198889	0.141049	1.41007
SB-Croalt	SB-Thythy	1330	0.194291	0.130989	1.48327
SB-Epicoi	SB-Thythy	1331	0.194291	0.133955	1.45042
SB-Epilan	SB-Thythy	1332	0.210353	0.1317	1.59722
SB-Sinchu	SB-Thythy	1333	0.218187	0.152994	1.42612
SB-Cheros	SB-Thythy	1334	0.200041	0.142037	1.40837
SB-Micflo	SB-Thythy	1335	0.196587	0.163764	1.20043
SB-Diclab	SB-Thythy	1336	0.202351	0.138479	1.46123
SB-Perfla	SB-Thythy	1337	0.222692	0.149852	1.48608
SB-Perflu	SB-Thythy	1338	0.226084	0.150042	1.5068
SB-Sanluc	SB-Thythy	1339	0.219312	0.155633	1.40916
SB-Cheund	SB-Thythy	1340	0.219312	0.138479	1.58371
SB-Thualb	SB-Thythy	1341	0.200041	0.06921	2.89035
SB-Thuori	SB-Thythy	1342	0.197737	0.0702964	2.81291
SB-Masarm	SB-Thythy	1343	0.222692	0.145615	1.52932
SB-Notcel	SB-Thythy	1344	0.211469	0.157122	1.34588
SB-Etrcan	SB-Thythy	1345	0.221021	0.169936	1.30062
SB-Parpol	SB-Thythy	1346	0.225744	0.144165	1.56588
SB-Echnau	SB-Thythy	1347	0.219312	0.159428	1.37562
SB-Traova	SB-Thythy	1348	0.20935	0.128327	1.63138
SB-Braori	SB-Thythy	1349	0.228113	0.185293	1.23109
SB-Solsen	SB-Thythy	1350	0.239767	0.153247	1.56458
SB-Ampcit	SB-Thythy	1351	0.2293	0.175119	1.3094
SB-Ampzal	SB-Thythy	1352	0.2293	0.175119	1.3094
SB-Holruf	SB-Thythy	1353	0.180623	0.154334	1.17034
SB-Neosam	SB-Thythy	1354	0.177235	0.144779	1.22417
SB-Myrmur	SB-Thythy	1355	0.20037	0.113842	1.76007
SB-Hopatl	SB-Thythy	1356	0.215149	0.147591	1.45774
SB-Myrjac	SB-Thythy	1357	0.176931	0.124966	1.41583
SB-Cebvio	SB-Thythy	1358	0.213979	0.16957	1.26189
SB-Plahae	SB-Thythy	1359	0.230624	0.180044	1.28093
SB-Paopal	SB-Thythy	1360	0.239749	0.18986	1.26277
SB-Sinkne	SB-Thythy	1361	0.185224	0.156787	1.18138
SB-Sinsch	SB-Thythy	1362	0.235933	0.149882	1.57412
SB-Thaama	SB-Thythy	1363	0.219363	0.195367	1.12282
SB-Gouwil	SB-Thythy	1364	0.259478	0.219419	1.18257
SB-Permag	SB-Thythy	1365	0.228351	0.192312	1.1874
SB-Persch	SB-Thythy	1366	0.194291	0.161641	1.20199
SB-Thapac	SB-Thythy	1367	0.193693	0.237001	0.817267
SB-Corclu	SB-Thythy	1368	0.124618	0.0119167	10.4574
SB-Oncket	SB-Thythy	1369	0.116443	0.0310802	3.74655
SB-Oncmyk	SB-Thythy	1370	0.120107	0.0250389	4.79681
SB-Salsal	SB-Thythy	1371	0.125751	0.0169411	7.42284
SB-Onckis	SB-Thythy	1372	0.134312	0.0270422	4.96677
SB-Onctsh	SB-Thythy	1373	0.133403	0.028058	4.75455
SB-Oncner	SB-Thythy	1374	0.142692	0.0270151	5.28192
SB-Salnam	SB-Thythy	1375	0.137518	0.0129678	10.6046
SB-Saltru	SB-Thythy	1376	0.135459	0.0209484	6.4663
SB-Salspi	SB-Thythy	1377	0.143101	0.0229895	6.22461
SB-Oncgor	SB-Thythy	1378	0.14167	0.0372464	3.80359
SB-Acalat	SB-Lessan	1379	0.187584	0.093714	2.00167
SB-Spaaur	SB-Lessan	1380	0.187584	0.0612652	3.06184
SB-Cepson	SB-Lessan	1381	0.155255	0.0790165	1.96484
SB-Croalt	SB-Lessan	1382	0.154151	0.0768788	2.00511
SB-Epicoi	SB-Lessan	1383	0.155255	0.0788481	1.96904
SB-Epilan	SB-Lessan	1384	0.171341	0.0766332	2.23586
SB-Sinchu	SB-Lessan	1385	0.179971	0.173912	1.03484
SB-Cheros	SB-Lessan	1386	0.154151	0.0745025	2.06907
SB-Micflo	SB-Lessan	1387	0.164134	0.098873	1.66005
SB-Diclab	SB-Lessan	1388	0.164134	0.0744233	2.20541
SB-Perfla	SB-Lessan	1389	0.186493	0.176764	1.05504
SB-Perflu	SB-Lessan	1390	0.185403	0.179249	1.03433
SB-Sanluc	SB-Lessan	1391	0.185403	0.181502	1.02149
SB-Cheund	SB-Lessan	1392	0.171341	0.0810678	2.11356
SB-Thualb	SB-Lessan	1393	0.160795	0.216586	0.742408
SB-Thuori	SB-Lessan	1394	0.160795	0.219204	0.733542
SB-Masarm	SB-Lessan	1395	0.186493	0.144444	1.29111
SB-Notcel	SB-Lessan	1396	0.176726	0.145631	1.21352
SB-Etrcan	SB-Lessan	1397	0.180998	0.15398	1.17547
SB-Parpol	SB-Lessan	1398	0.185543	0.119578	1.55166
SB-Echnau	SB-Lessan	1399	0.187584	0.101003	1.85721
SB-Traova	SB-Lessan	1400	0.170518	0.065632	2.59809
SB-Braori	SB-Lessan	1401	0.180998	0.168455	1.07446
SB-Solsen	SB-Lessan	1402	0.191961	0.0981295	1.9562
SB-Ampcit	SB-Lessan	1403	0.185543	0.11479	1.61638
SB-Ampzal	SB-Lessan	1404	0.185543	0.11479	1.61638
SB-Holruf	SB-Lessan	1405	0.16525	0.139591	1.18382
SB-Neosam	SB-Lessan	1406	0.16302	0.136025	1.19845
SB-Myrmur	SB-Lessan	1407	0.192865	0.0990055	1.94802
SB-Hopatl	SB-Lessan	1408	0.185543	0.0866389	2.14157
SB-Myrjac	SB-Lessan	1409	0.19671	0.106956	1.83918
SB-Cebvio	SB-Lessan	1410	0.171261	0.146496	1.16905
SB-Plahae	SB-Lessan	1411	0.200771	0.153611	1.30701
SB-Paopal	SB-Lessan	1412	0.190235	0.127833	1.48815
SB-Sinkne	SB-Lessan	1413	0.185618	0.187664	0.989101
SB-Sinsch	SB-Lessan	1414	0.199909	0.174158	1.14786
SB-Thaama	SB-Lessan	1415	0.196843	0.173663	1.13347
SB-Gouwil	SB-Lessan	1416	0.228816	0.200671	1.14025
SB-Permag	SB-Lessan	1417	0.173492	0.135745	1.27807
SB-Persch	SB-Lessan	1418	0.133396	0.101008	1.32065
SB-Thapac	SB-Lessan	1419	0.193621	0.202272	0.95723
SB-Corclu	SB-Lessan	1420	0.215439	0.180274	1.19506
SB-Oncket	SB-Lessan	1421	0.216846	0.20512	1.05716
SB-Oncmyk	SB-Lessan	1422	0.219801	0.191812	1.14592
SB-Salsal	SB-Lessan	1423	0.224928	0.178023	1.26347
SB-Onckis	SB-Lessan	1424	0.21723	0.191595	1.1338
SB-Onctsh	SB-Lessan	1425	0.21591	0.194083	1.11246
SB-Oncner	SB-Lessan	1426	0.22718	0.200102	1.13532
SB-Salnam	SB-Lessan	1427	0.220425	0.179855	1.22557
SB-Saltru	SB-Lessan	1428	0.223824	0.188901	1.18488
SB-Salspi	SB-Lessan	1429	0.235448	0.192838	1.22096
SB-Oncgor	SB-Lessan	1430	0.261562	0.191595	1.36518
SB-Thythy	SB-Lessan	1431	0.257199	0.171272	1.5017
SB-Acalat	SB-Agemar	1432	0.178272	0.115299	1.54617
SB-Spaaur	SB-Agemar	1433	0.180584	0.0786156	2.29705
SB-Cepson	SB-Agemar	1434	0.197636	0.0886656	2.229
SB-Croalt	SB-Agemar	1435	0.189031	0.0909718	2.07791
SB-Epicoi	SB-Agemar	1436	0.189031	0.0917882	2.05943
SB-Epilan	SB-Agemar	1437	0.185224	0.0906838	2.04253
SB-Sinchu	SB-Agemar	1438	0.191055	0.206315	0.926035
SB-Cheros	SB-Agemar	1439	0.190256	0.100774	1.88794
SB-Micflo	SB-Agemar	1440	0.19517	0.110863	1.76046
SB-Diclab	SB-Agemar	1441	0.202586	0.0940006	2.15516
SB-Perfla	SB-Agemar	1442	0.19457	0.203042	0.958274
SB-Perflu	SB-Agemar	1443	0.19692	0.202916	0.970454
SB-Sanluc	SB-Agemar	1444	0.188719	0.202689	0.931076
SB-Cheund	SB-Agemar	1445	0.181742	0.0906838	2.00413
SB-Thualb	SB-Agemar	1446	0.190256	0.218758	0.869708
SB-Thuori	SB-Agemar	1447	0.190256	0.220046	0.864618
SB-Masarm	SB-Agemar	1448	0.198098	0.148945	1.33
SB-Notcel	SB-Agemar	1449	0.180584	0.165494	1.09118
SB-Etrcan	SB-Agemar	1450	0.187808	0.167881	1.1187
SB-Parpol	SB-Agemar	1451	0.191482	0.13238	1.44646
SB-Echnau	SB-Agemar	1452	0.198098	0.110151	1.79842
SB-Traova	SB-Agemar	1453	0.181132	0.080799	2.24176
SB-Braori	SB-Agemar	1454	0.196402	0.182322	1.07723
SB-Solsen	SB-Agemar	1455	0.201637	0.109924	1.83434
SB-Ampcit	SB-Agemar	1456	0.187808	0.10593	1.77293
SB-Ampzal	SB-Agemar	1457	0.187808	0.10593	1.77293
SB-Holruf	SB-Agemar	1458	0.18293	0.152839	1.19688
SB-Neosam	SB-Agemar	1459	0.181714	0.144581	1.25683
SB-Myrmur	SB-Agemar	1460	0.193397	0.107379	1.80108
SB-Hopatl	SB-Agemar	1461	0.198871	0.105137	1.89155
SB-Myrjac	SB-Agemar	1462	0.219519	0.122077	1.79821
SB-Cebvio	SB-Agemar	1463	0.203828	0.166321	1.22551
SB-Plahae	SB-Agemar	1464	0.204004	0.168212	1.21278
SB-Paopal	SB-Agemar	1465	0.210733	0.147613	1.4276
SB-Sinkne	SB-Agemar	1466	0.21719	0.211368	1.02754
SB-Sinsch	SB-Agemar	1467	0.217638	0.202689	1.07376
SB-Thaama	SB-Agemar	1468	0.212274	0.196268	1.08155
SB-Gouwil	SB-Agemar	1469	0.226773	0.219593	1.0327
SB-Permag	SB-Agemar	1470	0.224352	0.147405	1.52201
SB-Persch	SB-Agemar	1471	0.218847	0.110568	1.97929
SB-Thapac	SB-Agemar	1472	0.196402	0.225751	0.869993
SB-Corclu	SB-Agemar	1473	0.209946	0.190419	1.10255
SB-Oncket	SB-Agemar	1474	0.207565	0.216606	0.958261
SB-Oncmyk	SB-Agemar	1475	0.209946	0.201906	1.03982
SB-Salsal	SB-Agemar	1476	0.204004	0.191852	1.06334
SB-Onckis	SB-Agemar	1477	0.211139	0.20935	1.00854
SB-Onctsh	SB-Agemar	1478	0.209946	0.206863	1.01491
SB-Oncner	SB-Agemar	1479	0.213528	0.215596	0.990407
SB-Salnam	SB-Agemar	1480	0.220731	0.193722	1.13942
SB-Saltru	SB-Agemar	1481	0.220731	0.198992	1.10925
SB-Salspi	SB-Agemar	1482	0.225986	0.204152	1.10695
SB-Oncgor	SB-Agemar	1483	0.277748	0.215354	1.28973
SB-Thythy	SB-Agemar	1484	0.263815	0.185572	1.42163
SB-Lessan	SB-Agemar	1485	0.235294	0.123336	1.90774
SB-Acalat	SB-Ompbim	1486	0.215709	0.209754	1.02839
SB-Spaaur	SB-Ompbim	1487	0.223144	0.17412	1.28155
SB-Cepson	SB-Ompbim	1488	0.219401	0.180359	1.21647
SB-Croalt	SB-Ompbim	1489	0.224394	0.171174	1.31091
SB-Epicoi	SB-Ompbim	1490	0.221894	0.17412	1.27438
SB-Epilan	SB-Ompbim	1491	0.223144	0.17412	1.28155
SB-Sinchu	SB-Ompbim	1492	0.221901	0.0778284	2.85115
SB-Cheros	SB-Ompbim	1493	0.216913	0.186058	1.16584
SB-Micflo	SB-Ompbim	1494	0.224394	0.205795	1.09038
SB-Diclab	SB-Ompbim	1495	0.230672	0.184677	1.24905
SB-Perfla	SB-Ompbim	1496	0.228131	0.0716052	3.18596
SB-Perflu	SB-Ompbim	1497	0.228131	0.0722225	3.15872
SB-Sanluc	SB-Ompbim	1498	0.224388	0.0710959	3.15613
SB-Cheund	SB-Ompbim	1499	0.215709	0.182322	1.18312
SB-Thualb	SB-Ompbim	1500	0.220647	0.219629	1.00464
SB-Thuori	SB-Ompbim	1501	0.220647	0.218376	1.0104
SB-Masarm	SB-Ompbim	1502	0.226882	0.179183	1.2662
SB-Notcel	SB-Ompbim	1503	0.221901	0.198163	1.11979
SB-Etrcan	SB-Ompbim	1504	0.215672	0.206582	1.044
SB-Parpol	SB-Ompbim	1505	0.214432	0.172954	1.23982
SB-Echnau	SB-Ompbim	1506	0.219419	0.19812	1.10751
SB-Traova	SB-Ompbim	1507	0.212561	0.169463	1.25432
SB-Braori	SB-Ompbim	1508	0.226901	0.212639	1.06707
SB-Solsen	SB-Ompbim	1509	0.225634	0.191622	1.1775
SB-Ampcit	SB-Ompbim	1510	0.218156	0.21125	1.03269
SB-Ampzal	SB-Ompbim	1511	0.218156	0.21125	1.03269
SB-Holruf	SB-Ompbim	1512	0.194799	0.190653	1.02175
SB-Neosam	SB-Ompbim	1513	0.191161	0.181928	1.05075
SB-Myrmur	SB-Ompbim	1514	0.212012	0.152192	1.39306
SB-Hopatl	SB-Ompbim	1515	0.226901	0.191778	1.18314
SB-Myrjac	SB-Ompbim	1516	0.214432	0.167143	1.28292
SB-Cebvio	SB-Ompbim	1517	0.236989	0.195347	1.21317
SB-Plahae	SB-Ompbim	1518	0.239445	0.208828	1.14661
SB-Paopal	SB-Ompbim	1519	0.235722	0.220938	1.06692
SB-Sinkne	SB-Ompbim	1520	0.221894	0.0732034	3.0312
SB-Sinsch	SB-Ompbim	1521	0.249686	0.0637545	3.91636
SB-Thaama	SB-Ompbim	1522	0.236389	0.226863	1.04199
SB-Gouwil	SB-Ompbim	1523	0.266352	0.250186	1.06462
SB-Permag	SB-Ompbim	1524	0.243245	0.228588	1.06412
SB-Persch	SB-Ompbim	1525	0.239527	0.205513	1.16551
SB-Thapac	SB-Ompbim	1526	0.221907	0.261049	0.850057
SB-Corclu	SB-Ompbim	1527	0.2184	0.183499	1.1902
SB-Oncket	SB-Ompbim	1528	0.223889	0.196753	1.13792
SB-Oncmyk	SB-Ompbim	1529	0.228309	0.193384	1.1806
SB-Salsal	SB-Ompbim	1530	0.229067	0.187443	1.22206
SB-Onckis	SB-Ompbim	1531	0.226664	0.198163	1.14382
SB-Onctsh	SB-Ompbim	1532	0.232834	0.202965	1.14716
SB-Oncner	SB-Ompbim	1533	0.232786	0.200562	1.16067
SB-Salnam	SB-Ompbim	1534	0.237841	0.189037	1.25817
SB-Saltru	SB-Ompbim	1535	0.235334	0.184677	1.2743
SB-Salspi	SB-Ompbim	1536	0.24373	0.196753	1.23876
SB-Oncgor	SB-Ompbim	1537	0.236716	0.208772	1.13385
SB-Thythy	SB-Ompbim	1538	0.219715	0.174259	1.26085
SB-Lessan	SB-Ompbim	1539	0.251314	0.206379	1.21773
SB-Agemar	SB-Ompbim	1540	0.0814728	0.22769	0.357823
SB-Acalat	SB-Panhyp	1541	0.187742	0.224925	0.834684
SB-Spaaur	SB-Panhyp	1542	0.183403	0.185857	0.986796
SB-Cepson	SB-Panhyp	1543	0.197737	0.198163	0.997849
SB-Croalt	SB-Panhyp	1544	0.200041	0.190021	1.05273
SB-Epicoi	SB-Panhyp	1545	0.197737	0.190591	1.0375
SB-Epilan	SB-Panhyp	1546	0.196475	0.188221	1.04385
SB-Sinchu	SB-Panhyp	1547	0.192099	0.198811	0.966237
SB-Cheros	SB-Panhyp	1548	0.185158	0.196753	0.941071
SB-Micflo	SB-Panhyp	1549	0.193145	0.223144	0.865563
SB-Diclab	SB-Panhyp	1550	0.201195	0.198929	1.01139
SB-Perfla	SB-Panhyp	1551	0.197572	0.201658	0.979738
SB-Perflu	SB-Panhyp	1552	0.200871	0.200344	1.00263
SB-Sanluc	SB-Panhyp	1553	0.192099	0.200126	0.959889
SB-Cheund	SB-Panhyp	1554	0.188829	0.192966	0.978561
SB-Thualb	SB-Panhyp	1555	0.190856	0.128657	1.48345
SB-Thuori	SB-Panhyp	1556	0.190856	0.129802	1.47037
SB-Masarm	SB-Panhyp	1557	0.205286	0.210212	0.976567
SB-Notcel	SB-Panhyp	1558	0.187742	0.212639	0.882912
SB-Etrcan	SB-Panhyp	1559	0.193145	0.221181	0.873244
SB-Parpol	SB-Panhyp	1560	0.193685	0.202524	0.956356
SB-Echnau	SB-Panhyp	1561	0.201973	0.221317	0.912597
SB-Traova	SB-Panhyp	1562	0.192372	0.185857	1.03505
SB-Braori	SB-Panhyp	1563	0.201195	0.239734	0.839244
SB-Solsen	SB-Panhyp	1564	0.207501	0.21537	0.963463
SB-Ampcit	SB-Panhyp	1565	0.198889	0.233667	0.851161
SB-Ampzal	SB-Panhyp	1566	0.198889	0.233667	0.851161
SB-Holruf	SB-Panhyp	1567	0.177235	0.218786	0.810085
SB-Neosam	SB-Panhyp	1568	0.176109	0.199796	0.881441
SB-Myrmur	SB-Panhyp	1569	0.189918	0.170626	1.11307
SB-Hopatl	SB-Panhyp	1570	0.203508	0.203725	0.99893
SB-Myrjac	SB-Panhyp	1571	0.210912	0.177627	1.18739
SB-Cebvio	SB-Panhyp	1572	0.209311	0.221919	0.943189
SB-Plahae	SB-Panhyp	1573	0.213703	0.224174	0.953292
SB-Paopal	SB-Panhyp	1574	0.21676	0.241965	0.895829
SB-Sinkne	SB-Panhyp	1575	0.215227	0.208545	1.03204
SB-Sinsch	SB-Panhyp	1576	0.219252	0.200126	1.09557
SB-Thaama	SB-Panhyp	1577	0.218106	0.245673	0.88779
SB-Gouwil	SB-Panhyp	1578	0.23333	0.274593	0.849732
SB-Permag	SB-Panhyp	1579	0.218649	0.241072	0.906986
SB-Persch	SB-Panhyp	1580	0.204024	0.217723	0.93708
SB-Thapac	SB-Panhyp	1581	0.204201	0.289033	0.706498
SB-Corclu	SB-Panhyp	1582	0.195451	0.0966837	2.02155
SB-Oncket	SB-Panhyp	1583	0.193324	0.118642	1.62947
SB-Oncmyk	SB-Panhyp	1584	0.201854	0.105579	1.91188
SB-Salsal	SB-Panhyp	1585	0.201363	0.0925635	2.1754
SB-Onckis	SB-Panhyp	1586	0.198252	0.108859	1.82117
SB-Onctsh	SB-Panhyp	1587	0.201866	0.112151	1.79996
SB-Oncner	SB-Panhyp	1588	0.204633	0.111052	1.84267
SB-Salnam	SB-Panhyp	1589	0.209571	0.099255	2.11144
SB-Saltru	SB-Panhyp	1590	0.209571	0.0977642	2.14364
SB-Salspi	SB-Panhyp	1591	0.222673	0.110937	2.0072
SB-Oncgor	SB-Panhyp	1592	0.2721	0.121963	2.23102
SB-Thythy	SB-Panhyp	1593	0.257306	0.0876398	2.93595
SB-Lessan	SB-Panhyp	1594	0.246321	0.235774	1.04473
SB-Agemar	SB-Panhyp	1595	0.0586941	0.235314	0.249429
SB-Ompbim	SB-Panhyp	1596	0.0761403	0.226827	0.335676
SB-Acalat	SB-Tacful	1597	0.209721	0.191595	1.0946
SB-Spaaur	SB-Tacful	1598	0.209721	0.158111	1.32641
SB-Cepson	SB-Tacful	1599	0.22338	0.168946	1.3222
SB-Croalt	SB-Tacful	1600	0.2222	0.160946	1.38058
SB-Epicoi	SB-Tacful	1601	0.217494	0.162751	1.33636
SB-Epilan	SB-Tacful	1602	0.215292	0.161589	1.33234
SB-Sinchu	SB-Tacful	1603	0.214175	0.0656646	3.26165
SB-Cheros	SB-Tacful	1604	0.216321	0.173459	1.2471
SB-Micflo	SB-Tacful	1605	0.219844	0.185553	1.18481
SB-Diclab	SB-Tacful	1606	0.230489	0.173272	1.33022
SB-Perfla	SB-Tacful	1607	0.220894	0.0605003	3.65112
SB-Perflu	SB-Tacful	1608	0.220894	0.0632864	3.49038
SB-Sanluc	SB-Tacful	1609	0.215292	0.0621698	3.46296
SB-Cheund	SB-Tacful	1610	0.201973	0.168582	1.19807
SB-Thualb	SB-Tacful	1611	0.217494	0.210295	1.03423
SB-Thuori	SB-Tacful	1612	0.217494	0.204057	1.06585
SB-Masarm	SB-Tacful	1613	0.219771	0.171293	1.28301
SB-Notcel	SB-Tacful	1614	0.215292	0.179553	1.19904
SB-Etrcan	SB-Tacful	1615	0.206986	0.198692	1.04174
SB-Parpol	SB-Tacful	1616	0.221497	0.161589	1.37074
SB-Echnau	SB-Tacful	1617	0.227658	0.188452	1.20804
SB-Traova	SB-Tacful	1618	0.215074	0.155799	1.38046
SB-Braori	SB-Tacful	1619	0.224561	0.205965	1.09029
SB-Solsen	SB-Tacful	1620	0.223144	0.182973	1.21954
SB-Ampcit	SB-Tacful	1621	0.218668	0.204475	1.06941
SB-Ampzal	SB-Tacful	1622	0.218668	0.204475	1.06941
SB-Holruf	SB-Tacful	1623	0.203508	0.176611	1.15229
SB-Neosam	SB-Tacful	1624	0.202351	0.168137	1.20349
SB-Myrmur	SB-Tacful	1625	0.217529	0.137492	1.58212
SB-Hopatl	SB-Tacful	1626	0.2293	0.179164	1.27983
SB-Myrjac	SB-Tacful	1627	0.232599	0.151191	1.53845
SB-Cebvio	SB-Tacful	1628	0.238847	0.192252	1.24236
SB-Plahae	SB-Tacful	1629	0.232902	0.19423	1.1991
SB-Paopal	SB-Tacful	1630	0.228188	0.204525	1.1157
SB-Sinkne	SB-Tacful	1631	0.239412	0.073804	3.24389
SB-Sinsch	SB-Tacful	1632	0.245068	0.0632219	3.87632
SB-Thaama	SB-Tacful	1633	0.23585	0.21767	1.08352
SB-Gouwil	SB-Tacful	1634	0.239035	0.239714	0.997166
SB-Permag	SB-Tacful	1635	0.239035	0.213242	1.12095
SB-Persch	SB-Tacful	1636	0.233318	0.187915	1.24161
SB-Thapac	SB-Tacful	1637	0.216867	0.255254	0.849611
SB-Corclu	SB-Tacful	1638	0.219978	0.179164	1.2278
SB-Oncket	SB-Tacful	1639	0.224265	0.198475	1.12994
SB-Oncmyk	SB-Tacful	1640	0.227144	0.187882	1.20898
SB-Salsal	SB-Tacful	1641	0.230062	0.181926	1.2646
SB-Onckis	SB-Tacful	1642	0.222917	0.197485	1.12877
SB-Onctsh	SB-Tacful	1643	0.228534	0.197485	1.15722
SB-Oncner	SB-Tacful	1644	0.236804	0.203535	1.16346
SB-Salnam	SB-Tacful	1645	0.238721	0.184705	1.29244
SB-Saltru	SB-Tacful	1646	0.23986	0.182717	1.31274
SB-Salspi	SB-Tacful	1647	0.245279	0.191263	1.28242
SB-Oncgor	SB-Tacful	1648	0.295714	0.200891	1.47202
SB-Thythy	SB-Tacful	1649	0.286497	0.172223	1.66352
SB-Lessan	SB-Tacful	1650	0.269578	0.189371	1.42354
SB-Agemar	SB-Tacful	1651	0.0888576	0.217065	0.40936
SB-Ompbim	SB-Tacful	1652	0.0942355	0.0963977	0.97757
SB-Panhyp	SB-Tacful	1653	0.0762186	0.2116	0.360202
SB-Acalat	SB-Silgla	1654	0.190955	0.181305	1.05322
SB-Spaaur	SB-Silgla	1655	0.194429	0.143101	1.35868
SB-Cepson	SB-Silgla	1656	0.20234	0.151371	1.33672
SB-Croalt	SB-Silgla	1657	0.208487	0.143555	1.45231
SB-Epicoi	SB-Silgla	1658	0.203567	0.145366	1.40037
SB-Epilan	SB-Silgla	1659	0.204925	0.144233	1.42079
SB-Sinchu	SB-Silgla	1660	0.19908	0.0474118	4.19896
SB-Cheros	SB-Silgla	1661	0.199892	0.153497	1.30226
SB-Micflo	SB-Silgla	1662	0.207254	0.171975	1.20514
SB-Diclab	SB-Silgla	1663	0.213431	0.155622	1.37147
SB-Perfla	SB-Silgla	1664	0.202583	0.038234	5.29849
SB-Perflu	SB-Silgla	1665	0.204925	0.0390245	5.25118
SB-Sanluc	SB-Silgla	1666	0.19908	0.0410263	4.8525
SB-Cheund	SB-Silgla	1667	0.19559	0.151051	1.29486
SB-Thualb	SB-Silgla	1668	0.19745	0.192433	1.02607
SB-Thuori	SB-Silgla	1669	0.19745	0.193653	1.01961
SB-Masarm	SB-Silgla	1670	0.202583	0.152515	1.32828
SB-Notcel	SB-Silgla	1671	0.19908	0.168663	1.18034
SB-Etrcan	SB-Silgla	1672	0.19016	0.179183	1.06126
SB-Parpol	SB-Silgla	1673	0.199892	0.147636	1.35395
SB-Echnau	SB-Silgla	1674	0.207272	0.17048	1.21582
SB-Traova	SB-Silgla	1675	0.190591	0.138586	1.37525
SB-Braori	SB-Silgla	1676	0.20234	0.181536	1.1146
SB-Solsen	SB-Silgla	1677	0.201414	0.164611	1.22358
SB-Ampcit	SB-Silgla	1678	0.196232	0.182122	1.07747
SB-Ampzal	SB-Silgla	1679	0.196232	0.182122	1.07747
SB-Holruf	SB-Silgla	1680	0.186535	0.165864	1.12462
SB-Neosam	SB-Silgla	1681	0.186535	0.153987	1.21137
SB-Myrmur	SB-Silgla	1682	0.197915	0.120729	1.63934
SB-Hopatl	SB-Silgla	1683	0.210956	0.162519	1.29804
SB-Myrjac	SB-Silgla	1684	0.224169	0.137461	1.63078
SB-Cebvio	SB-Silgla	1685	0.220894	0.169463	1.30349
SB-Plahae	SB-Silgla	1686	0.207272	0.180058	1.15114
SB-Paopal	SB-Silgla	1687	0.218797	0.186058	1.17596
SB-Sinkne	SB-Silgla	1688	0.225711	0.0512933	4.4004
SB-Sinsch	SB-Silgla	1689	0.223663	0.0369488	6.05332
SB-Thaama	SB-Silgla	1690	0.209217	0.197485	1.05941
SB-Gouwil	SB-Silgla	1691	0.240728	0.217723	1.10566
SB-Permag	SB-Silgla	1692	0.233464	0.200451	1.16469
SB-Persch	SB-Silgla	1693	0.224646	0.169753	1.32337
SB-Thapac	SB-Silgla	1694	0.204794	0.229999	0.890414
SB-Corclu	SB-Silgla	1695	0.209625	0.161366	1.29906
SB-Oncket	SB-Silgla	1696	0.211984	0.181341	1.16898
SB-Oncmyk	SB-Silgla	1697	0.210804	0.169826	1.24129
SB-Salsal	SB-Silgla	1698	0.209625	0.16171	1.2963
SB-Onckis	SB-Silgla	1699	0.217904	0.176836	1.23224
SB-Onctsh	SB-Silgla	1700	0.216717	0.178009	1.21745
SB-Oncner	SB-Silgla	1701	0.214348	0.182715	1.17313
SB-Salnam	SB-Silgla	1702	0.222666	0.164373	1.35464
SB-Saltru	SB-Silgla	1703	0.225056	0.160215	1.40471
SB-Salspi	SB-Silgla	1704	0.219074	0.171973	1.27389
SB-Oncgor	SB-Silgla	1705	0.280386	0.182518	1.53621
SB-Thythy	SB-Silgla	1706	0.276601	0.152178	1.81761
SB-Lessan	SB-Silgla	1707	0.270323	0.171722	1.57419
SB-Agemar	SB-Silgla	1708	0.0966837	0.200223	0.482881
SB-Ompbim	SB-Silgla	1709	0.064468	0.0784916	0.821336
SB-Panhyp	SB-Silgla	1710	0.0733001	0.19654	0.372953
SB-Tacful	SB-Silgla	1711	0.0930205	0.0454854	2.04507
SB-Acalat	SB-Silmer	1712	0.198671	0.188649	1.05312
SB-Spaaur	SB-Silmer	1713	0.201973	0.151051	1.33712
SB-Cepson	SB-Silmer	1714	0.21281	0.160556	1.32545
SB-Croalt	SB-Silmer	1715	0.219844	0.152677	1.43993
SB-Epicoi	SB-Silmer	1716	0.215149	0.154478	1.39275
SB-Epilan	SB-Silmer	1717	0.215292	0.153334	1.40407
SB-Sinchu	SB-Silmer	1718	0.207501	0.0557106	3.72462
SB-Cheros	SB-Silmer	1719	0.205825	0.166162	1.2387
SB-Micflo	SB-Silmer	1720	0.217494	0.181522	1.19817
SB-Diclab	SB-Silmer	1721	0.219844	0.164828	1.33377
SB-Perfla	SB-Silmer	1722	0.209721	0.0537382	3.90263
SB-Perflu	SB-Silmer	1723	0.211945	0.0544489	3.89255
SB-Sanluc	SB-Silmer	1724	0.206393	0.0543941	3.7944
SB-Cheund	SB-Silmer	1725	0.200871	0.160215	1.25376
SB-Thualb	SB-Silmer	1726	0.202351	0.204703	0.98851
SB-Thuori	SB-Silmer	1727	0.202351	0.204703	0.98851
SB-Masarm	SB-Silmer	1728	0.211945	0.167501	1.26534
SB-Notcel	SB-Silmer	1729	0.206393	0.181536	1.13692
SB-Etrcan	SB-Silmer	1730	0.200041	0.195771	1.02181
SB-Parpol	SB-Silmer	1731	0.208654	0.156768	1.33097
SB-Echnau	SB-Silmer	1732	0.213059	0.180442	1.18076
SB-Traova	SB-Silmer	1733	0.204794	0.147636	1.38716
SB-Braori	SB-Silmer	1734	0.21281	0.191004	1.11417
SB-Solsen	SB-Silmer	1735	0.20861	0.173534	1.20213
SB-Ampcit	SB-Silmer	1736	0.206986	0.195367	1.05947
SB-Ampzal	SB-Silmer	1737	0.206986	0.195367	1.05947
SB-Holruf	SB-Silmer	1738	0.193145	0.176227	1.096
SB-Neosam	SB-Silmer	1739	0.193145	0.165534	1.1668
SB-Myrmur	SB-Silmer	1740	0.201973	0.134092	1.50623
SB-Hopatl	SB-Silmer	1741	0.217494	0.167143	1.30124
SB-Myrjac	SB-Silmer	1742	0.228952	0.151051	1.51573
SB-Cebvio	SB-Silmer	1743	0.226928	0.179971	1.26091
SB-Plahae	SB-Silmer	1744	0.220437	0.187484	1.17576
SB-Paopal	SB-Silmer	1745	0.224746	0.197948	1.13538
SB-Sinkne	SB-Silmer	1746	0.234528	0.0606246	3.86853
SB-Sinsch	SB-Silmer	1747	0.233923	0.0502618	4.65408
SB-Thaama	SB-Silmer	1748	0.232021	0.208401	1.11334
SB-Gouwil	SB-Silmer	1749	0.249386	0.228842	1.08977
SB-Permag	SB-Silmer	1750	0.242473	0.210148	1.15382
SB-Persch	SB-Silmer	1751	0.235698	0.180347	1.30692
SB-Thapac	SB-Silmer	1752	0.215224	0.236389	0.910465
SB-Corclu	SB-Silmer	1753	0.215474	0.170626	1.26285
SB-Oncket	SB-Silmer	1754	0.21821	0.191985	1.1366
SB-Oncmyk	SB-Silmer	1755	0.225593	0.181536	1.24269
SB-Salsal	SB-Silmer	1756	0.224036	0.170991	1.31022
SB-Onckis	SB-Silmer	1757	0.228608	0.186259	1.22737
SB-Onctsh	SB-Silmer	1758	0.231918	0.183895	1.26115
SB-Oncner	SB-Silmer	1759	0.230755	0.192193	1.20064
SB-Salnam	SB-Silmer	1760	0.235314	0.173697	1.35474
SB-Saltru	SB-Silmer	1761	0.236449	0.169463	1.39528
SB-Salspi	SB-Silmer	1762	0.234062	0.178991	1.30768
SB-Oncgor	SB-Silmer	1763	0.295436	0.18961	1.55813
SB-Thythy	SB-Silmer	1764	0.283824	0.161416	1.75834
SB-Lessan	SB-Silmer	1765	0.276335	0.172939	1.59787
SB-Agemar	SB-Silmer	1766	0.0867479	0.206399	0.420291
SB-Ompbim	SB-Silmer	1767	0.0562963	0.0891527	0.631459
SB-Panhyp	SB-Silmer	1768	0.065958	0.212175	0.310867
SB-Tacful	SB-Silmer	1769	0.085079	0.0558805	1.52252
SB-Silgla	SB-Silmer	1770	0.0251464	0.0268272	0.937345
SB-Acalat	SB-Pygnat	1771	0.198671	0.0850672	2.33546
SB-Spaaur	SB-Pygnat	1772	0.201973	0.0493306	4.09427
SB-Cepson	SB-Pygnat	1773	0.210476	0.0735025	2.86353
SB-Croalt	SB-Pygnat	1774	0.208148	0.0704013	2.95659
SB-Epicoi	SB-Pygnat	1775	0.208148	0.0733526	2.83763
SB-Epilan	SB-Pygnat	1776	0.200871	0.0701864	2.86196
SB-Sinchu	SB-Pygnat	1777	0.206393	0.182519	1.1308
SB-Cheros	SB-Pygnat	1778	0.208148	0.0776693	2.67993
SB-Micflo	SB-Pygnat	1779	0.208148	0.0868292	2.39721
SB-Diclab	SB-Pygnat	1780	0.22338	0.0638839	3.49665
SB-Perfla	SB-Pygnat	1781	0.213059	0.180543	1.18011
SB-Perflu	SB-Pygnat	1782	0.215292	0.185276	1.16201
SB-Sanluc	SB-Pygnat	1783	0.206393	0.187443	1.1011
SB-Cheund	SB-Pygnat	1784	0.198671	0.0722961	2.74801
SB-Thualb	SB-Pygnat	1785	0.206986	0.206399	1.00284
SB-Thuori	SB-Pygnat	1786	0.204666	0.207639	0.985678
SB-Masarm	SB-Pygnat	1787	0.207501	0.131284	1.58055
SB-Notcel	SB-Pygnat	1788	0.207501	0.139172	1.49097
SB-Etrcan	SB-Pygnat	1789	0.219844	0.138041	1.5926
SB-Parpol	SB-Pygnat	1790	0.210977	0.112151	1.88119
SB-Echnau	SB-Pygnat	1791	0.209721	0.0932181	2.24978
SB-Traova	SB-Pygnat	1792	0.208209	0.0597041	3.48735
SB-Braori	SB-Pygnat	1793	0.221021	0.160899	1.37366
SB-Solsen	SB-Pygnat	1794	0.210832	0.0808521	2.60763
SB-Ampcit	SB-Pygnat	1795	0.22338	0.0854687	2.61359
SB-Ampzal	SB-Pygnat	1796	0.22338	0.0854687	2.61359
SB-Holruf	SB-Pygnat	1797	0.189714	0.129476	1.46525
SB-Neosam	SB-Pygnat	1798	0.185158	0.120375	1.53818
SB-Myrmur	SB-Pygnat	1799	0.195379	0.0839797	2.32651
SB-Hopatl	SB-Pygnat	1800	0.216321	0.0807797	2.67791
SB-Myrjac	SB-Pygnat	1801	0.225318	0.0914865	2.46285
SB-Cebvio	SB-Pygnat	1802	0.2222	0.141138	1.57434
SB-Plahae	SB-Pygnat	1803	0.208126	0.136928	1.51997
SB-Paopal	SB-Pygnat	1804	0.233952	0.127789	1.83077
SB-Sinkne	SB-Pygnat	1805	0.232095	0.188628	1.23044
SB-Sinsch	SB-Pygnat	1806	0.232692	0.181536	1.28179
SB-Thaama	SB-Pygnat	1807	0.240978	0.170487	1.41347
SB-Gouwil	SB-Pygnat	1808	0.24823	0.198692	1.24932
SB-Permag	SB-Pygnat	1809	0.23333	0.118525	1.96862
SB-Persch	SB-Pygnat	1810	0.228573	0.085752	2.66551
SB-Thapac	SB-Pygnat	1811	0.199113	0.211548	0.941219
SB-Corclu	SB-Pygnat	1812	0.214351	0.170991	1.25358
SB-Oncket	SB-Pygnat	1813	0.205981	0.192402	1.07058
SB-Oncmyk	SB-Pygnat	1814	0.220035	0.174869	1.25828
SB-Salsal	SB-Pygnat	1815	0.219582	0.165534	1.3265
SB-Onckis	SB-Pygnat	1816	0.226328	0.183109	1.23602
SB-Onctsh	SB-Pygnat	1817	0.226285	0.185476	1.22002
SB-Oncner	SB-Pygnat	1818	0.231879	0.192611	1.20388
SB-Salnam	SB-Pygnat	1819	0.24214	0.170557	1.4197
SB-Saltru	SB-Pygnat	1820	0.244426	0.173325	1.41022
SB-Salspi	SB-Pygnat	1821	0.24486	0.185276	1.3216
SB-Oncgor	SB-Pygnat	1822	0.290657	0.187645	1.54897
SB-Thythy	SB-Pygnat	1823	0.280276	0.15944	1.75788
SB-Lessan	SB-Pygnat	1824	0.272779	0.102626	2.65798
SB-Agemar	SB-Pygnat	1825	0.135327	0.0975349	1.38748
SB-Ompbim	SB-Pygnat	1826	0.15171	0.215072	0.705391
SB-Panhyp	SB-Pygnat	1827	0.128478	0.209	0.614728
SB-Tacful	SB-Pygnat	1828	0.155038	0.197485	0.785058
SB-Silgla	SB-Pygnat	1829	0.139141	0.180359	0.771469
SB-Silmer	SB-Pygnat	1830	0.13861	0.194577	0.712366
SB-Acalat	SB-Chacha	1831	0.18178	0.219792	0.827054
SB-Spaaur	SB-Chacha	1832	0.183949	0.179341	1.02569
SB-Cepson	SB-Chacha	1833	0.196052	0.195367	1.0035
SB-Croalt	SB-Chacha	1834	0.190308	0.182322	1.0438
SB-Epicoi	SB-Chacha	1835	0.19375	0.182919	1.05921
SB-Epilan	SB-Chacha	1836	0.186123	0.181725	1.0242
SB-Sinchu	SB-Chacha	1837	0.195964	0.209487	0.935448
SB-Cheros	SB-Chacha	1838	0.186877	0.195153	0.957596
SB-Micflo	SB-Chacha	1839	0.190308	0.213042	0.893286
SB-Diclab	SB-Chacha	1840	0.196052	0.190113	1.03124
SB-Perfla	SB-Chacha	1841	0.193769	0.207485	0.933893
SB-Perflu	SB-Chacha	1842	0.198165	0.206108	0.961459
SB-Sanluc	SB-Chacha	1843	0.191578	0.209555	0.914216
SB-Cheund	SB-Chacha	1844	0.194866	0.187709	1.03813
SB-Thualb	SB-Chacha	1845	0.1949	0.124959	1.55972
SB-Thuori	SB-Chacha	1846	0.19375	0.126117	1.53627
SB-Masarm	SB-Chacha	1847	0.189393	0.201446	0.940163
SB-Notcel	SB-Chacha	1848	0.182864	0.21002	0.870698
SB-Etrcan	SB-Chacha	1849	0.197204	0.214952	0.917436
SB-Parpol	SB-Chacha	1850	0.196587	0.185311	1.06085
SB-Echnau	SB-Chacha	1851	0.20037	0.210498	0.951882
SB-Traova	SB-Chacha	1852	0.180652	0.180532	1.00066
SB-Braori	SB-Chacha	1853	0.205311	0.236189	0.869265
SB-Solsen	SB-Chacha	1854	0.195964	0.206382	0.949523
SB-Ampcit	SB-Chacha	1855	0.207639	0.228726	0.907809
SB-Ampzal	SB-Chacha	1856	0.207639	0.228726	0.907809
SB-Holruf	SB-Chacha	1857	0.180051	0.204996	0.878316
SB-Neosam	SB-Chacha	1858	0.182322	0.200671	0.908561
SB-Myrmur	SB-Chacha	1859	0.185035	0.162812	1.1365
SB-Hopatl	SB-Chacha	1860	0.204149	0.20222	1.00954
SB-Myrjac	SB-Chacha	1861	0.206821	0.172223	1.20089
SB-Cebvio	SB-Chacha	1862	0.206475	0.224388	0.920167
SB-Plahae	SB-Chacha	1863	0.195451	0.218482	0.894587
SB-Paopal	SB-Chacha	1864	0.210608	0.243519	0.864851
SB-Sinkne	SB-Chacha	1865	0.221937	0.213242	1.04077
SB-Sinsch	SB-Chacha	1866	0.234696	0.208328	1.12657
SB-Thaama	SB-Chacha	1867	0.218847	0.238334	0.918237
SB-Gouwil	SB-Chacha	1868	0.215943	0.271432	0.795568
SB-Permag	SB-Chacha	1869	0.221564	0.23372	0.947987
SB-Persch	SB-Chacha	1870	0.213979	0.210189	1.01803
SB-Thapac	SB-Chacha	1871	0.197767	0.29111	0.679355
SB-Corclu	SB-Chacha	1872	0.189431	0.0960069	1.9731
SB-Oncket	SB-Chacha	1873	0.189354	0.109353	1.7316
SB-Oncmyk	SB-Chacha	1874	0.19143	0.101711	1.88208
SB-Salsal	SB-Chacha	1875	0.197134	0.0984057	2.00328
SB-Onckis	SB-Chacha	1876	0.201579	0.102816	1.96059
SB-Onctsh	SB-Chacha	1877	0.202963	0.116164	1.74721
SB-Oncner	SB-Chacha	1878	0.205522	0.109468	1.87747
SB-Salnam	SB-Chacha	1879	0.215111	0.0942119	2.28327
SB-Saltru	SB-Chacha	1880	0.210677	0.101498	2.07567
SB-Salspi	SB-Chacha	1881	0.22739	0.103812	2.19039
SB-Oncgor	SB-Chacha	1882	0.26201	0.117161	2.23633
SB-Thythy	SB-Chacha	1883	0.255525	0.0824672	3.09851
SB-Lessan	SB-Chacha	1884	0.24582	0.216151	1.13726
SB-Agemar	SB-Chacha	1885	0.167933	0.230561	0.728365
SB-Ompbim	SB-Chacha	1886	0.194577	0.229382	0.848267
SB-Panhyp	SB-Chacha	1887	0.180547	0.137377	1.31425
SB-Tacful	SB-Chacha	1888	0.203141	0.223896	0.907299
SB-Silgla	SB-Chacha	1889	0.185191	0.20588	0.899507
SB-Silmer	SB-Chacha	1890	0.1875	0.220659	0.849726
SB-Pygnat	SB-Chacha	1891	0.183212	0.203888	0.898591
SB-Acalat	SB-Denclu	1892	0.190485	0.16516	1.15334
SB-Spaaur	SB-Denclu	1893	0.188301	0.129523	1.4538
SB-Cepson	SB-Denclu	1894	0.199514	0.134394	1.48454
SB-Croalt	SB-Denclu	1895	0.19375	0.134539	1.44011
SB-Epicoi	SB-Denclu	1896	0.191454	0.138708	1.38026
SB-Epilan	SB-Denclu	1897	0.185035	0.134105	1.37978
SB-Sinchu	SB-Denclu	1898	0.190485	0.191852	0.992873
SB-Cheros	SB-Denclu	1899	0.189163	0.14117	1.33997
SB-Micflo	SB-Denclu	1900	0.191454	0.162037	1.18155
SB-Diclab	SB-Denclu	1901	0.196052	0.141018	1.39026
SB-Perfla	SB-Denclu	1902	0.191578	0.186171	1.02904
SB-Perflu	SB-Denclu	1903	0.193769	0.180113	1.07582
SB-Sanluc	SB-Denclu	1904	0.192673	0.185943	1.0362
SB-Cheund	SB-Denclu	1905	0.18178	0.138708	1.31052
SB-Thualb	SB-Denclu	1906	0.200671	0.215194	0.932512
SB-Thuori	SB-Denclu	1907	0.200671	0.213917	0.938075
SB-Masarm	SB-Denclu	1908	0.197064	0.0687055	2.86824
SB-Notcel	SB-Denclu	1909	0.200471	0.16477	1.21667
SB-Etrcan	SB-Denclu	1910	0.1949	0.176704	1.10298
SB-Parpol	SB-Denclu	1911	0.198889	0.141018	1.41038
SB-Echnau	SB-Denclu	1912	0.182864	0.151297	1.20864
SB-Traova	SB-Denclu	1913	0.187348	0.126101	1.4857
SB-Braori	SB-Denclu	1914	0.208806	0.185142	1.12781
SB-Solsen	SB-Denclu	1915	0.201474	0.141914	1.41969
SB-Ampcit	SB-Denclu	1916	0.198359	0.179669	1.10402
SB-Ampzal	SB-Denclu	1917	0.198359	0.179669	1.10402
SB-Holruf	SB-Denclu	1918	0.184597	0.144308	1.27919
SB-Neosam	SB-Denclu	1919	0.177786	0.143954	1.23502
SB-Myrmur	SB-Denclu	1920	0.185035	0.11365	1.62811
SB-Hopatl	SB-Denclu	1921	0.204149	0.151477	1.34772
SB-Myrjac	SB-Denclu	1922	0.210398	0.130667	1.61019
SB-Cebvio	SB-Denclu	1923	0.211142	0.167967	1.25704
SB-Plahae	SB-Denclu	1924	0.202081	0.18358	1.10078
SB-Paopal	SB-Denclu	1925	0.210608	0.181317	1.16154
SB-Sinkne	SB-Denclu	1926	0.221937	0.199333	1.1134
SB-Sinsch	SB-Denclu	1927	0.228534	0.187152	1.22111
SB-Thaama	SB-Denclu	1928	0.235376	0.191696	1.22786
SB-Gouwil	SB-Denclu	1929	0.218187	0.214828	1.01564
SB-Permag	SB-Denclu	1930	0.236329	0.18739	1.26116
SB-Persch	SB-Denclu	1931	0.226928	0.156346	1.45145
SB-Thapac	SB-Denclu	1932	0.196549	0.233833	0.840551
SB-Corclu	SB-Denclu	1933	0.202691	0.194443	1.04242
SB-Oncket	SB-Denclu	1934	0.200174	0.205708	0.973097
SB-Oncmyk	SB-Denclu	1935	0.203228	0.204703	0.992796
SB-Salsal	SB-Denclu	1936	0.203514	0.191214	1.06432
SB-Onckis	SB-Denclu	1937	0.208268	0.210895	0.987546
SB-Onctsh	SB-Denclu	1938	0.206262	0.204703	1.00761
SB-Oncner	SB-Denclu	1939	0.218512	0.213382	1.02404
SB-Salnam	SB-Denclu	1940	0.211784	0.194084	1.0912
SB-Saltru	SB-Denclu	1941	0.216223	0.193224	1.11903
SB-Salspi	SB-Denclu	1942	0.228307	0.204475	1.11655
SB-Oncgor	SB-Denclu	1943	0.280069	0.210659	1.32949
SB-Thythy	SB-Denclu	1944	0.265472	0.182524	1.45445
SB-Lessan	SB-Denclu	1945	0.259247	0.168966	1.53432
SB-Agemar	SB-Denclu	1946	0.185224	0.172493	1.0738
SB-Ompbim	SB-Denclu	1947	0.222407	0.207948	1.06953
SB-Panhyp	SB-Denclu	1948	0.191242	0.244453	0.782326
SB-Tacful	SB-Denclu	1949	0.208596	0.203599	1.02454
SB-Silgla	SB-Denclu	1950	0.196752	0.183527	1.07206
SB-Silmer	SB-Denclu	1951	0.201562	0.199333	1.01118
SB-Pygnat	SB-Denclu	1952	0.203743	0.173109	1.17696
SB-Chacha	SB-Denclu	1953	0.178615	0.228986	0.780024
SB-Acalat	SB-Anagra	1954	0.203878	0.175226	1.16352
SB-Spaaur	SB-Anagra	1955	0.201525	0.139713	1.44242
SB-Cepson	SB-Anagra	1956	0.218622	0.145673	1.50077
SB-Croalt	SB-Anagra	1957	0.211131	0.137895	1.5311
SB-Epicoi	SB-Anagra	1958	0.209888	0.139713	1.50228
SB-Epilan	SB-Anagra	1959	0.203878	0.138586	1.47113
SB-Sinchu	SB-Anagra	1960	0.206236	0.0361122	5.71098
SB-Cheros	SB-Anagra	1961	0.208647	0.14893	1.40097
SB-Micflo	SB-Anagra	1962	0.207407	0.170788	1.21441
SB-Diclab	SB-Anagra	1963	0.222389	0.152192	1.46124
SB-Perfla	SB-Anagra	1964	0.221704	0.0310802	7.13328
SB-Perflu	SB-Anagra	1965	0.221704	0.0298827	7.41913
SB-Sanluc	SB-Anagra	1966	0.215726	0.0328879	6.55945
SB-Cheund	SB-Anagra	1967	0.207418	0.145366	1.42687
SB-Thualb	SB-Anagra	1968	0.209888	0.193653	1.08384
SB-Thuori	SB-Anagra	1969	0.207407	0.192433	1.07781
SB-Masarm	SB-Anagra	1970	0.218113	0.14681	1.48568
SB-Notcel	SB-Anagra	1971	0.214535	0.162866	1.31725
SB-Etrcan	SB-Anagra	1972	0.216119	0.175664	1.2303
SB-Parpol	SB-Anagra	1973	0.211131	0.14197	1.48715
SB-Echnau	SB-Anagra	1974	0.230132	0.166769	1.37995
SB-Traova	SB-Anagra	1975	0.222158	0.132971	1.67072
SB-Braori	SB-Anagra	1976	0.222389	0.181536	1.22504
SB-Solsen	SB-Anagra	1977	0.214535	0.160811	1.33408
SB-Ampcit	SB-Anagra	1978	0.224907	0.182122	1.23493
SB-Ampzal	SB-Anagra	1979	0.224907	0.182122	1.23493
SB-Holruf	SB-Anagra	1980	0.204932	0.158162	1.29571
SB-Neosam	SB-Anagra	1981	0.19877	0.150548	1.32031
SB-Myrmur	SB-Anagra	1982	0.2086	0.114113	1.82801
SB-Hopatl	SB-Anagra	1983	0.209888	0.153334	1.36883
SB-Myrjac	SB-Anagra	1984	0.234809	0.131852	1.78085
SB-Cebvio	SB-Anagra	1985	0.231233	0.168303	1.37391
SB-Plahae	SB-Anagra	1986	0.221704	0.177595	1.24836
SB-Paopal	SB-Anagra	1987	0.232437	0.191985	1.2107
SB-Sinkne	SB-Anagra	1988	0.236389	0.0420482	5.62185
SB-Sinsch	SB-Anagra	1989	0.235762	0.0278348	8.47005
SB-Thaama	SB-Anagra	1990	0.253636	0.195076	1.30019
SB-Gouwil	SB-Anagra	1991	0.242298	0.218953	1.10662
SB-Permag	SB-Anagra	1992	0.226511	0.194438	1.16495
SB-Persch	SB-Anagra	1993	0.213622	0.170924	1.24981
SB-Thapac	SB-Anagra	1994	0.209323	0.23255	0.90012
SB-Corclu	SB-Anagra	1995	0.201637	0.160215	1.25854
SB-Oncket	SB-Anagra	1996	0.219327	0.181341	1.20947
SB-Oncmyk	SB-Anagra	1997	0.225983	0.173325	1.30381
SB-Salsal	SB-Anagra	1998	0.218415	0.16171	1.35066
[truncated: 2,154 more rows]

## Sheet: SB-like-L4
The genetic distances between cytoplasmic ribosomal proteins RPL4 and SB-like transposons in species
Species 1	Species 2	N	SB-like-RPL4	SB-like-Tn	RPL4/Tn
SB-like-Aeostr	SB-like-Altcom	1	0.1424	0.076642	1.85798
SB-like-Aeostr	SB-like-Altcoms	2	0.1424	0.0896752	1.58795
SB-like-Altcom	SB-like-Altcoms	3	0	0.0658201	0
SB-like-Aeostr	SB-like-Lamlem	4	0.141232	0.0653687	2.16055
SB-like-Altcom	SB-like-Lamlem	5	0.000903751	0.0317487	0.0284658
SB-like-Altcoms	SB-like-Lamlem	6	0.000903751	0.0609547	0.0148266
SB-like-Aeostr	SB-like-Neocau	7	0.141232	0.089865	1.5716
SB-like-Altcom	SB-like-Neocau	8	0.000903751	0.0627165	0.0144101
SB-like-Altcoms	SB-like-Neocau	9	0.000903751	0.0202847	0.0445534
SB-like-Lamlem	SB-like-Neocau	10	0	0.0610877	0
SB-like-Aeostr	SB-like-Neocauk	11	0.141232	0.0663848	2.12748
SB-like-Altcom	SB-like-Neocauk	12	0.000903751	0.0270693	0.0333865
SB-like-Altcoms	SB-like-Neocauk	13	0.000903751	0.0545683	0.0165618
SB-like-Lamlem	SB-like-Neocauk	14	0	0.0135067	0
SB-like-Neocau	SB-like-Neocauk	15	0	0.055742	0
SB-like-Aeostr	SB-like-Neofas	16	0.141232	0.0808091	1.74773
SB-like-Altcom	SB-like-Neofas	17	0.000903751	0.0558922	0.0161695
SB-like-Altcoms	SB-like-Neofas	18	0.000903751	0.0544716	0.0165912
SB-like-Lamlem	SB-like-Neofas	19	0	0.0454624	0
SB-like-Neocau	SB-like-Neofas	20	0	0.0623188	0
SB-like-Neocauk	SB-like-Neofas	21	0	0.0425596	0
SB-like-Aeostr	SB-like-Neomul	22	0.141232	0.0814834	1.73326
SB-like-Altcom	SB-like-Neomul	23	0.000903751	0.0566783	0.0159453
SB-like-Altcoms	SB-like-Neomul	24	0.000903751	0.0563679	0.0160331
SB-like-Lamlem	SB-like-Neomul	25	0	0.0467731	0
SB-like-Neocau	SB-like-Neomul	26	0	0.059783	0
SB-like-Neocauk	SB-like-Neomul	27	0	0.0423398	0
SB-like-Neofas	SB-like-Neomul	28	0	0.0174992	0
SB-like-Aeostr	SB-like-Neoven	29	0.141232	0.0689929	2.04705
SB-like-Altcom	SB-like-Neoven	30	0.000903751	0.0406974	0.0222066
SB-like-Altcoms	SB-like-Neoven	31	0.000903751	0.0621318	0.0145457
SB-like-Lamlem	SB-like-Neoven	32	0	0.0231589	0
SB-like-Neocau	SB-like-Neoven	33	0	0.0632663	0
SB-like-Neocauk	SB-like-Neoven	34	0	0.0189532	0
SB-like-Neofas	SB-like-Neoven	35	0	0.0504309	0
SB-like-Neomul	SB-like-Neoven	36	0	0.0501673	0
SB-like-Aeostr	SB-like-Neosim	37	0.1424	0.06921	2.0575
SB-like-Altcom	SB-like-Neosim	38	0.00180832	0.0414138	0.0436647
SB-like-Altcoms	SB-like-Neosim	39	0.00180832	0.0603677	0.0299551
SB-like-Lamlem	SB-like-Neosim	40	0.000903751	0.0388818	0.0232435
SB-like-Neocau	SB-like-Neosim	41	0.000903751	0.0583101	0.015499
SB-like-Neocauk	SB-like-Neosim	42	0.000903751	0.0316514	0.0285532
SB-like-Neofas	SB-like-Neosim	43	0.000903751	0.0496668	0.0181963
SB-like-Neomul	SB-like-Neosim	44	0.000903751	0.0472529	0.0191258
SB-like-Neoven	SB-like-Neosim	45	0.000903751	0.037156	0.0243232
SB-like-Aeostr	SB-like-Neovar	46	0.140066	0.0874758	1.6012
SB-like-Altcom	SB-like-Neovar	47	0.00180832	0.0567976	0.0318379
SB-like-Altcoms	SB-like-Neovar	48	0.00180832	0.0809066	0.0223507
SB-like-Lamlem	SB-like-Neovar	49	0.000903751	0.0436751	0.0206926
SB-like-Neocau	SB-like-Neovar	50	0.000903751	0.0833365	0.0108446
SB-like-Neocauk	SB-like-Neovar	51	0.000903751	0.0413709	0.0218451
SB-like-Neofas	SB-like-Neovar	52	0.000903751	0.071074	0.0127156
SB-like-Neomul	SB-like-Neovar	53	0.000903751	0.069584	0.0129879
SB-like-Neoven	SB-like-Neovar	54	0.000903751	0.0406518	0.0222315
SB-like-Neosim	SB-like-Neovar	55	0.00180832	0.0434851	0.0415848
SB-like-Aeostr	SB-like-Lamcal	56	0.143569	0.0736465	1.94943
SB-like-Altcom	SB-like-Lamcal	57	0.00271371	0.0492407	0.055111
SB-like-Altcoms	SB-like-Lamcal	58	0.00271371	0.0627821	0.0432242
SB-like-Lamlem	SB-like-Lamcal	59	0.00180832	0.0361742	0.0499892
SB-like-Neocau	SB-like-Lamcal	60	0.00180832	0.0639967	0.0282565
SB-like-Neocauk	SB-like-Lamcal	61	0.00180832	0.0251143	0.0720035
SB-like-Neofas	SB-like-Lamcal	62	0.00180832	0.0522039	0.0346395
SB-like-Neomul	SB-like-Lamcal	63	0.00180832	0.0519327	0.0348204
SB-like-Neoven	SB-like-Lamcal	64	0.00180832	0.0325232	0.0556009
SB-like-Neosim	SB-like-Lamcal	65	0.00271371	0.0285734	0.0949732
SB-like-Neovar	SB-like-Lamcal	66	0.00271371	0.0509731	0.053238
SB-like-Aeostr	SB-like-Lepmim	67	0.1424	0.0789468	1.80374
SB-like-Altcom	SB-like-Lepmim	68	0.00180832	0.0521495	0.0346757
SB-like-Altcoms	SB-like-Lepmim	69	0.00180832	0.0539528	0.0335167
SB-like-Lamlem	SB-like-Lepmim	70	0.000903751	0.0443556	0.0203751
SB-like-Neocau	SB-like-Lepmim	71	0.000903751	0.0573405	0.0157611
SB-like-Neocauk	SB-like-Lepmim	72	0.000903751	0.040067	0.022556
SB-like-Neofas	SB-like-Lepmim	73	0.000903751	0.0174274	0.051858
SB-like-Neomul	SB-like-Lepmim	74	0.000903751	0.00608521	0.148516
SB-like-Neoven	SB-like-Lepmim	75	0.000903751	0.0478262	0.0188966
SB-like-Neosim	SB-like-Lepmim	76	0.00180832	0.0449162	0.0402599
SB-like-Neovar	SB-like-Lepmim	77	0.00180832	0.0670821	0.0269568
SB-like-Lamcal	SB-like-Lepmim	78	0.000903751	0.0495969	0.0182219
SB-like-Aeostr	SB-like-Leppro	79	0.1424	0.0748684	1.902
SB-like-Altcom	SB-like-Leppro	80	0.00180832	0.0342086	0.0528616
SB-like-Altcoms	SB-like-Leppro	81	0.00180832	0.0641378	0.0281943
SB-like-Lamlem	SB-like-Leppro	82	0.000903751	0.0229655	0.0393525
SB-like-Neocau	SB-like-Leppro	83	0.000903751	0.0632007	0.0142997
SB-like-Neocauk	SB-like-Leppro	84	0.000903751	0.0108429	0.0833496
SB-like-Neofas	SB-like-Leppro	85	0.000903751	0.0521495	0.01733
SB-like-Neomul	SB-like-Leppro	86	0.000903751	0.0518789	0.0174204
SB-like-Neoven	SB-like-Leppro	87	0.000903751	0.0240012	0.0376545
SB-like-Neosim	SB-like-Leppro	88	0.00180832	0.0410314	0.0440716
SB-like-Neovar	SB-like-Leppro	89	0.00180832	0.0477269	0.0378889
SB-like-Lamcal	SB-like-Leppro	90	0.000903751	0.0363676	0.0248504
SB-like-Lepmim	SB-like-Leppro	91	0	0.0495457	0
SB-like-Aeostr	SB-like-Neople	92	0.1424	0.0663848	2.14507
SB-like-Altcom	SB-like-Neople	93	0.00180832	0.0291039	0.0621332
SB-like-Altcoms	SB-like-Neople	94	0.00180832	0.056687	0.0319001
SB-like-Lamlem	SB-like-Neople	95	0.000903751	0.0135067	0.0669113
SB-like-Neocau	SB-like-Neople	96	0.000903751	0.0578674	0.0156176
SB-like-Neocauk	SB-like-Neople	97	0.000903751	0.00787406	0.114776
SB-like-Neofas	SB-like-Neople	98	0.000903751	0.0446828	0.0202259
SB-like-Neomul	SB-like-Neople	99	0.000903751	0.0444518	0.020331
SB-like-Neoven	SB-like-Neople	100	0.000903751	0.0149331	0.06052
SB-like-Neosim	SB-like-Neople	101	0.00180832	0.0337283	0.0536143
SB-like-Neovar	SB-like-Neople	102	0.00180832	0.037156	0.0486683
SB-like-Lamcal	SB-like-Neople	103	0.000903751	0.0291918	0.0309591
SB-like-Lepmim	SB-like-Neople	104	0	0.0421656	0
SB-like-Leppro	SB-like-Neople	105	0	0.0108429	0
SB-like-Aeostr	SB-like-Lepkam	106	0.143569	0.0693501	2.0702
SB-like-Altcom	SB-like-Lepkam	107	0.00271371	0.0398215	0.0681468
SB-like-Altcoms	SB-like-Lepkam	108	0.00271371	0.0595476	0.045572
SB-like-Lamlem	SB-like-Lepkam	109	0.00180832	0.0232569	0.0777542
SB-like-Neocau	SB-like-Lepkam	110	0.00180832	0.0607517	0.0297657
SB-like-Neocauk	SB-like-Lepkam	111	0.00180832	0.0149928	0.120613
SB-like-Neofas	SB-like-Lepkam	112	0.00180832	0.0489936	0.0369093
SB-like-Neomul	SB-like-Lepkam	113	0.00180832	0.0487396	0.0371017
SB-like-Neoven	SB-like-Lepkam	114	0.00180832	0.0232686	0.0777149
SB-like-Neosim	SB-like-Lepkam	115	0.00271371	0.0358461	0.0757043
SB-like-Neovar	SB-like-Lepkam	116	0.00271371	0.0435302	0.0623408
SB-like-Lamcal	SB-like-Lepkam	117	0.00180832	0.0292212	0.0618837
SB-like-Lepmim	SB-like-Lepkam	118	0.000903751	0.046424	0.0194673
SB-like-Leppro	SB-like-Lepkam	119	0.000903751	0.0261321	0.0345839
SB-like-Neople	SB-like-Lepkam	120	0.000903751	0.0200408	0.0450956
SB-like-Aeostr	SB-like-Lepken	121	0.143569	0.0822096	1.74637
SB-like-Altcom	SB-like-Lepken	122	0.00271371	0.0502412	0.0540135
SB-like-Altcoms	SB-like-Lepken	123	0.00271371	0.0702964	0.0386038
SB-like-Lamlem	SB-like-Lepken	124	0.00180832	0.0372185	0.0485865
SB-like-Neocau	SB-like-Lepken	125	0.00180832	0.0693555	0.0260732
SB-like-Neocauk	SB-like-Lepken	126	0.00180832	0.0271237	0.0666693
SB-like-Neofas	SB-like-Lepken	127	0.00180832	0.0618322	0.0292456
SB-like-Neomul	SB-like-Lepken	128	0.00180832	0.0615097	0.0293989
SB-like-Neoven	SB-like-Lepken	129	0.00180832	0.0273435	0.0661335
SB-like-Neosim	SB-like-Lepken	130	0.00271371	0.0483882	0.0560819
SB-like-Neovar	SB-like-Lepken	131	0.00271371	0.0530546	0.0511493
SB-like-Lamcal	SB-like-Lepken	132	0.00180832	0.041525	0.0435478
SB-like-Lepmim	SB-like-Lepken	133	0.000903751	0.0591152	0.015288
SB-like-Leppro	SB-like-Lepken	134	0.000903751	0.022045	0.0409958
SB-like-Neople	SB-like-Lepken	135	0.000903751	0.0240734	0.0375415
SB-like-Lepkam	SB-like-Lepken	136	0	0.0160003	0
SB-like-Aeostr	SB-like-Lepmee	137	0.143569	0.0804667	1.7842
SB-like-Altcom	SB-like-Lepmee	138	0.00271371	0.0533879	0.05083
SB-like-Altcoms	SB-like-Lepmee	139	0.00271371	0.0318139	0.0852995
SB-like-Lamlem	SB-like-Lepmee	140	0.00180832	0.0446454	0.040504
SB-like-Neocau	SB-like-Lepmee	141	0.00180832	0.0255768	0.0707014
SB-like-Neocauk	SB-like-Lepmee	142	0.00180832	0.0370413	0.048819
SB-like-Neofas	SB-like-Lepmee	143	0.00180832	0.0523904	0.0345162
SB-like-Neomul	SB-like-Lepmee	144	0.00180832	0.0521117	0.0347008
SB-like-Neoven	SB-like-Lepmee	145	0.00180832	0.0444518	0.0406805
SB-like-Neosim	SB-like-Lepmee	146	0.00271371	0.0442177	0.0613714
SB-like-Neovar	SB-like-Lepmee	147	0.00271371	0.0621185	0.043686
SB-like-Lamcal	SB-like-Lepmee	148	0.00180832	0.0446828	0.0404702
SB-like-Lepmim	SB-like-Lepmee	149	0.000903751	0.0497194	0.018177
SB-like-Leppro	SB-like-Lepmee	150	0.000903751	0.04652	0.0194271
SB-like-Neople	SB-like-Lepmee	151	0.000903751	0.0391399	0.0230903
SB-like-Lepkam	SB-like-Lepmee	152	0.00180832	0.0414997	0.0435742
SB-like-Lepken	SB-like-Lepmee	153	0.00180832	0.0520951	0.0347119
SB-like-Aeostr	SB-like-Neomee	154	0.143569	0.0802074	1.78997
SB-like-Altcom	SB-like-Neomee	155	0.00271371	0.0403688	0.0672229
SB-like-Altcoms	SB-like-Neomee	156	0.00271371	0.0684205	0.0396622
SB-like-Lamlem	SB-like-Neomee	157	0.00180832	0.0293215	0.0616722
SB-like-Neocau	SB-like-Neomee	158	0.00180832	0.0696385	0.0259672
SB-like-Neocauk	SB-like-Neomee	159	0.00180832	0.0228071	0.0792874
SB-like-Neofas	SB-like-Neomee	160	0.00180832	0.0553666	0.0326608
SB-like-Neomul	SB-like-Neomee	161	0.00180832	0.0550789	0.0328315
SB-like-Neoven	SB-like-Neomee	162	0.00180832	0.0219789	0.0822752
SB-like-Neosim	SB-like-Neomee	163	0.00271371	0.0462808	0.0586357
SB-like-Neovar	SB-like-Neomee	164	0.00271371	0.0498546	0.0544325
SB-like-Lamcal	SB-like-Neomee	165	0.00180832	0.0404914	0.0446594
SB-like-Lepmim	SB-like-Neomee	166	0.000903751	0.0527254	0.0171407
SB-like-Leppro	SB-like-Neomee	167	0.000903751	0.0218046	0.0414476
SB-like-Neople	SB-like-Neomee	168	0.000903751	0.0168071	0.0537719
SB-like-Lepkam	SB-like-Neomee	169	0.00180832	0.033286	0.0543267
SB-like-Lepken	SB-like-Neomee	170	0.00180832	0.0271237	0.0666693
SB-like-Lepmee	SB-like-Neomee	171	0	0.0507618	0
SB-like-Aeostr	SB-like-Lamlap	172	0.1424	0.0695577	2.04722
SB-like-Altcom	SB-like-Lamlap	173	0.00271371	0.0301228	0.0900882
SB-like-Altcoms	SB-like-Lamlap	174	0.00271371	0.057748	0.0469922
SB-like-Lamlem	SB-like-Lamlap	175	0.00180832	0.0166497	0.10861
SB-like-Neocau	SB-like-Lamlap	176	0.00180832	0.0589318	0.030685
SB-like-Neocauk	SB-like-Lamlap	177	0.00180832	0.0068864	0.262593
SB-like-Neofas	SB-like-Lamlap	178	0.00180832	0.0436206	0.0414556
SB-like-Neomul	SB-like-Lamlap	179	0.00180832	0.0433952	0.0416709
SB-like-Neoven	SB-like-Lamlap	180	0.00180832	0.0219789	0.0822752
SB-like-Neosim	SB-like-Lamlap	181	0.00271371	0.0347683	0.0780511
SB-like-Neovar	SB-like-Lamlap	182	0.00271371	0.0445439	0.0609221
SB-like-Lamcal	SB-like-Lamlap	183	0.00361991	0.0322609	0.112208
SB-like-Lepmim	SB-like-Lamlap	184	0.00271371	0.0411158	0.0660016
SB-like-Leppro	SB-like-Lamlap	185	0.00271371	0.0138206	0.196353
SB-like-Neople	SB-like-Lamlap	186	0.00271371	0.00886269	0.306194
SB-like-Lepkam	SB-like-Lamlap	187	0.00361991	0.0220671	0.164041
SB-like-Lepken	SB-like-Lamlap	188	0.00361991	0.0301834	0.119931
SB-like-Lepmee	SB-like-Lamlap	189	0.00361991	0.0401909	0.090068
SB-like-Neomee	SB-like-Lamlap	190	0.00361991	0.0238106	0.152029
SB-like-Aeostr	SB-like-Lammel	191	0.144739	0.0674413	2.14615
SB-like-Altcom	SB-like-Lammel	192	0.00361991	0.0280861	0.128886
SB-like-Altcoms	SB-like-Lammel	193	0.00361991	0.0556271	0.0650746
SB-like-Lamlem	SB-like-Lammel	194	0.00271371	0.0145533	0.186467
SB-like-Neocau	SB-like-Lammel	195	0.00271371	0.0568041	0.047773
SB-like-Neocauk	SB-like-Lammel	196	0.00271371	0.000980873	2.76662
SB-like-Neofas	SB-like-Lammel	197	0.00271371	0.0436206	0.0622115
SB-like-Neomul	SB-like-Lammel	198	0.00271371	0.0433952	0.0625346
SB-like-Neoven	SB-like-Lammel	199	0.00271371	0.0199607	0.135952
SB-like-Neosim	SB-like-Lammel	200	0.00361991	0.0326893	0.110737
SB-like-Neovar	SB-like-Lammel	201	0.00361991	0.0424275	0.08532
SB-like-Lamcal	SB-like-Lammel	202	0.00452694	0.0261321	0.173233
SB-like-Lepmim	SB-like-Lammel	203	0.00361991	0.0411158	0.088042
SB-like-Leppro	SB-like-Lammel	204	0.00361991	0.0118345	0.305879
SB-like-Neople	SB-like-Lammel	205	0.00361991	0.00886269	0.408444
SB-like-Lepkam	SB-like-Lammel	206	0.00452694	0.0160003	0.282928
SB-like-Lepken	SB-like-Lammel	207	0.00452694	0.0281426	0.160858
SB-like-Lepmee	SB-like-Lammel	208	0.00452694	0.03809	0.118848
SB-like-Neomee	SB-like-Lammel	209	0.00452694	0.0238106	0.190123
SB-like-Lamlap	SB-like-Lammel	210	0.00452694	0.00787406	0.574919
SB-like-Aeostr	SB-like-Chabif	211	0.138901	0.074646	1.8608
SB-like-Altcom	SB-like-Chabif	212	0.00725298	0.036664	0.197823
SB-like-Altcoms	SB-like-Chabif	213	0.00725298	0.0670408	0.108188
SB-like-Lamlem	SB-like-Chabif	214	0.00634347	0.0426504	0.148732
SB-like-Neocau	SB-like-Chabif	215	0.00634347	0.0660964	0.095973
SB-like-Neocauk	SB-like-Chabif	216	0.00634347	0.0394189	0.160924
SB-like-Neofas	SB-like-Chabif	217	0.00634347	0.0553666	0.114572
SB-like-Neomul	SB-like-Chabif	218	0.00634347	0.054011	0.117448
SB-like-Neoven	SB-like-Chabif	219	0.00634347	0.0428637	0.147992
SB-like-Neosim	SB-like-Chabif	220	0.00725298	0.0316514	0.229152
SB-like-Neovar	SB-like-Chabif	221	0.00725298	0.0573372	0.126497
SB-like-Lamcal	SB-like-Chabif	222	0.00816331	0.0322609	0.253041
SB-like-Lepmim	SB-like-Chabif	223	0.00725298	0.0495457	0.14639
SB-like-Leppro	SB-like-Chabif	224	0.00725298	0.0487406	0.148808
SB-like-Neople	SB-like-Chabif	225	0.00725298	0.0394189	0.183997
SB-like-Lepkam	SB-like-Chabif	226	0.00816331	0.041525	0.196588
SB-like-Lepken	SB-like-Chabif	227	0.00816331	0.0518672	0.157389
SB-like-Lepmee	SB-like-Chabif	228	0.00816331	0.0531652	0.153546
SB-like-Neomee	SB-like-Chabif	229	0.00816331	0.0487406	0.167485
SB-like-Lamlap	SB-like-Chabif	230	0.00816331	0.0425165	0.192003
SB-like-Lammel	SB-like-Chabif	231	0.00907447	0.0404504	0.224336
SB-like-Aeostr	SB-like-Chando	232	0.137738	0.0899831	1.5307
SB-like-Altcom	SB-like-Chando	233	0.00634347	0.0623605	0.101723
SB-like-Altcoms	SB-like-Chando	234	0.00634347	0.0284572	0.222913
SB-like-Lamlem	SB-like-Chando	235	0.0054348	0.0607539	0.0894559
SB-like-Neocau	SB-like-Chando	236	0.0054348	0.0213098	0.255038
SB-like-Neocauk	SB-like-Chando	237	0.0054348	0.0555418	0.0978506
SB-like-Neofas	SB-like-Chando	238	0.0054348	0.0641313	0.0847449
SB-like-Neomul	SB-like-Chando	239	0.0054348	0.0616383	0.0881724
SB-like-Neoven	SB-like-Chando	240	0.0054348	0.0632219	0.0859639
SB-like-Neosim	SB-like-Chando	241	0.00634347	0.0580474	0.109281
SB-like-Neovar	SB-like-Chando	242	0.00634347	0.0836023	0.0758768
SB-like-Lamcal	SB-like-Chando	243	0.00725298	0.0636112	0.11402
SB-like-Lepmim	SB-like-Chando	244	0.00634347	0.0592381	0.107084
SB-like-Leppro	SB-like-Chando	245	0.00634347	0.0649315	0.0976948
SB-like-Neople	SB-like-Chando	246	0.00634347	0.0576208	0.11009
SB-like-Lepkam	SB-like-Chando	247	0.00725298	0.0583286	0.124347
SB-like-Lepken	SB-like-Chando	248	0.00725298	0.068851	0.105343
SB-like-Lepmee	SB-like-Chando	249	0.00725298	0.0266136	0.272529
SB-like-Neomee	SB-like-Chando	250	0.00725298	0.0691332	0.104913
SB-like-Lamlap	SB-like-Chando	251	0.00725298	0.0586619	0.12364
SB-like-Lammel	SB-like-Chando	252	0.00816331	0.0565807	0.144277
SB-like-Chabif	SB-like-Chando	253	0.000903751	0.0656646	0.0137631
SB-like-Aeostr	SB-like-Chapop	254	0.137738	0.087821	1.56839
SB-like-Altcom	SB-like-Chapop	255	0.00634347	0.060253	0.105281
SB-like-Altcoms	SB-like-Chapop	256	0.00634347	0.0263975	0.240306
SB-like-Lamlem	SB-like-Chapop	257	0.0054348	0.0585585	0.0928097
SB-like-Neocau	SB-like-Chapop	258	0.0054348	0.0192606	0.282172
SB-like-Neocauk	SB-like-Chapop	259	0.0054348	0.0534671	0.101647
SB-like-Neofas	SB-like-Chapop	260	0.0054348	0.0619621	0.0877117
SB-like-Neomul	SB-like-Chapop	261	0.0054348	0.0594855	0.0913634
SB-like-Neoven	SB-like-Chapop	262	0.0054348	0.0611188	0.0889218
SB-like-Neosim	SB-like-Chapop	263	0.00634347	0.0559152	0.113448
SB-like-Neovar	SB-like-Chapop	264	0.00634347	0.0813973	0.0779323
SB-like-Lamcal	SB-like-Chapop	265	0.00725298	0.0614948	0.117945
SB-like-Lepmim	SB-like-Chapop	266	0.00634347	0.0570991	0.111096
SB-like-Leppro	SB-like-Chapop	267	0.00634347	0.0628373	0.100951
SB-like-Neople	SB-like-Chapop	268	0.00634347	0.0555418	0.114211
SB-like-Lepkam	SB-like-Chapop	269	0.00725298	0.0583286	0.124347
SB-like-Lepken	SB-like-Chapop	270	0.00725298	0.068851	0.105343
SB-like-Lepmee	SB-like-Chapop	271	0.00725298	0.0245411	0.295544
SB-like-Neomee	SB-like-Chapop	272	0.00725298	0.0670302	0.108205
SB-like-Lamlap	SB-like-Chapop	273	0.00725298	0.0565807	0.128188
SB-like-Lammel	SB-like-Chapop	274	0.00816331	0.0545039	0.149775
SB-like-Chabif	SB-like-Chapop	275	0.000903751	0.063546	0.014222
SB-like-Chando	SB-like-Chapop	276	0	0.00196657	0
SB-like-Aeostr	SB-like-Juldic	277	0.137738	0.0741854	1.85667
SB-like-Altcom	SB-like-Juldic	278	0.00634347	0.0453686	0.139821
SB-like-Altcoms	SB-like-Juldic	279	0.00634347	0.0481264	0.131808
SB-like-Lamlem	SB-like-Juldic	280	0.0054348	0.0419191	0.12965
SB-like-Neocau	SB-like-Juldic	281	0.0054348	0.0428712	0.12677
SB-like-Neocauk	SB-like-Juldic	282	0.0054348	0.0366267	0.148384
SB-like-Neofas	SB-like-Juldic	283	0.0054348	0.0278225	0.195338
SB-like-Neomul	SB-like-Juldic	284	0.0054348	0.0318466	0.170656
SB-like-Neoven	SB-like-Juldic	285	0.0054348	0.0453219	0.119916
SB-like-Neosim	SB-like-Juldic	286	0.00634347	0.0403155	0.157346
SB-like-Neovar	SB-like-Juldic	287	0.00634347	0.0654242	0.0969592
SB-like-Lamcal	SB-like-Juldic	288	0.00725298	0.0481404	0.150663
SB-like-Lepmim	SB-like-Juldic	289	0.00634347	0.0296394	0.214022
SB-like-Leppro	SB-like-Juldic	290	0.00634347	0.0459969	0.137911
SB-like-Neople	SB-like-Juldic	291	0.00634347	0.0387014	0.163908
SB-like-Lepkam	SB-like-Juldic	292	0.00725298	0.0439519	0.165021
SB-like-Lepken	SB-like-Juldic	293	0.00725298	0.0565122	0.128344
SB-like-Lepmee	SB-like-Juldic	294	0.00725298	0.0450102	0.161141
SB-like-Neomee	SB-like-Juldic	295	0.00725298	0.0491399	0.147599
SB-like-Lamlap	SB-like-Juldic	296	0.00725298	0.0397403	0.182509
SB-like-Lammel	SB-like-Juldic	297	0.00816331	0.0376635	0.216743
SB-like-Chabif	SB-like-Juldic	298	0.000903751	0.0480911	0.0187925
SB-like-Chando	SB-like-Juldic	299	0	0.0387804	0
SB-like-Chapop	SB-like-Juldic	300	0	0.0367014	0
SB-like-Aeostr	SB-like-Neobue	301	0.137738	0.0835106	1.64934
SB-like-Altcom	SB-like-Neobue	302	0.00634347	0.0529116	0.119888
SB-like-Altcoms	SB-like-Neobue	303	0.00634347	0.0233158	0.272068
SB-like-Lamlem	SB-like-Neobue	304	0.0054348	0.0520011	0.104513
SB-like-Neocau	SB-like-Neobue	305	0.0054348	0.0161947	0.335591
SB-like-Neocauk	SB-like-Neobue	306	0.0054348	0.0462394	0.117536
SB-like-Neofas	SB-like-Neobue	307	0.0054348	0.0587171	0.092559
SB-like-Neomul	SB-like-Neobue	308	0.0054348	0.0551936	0.0984679
SB-like-Neoven	SB-like-Neobue	309	0.0054348	0.0537928	0.101032
SB-like-Neosim	SB-like-Neobue	310	0.00634347	0.0506045	0.125354
SB-like-Neovar	SB-like-Neobue	311	0.00634347	0.0715342	0.0886775
SB-like-Lamcal	SB-like-Neobue	312	0.00725298	0.0562233	0.129003
SB-like-Lepmim	SB-like-Neobue	313	0.00634347	0.0538991	0.117692
SB-like-Leppro	SB-like-Neobue	314	0.00634347	0.0555418	0.114211
SB-like-Neople	SB-like-Neobue	315	0.00634347	0.0482991	0.131337
SB-like-Lepkam	SB-like-Neobue	316	0.00725298	0.0509794	0.142273
SB-like-Lepken	SB-like-Neobue	317	0.00725298	0.0614318	0.118066
SB-like-Lepmee	SB-like-Neobue	318	0.00725298	0.0255768	0.283576
SB-like-Neomee	SB-like-Neobue	319	0.00725298	0.0617918	0.117378
SB-like-Lamlap	SB-like-Neobue	320	0.00725298	0.0493306	0.147028
SB-like-Lammel	SB-like-Neobue	321	0.00816331	0.0472687	0.1727
SB-like-Chabif	SB-like-Neobue	322	0.000903751	0.0582689	0.01551
SB-like-Chando	SB-like-Neobue	323	0	0.0188404	0
SB-like-Chapop	SB-like-Neobue	324	0	0.0168404	0
SB-like-Juldic	SB-like-Neobue	325	0	0.0398215	0
SB-like-Aeostr	SB-like-Neofur	326	0.137738	0.0824359	1.67084
SB-like-Altcom	SB-like-Neofur	327	0.00634347	0.0560513	0.113173
SB-like-Altcoms	SB-like-Neofur	328	0.00634347	0.0274268	0.231287
SB-like-Lamlem	SB-like-Neofur	329	0.0054348	0.0541821	0.100306
SB-like-Neocau	SB-like-Neofur	330	0.0054348	0.0202847	0.267926
SB-like-Neocauk	SB-like-Neofur	331	0.0054348	0.0493306	0.110171
SB-like-Neofas	SB-like-Neofur	332	0.0054348	0.0576377	0.0942923
SB-like-Neomul	SB-like-Neofur	333	0.0054348	0.0551936	0.0984679
SB-like-Neoven	SB-like-Neofur	334	0.0054348	0.0569259	0.0954713
SB-like-Neosim	SB-like-Neofur	335	0.00634347	0.0474316	0.133739
SB-like-Neovar	SB-like-Neofur	336	0.00634347	0.0770017	0.082381
SB-like-Lamcal	SB-like-Neofur	337	0.00725298	0.0572754	0.126633
SB-like-Lepmim	SB-like-Neofur	338	0.00634347	0.0528347	0.120063
SB-like-Leppro	SB-like-Neofur	339	0.00634347	0.0586619	0.108136
SB-like-Neople	SB-like-Neofur	340	0.00634347	0.0513967	0.123422
SB-like-Lepkam	SB-like-Neofur	341	0.00725298	0.0541224	0.134011
SB-like-Lepken	SB-like-Neofur	342	0.00725298	0.0646047	0.112267
SB-like-Lepmee	SB-like-Neofur	343	0.00725298	0.0204089	0.355384
SB-like-Neomee	SB-like-Neofur	344	0.00725298	0.0628373	0.115425
SB-like-Lamlap	SB-like-Neofur	345	0.00725298	0.0524314	0.138333
SB-like-Lammel	SB-like-Neofur	346	0.00816331	0.0503631	0.162089
SB-like-Chabif	SB-like-Neofur	347	0.000903751	0.0593221	0.0152346
SB-like-Chando	SB-like-Neofur	348	0	0.0158419	0
SB-like-Chapop	SB-like-Neofur	349	0	0.0138479	0
SB-like-Juldic	SB-like-Neofur	350	0	0.0346267	0
SB-like-Neobue	SB-like-Neofur	351	0	0.0148444	0
SB-like-Aeostr	SB-like-Neofuru	352	0.137738	0.0695577	1.98019
SB-like-Altcom	SB-like-Neofuru	353	0.00634347	0.0393394	0.16125
SB-like-Altcoms	SB-like-Neofuru	354	0.00634347	0.0598734	0.105948
SB-like-Lamlem	SB-like-Neofuru	355	0.0054348	0.024022	0.226242
SB-like-Neocau	SB-like-Neofuru	356	0.0054348	0.061064	0.0890017
SB-like-Neocauk	SB-like-Neofuru	357	0.0054348	0.0198026	0.274448
SB-like-Neofas	SB-like-Neofuru	358	0.0054348	0.0489426	0.111044
SB-like-Neomul	SB-like-Neofuru	359	0.0054348	0.0486891	0.111623
SB-like-Neoven	SB-like-Neofuru	360	0.0054348	0.00993057	0.547279
SB-like-Neosim	SB-like-Neofuru	361	0.00634347	0.0368517	0.172135
SB-like-Neovar	SB-like-Neofuru	362	0.00634347	0.0424275	0.149513
SB-like-Lamcal	SB-like-Neofuru	363	0.00725298	0.0312368	0.232193
SB-like-Lepmim	SB-like-Neofuru	364	0.00634347	0.0463762	0.136783
SB-like-Leppro	SB-like-Neofuru	365	0.00634347	0.0248152	0.255629
SB-like-Neople	SB-like-Neofuru	366	0.00634347	0.0178046	0.356282
SB-like-Lepkam	SB-like-Neofuru	367	0.00725298	0.0240976	0.300984
SB-like-Lepken	SB-like-Neofuru	368	0.00725298	0.0301834	0.240297
SB-like-Lepmee	SB-like-Neofuru	369	0.00725298	0.0444058	0.163334
SB-like-Neomee	SB-like-Neofuru	370	0.00725298	0.0228071	0.318014
SB-like-Lamlap	SB-like-Neofuru	371	0.00725298	0.0228071	0.318014
SB-like-Lammel	SB-like-Neofuru	372	0.00816331	0.0208031	0.392408
SB-like-Chabif	SB-like-Neofuru	373	0.000903751	0.0414829	0.0217861
SB-like-Chando	SB-like-Neofuru	374	0	0.0617918	0
SB-like-Chapop	SB-like-Neofuru	375	0	0.0597041	0
SB-like-Juldic	SB-like-Neofuru	376	0	0.0428637	0
SB-like-Neobue	SB-like-Neofuru	377	0	0.0524314	0
SB-like-Neofur	SB-like-Neofuru	378	0	0.0555418	0
SB-like-Aeostr	SB-like-Neotim	379	0.137738	0.0650048	2.11888
SB-like-Altcom	SB-like-Neotim	380	0.00634347	0.0304592	0.208261
SB-like-Altcoms	SB-like-Neotim	381	0.00634347	0.0573372	0.110634
SB-like-Lamlem	SB-like-Neotim	382	0.0054348	0.0168425	0.322683
SB-like-Neocau	SB-like-Neotim	383	0.0054348	0.0585329	0.0928503
SB-like-Neocauk	SB-like-Neotim	384	0.0054348	0.00696174	0.780666
SB-like-Neofas	SB-like-Neotim	385	0.0054348	0.045746	0.118804
SB-like-Neomul	SB-like-Neotim	386	0.0054348	0.0455094	0.119421
SB-like-Neoven	SB-like-Neotim	387	0.0054348	0.0161131	0.33729
SB-like-Neosim	SB-like-Neotim	388	0.00634347	0.0326893	0.194053
SB-like-Neovar	SB-like-Neotim	389	0.00634347	0.0382081	0.166025
SB-like-Lamcal	SB-like-Neotim	390	0.00725298	0.0240976	0.300984
SB-like-Lepmim	SB-like-Neotim	391	0.00634347	0.0432166	0.146783
SB-like-Leppro	SB-like-Neotim	392	0.00634347	0.0180005	0.352406
SB-like-Neople	SB-like-Neotim	393	0.00634347	0.0109617	0.578692
SB-like-Lepkam	SB-like-Neotim	394	0.00725298	0.0149928	0.483765
SB-like-Lepken	SB-like-Neotim	395	0.00725298	0.0271237	0.267404
SB-like-Lepmee	SB-like-Neotim	396	0.00725298	0.0393425	0.184355
SB-like-Neomee	SB-like-Neotim	397	0.00725298	0.022045	0.329008
SB-like-Lamlap	SB-like-Neotim	398	0.00725298	0.0139723	0.519098
SB-like-Lammel	SB-like-Neotim	399	0.00816331	0.00796024	1.02551
SB-like-Chabif	SB-like-Neotim	400	0.000903751	0.0383886	0.0235422
SB-like-Chando	SB-like-Neotim	401	0	0.0593221	0
SB-like-Chapop	SB-like-Neotim	402	0	0.0572168	0
SB-like-Juldic	SB-like-Neotim	403	0	0.0397403	0
SB-like-Neobue	SB-like-Neotim	404	0	0.0498831	0
SB-like-Neofur	SB-like-Neotim	405	0	0.0530196	0
SB-like-Neofuru	SB-like-Neotim	406	0	0.0149778	0
SB-like-Aeostr	SB-like-Julmar	407	0.138901	0.0706176	1.96695
SB-like-Altcom	SB-like-Julmar	408	0.0054348	0.0311426	0.174513
SB-like-Altcoms	SB-like-Julmar	409	0.0054348	0.0588101	0.0924126
SB-like-Lamlem	SB-like-Julmar	410	0.00452694	0.0176996	0.255766
SB-like-Neocau	SB-like-Julmar	411	0.00452694	0.0599973	0.0754524
SB-like-Neocauk	SB-like-Julmar	412	0.00452694	0.00589972	0.767315
SB-like-Neofas	SB-like-Julmar	413	0.00452694	0.0468104	0.096708
SB-like-Neomul	SB-like-Julmar	414	0.00452694	0.0465682	0.0972111
SB-like-Neoven	SB-like-Julmar	415	0.00452694	0.0229895	0.196913
SB-like-Neosim	SB-like-Julmar	416	0.0054348	0.0358095	0.15177
SB-like-Neovar	SB-like-Julmar	417	0.0054348	0.0434851	0.124981
SB-like-Lamcal	SB-like-Julmar	418	0.00634347	0.0312368	0.203077
SB-like-Lepmim	SB-like-Julmar	419	0.0054348	0.0442687	0.122768
SB-like-Leppro	SB-like-Julmar	420	0.0054348	0.0148151	0.366842
SB-like-Neople	SB-like-Julmar	421	0.0054348	0.0138206	0.39324
SB-like-Lepkam	SB-like-Julmar	422	0.00634347	0.0190291	0.333356
SB-like-Lepken	SB-like-Julmar	423	0.00634347	0.0332524	0.190767
SB-like-Lepmee	SB-like-Julmar	424	0.00634347	0.041243	0.153807
SB-like-Neomee	SB-like-Julmar	425	0.00634347	0.0288434	0.219928
SB-like-Lamlap	SB-like-Julmar	426	0.00634347	0.012827	0.49454
SB-like-Lammel	SB-like-Julmar	427	0.00725298	0.0068864	1.05323
SB-like-Chabif	SB-like-Julmar	428	0.00180832	0.0435512	0.0415217
SB-like-Chando	SB-like-Julmar	429	0.000903751	0.0597041	0.0151372
SB-like-Chapop	SB-like-Julmar	430	0.000903751	0.0576208	0.0156845
SB-like-Juldic	SB-like-Julmar	431	0.000903751	0.0407804	0.0221614
SB-like-Neobue	SB-like-Julmar	432	0.000903751	0.0503631	0.0179447
SB-like-Neofur	SB-like-Julmar	433	0.000903751	0.0534671	0.0169029
SB-like-Neofuru	SB-like-Julmar	434	0.000903751	0.0238106	0.0379557
SB-like-Neotim	SB-like-Julmar	435	0.000903751	0.0129678	0.0696921
SB-like-Aeostr	SB-like-Julorn	436	0.138901	0.0639393	2.17239
SB-like-Altcom	SB-like-Julorn	437	0.0054348	0.0325232	0.167105
SB-like-Altcoms	SB-like-Julorn	438	0.0054348	0.0530546	0.102438
SB-like-Lamlem	SB-like-Julorn	439	0.00452694	0.0189679	0.238663
SB-like-Neocau	SB-like-Julorn	440	0.00452694	0.0542364	0.0834668
SB-like-Neocauk	SB-like-Julorn	441	0.00452694	0.0129678	0.349092
SB-like-Neofas	SB-like-Julorn	442	0.00452694	0.0425596	0.106367
SB-like-Neomul	SB-like-Julorn	443	0.00452694	0.0423398	0.106919
SB-like-Neoven	SB-like-Julorn	444	0.00452694	0.0130721	0.346306
SB-like-Neosim	SB-like-Julorn	445	0.0054348	0.0306146	0.177523
SB-like-Neovar	SB-like-Julorn	446	0.0054348	0.0382081	0.142242
SB-like-Lamcal	SB-like-Julorn	447	0.00634347	0.0261321	0.242746
SB-like-Lepmim	SB-like-Julorn	448	0.0054348	0.040067	0.135643
SB-like-Leppro	SB-like-Julorn	449	0.0054348	0.0200207	0.271459
SB-like-Neople	SB-like-Julorn	450	0.0054348	0.0129678	0.419101
SB-like-Lepkam	SB-like-Julorn	451	0.00634347	0.0170089	0.37295
SB-like-Lepken	SB-like-Julorn	452	0.00634347	0.0250891	0.252838
SB-like-Lepmee	SB-like-Julorn	453	0.00634347	0.0372328	0.170373
SB-like-Neomee	SB-like-Julorn	454	0.00634347	0.0240734	0.263506
SB-like-Lamlap	SB-like-Julorn	455	0.00634347	0.0159844	0.396855
SB-like-Lammel	SB-like-Julorn	456	0.00725298	0.0139723	0.519098
SB-like-Chabif	SB-like-Julorn	457	0.00180832	0.0363309	0.0497735
SB-like-Chando	SB-like-Julorn	458	0.000903751	0.055116	0.0163972
SB-like-Chapop	SB-like-Julorn	459	0.000903751	0.0530196	0.0170456
SB-like-Juldic	SB-like-Julorn	460	0.000903751	0.0366267	0.0246747
SB-like-Neobue	SB-like-Julorn	461	0.000903751	0.0457164	0.0197686
SB-like-Neofur	SB-like-Julorn	462	0.000903751	0.0488398	0.0185044
SB-like-Neofuru	SB-like-Julorn	463	0.000903751	0.0129678	0.0696921
SB-like-Neotim	SB-like-Julorn	464	0.000903751	0.0119643	0.0755376
SB-like-Julmar	SB-like-Julorn	465	0	0.0190101	0
SB-like-Aeostr	SB-like-Julreg	466	0.138901	0.0760387	1.82672
SB-like-Altcom	SB-like-Julreg	467	0.0054348	0.0388995	0.139714
SB-like-Altcoms	SB-like-Julreg	468	0.0054348	0.061897	0.0878038
SB-like-Lamlem	SB-like-Julreg	469	0.00452694	0.0297894	0.151965
SB-like-Neocau	SB-like-Julreg	470	0.00452694	0.0641988	0.0705145
SB-like-Neocauk	SB-like-Julreg	471	0.00452694	0.0211169	0.214375
SB-like-Neofas	SB-like-Julreg	472	0.00452694	0.0508046	0.089105
SB-like-Neomul	SB-like-Julreg	473	0.00452694	0.0505371	0.0895767
SB-like-Neoven	SB-like-Julreg	474	0.00452694	0.0326227	0.138767
SB-like-Neosim	SB-like-Julreg	475	0.0054348	0.0327228	0.166086
SB-like-Neovar	SB-like-Julreg	476	0.0054348	0.031945	0.17013
SB-like-Lamcal	SB-like-Julreg	477	0.00634347	0.0358829	0.176783
SB-like-Lepmim	SB-like-Julreg	478	0.0054348	0.0481769	0.112809
SB-like-Leppro	SB-like-Julreg	479	0.0054348	0.0303053	0.179335
SB-like-Neople	SB-like-Julreg	480	0.0054348	0.0251902	0.21575
SB-like-Lepkam	SB-like-Julreg	481	0.00634347	0.0296394	0.214022
SB-like-Lepken	SB-like-Julreg	482	0.00634347	0.0421223	0.150597
SB-like-Lepmee	SB-like-Julreg	483	0.00634347	0.0440323	0.144064
SB-like-Neomee	SB-like-Julreg	484	0.00634347	0.0364782	0.173898
SB-like-Lamlap	SB-like-Julreg	485	0.00634347	0.0262112	0.242014
SB-like-Lammel	SB-like-Julreg	486	0.00725298	0.0221337	0.327689
SB-like-Chabif	SB-like-Julreg	487	0.00180832	0.0452752	0.0399406
SB-like-Chando	SB-like-Julreg	488	0.000903751	0.0638076	0.0141637
SB-like-Chapop	SB-like-Julreg	489	0.000903751	0.0616845	0.0146512
SB-like-Juldic	SB-like-Julreg	490	0.000903751	0.0456511	0.0197969
SB-like-Neobue	SB-like-Julreg	491	0.000903751	0.0542888	0.0166471
SB-like-Neofur	SB-like-Julreg	492	0.000903751	0.0574517	0.0157306
SB-like-Neofuru	SB-like-Julreg	493	0.000903751	0.0323587	0.0279291
SB-like-Neotim	SB-like-Julreg	494	0.000903751	0.0265051	0.0340972
SB-like-Julmar	SB-like-Julreg	495	0	0.0231515	0
SB-like-Julorn	SB-like-Julreg	496	0	0.0265051	0
SB-like-Aeostr	SB-like-Jultra	497	0.138901	0.073804	1.88203
SB-like-Altcom	SB-like-Jultra	498	0.0054348	0.0425165	0.127828
SB-like-Altcoms	SB-like-Jultra	499	0.0054348	0.061064	0.0890017
SB-like-Lamlem	SB-like-Jultra	500	0.00452694	0.0325147	0.139228
SB-like-Neocau	SB-like-Jultra	501	0.00452694	0.0611907	0.0739809
SB-like-Neocauk	SB-like-Jultra	502	0.00452694	0.0268807	0.168409
SB-like-Neofas	SB-like-Jultra	503	0.00452694	0.0500104	0.09052
SB-like-Neomul	SB-like-Jultra	504	0.00452694	0.047628	0.0950478
SB-like-Neoven	SB-like-Jultra	505	0.00452694	0.0362943	0.124729
SB-like-Neosim	SB-like-Jultra	506	0.0054348	0.0296394	0.183364
SB-like-Neovar	SB-like-Jultra	507	0.0054348	0.0542364	0.100206
SB-like-Lamcal	SB-like-Jultra	508	0.00634347	0.0364413	0.174074
SB-like-Lepmim	SB-like-Jultra	509	0.0054348	0.0453219	0.119916
SB-like-Leppro	SB-like-Jultra	510	0.0054348	0.0360039	0.15095
SB-like-Neople	SB-like-Jultra	511	0.0054348	0.0289009	0.18805
SB-like-Lepkam	SB-like-Jultra	512	0.00634347	0.0343815	0.184502
SB-like-Lepken	SB-like-Jultra	513	0.00634347	0.0446775	0.141984
SB-like-Lepmee	SB-like-Jultra	514	0.00634347	0.0508672	0.124707
SB-like-Neomee	SB-like-Jultra	515	0.00634347	0.0380426	0.166746
SB-like-Lamlap	SB-like-Jultra	516	0.00634347	0.0299125	0.212068
SB-like-Lammel	SB-like-Jultra	517	0.00725298	0.0278903	0.260054
SB-like-Chabif	SB-like-Jultra	518	0.00180832	0.0261584	0.0691295
SB-like-Chando	SB-like-Jultra	519	0.000903751	0.062965	0.0143532
SB-like-Chapop	SB-like-Jultra	520	0.000903751	0.0608707	0.0148471
SB-like-Juldic	SB-like-Jultra	521	0.000903751	0.0439969	0.0205413
SB-like-Neobue	SB-like-Jultra	522	0.000903751	0.0525373	0.0172021
SB-like-Neofur	SB-like-Jultra	523	0.000903751	0.0525373	0.0172021
SB-like-Neofuru	SB-like-Jultra	524	0.000903751	0.0349861	0.0258317
SB-like-Neotim	SB-like-Jultra	525	0.000903751	0.0322934	0.0279856
SB-like-Julmar	SB-like-Jultra	526	0	0.0309252	0
SB-like-Julorn	SB-like-Jultra	527	0	0.0302442	0
SB-like-Julreg	SB-like-Jultra	528	0	0.0355187	0
SB-like-Aeostr	SB-like-Julunt	529	0.138901	0.0763892	1.81833
SB-like-Altcom	SB-like-Julunt	530	0.0054348	0.0492504	0.11035
SB-like-Altcoms	SB-like-Julunt	531	0.0054348	0.0730722	0.0743757
SB-like-Lamlem	SB-like-Julunt	532	0.00452694	0.0340821	0.132825
SB-like-Neocau	SB-like-Julunt	533	0.00452694	0.0743476	0.0608889
SB-like-Neocauk	SB-like-Julunt	534	0.00452694	0.0319121	0.141857
SB-like-Neofas	SB-like-Julunt	535	0.00452694	0.057219	0.0791161
SB-like-Neomul	SB-like-Julunt	536	0.00452694	0.0585585	0.0773063
SB-like-Neoven	SB-like-Julunt	537	0.00452694	0.0269167	0.168183
SB-like-Neosim	SB-like-Julunt	538	0.0054348	0.0451995	0.12024
SB-like-Neovar	SB-like-Julunt	539	0.0054348	0.0499307	0.108847
SB-like-Lamcal	SB-like-Julunt	540	0.00634347	0.0414138	0.153173
SB-like-Lepmim	SB-like-Julunt	541	0.0054348	0.0561291	0.0968267
SB-like-Leppro	SB-like-Julunt	542	0.0054348	0.0382081	0.142242
SB-like-Neople	SB-like-Julunt	543	0.0054348	0.0308666	0.176073
SB-like-Lepkam	SB-like-Julunt	544	0.00634347	0.0329927	0.192269
SB-like-Lepken	SB-like-Julunt	545	0.00634347	0.0392612	0.161571
SB-like-Lepmee	SB-like-Julunt	546	0.00634347	0.0544134	0.116579
SB-like-Neomee	SB-like-Julunt	547	0.00634347	0.0340064	0.186538
SB-like-Lamlap	SB-like-Julunt	548	0.00634347	0.0329587	0.192467
SB-like-Lammel	SB-like-Julunt	549	0.00725298	0.0329587	0.220063
SB-like-Chabif	SB-like-Julunt	550	0.00180832	0.0498546	0.0362719
SB-like-Chando	SB-like-Julunt	551	0.000903751	0.0726253	0.012444
SB-like-Chapop	SB-like-Julunt	552	0.000903751	0.0704443	0.0128293
SB-like-Juldic	SB-like-Julunt	553	0.000903751	0.0534999	0.0168926
SB-like-Neobue	SB-like-Julunt	554	0.000903751	0.0660964	0.0136732
SB-like-Neofur	SB-like-Julunt	555	0.000903751	0.0671816	0.0134524
SB-like-Neofuru	SB-like-Julunt	556	0.000903751	0.0298223	0.0303046
SB-like-Neotim	SB-like-Julunt	557	0.000903751	0.028779	0.0314032
SB-like-Julmar	SB-like-Julunt	558	0	0.036105	0
SB-like-Julorn	SB-like-Julunt	559	0	0.0246166	0
SB-like-Julreg	SB-like-Julunt	560	0	0.0441712	0
SB-like-Jultra	SB-like-Julunt	561	0	0.0456985	0
SB-like-Aeostr	SB-like-Neocra	562	0.138901	0.0822381	1.68901
SB-like-Altcom	SB-like-Neocra	563	0.0054348	0.0573372	0.0947865
SB-like-Altcoms	SB-like-Neocra	564	0.0054348	0.0548661	0.0990557
SB-like-Lamlem	SB-like-Neocra	565	0.00452694	0.0487902	0.0927839
SB-like-Neocau	SB-like-Neocra	566	0.00452694	0.0604317	0.07491
SB-like-Neocauk	SB-like-Neocra	567	0.00452694	0.0409893	0.110442
SB-like-Neofas	SB-like-Neocra	568	0.00452694	0.0132994	0.340386
SB-like-Neomul	SB-like-Neocra	569	0.00452694	0.0173385	0.261092
SB-like-Neoven	SB-like-Neocra	570	0.00452694	0.0487396	0.0928803
SB-like-Neosim	SB-like-Neocra	571	0.0054348	0.0479758	0.113282
SB-like-Neovar	SB-like-Neocra	572	0.0054348	0.0690662	0.0786897
SB-like-Lamcal	SB-like-Neocra	573	0.00634347	0.0505002	0.125613
SB-like-Lepmim	SB-like-Neocra	574	0.0054348	0.0172681	0.314731
SB-like-Leppro	SB-like-Neocra	575	0.0054348	0.0504482	0.10773
SB-like-Neople	SB-like-Neocra	576	0.0054348	0.0430836	0.126145
SB-like-Lepkam	SB-like-Neocra	577	0.00634347	0.0473339	0.134015
SB-like-Lepken	SB-like-Neocra	578	0.00634347	0.0599973	0.105729
SB-like-Lepmee	SB-like-Neocra	579	0.00634347	0.0484816	0.130843
SB-like-Neomee	SB-like-Neocra	580	0.00634347	0.0536211	0.118302
SB-like-Lamlap	SB-like-Neocra	581	0.00634347	0.0420359	0.150906
SB-like-Lammel	SB-like-Neocra	582	0.00725298	0.0420359	0.172542
SB-like-Chabif	SB-like-Neocra	583	0.00180832	0.054681	0.0330703
SB-like-Chando	SB-like-Neocra	584	0.000903751	0.0644044	0.0140324
SB-like-Chapop	SB-like-Neocra	585	0.000903751	0.0622608	0.0145156
SB-like-Juldic	SB-like-Neocra	586	0.000903751	0.0264512	0.0341667
SB-like-Neobue	SB-like-Neocra	587	0.000903751	0.0590539	0.0153038
SB-like-Neofur	SB-like-Neocra	588	0.000903751	0.0579873	0.0155853
SB-like-Neofuru	SB-like-Neocra	589	0.000903751	0.0472853	0.0191127
SB-like-Neotim	SB-like-Neocra	590	0.000903751	0.0441324	0.0204782
SB-like-Julmar	SB-like-Neocra	591	0	0.0430836	0
SB-like-Julorn	SB-like-Neocra	592	0	0.0409893	0
SB-like-Julreg	SB-like-Neocra	593	0	0.049096	0
SB-like-Jultra	SB-like-Neocra	594	0	0.0484381	0
SB-like-Julunt	SB-like-Neocra	595	0	0.0559513	0
SB-like-Aeostr	SB-like-Neocyg	596	0.138901	0.0744145	1.86659
SB-like-Altcom	SB-like-Neocyg	597	0.0054348	0.0160807	0.337969
SB-like-Altcoms	SB-like-Neocyg	598	0.0054348	0.0635962	0.0854579
SB-like-Lamlem	SB-like-Neocyg	599	0.00452694	0.0252911	0.178993
SB-like-Neocau	SB-like-Neocyg	600	0.00452694	0.0648085	0.0698511
SB-like-Neocauk	SB-like-Neocyg	601	0.00452694	0.0189532	0.238849
SB-like-Neofas	SB-like-Neocyg	602	0.00452694	0.0525884	0.0860826
SB-like-Neomul	SB-like-Neocyg	603	0.00452694	0.0523132	0.0865354
SB-like-Neoven	SB-like-Neocyg	604	0.00452694	0.0334208	0.135453
SB-like-Neosim	SB-like-Neocyg	605	0.0054348	0.0403155	0.134806
SB-like-Neovar	SB-like-Neocyg	606	0.0054348	0.0491988	0.110466
SB-like-Lamcal	SB-like-Neocyg	607	0.00634347	0.040822	0.155394
SB-like-Lepmim	SB-like-Neocyg	608	0.0054348	0.0478262	0.113636
SB-like-Leppro	SB-like-Neocyg	609	0.0054348	0.028058	0.193699
SB-like-Neople	SB-like-Neocyg	610	0.0054348	0.0219789	0.247273
SB-like-Lepkam	SB-like-Neocyg	611	0.00634347	0.0304592	0.208261
SB-like-Lepken	SB-like-Neocyg	612	0.00634347	0.0428637	0.147992
SB-like-Lepmee	SB-like-Neocyg	613	0.00634347	0.0479758	0.132222
SB-like-Neomee	SB-like-Neocyg	614	0.00634347	0.0362213	0.175131
SB-like-Lamlap	SB-like-Neocyg	615	0.00634347	0.0229895	0.275929
SB-like-Lammel	SB-like-Neocyg	616	0.00725298	0.0199607	0.363362
SB-like-Chabif	SB-like-Neocyg	617	0.00180832	0.0314587	0.0574823
SB-like-Chando	SB-like-Neocyg	618	0.000903751	0.0644065	0.014032
SB-like-Chapop	SB-like-Neocyg	619	0.000903751	0.0622968	0.0145072
SB-like-Juldic	SB-like-Neocyg	620	0.000903751	0.0474316	0.0190538
SB-like-Neobue	SB-like-Neocyg	621	0.000903751	0.0549477	0.0164475
SB-like-Neofur	SB-like-Neocyg	622	0.000903751	0.0580907	0.0155576
SB-like-Neofuru	SB-like-Neocyg	623	0.000903751	0.0341742	0.0264454
SB-like-Neotim	SB-like-Neocyg	624	0.000903751	0.0242681	0.0372402
SB-like-Julmar	SB-like-Neocyg	625	0	0.0219789	0
SB-like-Julorn	SB-like-Neocyg	626	0	0.0263173	0
SB-like-Julreg	SB-like-Neocyg	627	0	0.0346974	0
SB-like-Jultra	SB-like-Neocyg	628	0	0.033219	0
SB-like-Julunt	SB-like-Neocyg	629	0	0.0438484	0
SB-like-Neocra	SB-like-Neocyg	630	0	0.0508672	0
SB-like-Aeostr	SB-like-Neocyl	631	0.138901	0.0741854	1.87235
SB-like-Altcom	SB-like-Neocyl	632	0.0054348	0.0453686	0.119792
SB-like-Altcoms	SB-like-Neocyl	633	0.0054348	0.0524229	0.103672
SB-like-Lamlem	SB-like-Neocyl	634	0.00452694	0.0320883	0.141078
SB-like-Neocau	SB-like-Neocyl	635	0.00452694	0.0557746	0.081165
SB-like-Neocauk	SB-like-Neocyl	636	0.00452694	0.0212022	0.213513
SB-like-Neofas	SB-like-Neocyl	637	0.00452694	0.0226114	0.200206
SB-like-Neomul	SB-like-Neocyl	638	0.00452694	0.0287199	0.157624
SB-like-Neoven	SB-like-Neocyl	639	0.00452694	0.0306773	0.147567
SB-like-Neosim	SB-like-Neocyl	640	0.0054348	0.036105	0.150527
SB-like-Neovar	SB-like-Neocyl	641	0.0054348	0.0524229	0.103672
SB-like-Lamcal	SB-like-Neocyl	642	0.00634347	0.0314907	0.20144
SB-like-Lepmim	SB-like-Neocyl	643	0.0054348	0.0265322	0.204838
SB-like-Leppro	SB-like-Neocyl	644	0.0054348	0.0324902	0.167275
SB-like-Neople	SB-like-Neocyl	645	0.0054348	0.0252922	0.21488
SB-like-Lepkam	SB-like-Neocyl	646	0.00634347	0.0294288	0.215553
SB-like-Lepken	SB-like-Neocyl	647	0.00634347	0.0418215	0.15168
SB-like-Lepmee	SB-like-Neocyl	648	0.00634347	0.0364814	0.173883
SB-like-Neomee	SB-like-Neocyl	649	0.00634347	0.0355909	0.178233
SB-like-Lamlap	SB-like-Neocyl	650	0.00634347	0.0263173	0.241038
SB-like-Lammel	SB-like-Neocyl	651	0.00725298	0.0222231	0.326371
SB-like-Chabif	SB-like-Neocyl	652	0.00180832	0.043907	0.0411852
SB-like-Chando	SB-like-Neocyl	653	0.000903751	0.0555699	0.0162633
SB-like-Chapop	SB-like-Neocyl	654	0.000903751	0.0534557	0.0169065
SB-like-Juldic	SB-like-Neocyl	655	0.000903751	0.0181457	0.0498053
SB-like-Neobue	SB-like-Neocyl	656	0.000903751	0.0502928	0.0179698
SB-like-Neofur	SB-like-Neocyl	657	0.000903751	0.0492407	0.0183537
SB-like-Neofuru	SB-like-Neocyl	658	0.000903751	0.0304283	0.029701
SB-like-Neotim	SB-like-Neocyl	659	0.000903751	0.0242681	0.0372402
SB-like-Julmar	SB-like-Neocyl	660	0	0.0273435	0
SB-like-Julorn	SB-like-Neocyl	661	0	0.0242681	0
SB-like-Julreg	SB-like-Neocyl	662	0	0.0329927	0
SB-like-Jultra	SB-like-Neocyl	663	0	0.0398215	0
SB-like-Julunt	SB-like-Neocyl	664	0	0.0406518	0
SB-like-Neocra	SB-like-Neocyl	665	0	0.0192606	0
SB-like-Neocyg	SB-like-Neocyl	666	0	0.0390193	0
SB-like-Aeostr	SB-like-Neoese	667	0.138901	0.0663848	2.09236
SB-like-Altcom	SB-like-Neoese	668	0.0054348	0.0270693	0.200773
SB-like-Altcoms	SB-like-Neoese	669	0.0054348	0.0545683	0.0995961
SB-like-Lamlem	SB-like-Neoese	670	0.00452694	0.0135067	0.335163
SB-like-Neocau	SB-like-Neoese	671	0.00452694	0.055742	0.0812124
SB-like-Neocauk	SB-like-Neoese	672	0.00452694	0	#DIV/0!
SB-like-Neofas	SB-like-Neoese	673	0.00452694	0.0425596	0.106367
SB-like-Neomul	SB-like-Neoese	674	0.00452694	0.0423398	0.106919
SB-like-Neoven	SB-like-Neoese	675	0.00452694	0.0189532	0.238849
SB-like-Neosim	SB-like-Neoese	676	0.0054348	0.0316514	0.171708
SB-like-Neovar	SB-like-Neoese	677	0.0054348	0.0413709	0.131367
SB-like-Lamcal	SB-like-Neoese	678	0.00634347	0.0251143	0.252584
SB-like-Lepmim	SB-like-Neoese	679	0.0054348	0.040067	0.135643
SB-like-Leppro	SB-like-Neoese	680	0.0054348	0.0108429	0.501232
SB-like-Neople	SB-like-Neoese	681	0.0054348	0.00787406	0.690216
SB-like-Lepkam	SB-like-Neoese	682	0.00634347	0.0149928	0.423102
SB-like-Lepken	SB-like-Neoese	683	0.00634347	0.0271237	0.233872
SB-like-Lepmee	SB-like-Neoese	684	0.00634347	0.0370413	0.171254
SB-like-Neomee	SB-like-Neoese	685	0.00634347	0.0228071	0.278135
SB-like-Lamlap	SB-like-Neoese	686	0.00634347	0.0068864	0.921159
SB-like-Lammel	SB-like-Neoese	687	0.00725298	0.000980873	7.39441
SB-like-Chabif	SB-like-Neoese	688	0.00180832	0.0394189	0.0458744
SB-like-Chando	SB-like-Neoese	689	0.000903751	0.0555418	0.0162715
SB-like-Chapop	SB-like-Neoese	690	0.000903751	0.0534671	0.0169029
SB-like-Juldic	SB-like-Neoese	691	0.000903751	0.0366267	0.0246747
SB-like-Neobue	SB-like-Neoese	692	0.000903751	0.0462394	0.019545
SB-like-Neofur	SB-like-Neoese	693	0.000903751	0.0493306	0.0183203
SB-like-Neofuru	SB-like-Neoese	694	0.000903751	0.0198026	0.0456379
SB-like-Neotim	SB-like-Neoese	695	0.000903751	0.00696174	0.129817
SB-like-Julmar	SB-like-Neoese	696	0	0.00589972	0
SB-like-Julorn	SB-like-Neoese	697	0	0.0129678	0
SB-like-Julreg	SB-like-Neoese	698	0	0.0211169	0
SB-like-Jultra	SB-like-Neoese	699	0	0.0268807	0
SB-like-Julunt	SB-like-Neoese	700	0	0.0319121	0
SB-like-Neocra	SB-like-Neoese	701	0	0.0409893	0
SB-like-Neocyg	SB-like-Neoese	702	0	0.0189532	0
SB-like-Neocyl	SB-like-Neoese	703	0	0.0212022	0
SB-like-Aeostr	SB-like-Neogra	704	0.138901	0.0811398	1.71187
SB-like-Altcom	SB-like-Neogra	705	0.0054348	0.0564413	0.0962911
SB-like-Altcoms	SB-like-Neogra	706	0.0054348	0.0550403	0.098742
SB-like-Lamlem	SB-like-Neogra	707	0.00452694	0.0443556	0.10206
SB-like-Neocau	SB-like-Neogra	708	0.00452694	0.0606246	0.0746717
SB-like-Neocauk	SB-like-Neogra	709	0.00452694	0.040067	0.112984
SB-like-Neofas	SB-like-Neogra	710	0.00452694	0.00611623	0.740153
SB-like-Neomul	SB-like-Neogra	711	0.00452694	0.0132317	0.342127
SB-like-Neoven	SB-like-Neogra	712	0.00452694	0.0478262	0.0946541
SB-like-Neosim	SB-like-Neogra	713	0.0054348	0.0470552	0.115498
SB-like-Neovar	SB-like-Neogra	714	0.0054348	0.068184	0.0797078
SB-like-Lamcal	SB-like-Neogra	715	0.00634347	0.0495969	0.127901
SB-like-Lepmim	SB-like-Neogra	716	0.0054348	0.0131781	0.412411
SB-like-Leppro	SB-like-Neogra	717	0.0054348	0.0495457	0.109693
SB-like-Neople	SB-like-Neogra	718	0.0054348	0.0421656	0.128892
SB-like-Lepkam	SB-like-Neogra	719	0.00634347	0.046424	0.136642
SB-like-Lepken	SB-like-Neogra	720	0.00634347	0.0591152	0.107307
SB-like-Lepmee	SB-like-Neogra	721	0.00634347	0.0497194	0.127586
SB-like-Neomee	SB-like-Neogra	722	0.00634347	0.0527254	0.120312
SB-like-Lamlap	SB-like-Neogra	723	0.00634347	0.0411158	0.154283
SB-like-Lammel	SB-like-Neogra	724	0.00725298	0.0411158	0.176404
SB-like-Chabif	SB-like-Neogra	725	0.00180832	0.0537875	0.0336197
SB-like-Chando	SB-like-Neogra	726	0.000903751	0.0624553	0.0144704
SB-like-Chapop	SB-like-Neogra	727	0.000903751	0.0603093	0.0149853
SB-like-Juldic	SB-like-Neogra	728	0.000903751	0.0244661	0.036939
SB-like-Neobue	SB-like-Neogra	729	0.000903751	0.0570991	0.0158278
SB-like-Neofur	SB-like-Neogra	730	0.000903751	0.0560313	0.0161294
SB-like-Neofuru	SB-like-Neogra	731	0.000903751	0.0463762	0.0194874
SB-like-Neotim	SB-like-Neogra	732	0.000903751	0.0432166	0.0209121
SB-like-Julmar	SB-like-Neogra	733	0	0.0442687	0
SB-like-Julorn	SB-like-Neogra	734	0	0.040067	0
SB-like-Julreg	SB-like-Neogra	735	0	0.0481769	0
SB-like-Jultra	SB-like-Neogra	736	0	0.0474316	0
SB-like-Julunt	SB-like-Neogra	737	0	0.0550403	0
SB-like-Neocra	SB-like-Neogra	738	0	0.00910477	0
SB-like-Neocyg	SB-like-Neogra	739	0	0.0499584	0
SB-like-Neocyl	SB-like-Neogra	740	0	0.0182932	0
SB-like-Neoese	SB-like-Neogra	741	0	0.040067	0
SB-like-Aeostr	SB-like-Neokom	742	0.138901	0.06921	2.00695
SB-like-Altcom	SB-like-Neokom	743	0.0054348	0.0382476	0.142095
SB-like-Altcoms	SB-like-Neokom	744	0.0054348	0.0581867	0.0934027
SB-like-Lamlem	SB-like-Neokom	745	0.00452694	0.0246661	0.183529
SB-like-Neocau	SB-like-Neokom	746	0.00452694	0.0594024	0.0762081
SB-like-Neocauk	SB-like-Neokom	747	0.00452694	0.0162111	0.27925
SB-like-Neofas	SB-like-Neokom	748	0.00452694	0.0421115	0.107499
SB-like-Neomul	SB-like-Neokom	749	0.00452694	0.042961	0.105373
SB-like-Neoven	SB-like-Neokom	750	0.00452694	0.0215062	0.210495
SB-like-Neosim	SB-like-Neokom	751	0.0054348	0.0275106	0.197552
SB-like-Neovar	SB-like-Neokom	752	0.0054348	0.0392612	0.138426
SB-like-Lamcal	SB-like-Neokom	753	0.00634347	0.0244411	0.259541
SB-like-Lepmim	SB-like-Neokom	754	0.0054348	0.0406518	0.133692
SB-like-Leppro	SB-like-Neokom	755	0.0054348	0.0254467	0.213576
SB-like-Neople	SB-like-Neokom	756	0.0054348	0.0182561	0.297698
SB-like-Lepkam	SB-like-Neokom	757	0.00634347	0.0203259	0.312088
SB-like-Lepken	SB-like-Neokom	758	0.00634347	0.0306146	0.207204
SB-like-Lepmee	SB-like-Neokom	759	0.00634347	0.03885	0.163281
SB-like-Neomee	SB-like-Neokom	760	0.00634347	0.0306146	0.207204
SB-like-Lamlap	SB-like-Neokom	761	0.00634347	0.0192802	0.329016
SB-like-Lammel	SB-like-Neokom	762	0.00725298	0.0172331	0.420876
SB-like-Chabif	SB-like-Neokom	763	0.00180832	0.0368517	0.0490702
SB-like-Chando	SB-like-Neokom	764	0.000903751	0.0569807	0.0158606
SB-like-Chapop	SB-like-Neokom	765	0.000903751	0.0569807	0.0158606
SB-like-Juldic	SB-like-Neokom	766	0.000903751	0.0382081	0.0236534
SB-like-Neobue	SB-like-Neokom	767	0.000903751	0.0495457	0.0182407
SB-like-Neofur	SB-like-Neokom	768	0.000903751	0.0527254	0.0171407
SB-like-Neofuru	SB-like-Neokom	769	0.000903751	0.0213314	0.0423671
SB-like-Neotim	SB-like-Neokom	770	0.000903751	0.0172331	0.0524428
SB-like-Julmar	SB-like-Neokom	771	0	0.0223587	0
SB-like-Julorn	SB-like-Neokom	772	0	0.0151902	0
SB-like-Julreg	SB-like-Neokom	773	0	0.0213531	0
SB-like-Jultra	SB-like-Neokom	774	0	0.0306773	0
SB-like-Julunt	SB-like-Neokom	775	0	0.0323788	0
SB-like-Neocra	SB-like-Neokom	776	0	0.040525	0
SB-like-Neocyg	SB-like-Neokom	777	0	0.0329587	0
SB-like-Neocyl	SB-like-Neokom	778	0	0.0235787	0
SB-like-Neoese	SB-like-Neokom	779	0	0.0162111	0
SB-like-Neogra	SB-like-Neokom	780	0	0.0395885	0
SB-like-Aeostr	SB-like-Neolon	781	0.138901	0.0800427	1.73534
SB-like-Altcom	SB-like-Neolon	782	0.0054348	0.0534008	0.101774
SB-like-Altcoms	SB-like-Neolon	783	0.0054348	0.06921	0.0785262
SB-like-Lamlem	SB-like-Neolon	784	0.00452694	0.0372185	0.121631
SB-like-Neocau	SB-like-Neolon	785	0.00452694	0.0704443	0.0642628
SB-like-Neocauk	SB-like-Neolon	786	0.00452694	0.0353037	0.128229
SB-like-Neofas	SB-like-Neolon	787	0.00452694	0.0585942	0.0772593
SB-like-Neomul	SB-like-Neolon	788	0.00452694	0.0582891	0.0776636
SB-like-Neoven	SB-like-Neolon	789	0.00452694	0.0376635	0.120194
SB-like-Neosim	SB-like-Neolon	790	0.0054348	0.0420791	0.129157
SB-like-Neovar	SB-like-Neolon	791	0.0054348	0.0498546	0.109013
SB-like-Lamcal	SB-like-Neolon	792	0.00634347	0.0343121	0.184875
SB-like-Lepmim	SB-like-Neolon	793	0.0054348	0.0537875	0.101042
SB-like-Leppro	SB-like-Neolon	794	0.0054348	0.0445869	0.121892
SB-like-Neople	SB-like-Neolon	795	0.0054348	0.0353037	0.153944
SB-like-Lepkam	SB-like-Neolon	796	0.00634347	0.0353394	0.179502
SB-like-Lepken	SB-like-Neolon	797	0.00634347	0.0497817	0.127426
SB-like-Lepmee	SB-like-Neolon	798	0.00634347	0.0510262	0.124318
SB-like-Neomee	SB-like-Neolon	799	0.00634347	0.0456237	0.139039
SB-like-Lamlap	SB-like-Neolon	800	0.00634347	0.0363309	0.174603
SB-like-Lammel	SB-like-Neolon	801	0.00725298	0.0363309	0.199636
SB-like-Chabif	SB-like-Neolon	802	0.00180832	0.0425165	0.0425321
SB-like-Chando	SB-like-Neolon	803	0.000903751	0.0677878	0.0133321
SB-like-Chapop	SB-like-Neolon	804	0.000903751	0.0677878	0.0133321
SB-like-Juldic	SB-like-Neolon	805	0.000903751	0.0544003	0.016613
SB-like-Neobue	SB-like-Neolon	806	0.000903751	0.0603764	0.0149686
SB-like-Neofur	SB-like-Neolon	807	0.000903751	0.063546	0.014222
SB-like-Neofuru	SB-like-Neolon	808	0.000903751	0.0363309	0.0248755
SB-like-Neotim	SB-like-Neolon	809	0.000903751	0.0342775	0.0263657
SB-like-Julmar	SB-like-Neolon	810	0	0.0394189	0
SB-like-Julorn	SB-like-Neolon	811	0	0.0322284	0
SB-like-Julreg	SB-like-Neolon	812	0	0.0421223	0
SB-like-Jultra	SB-like-Neolon	813	0	0.0405324	0
SB-like-Julunt	SB-like-Neolon	814	0	0.0445439	0
SB-like-Neocra	SB-like-Neolon	815	0	0.0568041	0
SB-like-Neocyg	SB-like-Neolon	816	0	0.0459969	0
SB-like-Neocyl	SB-like-Neolon	817	0	0.0418215	0
SB-like-Neoese	SB-like-Neolon	818	0	0.0353037	0
SB-like-Neogra	SB-like-Neolon	819	0	0.0559152	0
SB-like-Neokom	SB-like-Neolon	820	0	0.0326893	0
SB-like-Aeostr	SB-like-Neonigr	821	0.138901	0.0716786	1.93783
SB-like-Altcom	SB-like-Neonigr	822	0.0054348	0.0119404	0.455159
SB-like-Altcoms	SB-like-Neonigr	823	0.0054348	0.0609378	0.089186
SB-like-Lamlem	SB-like-Neonigr	824	0.00452694	0.0250797	0.180502
SB-like-Neocau	SB-like-Neonigr	825	0.00452694	0.061064	0.0741344
SB-like-Neocauk	SB-like-Neonigr	826	0.00452694	0.0188031	0.240755
SB-like-Neofas	SB-like-Neonigr	827	0.00452694	0.0500104	0.09052
SB-like-Neomul	SB-like-Neonigr	828	0.00452694	0.0497512	0.0909916
SB-like-Neoven	SB-like-Neonigr	829	0.00452694	0.0341742	0.132467
SB-like-Neosim	SB-like-Neonigr	830	0.0054348	0.0389393	0.139571
SB-like-Neovar	SB-like-Neonigr	831	0.0054348	0.0530546	0.102438
SB-like-Lamcal	SB-like-Neonigr	832	0.00634347	0.0446322	0.142128
SB-like-Lepmim	SB-like-Neonigr	833	0.0054348	0.0453219	0.119916
SB-like-Leppro	SB-like-Neonigr	834	0.0054348	0.0258207	0.210482
SB-like-Neople	SB-like-Neonigr	835	0.0054348	0.0228071	0.238294
SB-like-Lepkam	SB-like-Neonigr	836	0.00634347	0.0322609	0.196631
SB-like-Lepken	SB-like-Neonigr	837	0.00634347	0.0425165	0.1492
SB-like-Lepmee	SB-like-Neonigr	838	0.00634347	0.04652	0.13636
SB-like-Neomee	SB-like-Neonigr	839	0.00634347	0.035932	0.176541
SB-like-Lamlap	SB-like-Neonigr	840	0.00634347	0.0218046	0.290923
SB-like-Lammel	SB-like-Neonigr	841	0.00725298	0.0198026	0.366263
SB-like-Chabif	SB-like-Neonigr	842	0.00180832	0.0322284	0.0561095
SB-like-Chando	SB-like-Neonigr	843	0.000903751	0.0607474	0.0148772
SB-like-Chapop	SB-like-Neonigr	844	0.000903751	0.0586619	0.0154061
SB-like-Juldic	SB-like-Neonigr	845	0.000903751	0.0418215	0.0216097
SB-like-Neobue	SB-like-Neonigr	846	0.000903751	0.0513967	0.0175838
SB-like-Neofur	SB-like-Neonigr	847	0.000903751	0.0545039	0.0165814
SB-like-Neofuru	SB-like-Neonigr	848	0.000903751	0.0349163	0.0258834
SB-like-Neotim	SB-like-Neonigr	849	0.000903751	0.0261059	0.0346186
SB-like-Julmar	SB-like-Neonigr	850	0	0.0228071	0
SB-like-Julorn	SB-like-Neonigr	851	0	0.0261059	0
SB-like-Julreg	SB-like-Neonigr	852	0	0.0354467	0
SB-like-Jultra	SB-like-Neonigr	853	0	0.0339693	0
SB-like-Julunt	SB-like-Neonigr	854	0	0.0434851	0
SB-like-Neocra	SB-like-Neonigr	855	0	0.0504482	0
SB-like-Neocyg	SB-like-Neonigr	856	0	0.0119286	0
SB-like-Neocyl	SB-like-Neonigr	857	0	0.0387014	0
SB-like-Neoese	SB-like-Neonigr	858	0	0.0188031	0
SB-like-Neogra	SB-like-Neonigr	859	0	0.0495457	0
SB-like-Neokom	SB-like-Neonigr	860	0	0.0316514	0
SB-like-Neolon	SB-like-Neonigr	861	0	0.0487406	0
SB-like-Aeostr	SB-like-Neoobs	862	0.138901	0.0789468	1.75943
SB-like-Altcom	SB-like-Neoobs	863	0.0054348	0.0542931	0.100101
SB-like-Altcoms	SB-like-Neoobs	864	0.0054348	0.0550403	0.098742
SB-like-Lamlem	SB-like-Neoobs	865	0.00452694	0.0443556	0.10206
SB-like-Neocau	SB-like-Neoobs	866	0.00452694	0.058434	0.077471
SB-like-Neocauk	SB-like-Neoobs	867	0.00452694	0.040067	0.112984
SB-like-Neofas	SB-like-Neoobs	868	0.00452694	0.00611623	0.740153
SB-like-Neomul	SB-like-Neoobs	869	0.00452694	0.0111847	0.404746
SB-like-Neoven	SB-like-Neoobs	870	0.00452694	0.0478262	0.0946541
SB-like-Neosim	SB-like-Neoobs	871	0.0054348	0.0449162	0.120999
SB-like-Neovar	SB-like-Neoobs	872	0.0054348	0.068184	0.0797078
SB-like-Lamcal	SB-like-Neoobs	873	0.00634347	0.0495969	0.127901
SB-like-Lepmim	SB-like-Neoobs	874	0.0054348	0.0111394	0.487891
SB-like-Leppro	SB-like-Neoobs	875	0.0054348	0.0495457	0.109693
SB-like-Neople	SB-like-Neoobs	876	0.0054348	0.0421656	0.128892
SB-like-Lepkam	SB-like-Neoobs	877	0.00634347	0.046424	0.136642
SB-like-Lepken	SB-like-Neoobs	878	0.00634347	0.0591152	0.107307
SB-like-Lepmee	SB-like-Neoobs	879	0.00634347	0.0497194	0.127586
SB-like-Neomee	SB-like-Neoobs	880	0.00634347	0.0527254	0.120312
SB-like-Lamlap	SB-like-Neoobs	881	0.00634347	0.0411158	0.154283
SB-like-Lammel	SB-like-Neoobs	882	0.00725298	0.0411158	0.176404
SB-like-Chabif	SB-like-Neoobs	883	0.00180832	0.0516644	0.0350013
SB-like-Chando	SB-like-Neoobs	884	0.000903751	0.0603093	0.0149853
SB-like-Chapop	SB-like-Neoobs	885	0.000903751	0.058168	0.0155369
SB-like-Juldic	SB-like-Neoobs	886	0.000903751	0.0224042	0.0403385
SB-like-Neobue	SB-like-Neoobs	887	0.000903751	0.0549646	0.0164424
SB-like-Neofur	SB-like-Neoobs	888	0.000903751	0.0538991	0.0167675
SB-like-Neofuru	SB-like-Neoobs	889	0.000903751	0.0463762	0.0194874
SB-like-Neotim	SB-like-Neoobs	890	0.000903751	0.0432166	0.0209121
SB-like-Julmar	SB-like-Neoobs	891	0	0.0442687	0
SB-like-Julorn	SB-like-Neoobs	892	0	0.040067	0
SB-like-Julreg	SB-like-Neoobs	893	0	0.0481769	0
SB-like-Jultra	SB-like-Neoobs	894	0	0.0453219	0
SB-like-Julunt	SB-like-Neoobs	895	0	0.0550403	0
SB-like-Neocra	SB-like-Neoobs	896	0	0.00910477	0
SB-like-Neocyg	SB-like-Neoobs	897	0	0.0499584	0
SB-like-Neocyl	SB-like-Neoobs	898	0	0.0182932	0
SB-like-Neoese	SB-like-Neoobs	899	0	0.040067	0
SB-like-Neogra	SB-like-Neoobs	900	0	0.00201613	0
SB-like-Neokom	SB-like-Neoobs	901	0	0.0395885	0
SB-like-Neolon	SB-like-Neoobs	902	0	0.0559152	0
SB-like-Neonigr	SB-like-Neoobs	903	0	0.0474316	0
SB-like-Aeostr	SB-like-Neosav	904	0.138901	0.0692783	2.00497
SB-like-Altcom	SB-like-Neosav	905	0.0054348	0.0449974	0.12078
SB-like-Altcoms	SB-like-Neosav	906	0.0054348	0.0605613	0.0897404
SB-like-Lamlem	SB-like-Neosav	907	0.00452694	0.031816	0.142285
SB-like-Neocau	SB-like-Neosav	908	0.00452694	0.0606881	0.0745936
SB-like-Neocauk	SB-like-Neosav	909	0.00452694	0.0291624	0.155232
SB-like-Neofas	SB-like-Neosav	910	0.00452694	0.040441	0.11194
SB-like-Neomul	SB-like-Neosav	911	0.00452694	0.0423398	0.106919
SB-like-Neoven	SB-like-Neosav	912	0.00452694	0.0263173	0.172014
SB-like-Neosim	SB-like-Neosav	913	0.0054348	0.0347683	0.156315
SB-like-Neovar	SB-like-Neosav	914	0.0054348	0.0487902	0.111391
SB-like-Lamcal	SB-like-Neosav	915	0.00634347	0.0322609	0.196631
SB-like-Lepmim	SB-like-Neosav	916	0.0054348	0.040067	0.135643
SB-like-Leppro	SB-like-Neosav	917	0.0054348	0.0383886	0.141573
SB-like-Neople	SB-like-Neosav	918	0.0054348	0.0291624	0.186363
SB-like-Lepkam	SB-like-Neosav	919	0.00634347	0.0312368	0.203077
SB-like-Lepken	SB-like-Neosav	920	0.00634347	0.0435512	0.145656
SB-like-Lepmee	SB-like-Neosav	921	0.00634347	0.0456985	0.138811
SB-like-Neomee	SB-like-Neosav	922	0.00634347	0.0383886	0.165244
SB-like-Lamlap	SB-like-Neosav	923	0.00634347	0.0301834	0.210164
SB-like-Lammel	SB-like-Neosav	924	0.00725298	0.0301834	0.240297
SB-like-Chabif	SB-like-Neosav	925	0.00180832	0.0363309	0.0497735
SB-like-Chando	SB-like-Neosav	926	0.000903751	0.0624883	0.0144627
SB-like-Chapop	SB-like-Neosav	927	0.000903751	0.0603764	0.0149686
SB-like-Juldic	SB-like-Neosav	928	0.000903751	0.043907	0.0205833
SB-like-Neobue	SB-like-Neosav	929	0.000903751	0.0540672	0.0167153
SB-like-Neofur	SB-like-Neosav	930	0.000903751	0.0561659	0.0160907
SB-like-Neofuru	SB-like-Neosav	931	0.000903751	0.0271237	0.0333196
SB-like-Neotim	SB-like-Neosav	932	0.000903751	0.0261059	0.0346186
SB-like-Julmar	SB-like-Neosav	933	0	0.0332524	0
SB-like-Julorn	SB-like-Neosav	934	0	0.0261059	0
SB-like-Julreg	SB-like-Neosav	935	0	0.0410735	0
SB-like-Jultra	SB-like-Neosav	936	0	0.0364044	0
SB-like-Julunt	SB-like-Neosav	937	0	0.0350551	0
SB-like-Neocra	SB-like-Neosav	938	0	0.0409893	0
SB-like-Neocyg	SB-like-Neosav	939	0	0.0376635	0
SB-like-Neocyl	SB-like-Neosav	940	0	0.0366267	0
SB-like-Neoese	SB-like-Neosav	941	0	0.0291624	0
SB-like-Neogra	SB-like-Neosav	942	0	0.040067	0
SB-like-Neokom	SB-like-Neosav	943	0	0.0275106	0
SB-like-Neolon	SB-like-Neosav	944	0	0.0394189	0
SB-like-Neonigr	SB-like-Neosav	945	0	0.0383886	0
SB-like-Neoobs	SB-like-Neosav	946	0	0.040067	0
SB-like-Aeostr	SB-like-Neotet	947	0.138901	0.091255	1.52212
SB-like-Altcom	SB-like-Neotet	948	0.0054348	0.0646047	0.0841238
SB-like-Altcoms	SB-like-Neotet	949	0.0054348	0.0305834	0.177704
SB-like-Lamlem	SB-like-Neotet	950	0.00452694	0.0641932	0.0705206
SB-like-Neocau	SB-like-Neotet	951	0.00452694	0.0234107	0.19337
SB-like-Neocauk	SB-like-Neotet	952	0.00452694	0.0577376	0.0784055
SB-like-Neofas	SB-like-Neotet	953	0.00452694	0.0664451	0.0681306
SB-like-Neomul	SB-like-Neotet	954	0.00452694	0.0639296	0.0708114
SB-like-Neoven	SB-like-Neotet	955	0.00452694	0.0644065	0.070287
SB-like-Neosim	SB-like-Neotet	956	0.0054348	0.0592381	0.0917449
SB-like-Neovar	SB-like-Neotet	957	0.0054348	0.0826742	0.0657375
SB-like-Lamcal	SB-like-Neotet	958	0.00634347	0.0658674	0.0963067
SB-like-Lepmim	SB-like-Neotet	959	0.0054348	0.0615097	0.0883567
SB-like-Leppro	SB-like-Neotet	960	0.0054348	0.0661146	0.0822027
SB-like-Neople	SB-like-Neotet	961	0.0054348	0.0598252	0.0908445
SB-like-Lepkam	SB-like-Neotet	962	0.00634347	0.062681	0.101202
SB-like-Lepken	SB-like-Neotet	963	0.00634347	0.0732664	0.086581
SB-like-Lepmee	SB-like-Neotet	964	0.00634347	0.0287494	0.220647
SB-like-Neomee	SB-like-Neotet	965	0.00634347	0.0713861	0.0888615
SB-like-Lamlap	SB-like-Neotet	966	0.00634347	0.0608707	0.104212
SB-like-Lammel	SB-like-Neotet	967	0.00725298	0.0587809	0.12339
SB-like-Chabif	SB-like-Neotet	968	0.00180832	0.0679273	0.0266214
SB-like-Chando	SB-like-Neotet	969	0.000903751	0.0108858	0.083021
SB-like-Chapop	SB-like-Neotet	970	0.000903751	0.00889774	0.101571
SB-like-Juldic	SB-like-Neotet	971	0.000903751	0.0430394	0.0209982
SB-like-Neobue	SB-like-Neotet	972	0.000903751	0.0208859	0.0432709
SB-like-Neofur	SB-like-Neotet	973	0.000903751	0.0178754	0.0505585
SB-like-Neofuru	SB-like-Neotet	974	0.000903751	0.062965	0.0143532
SB-like-Neotim	SB-like-Neotet	975	0.000903751	0.0615579	0.0146813
SB-like-Julmar	SB-like-Neotet	976	0	0.0608707	0
SB-like-Julorn	SB-like-Neotet	977	0	0.057334	0
SB-like-Julreg	SB-like-Neotet	978	0	0.0628749	0
SB-like-Jultra	SB-like-Neotet	979	0	0.0651962	0
SB-like-Julunt	SB-like-Neotet	980	0	0.0760662	0
SB-like-Neocra	SB-like-Neotet	981	0	0.0666914	0
SB-like-Neocyg	SB-like-Neotet	982	0	0.0666572	0
SB-like-Neocyl	SB-like-Neotet	983	0	0.0578076	0
SB-like-Neoese	SB-like-Neotet	984	0	0.0577376	0
SB-like-Neogra	SB-like-Neotet	985	0	0.0647408	0
SB-like-Neokom	SB-like-Neotet	986	0	0.0603093	0
SB-like-Neolon	SB-like-Neotet	987	0	0.0721963	0
SB-like-Neonigr	SB-like-Neotet	988	0	0.062965	0
SB-like-Neoobs	SB-like-Neotet	989	0	0.0625856	0
SB-like-Neosav	SB-like-Neotet	990	0	0.0647375	0
SB-like-Aeostr	SB-like-Julmarl	991	0.140066	0.0800427	1.74989
SB-like-Altcom	SB-like-Julmarl	992	0.00634347	0.0542364	0.11696
SB-like-Altcoms	SB-like-Julmarl	993	0.00634347	0.0549821	0.115373
SB-like-Lamlem	SB-like-Julmarl	994	0.0054348	0.0465704	0.116701
SB-like-Neocau	SB-like-Julmarl	995	0.0054348	0.0594655	0.0913941
SB-like-Neocauk	SB-like-Julmarl	996	0.0054348	0.0400259	0.135782
SB-like-Neofas	SB-like-Julmarl	997	0.0054348	0.0205346	0.264665
SB-like-Neomul	SB-like-Julmarl	998	0.0054348	0.0245662	0.22123
SB-like-Neoven	SB-like-Julmarl	999	0.0054348	0.0477765	0.113755
SB-like-Neosim	SB-like-Julmarl	1000	0.00634347	0.0406094	0.156207
SB-like-Neovar	SB-like-Julmarl	1001	0.00634347	0.0659112	0.0962427
SB-like-Lamcal	SB-like-Julmarl	1002	0.00725298	0.0495457	0.14639
SB-like-Lepmim	SB-like-Julmarl	1003	0.00634347	0.0244661	0.259277
SB-like-Leppro	SB-like-Julmarl	1004	0.00634347	0.0494946	0.128165
SB-like-Neople	SB-like-Julmarl	1005	0.00634347	0.0421223	0.150597
SB-like-Lepkam	SB-like-Julmarl	1006	0.00725298	0.0463762	0.156395
SB-like-Lepken	SB-like-Julmarl	1007	0.00725298	0.0590539	0.12282
SB-like-Lepmee	SB-like-Julmarl	1008	0.00725298	0.048584	0.149287
SB-like-Neomee	SB-like-Julmarl	1009	0.00725298	0.0526709	0.137704
SB-like-Lamlap	SB-like-Julmarl	1010	0.00725298	0.0431722	0.168001
SB-like-Lammel	SB-like-Julmarl	1011	0.00816331	0.0410735	0.198749
SB-like-Chabif	SB-like-Julmarl	1012	0.00271371	0.051611	0.0525799
SB-like-Chando	SB-like-Julmarl	1013	0.00180832	0.0623903	0.028984
SB-like-Chapop	SB-like-Julmarl	1014	0.00180832	0.0602467	0.0300152
SB-like-Juldic	SB-like-Julmarl	1015	0.00180832	0.0244411	0.0739867
SB-like-Neobue	SB-like-Julmarl	1016	0.00180832	0.0559732	0.0323069
SB-like-Neofur	SB-like-Julmarl	1017	0.00180832	0.0517178	0.0349651
SB-like-Neofuru	SB-like-Julmarl	1018	0.00180832	0.0473827	0.0381641
SB-like-Neotim	SB-like-Julmarl	1019	0.00180832	0.0431722	0.0418862
SB-like-Julmar	SB-like-Julmarl	1020	0.000903751	0.0442231	0.0204361
SB-like-Julorn	SB-like-Julmarl	1021	0.000903751	0.0410735	0.0220032
SB-like-Julreg	SB-like-Julmarl	1022	0.000903751	0.0459851	0.0196531
SB-like-Jultra	SB-like-Julmarl	1023	0.000903751	0.0348039	0.0259669
SB-like-Julunt	SB-like-Julmarl	1024	0.000903751	0.0549821	0.0164372
SB-like-Neocra	SB-like-Julmarl	1025	0.000903751	0.0152056	0.0594355
SB-like-Neocyg	SB-like-Julmarl	1026	0.000903751	0.0499064	0.0181089
SB-like-Neocyl	SB-like-Julmarl	1027	0.000903751	0.0182746	0.0494539
SB-like-Neoese	SB-like-Julmarl	1028	0.000903751	0.0400259	0.0225792
SB-like-Neogra	SB-like-Julmarl	1029	0.000903751	0.016244	0.0556359
SB-like-Neokom	SB-like-Julmarl	1030	0.000903751	0.0395473	0.0228524
SB-like-Neolon	SB-like-Julmarl	1031	0.000903751	0.0558573	0.0161796
SB-like-Neonigr	SB-like-Julmarl	1032	0.000903751	0.0473827	0.0190734
SB-like-Neoobs	SB-like-Julmarl	1033	0.000903751	0.014199	0.0636488
SB-like-Neosav	SB-like-Julmarl	1034	0.000903751	0.0463284	0.0195075
SB-like-Neotet	SB-like-Julmarl	1035	0.000903751	0.0646732	0.0139741
SB-like-Aeostr	SB-like-Neopec	1036	0.140066	0.0813624	1.72151
SB-like-Altcom	SB-like-Neopec	1037	0.00634347	0.0539571	0.117565
SB-like-Altcoms	SB-like-Neopec	1038	0.00634347	0.0212666	0.298283
SB-like-Lamlem	SB-like-Neopec	1039	0.0054348	0.053091	0.102368
SB-like-Neocau	SB-like-Neopec	1040	0.0054348	0.0141559	0.383923
SB-like-Neocauk	SB-like-Neopec	1041	0.0054348	0.0472687	0.114977
SB-like-Neofas	SB-like-Neopec	1042	0.0054348	0.0554826	0.097955
SB-like-Neomul	SB-like-Neopec	1043	0.0054348	0.0519868	0.104542
SB-like-Neoven	SB-like-Neopec	1044	0.0054348	0.0548361	0.0991099
SB-like-Neosim	SB-like-Neopec	1045	0.00634347	0.0495457	0.128033
SB-like-Neovar	SB-like-Neopec	1046	0.00634347	0.0748111	0.0847933
SB-like-Lamcal	SB-like-Neopec	1047	0.00725298	0.0551723	0.13146
SB-like-Lepmim	SB-like-Neopec	1048	0.00634347	0.0507093	0.125095
SB-like-Leppro	SB-like-Neopec	1049	0.00634347	0.0565807	0.112114
SB-like-Neople	SB-like-Neopec	1050	0.00634347	0.0493306	0.128591
SB-like-Lepkam	SB-like-Neopec	1051	0.00725298	0.052026	0.139411
SB-like-Lepken	SB-like-Neopec	1052	0.00725298	0.0624883	0.116069
SB-like-Lepmee	SB-like-Neopec	1053	0.00725298	0.0183491	0.395276
SB-like-Neomee	SB-like-Neopec	1054	0.00725298	0.0607474	0.119396
SB-like-Lamlap	SB-like-Neopec	1055	0.00725298	0.0503631	0.144014
SB-like-Lammel	SB-like-Neopec	1056	0.00816331	0.0482991	0.169016
SB-like-Chabif	SB-like-Neopec	1057	0.00271371	0.0572168	0.0474285
SB-like-Chando	SB-like-Neopec	1058	0.00180832	0.0118578	0.1525
SB-like-Chapop	SB-like-Neopec	1059	0.00180832	0.00987175	0.183181
SB-like-Juldic	SB-like-Neopec	1060	0.00180832	0.0346267	0.0522233
SB-like-Neobue	SB-like-Neopec	1061	0.00180832	0.00888018	0.203635
SB-like-Neofur	SB-like-Neopec	1062	0.00180832	0.00987175	0.183181
SB-like-Neofuru	SB-like-Neopec	1063	0.00180832	0.0534671	0.0338212
SB-like-Neotim	SB-like-Neopec	1064	0.00180832	0.0509275	0.0355077
SB-like-Julmar	SB-like-Neopec	1065	0.000903751	0.0513967	0.0175838
SB-like-Julorn	SB-like-Neopec	1066	0.000903751	0.0467565	0.0193289
SB-like-Julreg	SB-like-Neopec	1067	0.000903751	0.055342	0.0163303
SB-like-Jultra	SB-like-Neopec	1068	0.000903751	0.0546142	0.0165479
SB-like-Julunt	SB-like-Neopec	1069	0.000903751	0.0650124	0.0139012
SB-like-Neocra	SB-like-Neopec	1070	0.000903751	0.0558573	0.0161796
SB-like-Neocyg	SB-like-Neopec	1071	0.000903751	0.0559943	0.0161401
SB-like-Neocyl	SB-like-Neopec	1072	0.000903751	0.0471399	0.0191717
SB-like-Neoese	SB-like-Neopec	1073	0.000903751	0.0472687	0.0191194
SB-like-Neogra	SB-like-Neopec	1074	0.000903751	0.0538991	0.0167675
SB-like-Neokom	SB-like-Neopec	1075	0.000903751	0.0506045	0.0178591
SB-like-Neolon	SB-like-Neopec	1076	0.000903751	0.0614318	0.0147114
SB-like-Neonigr	SB-like-Neopec	1077	0.000903751	0.0524314	0.0172368
SB-like-Neoobs	SB-like-Neopec	1078	0.000903751	0.0517714	0.0174566
SB-like-Neosav	SB-like-Neopec	1079	0.000903751	0.0540672	0.0167153
SB-like-Neotet	SB-like-Neopec	1080	0.000903751	0.0138753	0.0651336
SB-like-Julmarl	SB-like-Neopec	1081	0	0.0538432	0
SB-like-Aeostr	SB-like-Lepcun	1082	0.140066	0.0733943	1.9084
SB-like-Altcom	SB-like-Lepcun	1083	0.00634347	0.0355067	0.178656
SB-like-Altcoms	SB-like-Lepcun	1084	0.00634347	0.0543869	0.116636
SB-like-Lamlem	SB-like-Lepcun	1085	0.0054348	0.0323009	0.168255
SB-like-Neocau	SB-like-Lepcun	1086	0.0054348	0.0605526	0.0897533
SB-like-Neocauk	SB-like-Lepcun	1087	0.0054348	0.0244625	0.222169
SB-like-Neofas	SB-like-Lepcun	1088	0.0054348	0.0497978	0.109137
SB-like-Neomul	SB-like-Lepcun	1089	0.0054348	0.0493185	0.110198
SB-like-Neoven	SB-like-Lepcun	1090	0.0054348	0.0291906	0.186183
SB-like-Neosim	SB-like-Lepcun	1091	0.00634347	0.0369309	0.171766
SB-like-Neovar	SB-like-Lepcun	1092	0.00634347	0.0471386	0.134571
SB-like-Lamcal	SB-like-Lepcun	1093	0.00725298	0.0351736	0.206205
SB-like-Lepmim	SB-like-Lepcun	1094	0.00634347	0.0467992	0.135547
SB-like-Leppro	SB-like-Lepcun	1095	0.00634347	0.0327515	0.193685
SB-like-Neople	SB-like-Lepcun	1096	0.00634347	0.0268238	0.236487
SB-like-Lepkam	SB-like-Lepcun	1097	0.00725298	0.0280392	0.258673
SB-like-Lepken	SB-like-Lepcun	1098	0.00725298	0.0399114	0.181727
SB-like-Lepmee	SB-like-Lepcun	1099	0.00725298	0.03876	0.187125
SB-like-Neomee	SB-like-Lepcun	1100	0.00725298	0.0375191	0.193315
SB-like-Lamlap	SB-like-Lepcun	1101	0.0054348	0.0280065	0.194055
SB-like-Lammel	SB-like-Lepcun	1102	0.00816331	0.0256424	0.318352
SB-like-Chabif	SB-like-Lepcun	1103	0.00271371	0.04833	0.0561495
SB-like-Chando	SB-like-Lepcun	1104	0.00180832	0.0543869	0.0332491
SB-like-Chapop	SB-like-Lepcun	1105	0.00180832	0.0543869	0.0332491
SB-like-Juldic	SB-like-Lepcun	1106	0.00180832	0.0451383	0.0400617
SB-like-Neobue	SB-like-Lepcun	1107	0.00180832	0.0507484	0.0356331
SB-like-Neofur	SB-like-Lepcun	1108	0.00180832	0.0543869	0.0332491
SB-like-Neofuru	SB-like-Lepcun	1109	0.00180832	0.0291906	0.0619486
SB-like-Neotim	SB-like-Lepcun	1110	0.00180832	0.0268238	0.0674148
SB-like-Julmar	SB-like-Lepcun	1111	0.000903751	0.0268238	0.0336922
SB-like-Julorn	SB-like-Lepcun	1112	0.000903751	0.0197566	0.0457442
SB-like-Julreg	SB-like-Lepcun	1113	0.000903751	0.030918	0.0292305
SB-like-Jultra	SB-like-Lepcun	1114	0.000903751	0.0424092	0.0213103
SB-like-Julunt	SB-like-Lepcun	1115	0.000903751	0.0385126	0.0234664
SB-like-Neocra	SB-like-Lepcun	1116	0.000903751	0.0466313	0.0193808
SB-like-Neocyg	SB-like-Lepcun	1117	0.000903751	0.0330609	0.027336
SB-like-Neocyl	SB-like-Lepcun	1118	0.000903751	0.0306628	0.0294739
SB-like-Neoese	SB-like-Lepcun	1119	0.000903751	0.0244625	0.0369443
SB-like-Neogra	SB-like-Lepcun	1120	0.000903751	0.0480284	0.018817
SB-like-Neokom	SB-like-Lepcun	1121	0.000903751	0.0248681	0.0363418
SB-like-Neolon	SB-like-Lepcun	1122	0.000903751	0.0411097	0.0219839
SB-like-Neonigr	SB-like-Lepcun	1123	0.000903751	0.0291906	0.0309603
SB-like-Neoobs	SB-like-Lepcun	1124	0.000903751	0.0480284	0.018817
SB-like-Neosav	SB-like-Lepcun	1125	0.000903751	0.0399114	0.0226439
SB-like-Neotet	SB-like-Lepcun	1126	0.000903751	0.0593999	0.0152147
SB-like-Julmarl	SB-like-Lepcun	1127	0.00180832	0.0467431	0.0386863
SB-like-Neopec	SB-like-Lepcun	1128	0.00180832	0.0519597	0.0348023
SB-like-Aeostr	SB-like-Neobif	1129	0.140066	0.0800427	1.74989
SB-like-Altcom	SB-like-Neobif	1130	0.00634347	0.0553666	0.114572
SB-like-Altcoms	SB-like-Neobif	1131	0.00634347	0.0539528	0.117575
SB-like-Lamlem	SB-like-Neobif	1132	0.0054348	0.0454624	0.119545
SB-like-Neocau	SB-like-Neobif	1133	0.0054348	0.0573405	0.094781
SB-like-Neocauk	SB-like-Neobif	1134	0.0054348	0.0411158	0.132183
SB-like-Neofas	SB-like-Neobif	1135	0.0054348	0.00713925	0.761256
SB-like-Neomul	SB-like-Neobif	1136	0.0054348	0.0122077	0.445195
SB-like-Neoven	SB-like-Neobif	1137	0.0054348	0.0488917	0.11116
SB-like-Neosim	SB-like-Neobif	1138	0.00634347	0.0459851	0.137946
SB-like-Neovar	SB-like-Neobif	1139	0.00634347	0.0692872	0.0915534
SB-like-Lamcal	SB-like-Neobif	1140	0.00725298	0.0485382	0.149428
SB-like-Lepmim	SB-like-Neobif	1141	0.00634347	0.0121582	0.521744
SB-like-Leppro	SB-like-Neobif	1142	0.00634347	0.0506045	0.125354
SB-like-Neople	SB-like-Neobif	1143	0.00634347	0.0432166	0.146783
SB-like-Lepkam	SB-like-Neobif	1144	0.00725298	0.0474805	0.152757
SB-like-Lepken	SB-like-Neobif	1145	0.00725298	0.0601841	0.120513
SB-like-Lepmee	SB-like-Neobif	1146	0.00725298	0.0486354	0.14913
SB-like-Neomee	SB-like-Neobif	1147	0.00725298	0.0537875	0.134845
SB-like-Lamlap	SB-like-Neobif	1148	0.00725298	0.0421656	0.172012
SB-like-Lammel	SB-like-Neobif	1149	0.00816331	0.0421656	0.193601
SB-like-Chabif	SB-like-Neobif	1150	0.00271371	0.0527254	0.0514687
SB-like-Chando	SB-like-Neobif	1151	0.00180832	0.0592381	0.0305263
SB-like-Chapop	SB-like-Neobif	1152	0.00180832	0.0570991	0.0316699
SB-like-Juldic	SB-like-Neobif	1153	0.00180832	0.0234346	0.0771645
SB-like-Neobue	SB-like-Neobif	1154	0.00180832	0.0538991	0.0335501
SB-like-Neofur	SB-like-Neobif	1155	0.00180832	0.0528347	0.034226
SB-like-Neofuru	SB-like-Neobif	1156	0.00180832	0.0474316	0.0381248
SB-like-Neotim	SB-like-Neobif	1157	0.00180832	0.0442687	0.0408487
SB-like-Julmar	SB-like-Neobif	1158	0.000903751	0.0453219	0.0199407
SB-like-Julorn	SB-like-Neobif	1159	0.000903751	0.0411158	0.0219806
SB-like-Julreg	SB-like-Neobif	1160	0.000903751	0.0492504	0.0183501
SB-like-Jultra	SB-like-Neobif	1161	0.000903751	0.0463762	0.0194874
SB-like-Julunt	SB-like-Neobif	1162	0.000903751	0.0561291	0.0161013
SB-like-Neocra	SB-like-Neobif	1163	0.000903751	0.0101215	0.0892898
SB-like-Neocyg	SB-like-Neobif	1164	0.000903751	0.0510262	0.0177115
SB-like-Neocyl	SB-like-Neobif	1165	0.000903751	0.0193194	0.0467795
SB-like-Neoese	SB-like-Neobif	1166	0.000903751	0.0411158	0.0219806
SB-like-Neogra	SB-like-Neobif	1167	0.000903751	0.00302572	0.298689
SB-like-Neokom	SB-like-Neobif	1168	0.000903751	0.0406518	0.0222315
SB-like-Neolon	SB-like-Neobif	1169	0.000903751	0.0548508	0.0164765
SB-like-Neonigr	SB-like-Neobif	1170	0.000903751	0.0484881	0.0186386
SB-like-Neoobs	SB-like-Neobif	1171	0.000903751	0.00100756	0.896972
SB-like-Neosav	SB-like-Neobif	1172	0.000903751	0.0411158	0.0219806
SB-like-Neotet	SB-like-Neobif	1173	0.000903751	0.0615097	0.0146928
SB-like-Julmarl	SB-like-Neobif	1174	0.00180832	0.015221	0.118804
SB-like-Neopec	SB-like-Neobif	1175	0.00180832	0.0507093	0.0356605
SB-like-Lepcun	SB-like-Neobif	1176	0.00180832	0.0480284	0.037651
SB-like-Aeostr	SB-like-Neochi	1177	0.137738	0.0778521	1.76922
SB-like-Altcom	SB-like-Neochi	1178	0.00634347	0.0530546	0.119565
SB-like-Altcoms	SB-like-Neochi	1179	0.00634347	0.0526992	0.120371
SB-like-Lamlem	SB-like-Neochi	1180	0.0054348	0.0443556	0.122528
SB-like-Neocau	SB-like-Neochi	1181	0.0054348	0.0582483	0.0933039
SB-like-Neocauk	SB-like-Neochi	1182	0.0054348	0.036814	0.147629
SB-like-Neofas	SB-like-Neochi	1183	0.0054348	0.00918843	0.591483
[truncated: 34,592 more rows]

## Sheet: L4 ID
CLASS	order	Distribution of evolution map	Name	RPL4 ID	Species abbreviation
[truncated: 767 more rows]

[truncated: 1 more sheets: The HT events jointly supported]
